# Supplementary material for: The role of Sp140 revealed in IgE and mast cell responses in Collaborative Cross mice
Source: JCI Insight. 2021 Jun 22;6(12):e146572. doi: 10.1172/jci.insight.146572 (PMC8262499; doi:10.1172/jci.insight.146572)
Supplement: Supplemental Table 1 [file jciinsight-6-146572-s117.xlsx]

## Sheet: Sheet1
Supplemental Table 1. Source data of screening results presented in Figure 1 and Supplemental Figure 1 and 3.
			IgE (µg/ml)			IgG1 (mg/ml)
Strain	PCA MAX	S.v. expulsion	Before	After	Fold Change	Before	After	Fold Change	PBL Eo (%)	PEC MC (No.)
CC002	13	14	0.0289	0.12048	4.16886	0.63725	7.1235	11.1785	28.5422	5550
	9	14	0.0352	0.55552	15.7818	1.225	3.32825	2.71694	44.3279	7700
	11	14	0.02444	0.07052	2.88543	0.50775	4.75025	9.35549	17.358	9100
CC003	5	10	0.059685	2.04912	34.3322	0.00756	0.06332	8.37566	3.02642	4650
	9	10	0.021674	2.30476	106.338	0.0069175	0.04656	6.73076	5.87094	4450
	10	11	0.020094	2.37028	117.96	0.0054775	0.04078	7.445	5.06523	3850
CC003	5	10	0.059685	2.04912	34.3322	0.00756	0.06332	8.37566	3.02642	4650
	9	10	0.021674	2.30476	106.338	0.0069175	0.04656	6.73076	5.87094	4450
	10	11	0.020094	2.37028	117.96	0.0054775	0.04078	7.445	5.06523	3850
CC004	19	11	0.09536	10.2525	107.514	0.34225	2.37225	6.93134	26.2448	1450
	21	11	0.06508	5.985	91.9637	0.26575	5.542	20.8542	31.5389	3500
	19	12	0.10192	3.8425	37.7011	0.358	1.0685	2.98464	22.6891	2250
CC005	15	11	0.08926	4.8725	54.5877	1.66675	3.512	2.10709	5.35428	26700
	9	12	0.114	9.2025	80.7237	0.70725	3.697	5.22729	8.63066	31150
	11	13	0.14934	17.5325	117.4	2.733	4.55375	1.66621	5.19307	32500
CC006	11	11	0.7976	31.252	39.1825	0.3154	1.15625	3.66598	5.03231	3350
	15	11	2.5605	168.259	65.7133	6.072	29.105	4.79331	13.1758	300
	13	11	0.4224	19.427	45.992	0.294	2.65	9.01361	6.9318	1100
CC007	9	12	3.3226	110.395	33.2256	0.63035	8.7215	13.836	17.892	650
	9	12	4.0899	64.8755	15.8624	0.68065	2.31	3.39381	11.1539	2100
CC009	25	10	0.06328	6	94.8167	0.2935	0.4985	1.69847	17.1423	22500
	29	10	0.031	6.36	205.161	0.21475	0.47575	2.21537	12.4387	8650
	25	10	0.0212	3.0895	145.731	0.15975	0.54775	3.42879	7.45402	13950
CC011	9	10	7.95	18.0576	2.2714	1.0725	1.00815	0.94	22.3201	10400
	12	11	6.4557	18.8659	2.92236	2.71975	1.11655	0.410534	38.6312	9450
	8	10	3.823	16.8494	4.40738	1.8275	0.9294	0.508564	32.8067	6250
CC012	10		0.11174			0.03811
	11	12	0.2901	6.705	23.1127	0.02692	0.1404	5.21545	9.25248	300
	6		0.12398			0.03052
CC013	10	16	0.04368	0.0012	0.0274725	1.00955	1.3725	1.35952	2.89924	3000
	10	16	0.12634	0.04218	0.333861	0.78845	1.97675	2.50713	3.71278	1550
	9	14	0.40628	55.6275	136.919	1.0297	1.179	1.14499	1.51928	2200
CC015	9	17	3.05428	45.054	14.7511	0.1524	2.89325	18.9846	6.82384	16050
	9	16	6.25166	44.68	7.1469	0.42755	7.1055	16.6191	12.2935	22470
	10	16	6.72038	72.6495	10.8103	0.23025	2.75925	11.9837	5.9461	40890
	6	15	5.32314	24.673	4.63505	0.1642	3.1255	19.0347	7.75215	38560
	8	15	1.36798	41.604	30.4127	0.17855	2.61825	14.664	11.6667	33400
CC016	18	11	1.4034	23.4125	16.6827	0.01719	0.49075	28.5486	58.5041	1650
	16	12	0.9288	20.8	22.3945	0.1331	0.5715	4.29376	56.7979	300
	13	11	0.6369	27.7175	43.5194	0.01179	0.60125	50.9966	42.2391	1450
CC017	14	10	0.506845	6.1075	12.05	3.42325	0.72095	0.210604	3.86302	48100
	10	11	0.081705	1.55054	18.9773	1.2435	0.6584	0.529473	2.23737	19150
	10	10	0.79651	2.39954	3.01257	3.2895	1.3755	0.418149	5.6115	57550
CC019	8		2.3057			0.28584
	13	11	5.7612	47.7685	8.29141	0.27095	1.198	4.42148	19.8779	1750
	9	10	12.3304	39.754	3.22406	0.31014	2.46885	7.96044	10.7685	1050
CC021	25	10	0.000828	0.61628	744.3	0.0011085	0.01808	16.3103	4.7651	304300
	16	10	0.002254	0.41104	182.36	0.0010675	0.013	12.178	4.75696	233900
	14	10	0.002346	1.21784	519.113	0.0009245	0.02664	28.8156	5.98196	396450
CC023	10	14	0.191825	5.99474	31.2511	0.0272	0.20621	7.58125	27.4794	791250
	12	11	0.003335	0.31454	94.3148	0.19375	0.60191	3.10663	3.55283	11050
	14	12	0.295375	1.63438	5.53324	0.63895	0.61816	0.967462	2.97982	129750
CC024	17	11	0.2821	0.946	3.35342	0.21535	0.75425	3.50244	21.911	6900
	8	11	0.2461	2.105	8.55343	0.59725	1.8735	3.13688	23.1254	7000
	16	12	0.2454	1.0755	4.38264	0.0537	1.194	22.2346	19.7141	1000
CC026	20	9	0.82688	9.5189	11.5118	0.24107	0.97366	4.03891	16.3102	7400
	17	10	2.13312	7.9389	3.72173	0.14421	0.48344	3.35233	17.7191	6000
	23	10	0.98532	11.7585	11.9337	0.12519	0.55983	4.47184	12.6722	4850
CC027	30	9	0.36854	216.512	587.487	0.34692	3.672	10.5846	72.3309	1250
	27	9	0.09464	169.873	1794.93	0.11533	3.6285	31.4619	63.9068	600
	33	10	0.0384	176.445	4594.92	0.08578	3.40875	39.7383	55.5568	14450
CC029	7	12	0.82462	31.6831	38.4215	1.90225	7.95275	4.18071	3.40103	11130
	6	12	0.74972	35.6701	47.5779	1.8135	4.2145	2.32396	3.16515	6880
	7	12	0.893	29.5986	33.1451	2.488	5.07425	2.03949	5.47368	1540
	6	12	1.58136	31.6902	20.0398	3.76275	5.078	1.34954	3.61204	3530
	10	12	0.32458	11.1503	34.353	1.95375	3.336	1.70749	2.90521	8490
CC030	7	12	0.036345	16.5558	455.518	1.8443	1.2535	0.679662	2.25107	8600
	8	11	78.5475	92.4995	1.17763	4.604	2.92695	0.635741	2.34886	136350
CC031	8	15	0.002528	3.1439	1243.63	0.6987	0.828	1.18506	26.4365	55350
	9	14	0.06127	3.02202	49.323	0.96805	1.2441	1.28516	18.8968	28000
	6	15	0.07679	5.07124	66.0404	0.33735	0.85275	2.52779	24.7642	40900
CC032	16	11	0.10306	30.47	295.653	0.48855	0.83305	1.70515	0.725917	3300
	15	11	0.0492	5.2225	106.148	0.05535	0.5646	10.2005	27.8906	6850
CC033	14	10	0.034674	24.0002	692.167	0.08084	0.45922	5.6806	1.57592	9550
	17	9	0.059865	2.3573	39.3769	1.04495	0.7011	0.670941	6.85314	1350
	18	9	0.092082	16.9205	183.755	0.2048	0.85646	4.18193	5.00492	650
CC035	7	11	0.04448	8.45608	190.11	0.60185	1.1221	1.86442	6.35833	79050
	9	11	0.051565	3.08172	59.7638	0.24933	0.42048	1.68644	8.11511	45800
	11	11	0.143195	3.55814	24.8482	0.35376	0.67258	1.90123	10.2763	77850
CC037	29	10	0.2454	28.89	117.726	0.7615	1.31025	1.72062	6.47966	900
	32	10	0.23368	13.295	56.894	0.614	1.6445	2.67834	12.2184	1550
	23	10	0.32158	19.645	61.089	0.617	1.313	2.12804	12.1447	1450
CC038	18	14	1.32646	30.775	23.2009	0.0145	1.59575	110.052	2.7075	1000
	11	14	1.8464	62.8725	34.0514	0.02476	1.82	73.5057	4.71719	800
CC039	16	12	0.03254	5.6035	172.203	0.031	1.89875	61.25	6.88358	10000
	11	11	0.07586	7.633	100.62	0.0585	2.45625	41.9872	6.74808	4950
	16	11	0.03312	5.9095	178.427	0.07775	1.82975	23.5338	5.07568	1400
CC040	10	14	0.05562	41.9575	754.36	0.0928	0.02245	0.241918	10.939	1000
	7	14	19.433	37.096	1.90892	0.9837	0.028	0.028464	10.8571	1800
CC041	8	12	0.014535	1.46546	100.823	0.001106	0.03147	28.4539	8.23241	23650
	9	13	0.03415	1.31608	38.5382	0.0012895	0.01674	12.9818	7.53082	13500
	7	12	0.01498	2.14552	143.226	0.001354	0.02284	16.8685	6.76447	15000
CC042	12	11	0.013645	0.86478	63.3771	1.65155	0.84845	0.51373	7.13675	8450
	20	12	0.039755	1.62336	40.8341	1.7824	0.7595	0.426111	10.1992	10100
	14	11	0.00845	0.75232	89.032	1.0377	0.8304	0.800231	11.4394	9850
CC043	13	13	4.2408	26.1775	6.17277	1.21675	4.4975	3.69632	16.4417	700
	17	14	1.3637	23.6575	17.348	0.782	4.00125	5.11669	10.5879	12850
	25	12	4.1459	42.3325	10.2107	1.10925	6.8175	6.14604	17.7811	3650
CC045	8	10	1.3197	15.6875	11.8872	0.11025	1.14775	10.4104	18.3479	8000
	10	10	0.6055	8.9125	14.7192	0.0987	0.543	5.50152	17.2421	2850
	8	11	0.7753	7.5525	9.74139	0.27745	0.82325	2.9672	9.20081	4300
CC046	5	12	0.09829	7.56012	76.9165	2.15505	2.6144	1.21315	5.50055	9200
	10	10	0.03363	0.94528	28.1082	1.3152	1.09915	0.835728	3.06366	9200
	9	10	0.04329	4.3685	100.912	1.09145	1.5095	1.38302	4.71113	14600
CC049	27	11	0.07874	14.9478	189.837	1.63825	2.0435	1.24737	3.05222	10450
	31	10	0.081705	29.027	355.266	2.31825	2.55925	1.10396	3.51035	5600
	27	11	0.12796	18.5542	145	2.066	1.5885	0.768877	1.56585	11350
CC051	8	13	0.18846	19.361	102.733	0.31043	1.24125	3.99849	1.7696	4200
	10	13	0.34014	18.9825	55.8079	0.25595	1.65275	6.45732	0.453843	1200
CC053	5	15	0.93256	4.7155	5.05651	0.02916	0.02474	0.848422	10.2042	20200
	5	12	0.92844	6.4255	6.92075	0.02499	0.03849	1.54022	4.9469	111740
	6	13	0.12924	12.736	98.5453	0.03356	0.02888	0.860548	3.05714	18490
	4		0.65652			0.02409
	6	14	0.21278	4.113	19.3298	0.02837	0.03587	1.26436	4.7643	42040
CC055	16	12	0.03552	11.5458	325.051	0.0068975	0.05705	8.27111	2.05778	34550
	12	11	0.0102	9.1752	899.529	0.011585	0.06563	5.66508	3.55484	9450
	19	11	0.02454	14.0261	571.561	0.0065675	0.06612	10.0678	3.22037	13550
CC057	8	10	1.7819	209.37	117.498	2.0462	1.534	0.749682	3.46164	14750
	4	10	45.515	452.84	9.94925	1.75	14.462	8.264	2.17471	81200
	7	10	12.0924	392.195	32.4332	2.11	3.042	1.44171	2.74429	40800
CC058	6	11	0.16174	6.1616	38.0957	0.0035075	0.07796	22.2267	3.50567	7950
	10	12	0.04058	5.46954	134.784	0.0023475	0.0524	22.3216	3.89904	3950
	9	13	0.01784	4.11188	230.487	0.0049125	0.06402	13.0321	6.85175	8350
CC060	18	13	0.004036	7.6557	1896.85	0.599	0.7903	1.31937	0.866572	5000
	20	13	0.00552	7.0402	1275.4	1.28875	0.78074	0.605812	1.97421	6200
CC061	12		36.2015			6.36875			4.53462	50850
	17	12	2.568	18.8324	7.33349	2.4255	1.0856	0.447578	2.41497	3250
	14	12	3.781	15.0017	3.96765	2.04185	0.7113	0.348361	3.1474	3500
CC065	15	11	0.02572	1.195	46.4619	0.0451	0.7445	16.5078	1.30377	10550
	9	11	0.03068	1.4675	47.8325	0.17755	0.88575	4.98874	1.30248	9900
	5	11	0.02186	1.5945	72.9414	0.1204	0.4535	3.76661	1.06593	5700
CC071	4	15	0.008406	4.454	529.86	0.64025	10.2942	16.0785	11.0042	91600
	3	14	0.059865	2.913	48.6595	3.714	3.40075	0.915657	6.71173	34600
	5	13	0.020208	3.3905	167.78	0.7385	5.63475	7.62999	15.7948	236450
CC072	9	10	0.05676	44.8025	789.332	0.14325	0.6985	4.87609	23.676	11250
	11	10	0.10912	32.175	294.859	0.4005	1.05125	2.62484	7.71337	8100
	12	10	0.10306	30.6325	297.23	0.47625	1.06575	2.2378	18.8736	9400
CC078	17	11	0.027418	7.8534	286.432	0.09619	1.57315	16.3546	11.227	12750
	19	11	0.05227	8.919	170.633	0.19663	0.8398	4.27097	11.5328	10000
	20	11	0.039914	17.0547	427.286	0.29989	0.779	2.59762	14.627	18050
CC080	5	10	0.46658	17.8849	38.3319	0.0049625	0.06004	12.0987	2.43951	2050
	6	10	0.15732	12.9649	82.411	0.008625	0.05953	6.90203	2.1011	650
	4	11	0.1631	11.531	70.699	0.0066425	0.05833	8.78133	2.6228	4900
C57BL/6	9	12	0.037935	5.4616	143.973	0.0885	0.74145	8.37797	6.67226	10400
	9	13	0.034785	9.5161	273.569	0.0644	0.5069	7.87112	6.46247	19800
	12	12	0.05988	10.9198	182.361	0.98545	1.05665	1.07225	6.17397	20100
	12	12	0.027405	5.7539	209.958	0.18105	0.6321	3.4913	10.6979	11600
	10	13	0.05884	0.6689	11.3681	0.3638	0.923	2.53711	10.4872	7800
BALB/c	5	10	0.050315	0.75888	15.0826	0.1572	0.13984	0.889567	12.1638	149550
	5	11	0.039245	0.22392	5.70569	0.0831	0.05211	0.627076	9.31467	31650
	6	11	0.06297	0.89696	14.2442	0.14504	0.11672	0.804744	12.7021	40300
	5	11	0.10004	1.62508	16.2443	0.13563	0.11917	0.87864	10.5609	36650
	4	11	0.093765	1.01998	10.878	0.12434	0.10797	0.868345	9.87902	49100
