# Supplementary material for: The role of Sp140 revealed in IgE and mast cell responses in Collaborative Cross mice
Source: JCI Insight. 2021 Jun 22;6(12):e146572. doi: 10.1172/jci.insight.146572 (PMC8262499; doi:10.1172/jci.insight.146572)
Supplement: Supplemental Table 2 [file jciinsight-6-146572-s118.xlsx]

## Sheet: Sheet1
Supplemental Table 2. Inter-correlation matrix of screening results.
		PCA	Expulsion	IgE (pre)	IgE (after)	IgE (Change)	IgG1 (pre)	IgG1 (after)	IgG1 (Change)	PBL Eo	PEC MC
PCA	Speaman's r	1	-0.290912	-0.125863	0.0940373	0.268682	0.0509886	0.0844665	0.118419	0.177771	-0.301221
	P value		0.000385494	0.124855	0.260566	0.00108442	0.535482	0.312441	0.156013	0.0318183	0.000220256
Expulsion	Speaman's r		1	0.0261266	-0.0555835	-0.167706	0.0641808	0.179091	0.0369885	-0.0441634	0.0918587
	P value			0.755089	0.506668	0.0437721	0.443116	0.0311354	0.658709	0.59788	0.271822
IgE (pre)	Speaman's r			1	0.660881	-0.639471	0.311288	0.355829	-0.0962352	0.103759	-0.244129
	P value				1.4928e-19	4.85317e-18	0.00010559	1.12159e-05	0.249539	0.212648	0.00298253
IgE (after)	Speaman's r				1	0.0787002	0.214805	0.411817	0.102976	-0.00121241	-0.316587
	P value					0.346739	0.00947109	2.65764e-07	0.217747	0.988453	0.000104677
IgE (Change)	Speaman's r					1	-0.21425	-0.133396	0.180605	-0.166458	0.063946
	P value						0.00966191	0.109696	0.0297154	0.0453865	0.44479
IgG1 (pre)	Speaman's r						1	0.646213	-0.646158	-0.0593813	0.0228071
	P value							1.67046e-18	1.68527e-18	0.476484	0.784664
IgG1 (after)	Speaman's r							1	0.0851913	0.126956	-0.15529
	P value								0.308291	0.128087	0.0621695
IgG1 (Change)	Speaman's r								1	0.16536	-0.171975
	P value									0.0468485	0.038606
PBL Eo	Speaman's r									1	-0.0859436
	P value										0.302333
