# Supplementary material for: The role of Sp140 revealed in IgE and mast cell responses in Collaborative Cross mice
Source: JCI Insight. 2021 Jun 22;6(12):e146572. doi: 10.1172/jci.insight.146572 (PMC8262499; doi:10.1172/jci.insight.146572)
Supplement: Supplemental Table 3 [file jciinsight-6-146572-s119.xlsx]

## Sheet: ccmice_pvalue_condensed
Supplemental Table 3. Source data of QTL analysis presented in Figure 4 and Supplemental Figure 2 and 5.
start_marker	chr	start_pos	cM	end_marker	end_pos	perc_var_EarSwell	lrs_EarSwell	lod_EarSwell	p_EarSwell	neg_log10_p_EarSwell	Intercept_EarSwell	sex_EarSwell	B_EarSwell	C_EarSwell	D_EarSwell	E_EarSwell	F_EarSwell	G_EarSwell	H_EarSwell	perc_var_ExpulsionTime	lrs_ExpulsionTime	lod_ExpulsionTime	p_ExpulsionTime	neg_log10_p_ExpulsionTime	Intercept_ExpulsionTime	sex_ExpulsionTime	B_ExpulsionTime	C_ExpulsionTime	D_ExpulsionTime	E_ExpulsionTime	F_ExpulsionTime	G_ExpulsionTime	H_ExpulsionTime	perc_var_IgEfoldchange	lrs_IgEfoldchange	lod_IgEfoldchange	p_IgEfoldchange	neg_log10_p_IgEfoldchange	Intercept_IgEfoldchange	sex_IgEfoldchange	B_IgEfoldchange	C_IgEfoldchange	D_IgEfoldchange	E_IgEfoldchange	F_IgEfoldchange	G_IgEfoldchange	H_IgEfoldchange	CC001	CC002
UNC6	1	3.00035	1.4995	UNC010515539	4.4207	7.19743	10.2333	2.22214	0.175732	0.75515	-0.837306	NaN	1.26087	1.43315	0.416941	0.441719	0.768856	1.17833	1.30455	2.69819	3.52849	0.766201	0.832199	0.0797727	0.261807	NaN	-0.306867	-0.265257	-0.28239	-0.436703	0.402616	-0.659933	-0.565069	7.32225	9.80938	2.13008	0.199635	0.699763	-1.2176	NaN	0.735653	1.61995	1.35719	1.4467	0.609814	1.48853	1.5533	B:C57BL/6J	B:C57BL/6J
UNC16386	1	4.43682	1.648	UNC21023	4.79936	7.56728	10.7804	2.34094	0.148489	0.828307	-0.820343	NaN	1.24396	1.41458	0.390861	0.403791	0.744234	1.24911	1.29183	2.88305	3.7738	0.81947	0.805432	0.0939714	0.362151	NaN	-0.410285	-0.362874	-0.377309	-0.544024	0.301921	-0.794093	-0.674849	7.24239	9.69828	2.10595	0.206326	0.685446	-1.15238	NaN	0.668967	1.55315	1.28862	1.39909	0.541236	1.41402	1.48673	B:C57BL/6J	B:C57BL/6J
UNC23507	1	5.02217	1.8351	UNC23995	5.12346	7.92048	11.3049	2.45483	0.125861	0.900109	-0.814766	NaN	1.24005	1.4068	0.379447	0.380669	0.73146	1.32297	1.29053	2.99501	3.9226	0.851782	0.788648	0.103117	0.395061	NaN	-0.443427	-0.394235	-0.406542	-0.576052	0.270559	-0.858982	-0.712105	7.19458	9.6318	2.09152	0.210417	0.67692	-1.11792	NaN	0.634174	1.51801	1.25358	1.37543	0.505511	1.36568	1.45106	B:C57BL/6J	B:C57BL/6J
UNC24700	1	5.21466	1.89	UNC24700	5.21466	7.91913	11.3029	2.4544	0.125941	0.899832	-0.809869	NaN	1.23514	1.40186	0.374262	0.376294	0.726296	1.31815	1.28552	3.02629	3.96421	0.860817	0.783891	0.105745	0.409343	NaN	-0.457226	-0.407909	-0.420108	-0.594737	0.256016	-0.873277	-0.727705	7.1682	9.59515	2.08356	0.2127	0.672232	-1.09959	NaN	0.615655	1.49957	1.23439	1.3585	0.48632	1.34755	1.43212	B:C57BL/6J	B:C57BL/6J
UNC25932	1	5.46095	1.89	UNC40323	6.83678	9.13035	13.1169	2.84831	0.0693099	1.1592	-0.846433	NaN	1.26732	1.45462	0.31238	0.414823	0.766859	1.36635	1.55598	2.98213	3.90547	0.848063	0.790599	0.102044	0.410089	NaN	-0.456474	-0.412008	-0.43976	-0.598554	0.257807	-0.870439	-0.730885	7.24338	9.69966	2.10625	0.206242	0.685623	-1.10093	NaN	0.616129	1.50408	1.20797	1.36083	0.488518	1.3522	1.49346	B:C57BL/6J	B:C57BL/6J
UNC41603	1	6.95604	2.078	JAX00241357	8.01345	10.0933	14.5765	3.16525	0.0418274	1.37854	-0.819517	NaN	1.23524	1.41346	0.280533	0.39778	0.728533	1.33918	1.7586	3.10169	4.06455	0.882606	0.772313	0.112207	0.450951	NaN	-0.496181	-0.459242	-0.515274	-0.667872	0.228189	-0.907079	-0.778152	7.23082	9.68219	2.10246	0.20731	0.683379	-0.947059	NaN	0.461472	1.45224	1.04891	1.20662	0.324859	1.19627	1.20888	B:C57BL/6J	B:C57BL/6J
UNC58412	1	8.04121	2.078	UNC90639	10.4424	10.1372	14.6434	3.17977	0.0408526	1.38878	-0.767714	NaN	1.18549	1.36468	0.22605	0.347689	0.668321	1.28967	1.74235	3.28096	4.30342	0.934477	0.74424	0.128287	0.466537	NaN	-0.510912	-0.498996	-0.526208	-0.707512	0.219711	-0.923636	-0.787288	7.19312	9.62977	2.09108	0.210543	0.67666	-0.788735	NaN	0.301607	1.33328	0.889371	1.04144	0.165127	1.03624	0.929065	B:C57BL/6J	B:C57BL/6J
UNC91280	1	10.4949	2.4723	UNC93857	10.6839	10.7825	15.6308	3.39418	0.0287123	1.54193	-0.773924	NaN	1.03748	1.53533	0.233258	0.343665	0.658869	1.30141	1.75423	3.48494	4.57578	0.993617	0.711574	0.14778	0.479927	NaN	-0.401396	-0.633383	-0.537858	-0.722029	0.220479	-0.937933	-0.805074	8.51347	11.4782	2.49246	0.119077	0.924172	-0.760561	NaN	0.0963098	1.36081	0.865019	1.00878	0.115886	1.00549	0.895993	B:C57BL/6J	B:C57BL/6J
UNC94417	1	10.7318	2.49	UNC99911	11.1378	11.2515	16.3528	3.55097	0.0220813	1.65597	-0.780618	NaN	0.973978	1.59145	0.24176	0.346578	0.657777	1.30975	1.76193	3.6724	4.82657	1.04808	0.681118	0.166778	0.485341	NaN	-0.344182	-0.681614	-0.543993	-0.725771	0.222676	-0.943122	-0.810998	8.79283	11.8727	2.57813	0.104823	0.979545	-0.760638	NaN	0.0602281	1.32581	0.868096	1.00932	0.110697	1.00385	0.892648	B:C57BL/6J	B:C57BL/6J
JAX00241881	1	11.1746	2.567	UNC106795	11.4921	11.2515	16.3528	3.55097	0.0220812	1.65598	-0.780625	NaN	0.973985	1.59146	0.241774	0.346584	0.657782	1.30976	1.76194	3.67252	4.82673	1.04811	0.681098	0.16679	0.485371	NaN	-0.344211	-0.681645	-0.544024	-0.725813	0.222646	-0.943152	-0.811032	8.79268	11.8725	2.57809	0.10483	0.979516	-0.760602	NaN	0.0601926	1.32577	0.868063	1.00928	0.110658	1.00382	0.89261	B:C57BL/6J	B:C57BL/6J
UNC107703	1	11.538	2.5794	UNC119270	12.3088	11.82	17.2333	3.74216	0.0159523	1.79718	-0.813462	NaN	1.12313	1.61096	0.244718	0.37237	0.67195	1.34406	1.79857	3.88388	5.1101	1.10964	0.64653	0.189412	0.586289	NaN	-0.697104	-0.776906	-0.478903	-0.822019	0.103773	-1.06306	-0.938222	7.64802	10.2636	2.22872	0.17412	0.759152	-0.831446	NaN	0.268516	1.4005	0.807743	1.08227	0.204496	1.08839	0.981806	B:C57BL/6J	B:C57BL/6J
UNC119817	1	12.3613	3.1773	UNC120822	12.4501	11.983	17.4867	3.79719	0.0145134	1.83823	-0.816364	NaN	1.15044	1.60664	0.274984	0.369818	0.659967	1.26972	1.79403	4.47304	5.90326	1.28188	0.55109	0.258778	0.630954	NaN	-0.897633	-0.826287	-0.444363	-0.861726	0.0594569	-1.1783	-0.999867	7.09605	9.49492	2.06179	0.219047	0.659462	-0.886715	NaN	0.454342	1.40556	0.774818	1.13402	0.271028	1.17401	1.04585	B:C57BL/6J	B:C57BL/6J
UNC121401	1	12.5086	3.2682	UNC134669	13.531	12.4884	18.2757	3.96852	0.0107861	1.96714	-0.814771	NaN	1.01407	1.63176	0.278032	0.371008	0.63912	1.2601	1.87497	4.73174	6.25308	1.35784	0.510529	0.29198	0.642577	NaN	-0.759493	-0.854915	-0.455478	-0.879262	0.0645292	-1.18946	-1.1758	6.59482	8.80082	1.91107	0.267275	0.573042	-0.862115	NaN	0.504398	1.38316	0.755287	1.10653	0.247556	1.13837	0.829606	B:C57BL/6J	B:C57BL/6J
UNC135474	1	13.5951	4.2527	JAX00242480	13.8454	12.4595	18.2303	3.95867	0.0109729	1.95968	-0.803842	NaN	1.07279	1.62779	0.279834	0.365013	0.623603	1.09664	1.81921	4.68889	6.19507	1.34524	0.517166	0.28637	0.643258	NaN	-0.743112	-0.861819	-0.466208	-0.884687	0.0711024	-1.08289	-1.20393	6.27236	8.35625	1.81454	0.302231	0.519661	-0.852783	NaN	0.57613	1.36554	0.752512	1.09642	0.243547	1.06264	0.715599	B:C57BL/6J	B:C57BL/6J
UNC140121	1	13.8505	4.311	UNC144647	14.2187	13.1891	19.377	4.20765	0.00708498	2.14966	-0.810125	NaN	1.38006	1.63088	0.288502	0.378512	0.466027	1.02553	1.82685	3.85129	5.06637	1.10015	0.651864	0.185843	0.653278	NaN	-0.74638	-0.86686	-0.479888	-0.907161	-0.113454	-1.00614	-1.19903	5.91131	7.86027	1.70683	0.345077	0.462084	-0.85637	NaN	0.525627	1.36628	0.759671	1.10679	0.370669	0.992924	0.710876	B:C57BL/6J	B:C57BL/6J
UNC145132	1	14.2516	4.311	UNC176258	16.4584	12.7134	18.6283	4.04509	0.00943489	2.02526	-0.791946	NaN	1.46203	1.54851	0.267159	0.370735	0.410948	1.01312	1.8042	3.63222	4.77278	1.0364	0.687669	0.16262	0.647393	NaN	-0.606819	-0.868697	-0.443378	-0.90647	-0.224947	-0.999766	-1.18749	6.14384	8.17948	1.77615	0.317034	0.498894	-0.847096	NaN	0.417131	1.37307	0.698627	1.09961	0.427587	0.985695	0.702755	B:C57BL/6J	B:C57BL/6J
UNC177767	1	16.5687	5.098	UNC211603	18.8621	13.0399	19.1417	4.15657	0.00775476	2.11043	-0.926797	NaN	1.59534	1.70711	0.399187	0.496185	0.554586	1.1428	1.94547	3.51146	4.61123	1.00132	0.707285	0.150406	0.425512	NaN	-0.390782	-0.648237	-0.214574	-0.686982	0.0962965	-0.777113	-0.962348	6.34995	8.46307	1.83773	0.293535	0.53234	-1.10338	NaN	0.671955	1.62914	0.955399	1.34633	0.7696	1.23899	0.966271	B:C57BL/6J	B:C57BL/6J
JAX00243419	1	18.9488	5.9327	JAX00243441	19.0469	13.2223	19.4294	4.21904	0.00694341	2.15843	-0.772009	NaN	1.44295	1.66223	0.248314	0.362106	0.370539	0.999927	1.79351	3.09611	4.05712	0.880992	0.773175	0.111722	-0.108926	NaN	0.138844	-0.0226996	0.330003	-0.167743	0.657812	-0.251236	-0.397548	5.01753	6.64064	1.442	0.46723	0.330469	-0.676449	NaN	0.250125	1.21833	0.523175	0.941584	0.30824	0.826925	0.52067	B:C57BL/6J	B:C57BL/6J
UNC215285	1	19.1549	6.1427	UNC236681	20.7243	10.2679	14.8428	3.22307	0.0380684	1.41943	-0.354333	NaN	1.04216	0.97866	-0.181813	-0.0237426	0.10782	0.606246	1.3246	3.46938	4.55498	0.989102	0.714087	0.146249	-0.387347	NaN	0.422628	0.290116	0.608094	0.118822	0.943373	0.0362489	-0.0990398	2.7013	3.5326	0.767095	0.83176	0.0800019	-0.231297	NaN	-0.204885	0.547371	0.0733966	0.51477	0.115353	0.393538	0.019623	B:C57BL/6J	B:C57BL/6J
backupUNC010044640	1	20.8225	6.497	backupUNC010044640	20.8225	10.5649	15.297	3.32171	0.0323749	1.48979	-0.361999	NaN	1.04866	1.01	-0.165673	-0.0176595	0.11335	0.611052	1.33241	3.51286	4.6131	1.00172	0.707059	0.150544	-0.416212	NaN	0.450077	0.32985	0.626626	0.148324	0.974345	0.066256	-0.066953	2.56622	3.35364	0.728235	0.850475	0.0703382	-0.202191	NaN	-0.232803	0.502986	0.0604297	0.485544	0.0853378	0.362919	-0.013438	B:C57BL/6J	B:C57BL/6J
UNC239961	1	20.8804	6.497	UNC259179	22.0774	10.5654	15.2978	3.32187	0.0323665	1.4899	-0.361492	NaN	1.04816	1.00948	-0.166292	-0.0181759	0.112814	0.61054	1.33189	3.51139	4.61114	1.0013	0.707296	0.150399	-0.415676	NaN	0.449511	0.329294	0.625714	0.147788	0.973788	0.0657457	-0.0674808	2.56642	3.35391	0.728293	0.850448	0.0703522	-0.202914	NaN	-0.232072	0.503725	0.0613773	0.486275	0.086098	0.363637	-0.0126876	B:C57BL/6J	B:C57BL/6J
UNC259406	1	22.0947	8.3242	UNC262857	22.3394	11.0153	15.9888	3.47191	0.0252193	1.59827	-0.383909	NaN	1.05023	1.2057	-0.116296	-0.0599534	0.186295	0.624446	1.18462	2.33538	3.04837	0.661945	0.880492	0.0552747	-0.249259	NaN	0.312983	0.20421	0.433165	-0.0434605	0.605182	-0.00297617	-0.149243	2.49667	3.2616	0.708247	0.859794	0.0656056	-0.187961	NaN	-0.254918	0.507127	0.0571217	0.476635	0.0462519	0.384655	0.0395914	B:C57BL/6J	B:C57BL/6J
JAX00244148	1	22.3472	8.5724	JAX00244193	22.5858	10.9771	15.9299	3.45913	0.0257647	1.58897	-0.388852	NaN	1.06841	1.20431	-0.104231	-0.0784033	0.202591	0.632978	1.1713	2.31254	3.01821	0.655396	0.883313	0.0538856	-0.253627	NaN	0.323015	0.215961	0.435931	-0.0942197	0.606151	0.00645665	-0.0475059	2.39068	3.12143	0.677811	0.873546	0.0587143	-0.188313	NaN	-0.25734	0.510863	0.0552656	0.469064	0.0429389	0.385204	0.0728252	B:C57BL/6J	B:C57BL/6J
UNC266348	1	22.6107	8.6735	UNC273653	23.0813	10.9771	15.9299	3.45913	0.0257648	1.58897	-0.388853	NaN	1.06841	1.20431	-0.104231	-0.0784029	0.202591	0.632978	1.1713	2.31254	3.01821	0.655396	0.883313	0.0538856	-0.253627	NaN	0.323016	0.215961	0.435932	-0.0942197	0.606151	0.00645668	-0.0475059	2.39068	3.12144	0.677811	0.873546	0.0587144	-0.188313	NaN	-0.257341	0.510863	0.0552654	0.469064	0.0429385	0.385204	0.072825	B:C57BL/6J	B:C57BL/6J
JAX00001497	1	23.1177	9.3791	JAX00244336	23.3411	11.2477	16.3469	3.54969	0.0221289	1.65504	-0.434711	NaN	1.16769	1.2461	-0.0618708	-0.0248837	0.281504	0.677516	1.2159	2.51067	3.28012	0.712269	0.857937	0.0665448	-0.348843	NaN	0.549701	0.308177	0.526629	0.00123199	0.717712	0.104841	0.0527672	2.48842	3.25068	0.705876	0.860885	0.0650551	-0.139925	NaN	-0.377713	0.4636	0.00785475	0.426618	-0.0165103	0.335054	0.0214189	B:C57BL/6J	B:C57BL/6J
UNC277058	1	23.3508	9.5596	UNC295523	24.5281	11.9834	17.4874	3.79734	0.0145098	1.83834	-0.429556	NaN	1.16742	1.24568	-0.062577	-0.149387	0.289163	0.681204	1.21009	2.5136	3.28399	0.71311	0.857547	0.0667419	-0.371118	NaN	0.586426	0.325283	0.548091	0.0358916	0.746818	0.104897	0.0624725	2.42609	3.16825	0.687977	0.869013	0.0609735	-0.132308	NaN	-0.38272	0.460975	-0.0011447	0.41375	-0.0286524	0.35505	0.0282368	B:C57BL/6J	B:C57BL/6J
JAX00244653	1	24.53	10.1084	UNC302007	24.972	12.3229	18.0168	3.91231	0.0118943	1.92466	-0.458803	NaN	1.19009	1.27029	-0.0483767	-0.180514	0.469239	0.736097	1.24091	1.41321	1.83605	0.398694	0.968355	0.0139655	-0.373491	NaN	0.58016	0.331732	0.55696	0.37406	0.313979	0.0597787	0.0716576	2.00792	2.61657	0.568181	0.918066	0.0371259	-0.128419	NaN	-0.395338	0.450295	-0.00551697	0.261886	0.14568	0.380728	0.0126779	B:C57BL/6J	B:C57BL/6J
UNC302619	1	25.0073	10.3306	UNC305681	25.2917	12.0447	17.5828	3.81806	0.0140009	1.85385	-0.473502	NaN	1.2077	1.2476	-0.0421017	-0.192997	0.507968	0.76015	1.261	1.95936	2.55266	0.554303	0.92308	0.0347607	-0.320727	NaN	0.515265	0.231832	0.527652	0.505574	-0.0202855	-0.0137876	0.00287673	2.06508	2.69184	0.584526	0.911972	0.0400184	-0.150913	NaN	-0.368138	0.483562	0.00731862	0.189426	0.30172	0.411111	0.0425694	B:C57BL/6J	B:C57BL/6J
UNC306419	1	25.3417	10.4863	UNC306690	25.3595	10.6699	15.458	3.35666	0.0305566	1.5149	-0.425691	NaN	1.17375	1.0346	-0.0819621	-0.20434	0.450611	0.717823	1.20037	2.11817	2.76179	0.599715	0.90613	0.0428097	-0.29953	NaN	0.497269	0.165572	0.515646	0.530316	-0.0432217	-0.0351511	-0.0259847	2.1074	2.7476	0.596634	0.907329	0.0422353	-0.150338	NaN	-0.369695	0.469511	0.0017015	0.177789	0.300454	0.410883	0.042693	B:C57BL/6J	B:C57BL/6J
UNC307271	1	25.4078	10.517	UNC309730	25.628	10.5787	15.3182	3.3263	0.0321305	1.49308	-0.423668	NaN	1.17261	1.02498	-0.0863274	-0.204411	0.448692	0.715598	1.19845	2.13282	2.7811	0.603908	0.904487	0.0435975	-0.299982	NaN	0.498062	0.163585	0.521354	0.530457	-0.0431585	-0.0343911	-0.0260223	2.14634	2.79892	0.607777	0.90296	0.0443315	-0.149956	NaN	-0.370503	0.473657	-0.00690972	0.177694	0.300725	0.410068	0.0430035	B:C57BL/6J	B:C57BL/6J
UNC309997	1	25.6596	10.6342	UNC312117	25.7965	9.75113	14.0561	3.05224	0.0501929	1.29936	-0.290277	NaN	1.03493	0.841272	-0.217215	-0.327046	0.274726	0.564628	1.05873	1.86392	2.42715	0.527048	0.932482	0.0303594	-0.286223	NaN	0.306723	0.126328	0.511688	0.518357	0.038452	-0.0562167	-0.0463724	2.17643	2.8386	0.616394	0.899521	0.0459888	0.0137061	NaN	-0.557426	0.338338	-0.17172	0.0197677	0.159507	0.101391	-0.130146	B:C57BL/6J	B:C57BL/6J
UNC312831	1	25.8389	10.7177	JAX00245113	26.7574	9.37577	13.4875	2.92876	0.0610854	1.21406	-0.193592	NaN	0.927551	0.718633	-0.308056	-0.418549	0.171162	0.422111	0.956117	1.8125	2.35957	0.512374	0.937295	0.0281235	-0.283311	NaN	0.264691	0.106622	0.509902	0.514881	0.0625405	-0.0436304	-0.0524552	2.21896	2.8947	0.628575	0.89457	0.0483858	0.0865124	NaN	-0.625014	0.263798	-0.245255	-0.0461679	0.078693	-0.0754491	-0.207417	B:C57BL/6J	B:C57BL/6J
JAX00245123	1	26.8102	10.977	JAX00245123	26.8102	9.37578	13.4875	2.92877	0.0610853	1.21406	-0.193591	NaN	0.927549	0.718631	-0.308058	-0.41855	0.171161	0.422109	0.956116	1.81249	2.35957	0.512373	0.937296	0.0281234	-0.283308	NaN	0.264688	0.10662	0.509899	0.514878	0.0625376	-0.0436331	-0.0524579	2.21896	2.8947	0.628576	0.894569	0.048386	0.0865133	NaN	-0.625015	0.263797	-0.245257	-0.0461688	0.0786921	-0.07545	-0.207418	B:C57BL/6J	B:C57BL/6J
JAX00001782	1	26.971	10.977	UNC340151	27.7307	9.37578	13.4875	2.92877	0.0610853	1.21406	-0.193591	NaN	0.927549	0.718631	-0.308059	-0.418551	0.171161	0.422109	0.956116	1.81249	2.35956	0.512373	0.937296	0.0281234	-0.283308	NaN	0.264688	0.10662	0.509899	0.514878	0.0625374	-0.0436332	-0.052458	2.21896	2.8947	0.628576	0.894569	0.048386	0.0865134	NaN	-0.625015	0.263796	-0.245257	-0.0461688	0.078692	-0.0754501	-0.207418	B:C57BL/6J	B:C57BL/6J
UNC343081	1	28.0894	10.977	backupUNC011181136	28.1496	9.37578	13.4875	2.92877	0.0610852	1.21406	-0.19359	NaN	0.927549	0.718631	-0.308059	-0.418551	0.17116	0.422109	0.956116	1.81249	2.35956	0.512373	0.937296	0.0281233	-0.283307	NaN	0.264688	0.106619	0.509899	0.514878	0.0625367	-0.0436339	-0.0524587	2.21897	2.8947	0.628576	0.894569	0.048386	0.0865136	NaN	-0.625015	0.263796	-0.245258	-0.0461691	0.0786918	-0.0754503	-0.207419	B:C57BL/6J	B:C57BL/6J
UNC010537386	1	28.2115	10.977	JAX00245379	29.0854	9.37578	13.4875	2.92877	0.0610852	1.21406	-0.19359	NaN	0.927549	0.718631	-0.308059	-0.418551	0.17116	0.422109	0.956116	1.81249	2.35956	0.512373	0.937296	0.0281233	-0.283307	NaN	0.264687	0.106619	0.509898	0.514877	0.0625364	-0.0436342	-0.0524589	2.21897	2.8947	0.628577	0.894569	0.048386	0.0865137	NaN	-0.625015	0.263796	-0.245258	-0.0461692	0.0786917	-0.0754504	-0.207419	B:C57BL/6J	B:C57BL/6J
UNC355453	1	29.1352	11.1708	JAX00001960	29.3204	9.07851	13.0388	2.83134	0.0711685	1.14771	-0.197578	NaN	0.951409	0.719212	-0.276462	-0.456837	0.197709	0.437332	0.865862	1.46245	1.90049	0.412687	0.965142	0.0154088	-0.283083	NaN	0.273875	0.123858	0.36593	0.612157	0.0569636	-0.0592645	0.0661831	1.95944	2.55277	0.554328	0.923071	0.0347649	0.0839459	NaN	-0.632568	0.257021	-0.106438	-0.234594	0.0829064	-0.0471207	-0.151035	B:C57BL/6J	B:C57BL/6J
JAX00001962	1	29.3547	11.319	JAX00245570	30.7345	8.83608	12.674	2.75212	0.0804611	1.09441	-0.188572	NaN	0.942582	0.702661	-0.306088	-0.470017	0.202605	0.42947	0.828674	1.31549	1.70824	0.37094	0.974214	0.0113458	-0.283514	NaN	0.280325	0.215925	0.239976	0.641091	0.0594439	-0.0676928	0.099495	1.65545	2.15341	0.467607	0.950864	0.0218818	0.0841653	NaN	-0.638872	0.16519	0.0184861	-0.294231	0.0833759	-0.0353929	-0.14656	B:C57BL/6J	B:C57BL/6J
UNC371950	1	30.7725	11.4434	UNC387018	32.3102	5.95554	8.41214	1.82667	0.297657	0.526283	-0.145536	NaN	0.6957	0.611357	-0.277615	-0.435998	0.155249	0.348725	0.544076	2.92019	3.82314	0.830184	0.799908	0.0969598	-0.292891	NaN	0.141691	0.327054	0.141499	0.958349	0.0674706	-0.0795348	-0.0272762	1.679	2.1843	0.474316	0.948939	0.0227617	0.0803014	NaN	-0.548006	0.043371	0.181529	-0.33874	0.0822838	-0.0247751	-0.136601	B:C57BL/6J	B:C57BL/6J
JAX00245787	1	32.353	12.2964	backupUNC010539556	32.6916	4.54537	6.37312	1.3839	0.496919	0.303714	-0.143375	NaN	0.498565	0.622131	-0.118179	-0.432828	0.152772	0.347223	0.54313	3.01653	3.95122	0.857996	0.785379	0.104921	-0.295109	NaN	0.342153	0.327932	0.0817162	0.965081	0.0780516	-0.0689108	-0.0211597	2.13461	2.78346	0.60442	0.904286	0.0436944	0.0816226	NaN	-0.785121	0.0377768	0.199671	-0.353596	0.069607	-0.0384158	-0.14376	B:C57BL/6J	B:C57BL/6J
UNC391961	1	32.7048	12.432	UNC392223	32.7353	3.43642	4.79069	1.04029	0.685488	0.164	-0.156049	NaN	0.23224	0.579542	0.0700767	-0.432244	0.158867	0.365086	0.556731	3.10344	4.06688	0.883111	0.772043	0.112359	-0.302061	NaN	0.502876	0.307379	0.0840176	0.979001	0.0925601	-0.047876	-0.00910841	2.20618	2.87784	0.624915	0.896068	0.0476589	0.0825874	NaN	-0.82634	0.0237416	0.17443	-0.363383	0.0623551	-0.0465864	-0.148956	B:C57BL/6J	B:C57BL/6J
JAX00245877	1	32.7818	12.4411	JAX00245909	32.9186	3.3066	4.60663	1.00032	0.707842	0.150064	-0.16656	NaN	0.0865893	0.563201	0.0979289	-0.429485	0.281902	0.376318	0.563654	3.06878	4.02074	0.873092	0.777386	0.109363	-0.303646	NaN	0.504038	0.296445	0.0968928	0.980401	0.093399	-0.0449365	-0.00759276	2.21307	2.88692	0.626887	0.895262	0.0480497	0.0834076	NaN	-0.826604	0.0225615	0.177266	-0.363904	0.0610444	-0.0482409	-0.150309	F:CAST/EiJ	B:C57BL/6J
UNC394961	1	32.9211	12.4914	UNC400048	33.3007	3.2386	4.51032	0.979403	0.719474	0.142985	-0.174145	NaN	-0.0145677	0.522824	0.139025	-0.3978	0.346657	0.378066	0.562323	2.82401	3.6954	0.802447	0.814116	0.0893137	-0.310219	NaN	1.10459	0.287362	0.13031	0.763505	0.120063	0.00829257	0.014389	2.62872	3.43642	0.746209	0.841913	0.0747327	0.0903142	NaN	-1.23324	0.0238485	0.175993	-0.330672	0.0432157	-0.0712078	-0.160641	F:CAST/EiJ	B:C57BL/6J
UNC400200	1	33.3165	12.6341	JAX00246070	33.4856	3.19539	4.44916	0.966122	0.726831	0.138567	-0.17416	NaN	-0.0692252	0.52134	0.137376	-0.364064	0.345405	0.372419	0.559983	3.29279	4.31921	0.937905	0.742364	0.129383	-0.316983	NaN	1.55099	0.287142	0.134754	0.710586	0.140821	0.035191	0.0253707	2.71618	3.55234	0.771381	0.829651	0.0811047	0.0922965	NaN	-1.31645	0.0269663	0.177711	-0.372661	0.0398873	-0.0703347	-0.159897	F:CAST/EiJ	B:C57BL/6J
UNC402814	1	33.5041	12.7018	UNC425729	34.7632	3.19539	4.44916	0.966122	0.726831	0.138567	-0.174159	NaN	-0.0692254	0.52134	0.137376	-0.364064	0.345405	0.372419	0.559983	3.29279	4.31921	0.937905	0.742364	0.129383	-0.316983	NaN	1.55099	0.287142	0.134755	0.710585	0.140821	0.0351911	0.0253708	2.71618	3.55234	0.771381	0.829651	0.0811047	0.0922966	NaN	-1.31645	0.0269662	0.177711	-0.37266	0.0398872	-0.0703348	-0.159897	F:CAST/EiJ	B:C57BL/6J
UNC426583	1	34.8159	13.337	UNC431070	35.1233	2.79489	3.88352	0.843296	0.793092	0.100677	-0.220174	NaN	-0.0287689	0.543171	0.334514	-0.319037	0.483635	0.413844	0.41411	3.36133	4.41066	0.957763	0.731447	0.135817	-0.388863	NaN	1.64913	0.339605	0.141164	0.783804	0.385371	0.115724	0.172337	3.99671	5.26162	1.14255	0.62807	0.201992	0.121087	NaN	-1.35193	-0.0438128	0.286958	-0.392509	0.0787703	-0.0993936	-0.436672	F:CAST/EiJ	B:C57BL/6J
UNC010442706	1	35.1592	13.5496	UNC010442706	35.1592	2.95896	4.11496	0.893553	0.766445	0.115519	-0.206023	NaN	-0.0615529	0.525285	0.460898	-0.327019	0.43879	0.394403	0.161044	3.64305	4.78727	1.03954	0.685905	0.163736	-0.471989	NaN	1.74988	0.426018	0.176524	0.86316	0.546964	0.198241	0.346272	5.78799	7.69131	1.67015	0.360599	0.442975	0.129154	NaN	-1.36964	-0.0522726	0.357866	-0.38341	0.060859	-0.104452	-0.667074	F:CAST/EiJ	B:C57BL/6J
UNC432097	1	35.1793	13.612	UNC432097	35.1793	2.90898	4.04441	0.878233	0.774648	0.110896	-0.19243	NaN	-0.077508	0.511656	0.448974	-0.341482	0.404663	0.377501	0.147169	3.8179	5.02157	1.09042	0.65733	0.182216	-0.528522	NaN	1.81437	0.483902	0.233903	0.919368	0.646446	0.252416	0.403374	5.78771	7.69092	1.67006	0.360636	0.442931	0.129078	NaN	-1.36961	-0.0521952	0.358126	-0.383385	0.0592755	-0.104708	-0.667045	F:CAST/EiJ	B:C57BL/6J
UNC432749	1	35.2098	13.7064	UNC433296	35.2473	2.96212	4.11942	0.894521	0.765924	0.115814	-0.162759	NaN	-0.116949	0.542895	0.358695	-0.374943	0.348088	0.340652	0.11936	4.18902	5.52028	1.19871	0.596738	0.224216	-0.58985	NaN	1.88604	0.582288	0.270998	0.979847	0.752208	0.303282	0.464793	5.74716	7.63541	1.65801	0.365837	0.436712	0.12374	NaN	-1.37039	-0.0587726	0.357131	-0.38025	0.0615851	-0.094048	-0.659355	F:CAST/EiJ	B:C57BL/6J
UNC434983	1	35.3573	14.1628	UNC434983	35.3573	3.85006	5.3788	1.16799	0.613841	0.211944	-0.113576	NaN	-0.174626	0.541734	0.33077	-0.399208	0.422658	-0.30341	0.0780559	4.12078	5.42843	1.17877	0.60783	0.216218	-0.644905	NaN	1.94946	0.633837	0.351874	1.0215	0.523559	0.725801	0.512869	8.27079	11.1365	2.41826	0.132776	0.876881	0.124622	NaN	-1.37137	-0.0374892	0.42966	-0.343897	0.2697	-0.934925	-0.648295	F:CAST/EiJ	B:C57BL/6J
UNC435822	1	35.405	14.3106	UNC436468	35.4365	3.89453	5.44219	1.18176	0.606166	0.217408	-0.113088	NaN	-0.178446	0.541782	0.339702	-0.397901	0.421376	-0.309289	0.0779314	4.05215	5.33613	1.15873	0.619016	0.208298	-0.645085	NaN	1.94098	0.633922	0.360996	1.02286	0.522687	0.684824	0.513694	8.40461	11.3248	2.45915	0.125065	0.902865	0.125547	NaN	-1.37519	-0.037596	0.443534	-0.342257	0.266987	-0.927848	-0.648876	F:CAST/EiJ	B:C57BL/6J
JAX00246633	1	35.4626	14.432	UNC439302	35.6297	3.89727	5.44609	1.1826	0.605694	0.217747	-0.113037	NaN	-0.183139	0.541301	0.341065	-0.397928	0.421136	-0.308733	0.0778155	4.01739	5.28941	1.14858	0.624691	0.204335	-0.645199	NaN	1.93042	0.632885	0.362549	1.02259	0.522504	0.680125	0.513665	8.42756	11.3571	2.46617	0.123782	0.907343	0.12573	NaN	-1.37953	-0.0380776	0.44601	-0.342195	0.266422	-0.921988	-0.649114	F:CAST/EiJ	B:C57BL/6J
UNC440036	1	35.6697	14.455	JAX00246703	35.7093	3.20559	4.46359	0.969257	0.725097	0.139604	-0.102344	NaN	-0.25329	0.522879	0.339064	-0.341742	0.282667	-0.345765	0.0664195	4.73141	6.25264	1.35774	0.51058	0.291937	-0.654042	NaN	1.99861	0.64492	0.372366	1.20691	0.477357	0.684613	0.52032	8.31849	11.2036	2.43283	0.129982	0.886117	0.134367	NaN	-1.43117	-0.0520453	0.4417	-0.371168	0.188556	-0.941754	-0.658432	F:CAST/EiJ	B:C57BL/6J
UNC441788	1	35.7686	14.5459	UNC444874	35.9581	3.11442	4.33461	0.941248	0.740531	0.130457	-0.10435	NaN	-0.252041	0.532195	0.345888	-0.340913	0.281095	-0.34206	0.104317	4.81407	6.36461	1.38206	0.497878	0.302877	-0.653461	NaN	1.98875	0.682195	0.373439	1.20683	0.475609	0.683282	0.471007	8.00049	10.7569	2.33584	0.149579	0.825129	0.13072	NaN	-1.42577	-0.0526719	0.450742	-0.36987	0.188083	-0.936113	-0.585788	F:CAST/EiJ	B:C57BL/6J
UNC445460	1	35.9871	15.147	UNC445460	35.9871	2.95272	4.10615	0.89164	0.767473	0.114937	-0.106603	NaN	-0.244532	0.517259	0.342981	-0.340994	0.281385	-0.333353	0.161058	4.92711	6.5179	1.41534	0.480737	0.318092	-0.653577	NaN	1.98827	0.703085	0.368134	1.20577	0.474635	0.717211	0.455787	7.59495	10.1895	2.21263	0.178086	0.749371	0.126578	NaN	-1.41502	-0.0813414	0.446425	-0.369404	0.190597	-0.936343	-0.498442	F:CAST/EiJ	B:C57BL/6J
UNC445897	1	36.0095	15.147	UNC453140	36.4655	2.87678	3.99899	0.868369	0.779894	0.107964	-0.106755	NaN	-0.243404	0.514827	0.326087	-0.360543	0.281921	-0.277492	0.1604	4.97604	6.5843	1.42976	0.473405	0.324767	-0.655448	NaN	1.99481	0.704768	0.357097	1.18193	0.476694	0.792029	0.456647	7.64759	10.263	2.22859	0.174151	0.759073	0.122202	NaN	-1.40926	-0.0770676	0.428717	-0.333393	0.194369	-1.07419	-0.493491	F:CAST/EiJ	B:C57BL/6J
UNC453980	1	36.5248	15.281	UNC466554	37.4614	2.70244	3.75328	0.815015	0.807715	0.0927416	0.0908403	NaN	-0.451711	0.309667	0.0819769	-0.57773	0.0821217	-0.349161	-0.151586	6.04193	8.03948	1.74575	0.329125	0.482639	-0.892523	NaN	2.26246	0.940656	0.582257	1.40459	0.723015	1.21231	0.785593	7.17268	9.60137	2.08491	0.212311	0.673027	0.163089	NaN	-1.43803	-0.120517	0.309342	-0.379399	0.153371	-1.12111	-0.524412	F:CAST/EiJ	B:C57BL/6J
UNC466794	1	37.4858	15.457	JAX00247364	37.5927	2.94816	4.09971	0.89024	0.768224	0.114512	-0.0184096	NaN	-0.344399	0.41785	0.318424	-0.463822	0.120712	-0.234418	-0.0489711	6.95726	9.30235	2.01998	0.231672	0.635127	-0.86465	NaN	2.24076	0.91557	0.400369	1.38969	0.896085	1.15281	0.758129	7.045	9.42406	2.04641	0.223627	0.650476	0.214545	NaN	-1.48806	-0.173178	0.215417	-0.431399	0.151252	-1.17522	-0.575548	F:CAST/EiJ	B:C57BL/6J
JAX00002582	1	37.6148	15.457	UNC474632	38.2621	3.11772	4.33927	0.942261	0.739975	0.130783	-0.0205963	NaN	-0.34169	0.419468	0.361865	-0.471247	0.0871327	-0.0943603	-0.0475154	7.21461	9.65964	2.09757	0.208695	0.680487	-0.86261	NaN	2.23577	0.915138	0.358913	1.3756	0.9209	1.10347	0.75785	7.40651	9.92672	2.15556	0.192764	0.714973	0.21781	NaN	-1.49487	-0.177793	0.195901	-0.413425	0.168693	-1.54153	-0.580691	F:CAST/EiJ	B:C57BL/6J
UNC474803	1	38.2748	16.6211	JAX00247605	38.6172	3.08327	4.29057	0.931686	0.745767	0.127397	-0.010171	NaN	-0.34614	0.428157	0.350528	-0.463563	0.0759975	-0.0685251	-0.0374031	7.21113	9.65481	2.09651	0.208994	0.679867	-0.855996	NaN	2.22606	0.925787	0.354164	1.34347	0.913001	1.14935	0.743535	6.92094	9.25201	2.00905	0.235066	0.62881	0.229526	NaN	-1.49263	-0.286201	0.185926	-0.471406	0.153641	-1.62027	-0.458534	F:CAST/EiJ	B:C57BL/6J
UNC480235	1	38.6195	16.9523	UNC486654	39.0369	3.00025	4.17327	0.906214	0.759618	0.119405	-0.00459059	NaN	-0.344461	0.416689	0.337342	-0.526344	0.0728167	-0.0601633	-0.00687345	8.43568	11.3686	2.46865	0.123331	0.908929	-0.857993	NaN	2.24566	0.918637	0.286405	1.53269	0.913791	1.14014	0.741988	6.66588	8.89899	1.93239	0.25999	0.585044	0.227705	NaN	-1.47667	-0.340683	0.166125	-0.4959	0.159103	-1.61157	-0.385623	F:CAST/EiJ	B:C57BL/6J
UNC487441	1	39.0716	17.426	UNC494697	39.5525	0.980464	1.34986	0.293119	0.987058	0.00565749	-0.0212821	NaN	-0.239966	0.413585	-0.0122693	0.0243271	0.111999	-0.0458443	0.00390379	6.62847	8.8473	1.92117	0.263806	0.578716	-0.82915	NaN	2.17557	0.918508	0.357489	1.2658	0.871522	1.14555	0.700726	5.34174	7.08172	1.53778	0.420421	0.376316	0.215834	NaN	-1.40079	-0.33913	-0.124126	-0.0314384	0.186609	-1.59984	-0.379258	F:CAST/EiJ	B:C57BL/6J
UNC495144	1	39.5764	18.304	UNC506607	40.3003	1.73258	2.39444	0.519947	0.934834	0.0292657	-0.0234183	NaN	-0.246987	0.564915	-0.0242597	-0.0552953	0.113928	-0.0467074	-0.0101598	6.36566	8.48471	1.84243	0.291797	0.53492	-0.817392	NaN	2.1397	0.978866	0.35988	1.14972	0.858237	1.12008	0.691267	5.54193	7.35482	1.59708	0.392894	0.405725	0.219103	NaN	-1.41239	-0.344667	-0.134596	-0.000634261	0.182218	-1.60496	-0.435055	F:CAST/EiJ	B:C57BL/6J
JAX00248180	1	40.3245	18.8558	JAX00248386	41.1184	1.99158	2.756	0.598457	0.90662	0.0425746	0.0256875	NaN	-0.291923	0.569489	-0.0183331	-0.0554764	-0.0458875	-0.0812778	-0.100825	5.27365	6.98896	1.51763	0.43003	0.366501	-0.872588	NaN	2.1522	1.10694	0.662779	1.02686	0.775486	1.16007	0.804895	5.08187	6.72805	1.46098	0.457734	0.339387	0.143833	NaN	-1.34756	-0.2879	0.136366	0.0449566	0.0387156	-1.53337	-0.332904	F:CAST/EiJ	B:C57BL/6J
UNC519575	1	41.1195	20.1229	JAX00248400	41.2088	1.92468	2.66251	0.578157	0.914371	0.0388776	0.0488926	NaN	-0.319384	0.556807	-0.0492386	-0.0651672	-0.0652541	-0.098364	-0.125458	5.52222	7.32792	1.59124	0.395554	0.402794	-0.881415	NaN	2.15658	1.17594	0.659338	1.0441	0.789689	1.17872	0.813546	5.11137	6.76816	1.46969	0.453412	0.343507	0.157606	NaN	-1.35896	-0.324744	0.111968	0.047655	0.0244224	-1.5507	-0.347782	F:CAST/EiJ	B:C57BL/6J
UNC521141	1	41.2128	20.135	UNC521688	41.2513	1.85336	2.56293	0.556532	0.922285	0.035135	0.0776987	NaN	-0.350721	0.525681	-0.0850273	-0.0845285	-0.0911909	-0.124254	-0.155552	5.57855	7.40485	1.60794	0.387978	0.411193	-0.861018	NaN	2.13227	1.18251	0.631522	1.025	0.77385	1.16447	0.792588	5.12831	6.79119	1.47469	0.450941	0.345881	0.159766	NaN	-1.35867	-0.339777	0.100752	0.0581451	0.0216162	-1.55596	-0.350547	F:CAST/EiJ	B:C57BL/6J
UNC521970	1	41.268	20.135	UNC524947	41.4678	1.80233	2.49171	0.541068	0.92772	0.0325831	0.0995367	NaN	-0.373751	0.498138	-0.11165	-0.100886	-0.111334	-0.145095	-0.178252	5.55632	7.37448	1.60135	0.390957	0.407871	-0.837479	NaN	2.10626	1.16714	0.604229	0.999922	0.753208	1.14392	0.768552	5.13583	6.80141	1.47691	0.449846	0.346936	0.157577	NaN	-1.35473	-0.343271	0.0968722	0.0683215	0.0233261	-1.55579	-0.348638	F:CAST/EiJ	B:C57BL/6J
JAX00248439	1	41.4682	20.135	UNC525479	41.5091	1.66338	2.298	0.499004	0.941525	0.0261681	0.162536	NaN	-0.438184	0.408361	-0.187618	-0.151998	-0.17069	-0.208494	-0.243463	5.31965	7.05162	1.53124	0.423525	0.373121	-0.748405	NaN	2.01155	1.06937	0.509558	0.898391	0.670965	1.05879	0.677948	5.14367	6.81207	1.47922	0.448706	0.348038	0.141323	NaN	-1.33359	-0.332668	0.0967472	0.10448	0.0382525	-1.5446	-0.332775	F:CAST/EiJ	B:C57BL/6J
UNC525766	1	41.5348	20.135	UNC527573	41.6568	1.6541	2.28506	0.496195	0.942395	0.0257671	0.167591	NaN	-0.442805	0.400744	-0.195778	-0.154346	-0.17548	-0.214169	-0.248766	5.28496	7.00436	1.52098	0.428426	0.368124	-0.740304	NaN	2.00376	1.05908	0.502265	0.883638	0.66313	1.04969	0.670081	5.14454	6.81325	1.47948	0.44858	0.34816	0.139861	NaN	-1.33115	-0.331092	0.0930263	0.11173	0.0397091	-1.54403	-0.331513	F:CAST/EiJ	B:C57BL/6J
UNC010075571	1	41.6696	20.135	UNC528356	41.7038	1.63409	2.2572	0.490144	0.944246	0.0249151	0.151061	NaN	-0.429189	0.418723	-0.180564	-0.1355	-0.161874	-0.198592	-0.231436	5.06845	6.70981	1.45702	0.459707	0.337519	-0.683777	NaN	1.95664	0.999635	0.431916	0.819693	0.615862	0.990318	0.611571	5.15081	6.82178	1.48133	0.447669	0.349043	0.138457	NaN	-1.3269	-0.330486	0.0944737	0.119903	0.0425412	-1.54213	-0.330606	F:CAST/EiJ	B:C57BL/6J
UNC528437	1	41.708	20.135	JAX00002909	41.9695	1.60984	2.22343	0.482811	0.946447	0.0239039	0.127074	NaN	-0.406408	0.442904	-0.143797	-0.112189	-0.139618	-0.172277	-0.206726	4.88953	6.46691	1.40427	0.486406	0.313001	-0.616373	NaN	1.89119	0.932435	0.325142	0.754195	0.553658	0.915684	0.542254	5.15001	6.82069	1.48109	0.447786	0.34893	0.144338	NaN	-1.33174	-0.336724	0.0878904	0.11428	0.0377182	-1.5479	-0.336765	F:CAST/EiJ	B:C57BL/6J
UNC531839	1	41.976	20.389	JAX00002914	42.051	1.57915	2.1807	0.473532	0.949166	0.0226579	0.126752	NaN	-0.306238	0.441013	-0.150598	-0.107113	-0.138093	-0.167606	-0.20484	5.46547	7.25045	1.57441	0.403278	0.394396	-0.618706	NaN	1.86921	0.94718	0.205822	0.770589	0.563281	0.88124	0.53169	5.92431	7.8781	1.71071	0.343465	0.464117	0.146132	NaN	-1.3913	-0.348131	0.209019	0.0974314	0.0298297	-1.5223	-0.328254	F:CAST/EiJ	B:C57BL/6J
UNC533184	1	42.0758	20.3902	UNC536663	42.3383	1.53872	2.12444	0.461315	0.952633	0.0210743	0.126953	NaN	-0.255974	0.439668	-0.157545	-0.157297	-0.13796	-0.16629	-0.143154	5.24958	6.95618	1.51052	0.433457	0.363054	-0.621697	NaN	1.62933	0.956057	0.209128	0.727504	0.566765	0.876854	0.552298	5.90289	7.84872	1.70433	0.346122	0.46077	0.138672	NaN	-1.19612	-0.349857	0.229746	0.0767503	0.0341164	-1.48823	-0.319604	F:CAST/EiJ	B:C57BL/6J
UNC536810	1	42.3507	20.5488	JAX00248660	42.3768	1.6897	2.33466	0.506966	0.939024	0.0273232	0.1288	NaN	-0.578401	0.439066	-0.115675	-0.169612	-0.14355	-0.185114	-0.147416	4.79858	6.34362	1.3775	0.500248	0.300815	-0.625283	NaN	1.57658	0.938314	0.183711	0.731688	0.568205	0.891631	0.557342	6.85873	9.16581	1.99033	0.24097	0.618037	0.144563	NaN	-1.47625	-0.342151	0.348451	0.0638009	0.0267424	-1.50368	-0.326718	F:CAST/EiJ	B:C57BL/6J
JAX00248662	1	42.3836	20.5724	UNC541737	42.6886	1.60699	2.21946	0.48195	0.946702	0.0237867	0.123369	NaN	-0.590077	0.379536	-0.0708616	-0.162975	-0.14033	-0.193164	-0.144767	4.129	5.4395	1.18117	0.606491	0.217175	-0.620835	NaN	1.23288	0.966899	0.206573	0.715018	0.560607	0.893358	0.554371	7.17838	9.60929	2.08663	0.211817	0.67404	0.141745	NaN	-1.39836	-0.403554	0.434438	0.0705597	0.0304661	-1.51522	-0.326978	F:CAST/EiJ	B:C57BL/6J
JAX00248770	1	42.708	21.0882	UNC547234	43.0938	0.706637	0.97153	0.210965	0.995275	0.00205698	0.103822	NaN	-0.503181	0.0944674	-0.0341035	0.0895294	-0.122903	-0.185901	-0.116664	3.99487	5.25914	1.14201	0.628372	0.201783	-0.614547	NaN	0.784625	1.09317	0.278615	0.637059	0.558449	0.864279	0.545231	8.285	11.1565	2.4226	0.131938	0.879631	0.140923	NaN	-1.04393	-0.578746	0.465832	0.150988	0.024852	-1.4892	-0.321857	F:CAST/EiJ	B:C57BL/6J
JAX00248843	1	43.1038	22.1323	JAX00248843	43.1038	0.8385	1.15359	0.250499	0.991957	0.00350735	0.101342	NaN	-0.506015	0.104041	0.0588578	0.0873463	-0.121451	-0.17517	-0.179105	3.92204	5.16132	1.12077	0.640284	0.193627	-0.615595	NaN	0.785595	1.08513	0.310863	0.637152	0.559397	0.875464	0.51564	7.8158	10.4982	2.27966	0.162054	0.790341	0.142142	NaN	-1.04645	-0.551585	0.41101	0.151028	0.0229724	-1.51177	-0.261247	F:CAST/EiJ	B:C57BL/6J
UNC547351	1	43.1075	22.1421	UNC549896	43.2724	0.8385	1.15359	0.250499	0.991957	0.00350735	0.101342	NaN	-0.506015	0.104041	0.0588578	0.0873463	-0.121451	-0.17517	-0.179106	3.92204	5.16132	1.12077	0.640284	0.193627	-0.615595	NaN	0.785595	1.08513	0.310863	0.637152	0.559398	0.875464	0.51564	7.8158	10.4982	2.27966	0.162054	0.790341	0.142142	NaN	-1.04645	-0.551585	0.41101	0.151028	0.0229724	-1.51177	-0.261247	F:CAST/EiJ	B:C57BL/6J
UNC550060	1	43.29	22.6234	UNC557806	43.7426	0.817155	1.1241	0.244095	0.992571	0.00323851	0.131053	NaN	-0.53931	0.0742371	0.0290279	0.0363992	-0.151513	-0.209214	-0.209263	3.78432	4.97655	1.08064	0.662825	0.178601	-0.632949	NaN	0.799587	1.10377	0.325202	0.639308	0.574753	0.873103	0.538234	7.76967	10.4337	2.26564	0.165301	0.781725	0.3019	NaN	-1.22074	-0.711479	0.25277	-0.109915	-0.137265	-1.68275	-0.426144	F:CAST/EiJ	B:C57BL/6J
JAX00249009	1	43.7432	23.4026	UNC577593	45.188	0.663717	0.912323	0.198108	0.996122	0.00168761	0.152989	NaN	-0.11424	0.0432437	0.0050764	0.00389095	-0.327302	-0.188614	-0.225487	3.70627	4.87194	1.05793	0.675587	0.170318	-0.584841	NaN	0.307325	1.06979	0.274988	0.543246	0.724412	0.771911	0.484923	6.48074	8.64336	1.87688	0.279285	0.553952	0.428763	NaN	-0.831669	-0.852746	0.127374	-0.292917	-0.39933	-1.78085	-0.555294	F:CAST/EiJ	B:C57BL/6J
UNC578793	1	45.3134	23.6588	backupJAX00003592	51.1309	0.96618	1.3301	0.288828	0.987617	0.0054116	0.151557	NaN	0.023618	0.0470946	0.00751198	0.0305281	-0.411206	-0.164456	-0.232783	4.2618	5.61832	1.22	0.584953	0.232879	-0.577638	NaN	0.187255	1.07536	0.262069	0.611008	0.812903	0.75335	0.381998	6.52235	8.70077	1.88935	0.27486	0.560889	0.427626	NaN	-0.594218	-0.848794	0.128069	-0.22418	-0.520129	-1.75731	-0.610297	F:CAST/EiJ	B:C57BL/6J
UNC651262	1	51.1471	25.951	UNC651262	51.1471	1.23247	1.69897	0.368927	0.974612	0.0111681	0.153832	NaN	0.113883	0.0423842	0.170338	-0.0674806	-0.412827	-0.325992	-0.22773	4.66197	6.15865	1.33733	0.521352	0.282869	-0.580194	NaN	0.215274	1.08402	0.169398	0.72259	0.815774	0.580991	0.35166	7.60354	10.2015	2.21523	0.177438	0.750952	0.433781	NaN	-0.467308	-0.852225	0.267544	-0.302332	-0.527841	-1.82501	-0.628935	F:CAST/EiJ	B:C57BL/6J
UNC652639	1	51.2376	25.951	UNC655907	51.4871	1.93998	2.68389	0.5828	0.912626	0.0397074	0.161145	NaN	0.0921616	0.0326411	0.352778	-0.216111	-0.418927	-0.302761	-0.238468	5.19234	6.87827	1.4936	0.441663	0.354909	-0.587784	NaN	0.234155	1.09207	0.100599	0.807351	0.823545	0.568052	0.361865	8.74444	11.8043	2.56327	0.107181	0.969883	0.441986	NaN	-0.489069	-0.861271	0.398143	-0.432454	-0.537245	-1.80785	-0.641273	F:CAST/EiJ	B:C57BL/6J
JAX00250410	1	51.5038	26.579	UNC670762	52.465	2.74973	3.81989	0.829479	0.800273	0.0967619	0.165944	NaN	0.157927	0.0277655	0.428409	-0.296218	-0.425372	-0.292079	-0.300637	5.59221	7.42351	1.612	0.386154	0.41324	-0.592679	NaN	0.213109	1.10142	0.0808623	0.842835	0.829574	0.563776	0.389474	9.56193	12.9651	2.81534	0.0729626	1.1369	0.447357	NaN	-0.417299	-0.861648	0.435654	-0.492277	-0.544686	-1.80832	-0.693947	F:CAST/EiJ	B:C57BL/6J
UNC671186	1	52.4987	26.992	UNC692837	54.356	3.20976	4.4695	0.970539	0.724387	0.140029	0.130903	NaN	0.0888273	0.124099	0.542909	-0.246673	-0.388223	-0.243314	-0.263736	6.36229	8.48007	1.84142	0.292169	0.534366	-0.656162	NaN	0.443962	1.20196	0.000110372	0.889172	0.88247	0.577659	0.489568	9.56714	12.9726	2.81696	0.0727796	1.13799	0.516475	NaN	-0.402185	-0.987182	0.342669	-0.527429	-0.609746	-1.88179	-0.736935	F:CAST/EiJ	B:C57BL/6J
UNC693267	1	54.3918	27.1047	UNC699324	54.8214	2.90065	4.03267	0.875683	0.776007	0.110134	-0.0210334	NaN	0.589119	0.273547	0.493528	-0.108362	-0.241294	-0.139817	-0.0512122	6.20699	8.2663	1.795	0.309699	0.50906	-0.687174	NaN	0.347101	1.22191	0.0863342	0.937692	0.915943	0.618505	0.498502	8.45975	11.4025	2.47602	0.122	0.913639	0.481192	NaN	-0.104364	-0.96738	0.242502	-0.480208	-0.579397	-1.87997	-0.65868	F:CAST/EiJ	B:C57BL/6J
UNC699866	1	54.8644	27.976	JAX00003956	55.9692	4.78393	6.71594	1.45835	0.459043	0.338147	-0.0388064	NaN	0.831687	0.495328	0.31754	-0.274169	-0.226107	-0.124705	-0.0370719	5.99582	7.97619	1.73201	0.334698	0.475347	-0.6893	NaN	0.2256	1.13858	0.172598	1.00436	0.916055	0.64	0.505038	7.75994	10.4201	2.26269	0.165992	0.779912	0.457132	NaN	0.137718	-0.861949	0.0843134	-0.499194	-0.554849	-1.89755	-0.6407	F:CAST/EiJ	B:C57BL/6J
UNC714632	1	56.0114	28.48	JAX00003976	56.2466	6.44755	9.13077	1.98272	0.243403	0.613674	-0.080782	NaN	0.88939	0.655769	0.37192	-0.403895	-0.173874	-0.0510568	0.00879752	3.71684	4.8861	1.061	0.67386	0.17143	-0.26415	NaN	-0.215103	0.642511	-0.252387	0.442617	0.480438	0.243116	0.0652776	6.83873	9.13811	1.98432	0.242892	0.614588	0.23211	NaN	0.389469	-0.53183	0.310581	-0.272589	-0.319395	-1.68702	-0.409727	F:CAST/EiJ	B:C57BL/6J
UNC718116	1	56.3098	28.6447	UNC734946	57.8365	6.38859	9.04445	1.96398	0.24948	0.602964	-0.136027	NaN	0.946075	0.708282	0.42694	-0.336476	-0.114363	-0.000122823	0.0660092	3.32728	4.36523	0.947897	0.736879	0.132604	0.0416424	NaN	-0.530818	0.344326	-0.554053	-0.0549916	0.189307	-0.0412668	-0.25083	6.6924	8.93565	1.94035	0.257309	0.589544	0.0842197	NaN	0.544552	-0.387891	0.456829	-0.0395391	-0.175623	-1.54788	-0.256613	F:CAST/EiJ	B:C57BL/6J
JAX00252030	1	57.8453	28.849	UNC738265	58.098	6.40565	9.06943	1.9694	0.24771	0.606057	-0.30278	NaN	1.08812	0.816886	0.585016	-0.184874	0.049751	0.622022	0.223967	3.77283	4.96114	1.0773	0.664706	0.177371	0.32645	NaN	-0.825189	0.0441668	-0.832732	-0.327994	-0.0905772	-0.881143	-0.528663	5.23534	6.9368	1.50631	0.43549	0.361022	-0.0712482	NaN	0.707694	-0.283965	0.624909	0.108371	-0.0258416	-0.450113	-0.102326	F:CAST/EiJ	B:C57BL/6J
UNC738685	1	58.127	28.884	UNC739718	58.1979	7.63268	10.8774	2.36199	0.144058	0.841463	-0.335351	NaN	1.11516	1.00987	0.606514	-0.219911	0.0806648	0.597323	0.245011	4.54279	5.99748	1.30234	0.540043	0.267571	0.482328	NaN	-0.965966	-0.0835927	-0.972287	-0.46668	-0.247659	-1.09945	-0.67887	5.02282	6.64783	1.44356	0.466445	0.3312	-0.237501	NaN	0.87935	-0.127074	0.787853	0.241762	0.140487	0.0817843	0.0615726	F:CAST/EiJ	B:C57BL/6J
JAX00252106	1	58.2418	28.971	UNC741530	58.3133	8.79307	12.6094	2.73809	0.0822171	1.08504	-0.572447	NaN	1.36195	1.27284	0.857361	0.0330687	0.316858	0.798403	0.640396	6.11805	8.14403	1.76845	0.320065	0.494762	0.652144	NaN	-1.13826	-0.251291	-1.1743	-0.616517	-0.417212	-1.23046	-1.02591	4.98504	6.59652	1.43242	0.472062	0.326001	-0.25958	NaN	0.901014	-0.0923449	0.813788	0.239008	0.165061	0.103104	0.104057	F:CAST/EiJ	B:C57BL/6J
UNC742627	1	58.3715	29.0319	UNC752248	59.2945	9.42429	13.5608	2.9447	0.0595671	1.22499	-0.583991	NaN	1.3704	1.28291	0.872067	0.0566763	0.180862	1.00184	0.646959	6.14915	8.18677	1.77773	0.316413	0.499745	0.660933	NaN	-1.14159	-0.261641	-1.18409	-0.619046	-0.427877	-1.2396	-1.03659	4.97132	6.5779	1.42837	0.47411	0.324121	-0.257574	NaN	0.897001	-0.0882592	0.811952	0.227592	0.164495	0.102504	0.0991225	G:PWK/PhJ	B:C57BL/6J
UNC753406	1	59.3651	29.6584	JAX00252404	59.4962	9.76821	14.082	3.05787	0.0497419	1.30328	-0.63431	NaN	1.21449	1.37177	0.933566	0.11528	0.15435	1.20143	0.706305	7.5189	10.0834	2.18958	0.183897	0.735426	0.725272	NaN	-1.05112	-0.300442	-1.2213	-0.67566	-0.496276	-2.04226	-1.09221	4.0408	5.32088	1.15541	0.620868	0.207001	-0.192027	NaN	0.471295	-0.102571	0.716926	0.157284	0.10099	1.06974	-0.0231162	G:PWK/PhJ	B:C57BL/6J
JAX00191847	1	59.5345	30.0702	UNC784253	62.066	9.69869	13.9765	3.03496	0.0516011	1.28734	-0.634577	NaN	1.2186	1.38147	0.92556	0.115181	0.183256	1.20464	0.712606	7.42502	9.95251	2.16116	0.19128	0.718329	0.725497	NaN	-1.0557	-0.310924	-1.21198	-0.675234	-0.5299	-2.05159	-1.09722	4.3545	5.74327	1.24714	0.570025	0.244106	-0.193658	NaN	0.46888	-0.1084	0.712435	0.15218	0.231546	1.07806	-0.114294	G:PWK/PhJ	B:C57BL/6J
JAX00004414	1	62.0911	31.35	UNC789712	62.6407	9.23803	13.2794	2.88358	0.0655868	1.18318	-0.64733	NaN	1.19397	1.41283	0.956153	0.0661482	0.26831	1.17967	0.751193	7.22094	9.66845	2.09948	0.208154	0.681616	0.75071	NaN	-1.09057	-0.294598	-1.20468	-0.692984	-0.564626	-2.05365	-1.12449	4.46619	5.89401	1.27987	0.552178	0.257921	-0.214662	NaN	0.489915	-0.156267	0.718572	0.159817	0.310662	1.07699	-0.104113	G:PWK/PhJ	B:C57BL/6J
UNC790025	1	62.6716	31.35	UNC790025	62.6716	7.68866	10.9604	2.38003	0.140354	0.852774	-0.62826	NaN	1.05317	1.44016	0.913021	0.196799	0.244874	1.18223	0.747879	6.79592	9.07886	1.97145	0.247044	0.607226	0.758174	NaN	-1.07735	-0.279687	-1.13046	-0.74574	-0.565793	-2.0534	-1.13538	4.1014	5.40237	1.17311	0.610985	0.213969	-0.224185	NaN	0.476775	-0.150009	0.674324	0.206661	0.3162	1.08057	-0.0921258	E:NZO/HlLtJ	B:C57BL/6J
UNC010446561	1	62.6811	31.35	UNC791840	62.8317	7.20166	10.2396	2.2235	0.175398	0.755974	-0.624404	NaN	1.05428	1.44348	0.910454	0.276869	0.237384	0.907169	0.748094	6.77322	9.04744	1.96463	0.249268	0.603334	0.757762	NaN	-1.07682	-0.278463	-1.12443	-0.748305	-0.565023	-2.05376	-1.13484	4.08235	5.37674	1.16754	0.61409	0.211768	-0.224079	NaN	0.476584	-0.149982	0.670315	0.208808	0.315858	1.08094	-0.0923929	E:NZO/HlLtJ	B:C57BL/6J
UNC792051	1	62.8546	31.5722	UNC795596	63.1872	6.76064	9.59003	2.08245	0.21302	0.671579	-0.467063	NaN	0.879334	1.29797	0.706642	0.120952	0.110147	0.780653	0.57303	8.06434	10.8465	2.35528	0.145458	0.837264	0.780401	NaN	-1.06762	-0.293527	-1.06161	-0.791624	-0.605769	-2.12217	-1.29813	4.52922	5.97914	1.29835	0.542187	0.265851	-0.0463159	NaN	0.302168	-0.32214	0.459297	0.048887	0.15778	0.913469	-0.416679	E:NZO/HlLtJ	B:C57BL/6J
UNC_rs31392164	1	63.1913	32.2923	UNC802071	63.8538	6.61737	9.37968	2.03677	0.226534	0.644867	-0.453125	NaN	0.864048	1.29402	0.671882	0.11207	0.122042	0.763909	0.548156	7.83279	10.522	2.28482	0.160872	0.79352	0.773171	NaN	-1.0597	-0.280536	-0.999378	-0.805681	-0.619646	-2.12584	-1.28213	4.53252	5.98361	1.29932	0.541665	0.266269	-0.0420141	NaN	0.29568	-0.323704	0.414211	0.0650815	0.16187	0.914528	-0.441273	E:NZO/HlLtJ	B:C57BL/6J
UNC802565	1	63.9044	32.307	UNC802565	63.9044	7.11723	10.115	2.19644	0.18215	0.739571	-0.463114	NaN	0.880361	1.4772	0.706518	0.139761	0.142098	0.495624	0.567505	6.71374	8.96515	1.94676	0.255168	0.593175	0.66063	NaN	-0.954985	-0.0585504	-0.826933	-0.738959	-0.416268	-1.71417	-1.17025	3.61441	4.74893	1.03122	0.690571	0.160792	0.0315544	NaN	0.22881	-0.404516	0.280795	0.0318851	0.0371656	0.498421	-0.512525	E:NZO/HlLtJ	B:C57BL/6J
UNC802880	1	63.9425	32.307	UNC803232	63.9805	7.4055	10.5408	2.28892	0.159939	0.796046	-0.468564	NaN	0.884632	1.55511	0.715415	0.146584	0.149118	0.616618	0.574153	5.6631	7.52042	1.63304	0.376773	0.42392	0.648872	NaN	-0.959188	-0.14228	-0.835952	-0.727973	-0.408167	-1.11373	-1.1673	3.0701	4.0225	0.873475	0.777182	0.109477	0.0369802	NaN	0.233755	-0.308358	0.28868	0.025959	0.0341649	0.083157	-0.511734	E:NZO/HlLtJ	B:C57BL/6J
UNC803809	1	64.0323	32.307	UNC809773	64.5605	8.22239	11.7548	2.55253	0.108915	0.962913	-0.479382	NaN	0.587217	1.58391	1.18636	0.181322	0.167497	0.615052	0.612671	5.76162	7.65521	1.66231	0.363976	0.438927	0.653376	NaN	-0.823734	-0.154202	-1.05875	-0.740785	-0.415816	-1.11194	-1.184	4.63505	6.12222	1.32942	0.525554	0.279383	0.0236966	NaN	-0.0454024	-0.279089	0.693077	0.058687	0.0523101	0.0952621	-0.474804	E:NZO/HlLtJ	B:C57BL/6J
UNC810365	1	64.6176	32.737	UNC010113351	66.2435	8.00614	11.4324	2.48252	0.120838	0.917797	-0.369885	NaN	0.47656	1.48665	1.07557	0.0906499	0.0692638	0.52107	0.525245	3.76569	4.95157	1.07522	0.665873	0.176608	0.255749	NaN	-0.434648	0.223122	-0.655395	-0.351178	-0.0142871	-0.765396	-0.678303	4.26767	5.62622	1.22172	0.584006	0.233582	-0.119418	NaN	0.0962129	-0.124797	0.840183	0.181656	0.196485	0.222538	-0.299556	E:NZO/HlLtJ	B:C57BL/6J
UNC831500	1	66.2483	33.5065	UNC854778	67.8735	7.01664	9.9667	2.16424	0.190469	0.720177	-0.245354	NaN	0.365359	1.26565	0.930092	-0.00397822	-0.0638377	0.391985	0.329846	3.4549	4.53563	0.9849	0.716423	0.144831	0.219166	NaN	-0.396465	0.191098	-0.622273	-0.3149	0.0203991	-0.74553	-0.69628	4.55772	6.01766	1.30672	0.537689	0.269469	-0.0680255	NaN	0.0762342	-0.194418	0.787902	0.106173	0.138967	0.160194	-0.445505	E:NZO/HlLtJ	B:C57BL/6J
UNC855090	1	67.9083	33.7502	JAX00254205	69.9524	6.74712	9.57017	2.07814	0.214268	0.669044	-0.180143	NaN	0.266424	1.20027	0.861427	-0.0485992	-0.135525	0.327915	0.20495	3.19492	4.18872	0.909569	0.757802	0.120444	0.135901	NaN	-0.253111	0.267687	-0.536543	-0.275367	0.109053	-0.676168	-0.599469	4.63681	6.1246	1.32994	0.525278	0.279611	-0.0356261	NaN	0.0666044	-0.229598	0.755661	0.0231456	0.105627	0.117279	-0.504907	E:NZO/HlLtJ	B:C57BL/6J
UNC882933	1	69.9747	35.0833	UNC894537	70.8375	5.9115	8.34801	1.81275	0.302909	0.518687	-0.149287	NaN	0.157471	1.10216	0.797391	-0.0193783	-0.155323	0.302088	0.174536	2.76972	3.62336	0.786802	0.821992	0.0851324	0.0427848	NaN	-0.0508272	0.290212	-0.378307	-0.267171	0.203814	-0.621892	-0.515754	5.02344	6.64867	1.44374	0.466353	0.331285	0.0437947	NaN	0.000657251	-0.362869	0.718774	-0.165271	0.0510856	0.0258239	-0.579992	E:NZO/HlLtJ	B:C57BL/6J
JAX00005069	1	70.8519	35.513	UNC898729	71.1995	5.42833	7.64628	1.66037	0.364815	0.437928	-0.134089	NaN	0.157842	1.00711	0.759171	-0.0324165	-0.175437	0.280357	0.158116	2.60874	3.40995	0.740462	0.844669	0.0733133	-0.0188207	NaN	-0.0399195	0.37212	-0.253773	-0.172754	0.272061	-0.560433	-0.452133	5.38109	7.13536	1.54942	0.414924	0.382032	0.0905997	NaN	0.00305877	-0.477509	0.675019	-0.254952	-0.00316197	-0.0259376	-0.627116	E:NZO/HlLtJ	B:C57BL/6J
JAX00254398	1	71.2009	35.753	UNC905938	71.7381	4.86529	6.83306	1.48378	0.446466	0.350211	-0.119844	NaN	0.187389	0.88058	0.719044	-0.0455255	-0.197943	0.258423	0.140938	2.58665	3.38069	0.734107	0.847697	0.0717595	-0.0759994	NaN	-0.0516073	0.443155	-0.118358	-0.0773765	0.335193	-0.504715	-0.390278	5.74989	7.63914	1.65882	0.365486	0.437129	0.130628	NaN	0.0248975	-0.553024	0.610002	-0.337562	-0.049578	-0.0663696	-0.669449	E:NZO/HlLtJ	C:129S1/SvImJ
UNC906966	1	71.8092	36.1812	backupUNC010568212	72.3216	4.59056	6.43799	1.39799	0.489636	0.310127	-0.113213	NaN	0.212531	0.810304	0.70175	-0.052037	-0.209686	0.248198	0.132215	2.62647	3.43343	0.74556	0.842225	0.0745717	-0.0979941	NaN	-0.0667348	0.461538	-0.052751	-0.0371313	0.359312	-0.484932	-0.364947	5.89624	7.83962	1.70235	0.346949	0.459735	0.145057	NaN	0.03859	-0.562549	0.573392	-0.369749	-0.0661369	-0.0781022	-0.685498	E:NZO/HlLtJ	C:129S1/SvImJ
JAX00254674	1	72.3638	36.501	UNC916875	72.419	4.60759	6.46245	1.4033	0.486903	0.312557	-0.111765	NaN	0.230816	0.806331	0.721549	-0.0106888	-0.216828	0.0529224	0.0784193	2.71916	3.55628	0.772237	0.829229	0.0813258	-0.100337	NaN	-0.0847583	0.477343	-0.0408163	-0.0528607	0.358358	-0.358161	-0.412754	5.87652	7.81259	1.69648	0.34941	0.456665	0.14426	NaN	0.0535962	-0.555362	0.574146	-0.357193	-0.0656757	-0.163528	-0.679472	E:NZO/HlLtJ	C:129S1/SvImJ
UNC917820	1	72.4752	36.5416	UNC918724	72.5363	5.59033	7.88116	1.71137	0.34319	0.464465	-0.152395	NaN	0.289713	0.898298	0.830771	0.0565118	-0.186896	-0.0145582	-0.0262757	3.19023	4.18247	0.908212	0.758537	0.120023	-0.0846183	NaN	-0.0989929	0.482758	-0.0957504	-0.117179	0.338061	-0.286401	-0.54652	5.99166	7.97048	1.73077	0.335204	0.474691	0.125729	NaN	0.07725	-0.556265	0.637332	-0.318754	-0.0484511	-0.207377	-0.639066	E:NZO/HlLtJ	C:129S1/SvImJ
JAX00254711	1	72.5626	36.6452	UNC921036	72.6736	7.70402	10.9832	2.38498	0.139352	0.855887	-0.26908	NaN	0.412022	1.00953	1.24191	0.17607	-0.0730133	0.111296	0.0366155	3.59536	4.72345	1.02568	0.69367	0.158847	-0.0463948	NaN	-0.136207	0.421859	-0.31922	-0.0948746	0.291206	-0.322535	-0.626962	6.5292	8.71021	1.8914	0.274136	0.562033	-0.0672612	NaN	0.270877	-0.381147	1.00443	0.0699044	0.139406	0.0159056	-0.422496	E:NZO/HlLtJ	C:129S1/SvImJ
UNC922022	1	72.7582	36.8676	UNC931093	73.3634	8.69843	12.4673	2.70724	0.0862011	1.06449	-0.253293	NaN	0.395376	0.978209	1.34815	0.127964	-0.0881546	0.106158	0.0129488	3.89687	5.12753	1.11343	0.644404	0.190842	-0.0277454	NaN	-0.156715	0.378974	-0.438089	-0.0934879	0.268132	-0.34278	-0.652752	7.17101	9.59904	2.08441	0.212456	0.67273	-0.150317	NaN	0.346082	-0.305695	1.12811	0.371968	0.224518	0.127492	-0.333811	E:NZO/HlLtJ	C:129S1/SvImJ
UNC932547	1	73.4621	37.9947	UNC940634	74.0893	8.60937	12.3337	2.67824	0.0901043	1.04525	-0.222433	NaN	0.389167	0.931116	1.3229	0.054916	-0.120282	-0.118686	0.0733045	5.42961	7.20152	1.56379	0.408204	0.389123	-0.0218254	NaN	-0.172518	0.381876	-0.439456	-0.100788	0.263378	0.232989	-0.813397	7.21331	9.65784	2.09717	0.208807	0.680256	-0.150314	NaN	0.355984	-0.285546	1.14371	0.437097	0.233278	-0.348268	-0.0687292	E:NZO/HlLtJ	C:129S1/SvImJ
UNC940895	1	74.1037	38.313	UNC946116	74.4754	7.43435	10.5835	2.29818	0.157845	0.801769	-0.208605	NaN	0.356188	0.744959	1.30777	0.0481793	-0.115859	-0.101787	0.175923	4.84666	6.40878	1.39165	0.492909	0.307233	-0.00213077	NaN	-0.200493	0.248572	-0.470336	-0.106452	0.272313	0.241881	-0.907286	8.06298	10.8446	2.35487	0.145544	0.837005	-0.153652	NaN	0.340785	-0.393455	1.15689	0.437401	0.229984	-0.334176	0.201262	E:NZO/HlLtJ	C:129S1/SvImJ
JAX00255242	1	74.4758	38.536	UNC977305	77.1275	7.49505	10.6734	2.3177	0.153513	0.813854	-0.209331	NaN	0.356563	0.747197	1.30943	-0.0154136	-0.114549	-0.0975089	0.221358	4.72534	6.24441	1.35596	0.511518	0.291139	0.00287401	NaN	-0.207364	0.246511	-0.465136	-0.0345998	0.270541	0.242975	-0.870117	7.96471	10.7068	2.32494	0.151931	0.818352	-0.151388	NaN	0.336788	-0.393583	1.16094	0.36183	0.229999	-0.334611	0.277787	E:NZO/HlLtJ	C:129S1/SvImJ
UNC977998	1	77.1853	39.511	UNC980518	77.3916	8.09659	11.5672	2.51178	0.115721	0.936589	-0.216177	NaN	0.286904	0.886373	1.32639	-0.0320442	-0.0790441	-0.0782763	0.235446	3.65166	4.79881	1.04205	0.6845	0.164626	0.0679004	NaN	-0.0651414	0.047916	-0.521137	-0.16649	0.0677811	0.168599	-0.864519	6.88935	9.20823	1.99954	0.23805	0.623332	-0.152889	NaN	0.132601	-0.29442	1.16846	0.286386	0.289162	-0.32686	0.355744	E:NZO/HlLtJ	B:C57BL/6J
backupUNC011478119	1	77.4467	39.6042	backupUNC011478119	77.4467	12.8475	18.839	4.09083	0.00870708	2.06013	-0.207878	NaN	0.292936	0.897525	2.00486	0.00764782	-0.132225	-0.298465	0.152315	3.26534	4.28259	0.929953	0.746714	0.126846	0.0668423	NaN	-0.0622871	0.0483464	-0.482311	-0.188287	0.0699145	-0.101774	-0.853804	8.21152	11.0532	2.40016	0.136317	0.865449	-0.14833	NaN	0.131831	-0.289921	1.517	0.337629	0.262054	-0.169271	0.308465	E:NZO/HlLtJ	B:C57BL/6J
UNC981257	1	77.4613	39.613	JAX00256217	78.0563	13.8833	20.477	4.44652	0.00462649	2.33475	-0.212624	NaN	0.306014	1.05162	2.01297	0.000988199	-0.202579	-0.293006	0.165097	3.29164	4.31767	0.937571	0.742547	0.129276	0.0710974	NaN	-0.0617034	0.10636	-0.478478	-0.189503	0.00397681	-0.107427	-0.855637	7.74494	10.3991	2.25813	0.167063	0.777121	-0.139842	NaN	0.128226	-0.250052	1.52029	0.337946	0.170826	-0.180116	0.300845	E:NZO/HlLtJ	B:C57BL/6J
JAX00256220	1	78.0697	39.786	JAX00256288	78.3151	15.3833	22.8842	4.96925	0.00178554	2.74823	-0.234358	NaN	0.337932	0.78004	2.19384	0.0346701	-0.176799	-0.464638	0.21532	4.09921	5.39941	1.17247	0.611342	0.213715	0.0643335	NaN	-0.049899	0.280898	-0.5915	-0.168023	-0.0370053	-0.268891	-0.855905	9.53123	12.9213	2.80583	0.0740482	1.13049	-0.125038	NaN	0.124169	-0.407374	1.65015	0.320225	0.0468821	-0.0255099	0.31406	E:NZO/HlLtJ	B:C57BL/6J
UNC991403	1	78.3331	40.2875	JAX00256367	78.5616	11.2878	16.4089	3.56315	0.0216322	1.6649	-0.262734	NaN	0.341103	0.875677	1.62018	-0.00669809	-0.0933594	-0.375838	0.26461	3.52677	4.6317	1.00576	0.704806	0.151931	0.074451	NaN	-0.0471553	0.256124	-0.219847	-0.166417	-0.239808	-0.273566	-0.859008	7.6388	10.2507	2.22592	0.174804	0.75745	-0.139607	NaN	0.126591	-0.353764	1.29131	0.286163	0.0790501	0.0231072	0.340373	E:NZO/HlLtJ	B:C57BL/6J
UNC995424	1	78.6152	40.7739	UNC1019367	80.22	11.3199	16.4584	3.57391	0.0212426	1.67279	-0.229463	NaN	0.309994	0.844467	1.5877	-0.112189	-0.128067	-0.401966	0.23811	3.87538	5.09869	1.10717	0.647921	0.188478	0.153302	NaN	-0.122677	0.17518	-0.2977	-0.438271	-0.322927	-0.33865	-0.922793	7.91719	10.6402	2.31048	0.155103	0.80938	-0.192077	NaN	0.178382	-0.299745	1.34478	0.441937	0.133743	0.0696291	0.383568	E:NZO/HlLtJ	B:C57BL/6J
UNC1019849	1	80.2497	41.2271	UNC1036770	81.6718	9.17373	13.1824	2.86251	0.0677879	1.16885	-0.216506	NaN	0.295683	0.843626	1.30894	-0.162036	-0.140836	-0.63204	0.272715	4.21555	5.55601	1.20647	0.592437	0.227358	0.193774	NaN	-0.167973	0.136771	-0.404438	-0.522432	-0.362124	-0.11551	-0.952508	7.50756	10.0676	2.18615	0.184776	0.733355	-0.216024	NaN	0.205107	-0.269726	1.23785	0.451416	0.15752	-0.230099	0.42518	E:NZO/HlLtJ	B:C57BL/6J
UNC1037574	1	81.7396	41.81	UNC1040668	82.0393	9.17369	13.1823	2.8625	0.0677892	1.16884	-0.216506	NaN	0.295685	0.843627	1.30894	-0.162037	-0.140836	-0.632032	0.272716	4.21554	5.556	1.20647	0.592438	0.227357	0.193774	NaN	-0.167975	0.136772	-0.404438	-0.522428	-0.362124	-0.115506	-0.952508	7.50754	10.0676	2.18614	0.184778	0.733351	-0.216024	NaN	0.205109	-0.269726	1.23784	0.451412	0.15752	-0.230096	0.42518	E:NZO/HlLtJ	B:C57BL/6J
UNC1041273	1	82.0887	41.8699	UNC1041273	82.0887	8.2196	11.7507	2.55163	0.109062	0.962328	-0.25463	NaN	0.538849	0.57903	1.35333	-0.14903	-0.125308	-0.631861	0.456732	5.73341	7.61659	1.65392	0.367612	0.43461	0.247036	NaN	-0.412808	0.317644	-0.39747	-0.562338	-0.39961	-0.148359	-1.01349	8.94989	12.0951	2.62641	0.0974759	1.0111	-0.26911	NaN	0.395028	-0.405762	1.24653	0.492419	0.201588	-0.18852	0.51728	E:NZO/HlLtJ	B:C57BL/6J
JAX00257196	1	82.1071	41.8868	JAX00257196	82.1071	8.34573	11.9391	2.59254	0.10258	0.988938	-0.270245	NaN	0.634407	0.528849	1.36511	-0.13878	-0.11586	-0.625009	0.459657	6.3518	8.46562	1.83829	0.29333	0.532644	0.290284	NaN	-0.541878	0.309092	-0.43287	-0.596863	-0.441282	-0.175989	-1.04076	9.40645	12.7435	2.76723	0.0786088	1.10453	-0.315052	NaN	0.507963	-0.363505	1.28737	0.532507	0.247186	-0.152669	0.552047	E:NZO/HlLtJ	A:A/J
UNC1041551	1	82.1369	41.9141	JAX00257227	82.1918	8.47316	12.1297	2.63393	0.0963736	1.01604	-0.262649	NaN	0.675806	0.457037	1.35401	-0.148119	-0.126103	-0.634061	0.442445	6.93662	9.27373	2.01377	0.233596	0.631534	0.317523	NaN	-0.619763	0.294481	-0.454864	-0.619495	-0.469977	-0.197025	-1.05555	9.79759	13.3017	2.88843	0.0650898	1.18649	-0.347295	NaN	0.575357	-0.313481	1.31719	0.562287	0.281129	-0.12315	0.576059	E:NZO/HlLtJ	A:A/J
backupJAX00257246	1	82.2653	42.0317	UNC1043281	82.2991	11.2976	16.424	3.56642	0.0215128	1.6673	-0.253492	NaN	0.672863	0.297835	1.80602	-0.119226	-0.162198	-0.789883	0.407659	8.40494	11.3253	2.45925	0.125046	0.902929	0.323136	NaN	-0.633903	0.330621	-0.792287	-0.651999	-0.464929	-0.0899772	-1.04083	10.7708	14.7011	3.19231	0.0400273	1.39764	-0.371967	NaN	0.621677	-0.162423	1.6264	0.626582	0.286972	-0.239742	0.575209	E:NZO/HlLtJ	A:A/J
UNC1043847	1	82.3445	42.1043	JAX00006066	84.139	14.4994	21.4605	4.6601	0.00314509	2.50237	-0.258441	NaN	0.657519	0.309161	2.24101	-0.0975243	-0.158608	-8.77338	0.338467	8.48274	11.4349	2.48305	0.120742	0.918141	0.325035	NaN	-0.6384	0.329436	-0.729302	-0.647223	-0.467277	-1.30854	-1.05412	11.5867	15.8861	3.44962	0.0261777	1.58207	-0.363623	NaN	0.606236	-0.170683	1.81434	0.636419	0.277289	-3.92891	0.537065	E:NZO/HlLtJ	A:A/J
UNC1067986	1	84.1774	43.2755	JAX00006232	88.5266	14.4083	21.3147	4.62843	0.00333126	2.47739	-0.256807	NaN	0.656152	0.306767	2.24192	-0.0912005	-0.154122	-8.81015	0.298718	6.44303	8.59135	1.86559	0.283341	0.547691	0.230215	NaN	-0.550123	0.433942	-0.653731	-0.590945	-0.395119	-0.914371	-0.686627	11.1538	15.256	3.31279	0.0328549	1.4834	-0.341677	NaN	0.585691	-0.194946	1.79911	0.629412	0.264898	-4.03847	0.420844	E:NZO/HlLtJ	A:A/J
JAX00258020	1	88.6094	43.9896	UNC1098588	90.2946	14.9112	22.1221	4.80374	0.00242019	2.61615	-0.23966	NaN	0.619382	0.261751	2.21586	-0.117075	-0.336589	-8.87691	0.249164	5.58311	7.41108	1.6093	0.387368	0.411876	0.0886584	NaN	-0.4154	0.588382	-0.529534	-0.482729	-0.0676168	-0.522345	-0.387044	10.2321	13.9247	3.02371	0.0525374	1.27953	-0.266	NaN	0.335259	-0.279049	1.72826	0.532477	0.361674	-4.19742	0.287778	E:NZO/HlLtJ	A:A/J
UNC1099115	1	90.3381	44.64	UNC1103435	90.6278	14.9106	22.1211	4.80354	0.0024211	2.61599	-0.235787	NaN	0.6151	0.257512	2.21222	-0.122799	-0.339843	-8.87912	0.24477	5.78694	7.68987	1.66983	0.360733	0.442814	0.132211	NaN	-0.459497	0.54193	-0.571546	-0.571775	-0.108277	-0.550866	-0.433443	9.73653	13.2144	2.86947	0.0670533	1.17358	-0.208278	NaN	0.277982	-0.337209	1.66399	0.325346	0.299045	-4.22856	0.235462	E:NZO/HlLtJ	A:A/J
UNC1104334	1	90.6785	44.9782	UNC1119530	91.788	15.1513	22.5091	4.88779	0.00207445	2.6831	-0.230121	NaN	0.590919	0.252502	2.20046	-0.146544	-0.347986	-8.84029	0.295661	8.60118	11.602	2.51933	0.114432	0.941451	0.125384	NaN	-0.416936	0.53514	-0.550855	-0.521479	0.268811	-0.900224	-0.880385	9.94481	13.5124	2.93419	0.0605648	1.21778	-0.190071	NaN	0.271087	-0.351029	1.63949	0.258263	0.0751291	-4.11927	0.398662	E:NZO/HlLtJ	A:A/J
UNC1120547	1	91.8777	45.057	UNC1134532	92.7724	15.3812	22.8808	4.96851	0.00178799	2.74764	-0.226727	NaN	0.581196	0.171331	2.18247	-0.160197	-0.353058	-8.7829	0.450828	9.56244	12.9659	2.8155	0.0729447	1.13701	0.145993	NaN	-0.438942	0.561227	-0.538194	-0.553252	0.259946	-0.738193	-1.11443	9.48282	12.8523	2.79085	0.075789	1.12039	-0.119749	NaN	0.20438	-0.396367	1.56366	0.0700681	-0.00331491	-4.29709	0.349306	E:NZO/HlLtJ	A:A/J
JAX00006553	1	92.8013	45.7026	UNC1135862	92.8486	12.7728	18.7215	4.06533	0.00910593	2.04068	-0.162102	NaN	0.535794	0.0921962	1.72942	-0.24583	-0.41829	-1.83169	0.45947	9.5543	12.9542	2.81298	0.0732311	1.1353	0.138089	NaN	-0.43194	0.5652	-0.563135	-0.551967	0.270391	0.031329	-1.11275	8.67295	11.7033	2.54134	0.110748	0.955663	-0.0737858	NaN	0.1676	-0.433081	1.33224	-0.00729193	-0.0500406	-0.980991	0.310815	E:NZO/HlLtJ	A:A/J
UNC1136443	1	92.8764	45.9396	UNC1136443	92.8764	13.8648	20.4475	4.44012	0.00468001	2.32975	-0.200214	NaN	0.573243	0.113795	1.99417	-0.201431	-0.240994	-1.66382	0.467515	10.2455	13.9439	3.02788	0.0521879	1.28243	0.17844	NaN	-0.475808	0.545205	-0.81791	-0.592746	0.112363	0.712256	-1.12474	7.82012	10.5043	2.28097	0.161753	0.791149	-0.0614858	NaN	0.143046	-0.448112	1.31707	-0.03309	-0.149309	-0.0177907	0.326887	E:NZO/HlLtJ	A:A/J
UNC1136485	1	92.8792	45.9529	UNC1137390	92.934	14.066	20.7679	4.50969	0.00412934	2.38412	-0.175692	NaN	0.53876	0.0837161	2.11505	-0.217711	-0.243505	-1.56747	0.411345	11.0557	15.1136	3.28188	0.0345701	1.4613	0.216971	NaN	-0.510388	0.515853	-1.05644	-0.634396	0.0263014	0.790608	-1.13913	7.04981	9.43073	2.04786	0.223192	0.651321	0.0137081	NaN	0.0589154	-0.534314	1.17334	-0.11926	-0.273068	0.075909	0.264046	E:NZO/HlLtJ	A:A/J
JAX00258934	1	92.9397	46.081	JAX00258967	92.9931	13.4311	19.7594	4.2907	0.00611345	2.21371	-0.0860004	NaN	0.438863	-0.0191168	2.00362	-0.308484	-0.336108	-1.46687	0.326802	11.7615	16.1413	3.50504	0.0238562	1.6224	0.21863	NaN	-0.506191	0.521275	-1.18818	-0.637816	0.00122869	0.777681	-1.13838	6.13054	8.1612	1.77218	0.318594	0.496762	0.116313	NaN	-0.0479098	-0.642794	0.903544	-0.224482	-0.407854	0.0372859	0.166472	E:NZO/HlLtJ	A:A/J
UNC1138338	1	92.9944	46.081	UNC1139583	93.0773	13.2223	19.4294	4.21904	0.00694346	2.15842	-0.0836672	NaN	0.401715	0.000858344	2.00518	-0.308134	-0.33478	-1.45822	0.33185	10.362	14.1114	3.06425	0.0492351	1.30773	0.214187	NaN	-0.398537	0.438362	-1.19695	-0.645359	-0.00237915	0.746792	-1.15214	5.25267	6.96039	1.51143	0.433016	0.363496	0.118685	NaN	-0.159412	-0.526635	0.91576	-0.217317	-0.407128	0.0681802	0.173609	E:NZO/HlLtJ	A:A/J
JAX00259024	1	93.1065	46.081	UNC1146678	93.6774	12.9951	19.0713	4.14127	0.00796702	2.0987	-0.0826608	NaN	0.345183	0.0627062	2.01242	-0.304963	-0.33424	-1.43883	0.336597	9.08915	12.2925	2.66929	0.0913404	1.03934	0.213269	NaN	-0.252989	0.261642	-1.21887	-0.657763	-0.00345408	0.692139	-1.16381	4.80921	6.35802	1.38063	0.498621	0.302229	0.118417	NaN	-0.281384	-0.35629	0.935064	-0.208787	-0.408354	0.10895	0.177036	E:NZO/HlLtJ	A:A/J
UNC1146990	1	93.7045	46.242	UNC1156608	94.4883	10.9964	15.9596	3.46559	0.0254877	1.59367	-0.0729013	NaN	0.322182	0.0298837	1.72014	-0.333136	-0.34366	-1.41815	0.611313	9.1026	12.3116	2.67343	0.0907659	1.04208	0.214055	NaN	-0.252438	0.259301	-1.25958	-0.657602	-0.00326215	0.696275	-1.14962	4.43452	5.85125	1.27058	0.557221	0.253972	0.121203	NaN	-0.289469	-0.367299	0.843901	-0.217544	-0.411473	0.115509	0.284078	E:NZO/HlLtJ	A:A/J
JAX00259395	1	94.4991	46.5207	UNC1157156	94.5247	10.9964	15.9596	3.46559	0.0254877	1.59367	-0.0729013	NaN	0.322182	0.0298837	1.72014	-0.333136	-0.34366	-1.41815	0.611313	9.1026	12.3116	2.67343	0.0907659	1.04208	0.214055	NaN	-0.252438	0.259301	-1.25958	-0.657602	-0.00326215	0.696275	-1.14962	4.43452	5.85125	1.27058	0.557221	0.253972	0.121203	NaN	-0.289469	-0.367299	0.843901	-0.217544	-0.411473	0.115509	0.284078	E:NZO/HlLtJ	A:A/J
JAX00259402	1	94.527	46.541	JAX00259525	95.0765	10.9964	15.9596	3.46559	0.0254877	1.59367	-0.0729013	NaN	0.322182	0.0298837	1.72014	-0.333136	-0.34366	-1.41815	0.611313	9.1026	12.3116	2.67343	0.0907659	1.04208	0.214055	NaN	-0.252438	0.259301	-1.25958	-0.657602	-0.00326215	0.696275	-1.14962	4.43452	5.85125	1.27058	0.557221	0.253972	0.121203	NaN	-0.289469	-0.367299	0.843901	-0.217544	-0.411473	0.115509	0.284078	E:NZO/HlLtJ	A:A/J
UNC1164031	1	95.0811	47.1005	UNC1173017	96.1764	11.2921	16.4154	3.56457	0.0215803	1.66594	-0.0745088	NaN	0.391487	-0.0416452	1.71349	-0.336616	-0.344499	-1.44124	0.604212	10.7362	14.6511	3.18145	0.0407408	1.38997	0.21587	NaN	-0.430931	0.467594	-1.23639	-0.642742	-0.00155439	0.761833	-1.13245	5.08053	6.72624	1.46058	0.457929	0.339201	0.121053	NaN	-0.135961	-0.574111	0.82023	-0.228086	-0.410176	0.0655344	0.277667	E:NZO/HlLtJ	A:A/J
UNC1173855	1	96.2757	47.471	UNC1208057	99.0408	11.3522	16.5083	3.58474	0.020857	1.68075	-0.0756367	NaN	0.417732	-0.0478235	1.7404	-0.336103	-0.343493	-1.44483	0.598924	11.7924	16.1866	3.51488	0.0234652	1.62958	0.218696	NaN	-0.506778	0.521001	-1.27526	-0.637539	-0.00060462	0.783706	-1.12028	5.904	7.85025	1.70466	0.345984	0.460944	0.119637	NaN	-0.055336	-0.660567	0.863408	-0.233465	-0.409694	0.0392986	0.271221	E:NZO/HlLtJ	A:A/J
UNC1208114	1	99.0843	47.764	JAX00260168	99.268	8.00038	11.4238	2.48066	0.12117	0.916605	-0.0858622	NaN	0.413252	0.0196933	1.32287	-0.265997	-0.314049	-1.08935	0.613249	11.4039	15.6196	3.39176	0.0288281	1.54018	0.218997	NaN	-0.503828	0.496787	-1.16924	-0.653314	-0.00806902	0.722931	-1.12964	5.91851	7.87015	1.70898	0.344183	0.46321	0.121285	NaN	-0.0547604	-0.666262	0.849492	-0.232187	-0.399459	0.188134	0.27196	E:NZO/HlLtJ	A:A/J
UNC1209107	1	99.3356	47.764	UNC1210515	99.5233	7.6477	10.8997	2.36683	0.143056	0.844493	-0.0863477	NaN	0.385732	0.0222998	1.32551	-0.209872	-0.309895	-1.08065	0.615301	11.3847	15.5917	3.3857	0.0291198	1.53581	0.216444	NaN	-0.490356	0.49621	-1.17145	-0.666261	-0.00639048	0.722142	-1.12826	5.93132	7.88771	1.71279	0.3426	0.465213	0.123725	NaN	-0.0599708	-0.669354	0.856757	-0.229534	-0.400693	0.18733	0.269968	E:NZO/HlLtJ	A:A/J
UNC1212077	1	99.6727	47.764	UNC1244209	101.678	7.13545	10.1419	2.20228	0.180676	0.743099	-0.0877344	NaN	0.328031	0.0295649	1.32983	-0.104599	-0.302742	-1.06348	0.620241	11.3571	15.5514	3.37695	0.0295458	1.5295	0.212388	NaN	-0.468102	0.494426	-1.17452	-0.685261	-0.00356608	0.720624	-1.12611	5.94811	7.91074	1.7178	0.340531	0.467844	0.12732	NaN	-0.0712052	-0.673449	0.869082	-0.21958	-0.402146	0.187073	0.267363	E:NZO/HlLtJ	A:A/J
UNC1246210	1	101.786	48.4388	JAX00260750	102.287	5.02629	7.06509	1.53417	0.422134	0.37455	-0.0673656	NaN	0.17865	0.060614	0.944483	0.103039	-0.298343	-1.034	0.592573	11.5767	15.8714	3.44644	0.0263173	1.57976	0.220262	NaN	-0.427105	0.458557	-1.29261	-0.654199	-0.0312405	0.67114	-1.1381	6.42037	8.56011	1.8588	0.285799	0.54394	0.121404	NaN	-0.104027	-0.663866	0.974934	-0.244831	-0.374511	0.227309	0.275941	E:NZO/HlLtJ	A:A/J
UNC1255567	1	102.319	48.814	JAX00192775	107.766	4.18527	5.85726	1.27189	0.556512	0.254526	-0.0626396	NaN	0.174013	0.0770586	0.580001	0.220605	-0.303837	-1.03948	0.572961	11.5699	15.8616	3.4443	0.0264114	1.57821	0.219092	NaN	-0.427959	0.451028	-1.24342	-0.627677	-0.0398269	0.660106	-1.13337	6.20903	8.2691	1.79561	0.309464	0.50939	0.122569	NaN	-0.102477	-0.658738	0.808416	-0.241898	-0.363974	0.237436	0.268439	E:NZO/HlLtJ	A:A/J
JAX00007674	1	107.789	49.7541	backupUNC010591240	108.946	3.85092	5.38002	1.16826	0.613692	0.21205	-0.0950061	NaN	0.257488	0.245371	0.342813	0.252311	-0.289284	-1.00506	0.587947	10.0695	13.6911	2.97298	0.0569563	1.24446	0.181048	NaN	-0.391626	0.343546	-1.10051	-0.61238	-0.00955273	0.650537	-1.08617	5.83197	7.75154	1.68323	0.355012	0.449757	0.131426	NaN	-0.116142	-0.586088	0.802747	-0.235762	-0.356442	0.271376	0.25479	E:NZO/HlLtJ	A:A/J
UNC1349289	1	108.973	50.344	UNC1382599	111.368	3.51944	4.90852	1.06587	0.671126	0.173196	-0.0947199	NaN	0.253424	0.216325	0.322847	0.254042	-0.26654	-1.4242	0.607477	8.43497	11.3676	2.46844	0.12337	0.908792	0.193941	NaN	-0.404745	0.240098	-1.09377	-0.626274	-0.0392493	0.866248	-0.972782	5.25477	6.96326	1.51205	0.432716	0.363798	0.129632	NaN	-0.107855	-0.505371	0.781037	-0.22847	-0.365892	0.000401394	0.266238	E:NZO/HlLtJ	A:A/J
UNC1383332	1	111.409	50.6963	UNC1511284	119.987	1.44312	1.99147	0.432443	0.960311	0.0175882	-0.117699	NaN	0.250187	0.261778	0.371748	0.2886	-0.21013	-0.132929	0.401457	6.80639	9.09335	1.9746	0.246023	0.609024	0.224128	NaN	-0.403136	0.188145	-1.14914	-0.669339	-0.0993128	-0.658957	-0.769148	5.42737	7.19847	1.56313	0.408512	0.388795	0.0249596	NaN	0.061594	-0.396787	0.892473	-0.124571	-0.259182	0.206464	0.392528	E:NZO/HlLtJ	A:A/J
UNC1511575	1	120.092	52.142	backupUNC010236642	120.612	1.61287	2.22764	0.483727	0.946174	0.0240289	-0.111139	NaN	0.240345	0.26554	0.647298	0.184578	-0.230148	-0.124408	0.379309	5.60683	7.44348	1.61633	0.384208	0.415434	0.208624	NaN	-0.408694	0.215777	-1.12473	-0.706786	-0.362676	-0.611459	-0.515606	5.09779	6.74969	1.46568	0.455399	0.341608	-0.0182773	NaN	0.180035	-0.350113	1.13088	-0.0773516	-0.146614	0.224852	0.33313	E:NZO/HlLtJ	A:A/J
JAX00264021	1	120.749	52.1779	UNC1534211	122.19	1.38586	1.9119	0.415165	0.964555	0.0156731	-0.0973031	NaN	0.231044	0.247018	0.771396	0.147555	-0.171412	-0.118439	0.254731	5.81695	7.73096	1.67876	0.356914	0.447436	0.202303	NaN	-0.390632	0.214825	-1.08791	-0.743145	-0.160922	-0.641454	-0.577625	4.43309	5.84932	1.27016	0.557449	0.253795	-0.0138188	NaN	0.192728	-0.367939	1.1372	-0.0455672	0.178812	0.193769	0.114404	E:NZO/HlLtJ	A:A/J
UNC1534707	1	122.218	52.6705	JAX00264502	122.912	3.17432	4.41933	0.959646	0.730408	0.136435	-0.0854349	NaN	0.206701	0.0870672	1.2672	0.111022	-0.185234	-0.220744	0.244383	6.78333	9.06142	1.96766	0.248276	0.605065	0.193661	NaN	-0.37686	0.35174	-1.14197	-0.763511	-0.142078	-0.335209	-0.560314	4.43435	5.85102	1.27053	0.557249	0.25395	-0.00629293	NaN	0.180927	-0.463096	1.05265	0.0105025	0.15848	-0.0163272	0.0929054	E:NZO/HlLtJ	A:A/J
UNC1544725	1	122.932	52.7906	JAX00264608	123.232	4.70856	6.60754	1.43481	0.470852	0.327115	-0.0737021	NaN	0.185923	-0.127481	1.32602	0.0915581	-0.214118	-0.25166	0.459573	9.26108	12.5367	2.72231	0.0842337	1.07451	0.181267	NaN	-0.371707	0.486775	-1.09421	-0.750235	-0.0834607	-0.288059	-0.806653	3.32827	4.36654	0.948182	0.736723	0.132696	-0.0135599	NaN	0.198383	-0.30735	0.937441	0.012143	0.146574	-0.0436414	-0.0329839	E:NZO/HlLtJ	A:A/J
UNC010458425	1	123.25	52.9339	UNC1596553	126.636	4.94621	6.94963	1.50909	0.434143	0.362367	-0.0708737	NaN	0.180438	-0.141419	1.33533	0.0508575	-0.215561	-0.269808	0.452378	11.4176	15.6396	3.39609	0.0286211	1.54331	0.150334	NaN	-0.334652	0.709861	-1.10349	-0.741744	-0.0827306	-0.189334	-0.744405	3.19023	4.18248	0.908214	0.758536	0.120024	-0.00882885	NaN	0.192574	-0.324568	0.891747	-0.0224291	0.146218	-0.0642652	-0.045232	E:NZO/HlLtJ	A:A/J
UNC1597584	1	126.685	54.7	UNC010257353	127.72	5.42757	7.64518	1.66013	0.364918	0.437804	-0.0817437	NaN	0.172724	-0.165943	1.33111	0.117024	-0.139702	-0.603868	0.414319	11.8914	16.3314	3.54631	0.0222555	1.65256	0.160731	NaN	-0.316639	0.718288	-1.04202	-0.791707	-0.141186	0.139305	-0.748531	3.48723	4.57884	0.994282	0.711204	0.148006	-0.0192867	NaN	0.183753	-0.308493	0.810183	0.1746	0.195789	-0.451283	-0.172928	E:NZO/HlLtJ	A:A/J
UNC1613285	1	127.756	54.7	UNC1630611	129.018	5.17045	7.27321	1.57936	0.400999	0.396857	-0.07821	NaN	0.123293	-0.150971	1.34078	0.118007	-0.0591577	-0.376347	0.458414	11.9271	16.3837	3.55767	0.021833	1.66089	0.157252	NaN	-0.280685	0.705397	-1.05214	-0.79016	-0.192403	0.0426435	-0.812759	3.53674	4.64503	1.00866	0.70319	0.152928	-0.0132154	NaN	0.159333	-0.31193	0.793738	0.171821	0.201118	0.0414815	-0.274523	E:NZO/HlLtJ	A:A/J
UNC1631051	1	129.054	55.7024	JAX00009255	129.123	5.3469	7.52836	1.63476	0.376011	0.424799	-0.141071	NaN	0.175226	-0.0769033	1.39171	0.330394	-0.00676696	-0.214746	0.504801	9.89395	13.4396	2.91837	0.0620951	1.20694	0.0733239	NaN	-0.209044	0.684898	-0.897568	-0.696101	-0.0844993	-0.00170221	-0.745192	4.08184	5.37605	1.16739	0.614173	0.211709	0.087354	NaN	0.0622291	-0.484779	0.6615	0.0917958	0.0967225	0.0178368	-0.395335	E:NZO/HlLtJ	A:A/J
UNC1631899	1	129.131	55.7195	JAX00266341	130.353	5.50153	7.75235	1.6834	0.354937	0.449848	-0.157643	NaN	0.191065	-0.0472851	1.39891	0.400337	0.00354955	-0.195047	0.515822	8.45208	11.3917	2.47367	0.122423	0.912137	0.0137984	NaN	-0.165203	0.653404	-0.820844	-0.448497	-0.0200486	0.0456765	-0.702849	4.07511	5.367	1.16543	0.615271	0.210934	0.1109	NaN	0.0420315	-0.493407	0.629376	0.0278811	0.0714625	-0.00166247	-0.412567	E:NZO/HlLtJ	A:A/J
UNC1646942	1	130.388	55.9481	UNC1646942	130.388	5.06083	7.11494	1.54499	0.417011	0.379852	-0.166225	NaN	0.196467	-0.0209065	1.39863	0.41185	0.00409717	-0.0638077	0.434944	8.44644	11.3837	2.47195	0.122735	0.911033	-0.0365568	NaN	-0.0975357	0.69145	-0.759274	-0.401907	0.0291546	0.160259	-0.604124	4.8534	6.41792	1.39363	0.491883	0.308138	0.139959	NaN	0.00387076	-0.531657	0.583726	0.00934236	0.0497393	0.681738	-0.516019	E:NZO/HlLtJ	A:A/J
UNC1647475	1	130.433	56.1704	UNC1647475	130.433	5.05048	7.1	1.54175	0.418543	0.37826	-0.163949	NaN	0.143728	-0.0255187	1.39217	0.448748	-0.000336181	0.15254	0.391151	8.76226	11.8295	2.56874	0.106307	0.973438	-0.0570799	NaN	-0.0169578	0.714162	-0.741025	-0.425223	0.044721	0.0300495	-0.548535	4.67699	6.17896	1.34174	0.519016	0.28482	0.0913697	NaN	-0.00278366	-0.427882	0.641656	0.117456	0.100718	0.910789	-0.466697	E:NZO/HlLtJ	A:A/J
UNC1648126	1	130.482	56.4156	UNC1663601	131.676	5.19816	7.31325	1.58805	0.397009	0.401199	-0.16377	NaN	0.0678401	-0.0280468	1.38889	0.498999	-0.0014691	0.424916	0.354788	8.87059	11.9828	2.60202	0.101127	0.995132	-0.0570758	NaN	0.0565797	0.714123	-0.737322	-0.480629	0.0461996	-0.184861	-0.511726	4.89957	6.48053	1.40723	0.484888	0.314358	0.0903802	NaN	-0.0841309	-0.426269	0.645874	0.192377	0.103723	1.00501	-0.443825	E:NZO/HlLtJ	A:A/J
backupJAX00266606	1	131.707	56.8224	UNC1671642	132.438	5.56453	7.84373	1.70324	0.346576	0.460202	-0.198415	NaN	0.0901205	-0.00828226	1.42356	0.574112	0.0323622	0.461162	0.377894	9.44482	12.7982	2.77909	0.0771806	1.11249	-0.0490133	NaN	0.0848696	0.753522	-0.752897	-0.523406	0.0373217	-0.182995	-0.507265	5.12184	6.78239	1.47278	0.451884	0.344973	0.10278	NaN	-0.334993	-0.38034	0.645984	0.271682	0.0902503	0.992238	-0.448041	E:NZO/HlLtJ	A:A/J
UNC1672080	1	132.485	56.89	backupUNC010803792	132.49	5.74797	8.1101	1.76108	0.322986	0.490816	-0.219948	NaN	0.0896983	0.00393334	1.4446	0.615832	0.0548704	0.481144	0.394319	9.52262	12.9091	2.80317	0.0743551	1.12869	-0.047669	NaN	0.135218	0.767276	-0.76039	-0.524873	0.0338136	-0.168594	-0.505844	5.61715	7.45759	1.61939	0.382838	0.416985	0.113417	NaN	-0.523939	-0.344966	0.635845	0.333086	0.0800366	0.982519	-0.452364	E:NZO/HlLtJ	A:A/J
UNC1672422	1	132.52	56.89	UNC1672422	132.52	5.79311	8.17573	1.77534	0.317353	0.498457	-0.220761	NaN	0.0742932	0.00393486	1.44473	0.620247	0.0565657	0.48146	0.394412	9.50968	12.8906	2.79916	0.0748187	1.12599	-0.0483388	NaN	0.147048	0.769431	-0.759895	-0.515664	0.033222	-0.163953	-0.504982	5.82139	7.73705	1.68008	0.356351	0.448122	0.115083	NaN	-0.570825	-0.342047	0.63327	0.347262	0.0792438	0.981607	-0.452837	E:NZO/HlLtJ	A:A/J
UNC1672968	1	132.579	56.89	UNC1672968	132.579	5.83054	8.23017	1.78716	0.312736	0.504822	-0.216187	NaN	0.0645844	0.000114339	1.43312	0.618845	0.0495634	0.441904	0.445745	8.99158	12.1541	2.63924	0.0956023	1.01953	-0.129296	NaN	0.230777	0.85448	-0.663532	-0.435522	0.107615	-0.0727381	-0.355021	5.62808	7.47254	1.62264	0.381389	0.418632	0.0700602	NaN	-0.545592	-0.294159	0.687129	0.393662	0.123306	1.0447	-0.398856	E:NZO/HlLtJ	A:A/J
UNC1673446	1	132.626	56.89	backupUNC010608551	134.412	5.61508	7.91708	1.71917	0.339963	0.468569	-0.163121	NaN	0.00697228	-0.0561239	1.36875	0.574278	0.00318772	0.391535	0.328711	8.69422	11.7333	2.54786	0.109676	0.959887	-0.208517	NaN	0.31234	0.939458	-0.574615	-0.355235	0.176221	-0.019668	-0.141886	5.39045	7.14812	1.5522	0.413622	0.383396	0.000171484	NaN	-0.492343	-0.21921	0.765504	0.460366	0.185508	1.09386	-0.221589	E:NZO/HlLtJ	A:A/J
UNC1695463	1	134.418	57.425	JAX00267506	134.963	3.51654	4.90441	1.06498	0.671627	0.172872	-0.211445	NaN	0.12941	0.112384	1.23232	0.591274	0.0643907	0.469151	0.349756	7.10392	9.50585	2.06417	0.218347	0.660852	-0.188684	NaN	0.220555	0.844123	-0.609893	-0.315276	0.150881	-0.0733843	-0.126973	3.77449	4.96336	1.07778	0.664435	0.177548	-0.0253659	NaN	-0.405335	-0.078069	0.557507	0.472467	0.220445	1.11982	-0.209883	E:NZO/HlLtJ	A:A/J
UNC1703518	1	134.998	57.7565	UNC1706873	135.3	1.79821	2.48596	0.53982	0.92815	0.0323816	-0.203392	NaN	0.134502	0.260281	0.43229	0.681637	0.0835963	0.438579	0.357664	5.16595	6.84238	1.4858	0.445474	0.351178	-0.18991	NaN	0.203213	0.70532	-0.17447	-0.362309	0.134132	-0.0905576	-0.12085	2.68507	3.51109	0.762424	0.834049	0.0788083	-0.0200919	NaN	-0.374862	0.0437018	0.120339	0.479754	0.226851	1.0979	-0.203689	E:NZO/HlLtJ	A:A/J
UNC1707230	1	135.335	57.9166	UNC1707230	135.335	3.40964	4.7527	1.03204	0.690112	0.16108	-0.224212	NaN	0.146744	0.30334	0.330264	1.01649	0.0620312	0.407858	0.338565	4.93991	6.53526	1.41911	0.478814	0.319833	-0.225198	NaN	0.236697	0.768363	-0.109815	-0.341932	0.186283	-0.0516404	-0.0816538	2.53032	3.30612	0.717914	0.855314	0.0678742	-0.00939643	NaN	-0.375154	0.0536656	0.199906	0.457797	0.238954	1.06494	-0.222653	E:NZO/HlLtJ	A:A/J
UNC1708282	1	135.414	57.9267	JAX00009765	135.928	3.4302	4.78187	1.03837	0.686563	0.16332	-0.215358	NaN	0.137836	0.306234	0.32162	1.00967	0.0308708	0.396336	0.331877	4.77616	6.31324	1.3709	0.503686	0.29784	-0.205016	NaN	0.217834	0.744285	-0.133293	-0.36253	0.180115	-0.0690153	-0.102812	2.57511	3.36541	0.730788	0.849269	0.0709546	-0.0224973	NaN	-0.361114	0.076587	0.213805	0.470475	0.265506	1.07382	-0.210007	E:NZO/HlLtJ	A:A/J
UNC1715756	1	135.967	58.1011	UNC1721981	136.456	3.43818	4.79318	1.04083	0.685185	0.164192	-0.206849	NaN	0.128045	0.271185	0.310247	0.987116	0.00884312	0.381399	0.320051	3.53173	4.63833	1.0072	0.704003	0.152426	-0.176141	NaN	0.182245	0.669315	-0.171234	-0.217694	0.162843	-0.0524126	-0.149038	2.47033	3.22675	0.70068	0.863264	0.0638565	-0.0339549	NaN	-0.345993	0.112207	0.228004	0.415648	0.284494	1.0689	-0.192551	E:NZO/HlLtJ	A:A/J
JAX00267931	1	136.529	58.243	JAX00268154	137.464	3.30735	4.60769	1.00055	0.707713	0.150143	-0.205405	NaN	0.121458	0.285339	0.324186	0.995896	0.0281879	0.374989	0.32304	2.55304	3.33619	0.724444	0.85226	0.0694281	-0.178449	NaN	0.173892	0.579476	-0.182464	-0.0095217	0.169116	-0.00718592	-0.176294	2.34869	3.06596	0.665765	0.878834	0.0560931	-0.0326678	NaN	-0.337113	0.13864	0.228771	0.256682	0.347698	1.05339	-0.180794	E:NZO/HlLtJ	A:A/J
UNC1735400	1	137.469	59.1137	UNC1744390	138.017	2.81669	3.91425	0.849969	0.7896	0.102593	-0.180353	NaN	0.0956291	0.255747	0.296133	0.922908	0.0421925	0.399519	0.213308	2.5106	3.28003	0.712249	0.857946	0.06654	-0.17631	NaN	0.174833	0.580661	-0.183649	-0.045915	0.160754	-0.0289049	-0.123349	2.10792	2.74828	0.596782	0.907271	0.0422629	-0.0610779	NaN	-0.30258	0.17196	0.254759	0.138039	0.390196	1.02736	0.0260679	E:NZO/HlLtJ	A:A/J
UNC1744868	1	138.055	59.614	UNC1751427	138.483	3.12655	4.35176	0.944972	0.738487	0.131657	-0.187231	NaN	0.103703	0.237344	0.31557	1.01091	0.0723833	0.385144	0.191281	2.648	3.46196	0.751755	0.839238	0.0761147	-0.178051	NaN	0.174117	0.583477	-0.209792	0.0542237	0.144873	-0.0235604	-0.163318	2.93672	3.84512	0.834956	0.797434	0.0983051	-0.0686687	NaN	-0.305926	0.182063	0.238467	0.506433	0.370851	1.06741	-0.148497	E:NZO/HlLtJ	A:A/J
UNC1751623	1	138.498	59.9259	UNC1752851	138.608	2.72481	3.78479	0.821856	0.804205	0.0946331	-0.181474	NaN	-0.0188824	0.290294	0.394603	0.920272	0.122979	0.371317	0.209143	1.97622	2.57485	0.559121	0.921356	0.0355723	-0.195775	NaN	0.353449	0.357634	-0.320959	0.367397	0.129369	0.0388553	-0.186336	4.26634	5.62443	1.22133	0.584221	0.233423	-0.055209	NaN	-0.472506	0.480436	0.217498	0.265631	0.329917	1.00497	-0.133335	E:NZO/HlLtJ	A:A/J
JAX00268538	1	138.614	59.9519	UNC1758020	138.994	2.74944	3.81949	0.829392	0.800318	0.0967373	-0.182064	NaN	-0.027765	0.29136	0.414648	0.92222	0.124004	0.372521	0.209659	1.99329	2.59732	0.564	0.919593	0.0364046	-0.195531	NaN	0.358545	0.35692	-0.33349	0.36421	0.129853	0.0380371	-0.185829	4.26803	5.62671	1.22183	0.583947	0.233626	-0.0555393	NaN	-0.474858	0.480222	0.202621	0.279939	0.33086	1.00467	-0.132837	E:NZO/HlLtJ	A:A/J
JAX00268641	1	138.997	60.0093	UNC1758301	139.015	2.77205	3.85134	0.836307	0.796732	0.0986875	-0.187815	NaN	-0.0633247	0.28148	0.522887	0.893654	0.134075	0.38031	0.211189	2.08467	2.71765	0.590131	0.909836	0.0410368	-0.19049	NaN	0.372438	0.358074	-0.354886	0.378053	0.123503	0.037039	-0.183656	3.73182	4.90618	1.06536	0.671412	0.173011	-0.0581656	NaN	-0.41113	0.466911	0.0249856	0.260817	0.342408	0.996845	-0.130567	E:NZO/HlLtJ	A:A/J
JAX00009999	1	139.045	60.034	UNC1759948	139.131	2.93518	4.0814	0.886264	0.770356	0.113309	-0.191111	NaN	-0.0504324	0.259304	0.518282	0.939783	0.141451	0.385321	0.212124	2.08511	2.71823	0.590257	0.909788	0.0410598	-0.189916	NaN	0.369973	0.363183	-0.350933	0.372555	0.12262	0.0361119	-0.183331	3.58989	4.71612	1.02409	0.694561	0.15829	-0.0579887	NaN	-0.403635	0.443017	0.00635656	0.275218	0.341276	0.998563	-0.132229	E:NZO/HlLtJ	A:A/J
UNC1760476	1	139.159	60.034	JAX00268792	139.645	2.84905	3.95988	0.859876	0.784387	0.10547	-0.196341	NaN	0.0682228	0.275939	0.529758	0.918495	0.152017	-0.147356	0.22616	3.41783	4.48611	0.974147	0.722389	0.141229	-0.197953	NaN	0.704802	0.395379	-0.345922	0.368929	0.139505	-0.482197	-0.16814	2.59843	3.3963	0.737496	0.846085	0.0725863	-0.0621668	NaN	-0.310875	0.458279	-0.0438606	0.254373	0.3506	0.0010307	-0.107039	E:NZO/HlLtJ	A:A/J
backuprs47520660	1	139.665	60.536	UNC1794951	142.231	2.56738	3.56325	0.773749	0.828482	0.081717	-0.19693	NaN	0.0823885	0.271996	0.542178	0.906168	0.156499	-0.139923	0.263098	3.36144	4.41082	0.957797	0.731428	0.135828	-0.195535	NaN	0.679733	0.395544	-0.320305	0.399655	0.133707	-0.489487	-0.167769	2.42243	3.1634	0.686924	0.869486	0.0607375	-0.0626745	NaN	-0.232008	0.45781	-0.10498	0.207635	0.355764	0.00313637	-0.10628	H:WSB/EiJ	A:A/J
UNC1795522	1	142.281	61.617	JAX00269327	142.756	2.24397	3.10925	0.675165	0.874715	0.0581335	-0.199344	NaN	0.201722	0.261738	0.547128	0.804747	0.168507	-0.131364	0.268193	3.24841	4.26001	0.92505	0.749389	0.125293	-0.192398	NaN	0.521198	0.396922	-0.331698	0.542004	0.126818	-0.499334	-0.163563	2.01622	2.6275	0.570554	0.917194	0.0375387	-0.0658587	NaN	-0.0337698	0.438968	-0.096894	0.0447869	0.363506	0.0125243	-0.110995	E:NZO/HlLtJ	A:A/J
UNC1803006	1	142.797	62.167	UNC1804293	142.889	2.32777	3.22675	0.70068	0.863264	0.0638566	-0.164848	NaN	0.173553	0.232825	0.512016	0.767678	0.134791	-0.273296	0.238132	3.47652	4.56452	0.991172	0.712935	0.14695	-0.142316	NaN	0.486235	0.351795	-0.382772	0.479501	0.0771559	-0.613455	-0.211992	2.06034	2.68561	0.583172	0.912485	0.0397743	-0.0953691	NaN	-0.00756322	0.463319	-0.0670884	0.0743274	0.392292	0.163901	-0.086111	H:WSB/EiJ	A:A/J
UNC1805686	1	142.983	62.1772	UNC1805686	142.983	2.43997	3.38421	0.734872	0.847333	0.0719458	-0.153924	NaN	0.0728561	0.221457	0.505063	0.75528	0.119385	-0.277567	0.29523	3.26383	4.28058	0.929517	0.746952	0.126707	-0.130479	NaN	0.398953	0.348579	-0.402903	0.468823	0.0687887	-0.55824	-0.223768	2.14701	2.79981	0.607972	0.902883	0.0443685	-0.102143	NaN	-0.162467	0.469467	-0.0550572	0.0931119	0.393766	0.191302	0.0221266	H:WSB/EiJ	A:A/J
UNC1806326	1	143.011	62.2017	UNC1826779	144.286	2.56376	3.55817	0.772646	0.829027	0.0814315	-0.155147	NaN	0.0320437	0.218036	0.512685	0.754748	0.115584	-0.275464	0.349102	2.96336	3.88052	0.842644	0.793432	0.10049	-0.123911	NaN	0.256411	0.348173	-0.411764	0.472823	0.0611321	-0.558728	-0.166647	2.41517	3.15381	0.684842	0.870418	0.0602721	-0.102499	NaN	-0.2611	0.464992	-0.0464569	0.0982684	0.387153	0.193754	0.11662	E:NZO/HlLtJ	A:A/J
UNC010296421	1	144.376	62.419	UNC1827895	144.382	2.52638	3.50561	0.761233	0.834631	0.0785053	-0.152285	NaN	0.100179	0.221868	0.519714	0.749241	0.057042	-0.283725	0.348871	2.92304	3.82693	0.831007	0.799482	0.0971912	-0.125426	NaN	0.194265	0.340482	-0.456999	0.479737	0.106844	-0.551704	-0.167695	2.42507	3.1669	0.687684	0.869145	0.0609077	-0.110973	NaN	-0.270526	0.482237	0.0786606	0.0937114	0.432259	0.202112	0.120851	E:NZO/HlLtJ	A:A/J
UNC1828946	1	144.477	62.429	UNC1841019	145.587	2.52897	3.50926	0.762026	0.834244	0.0787069	-0.152024	NaN	0.105489	0.221884	0.518735	0.748979	0.0493048	-0.284371	0.348753	2.91897	3.82152	0.829832	0.800091	0.0968609	-0.125488	NaN	0.188031	0.340137	-0.456372	0.479892	0.11349	-0.551236	-0.167743	2.39971	3.13337	0.680402	0.872396	0.0592861	-0.111761	NaN	-0.262522	0.483873	0.0797672	0.0936544	0.433435	0.202566	0.121264	E:NZO/HlLtJ	A:A/J
UNC1841967	1	145.657	62.5433	JAX00010581	146.836	2.19339	3.03839	0.659778	0.881428	0.054813	-0.148815	NaN	0.190524	0.222229	0.509235	0.684886	0.0410282	-0.292568	0.34971	3.32891	4.3674	0.948369	0.73662	0.132756	-0.129019	NaN	0.0916175	0.344035	-0.459305	0.641653	0.114666	-0.538032	-0.156739	2.14204	2.79326	0.606548	0.903446	0.0440977	-0.108113	NaN	-0.141391	0.482329	0.0742195	-0.0437928	0.426403	0.190946	0.115134	E:NZO/HlLtJ	A:A/J
JAX00010611	1	147.224	63.244	UNC1883987	148.927	2.06458	2.85808	0.620624	0.897813	0.0468139	-0.142273	NaN	0.3026	0.217022	0.497352	0.552659	0.0519372	-0.342128	0.339401	4.05006	5.33332	1.15812	0.619357	0.208059	-0.125349	NaN	0.0123867	0.326805	-0.472932	0.725927	0.270884	-0.547248	-0.166888	1.96256	2.55688	0.555219	0.922754	0.0349143	-0.10074	NaN	-0.0177755	0.486151	0.0643183	-0.137868	0.41278	0.134396	0.10399	E:NZO/HlLtJ	A:A/J
UNC1886404	1	149.106	63.32	UNC1942621	153.151	2.06529	2.85907	0.620839	0.897726	0.046856	-0.142288	NaN	0.302611	0.216885	0.497297	0.553016	0.0519276	-0.342106	0.339385	4.04864	5.33141	1.1577	0.619589	0.207896	-0.12533	NaN	0.0123494	0.326999	-0.472862	0.725544	0.270884	-0.54729	-0.166926	1.95964	2.55303	0.554384	0.923051	0.0347743	-0.100756	NaN	-0.0177373	0.485917	0.0642466	-0.137463	0.412762	0.13444	0.104031	E:NZO/HlLtJ	A:A/J
UNC1943175	1	153.186	64.0583	UNC1952460	153.857	2.41101	3.34356	0.726045	0.851507	0.0698117	-0.139577	NaN	0.300771	0.318957	0.482994	0.552897	-0.166323	-0.333854	0.34694	3.984	5.24453	1.13884	0.630149	0.200557	-0.125958	NaN	-0.00369947	0.26794	-0.375646	0.705513	0.427986	-0.557939	-0.172682	1.99123	2.5946	0.563411	0.919806	0.0363036	-0.097442	NaN	0.0745105	0.434883	-0.122295	-0.11162	0.511098	0.123276	0.0985219	E:NZO/HlLtJ	A:A/J
UNC1953417	1	153.911	64.5474	UNC1958853	154.233	2.76942	3.84764	0.835504	0.79715	0.0984599	-0.153898	NaN	0.310173	0.410269	0.508388	0.569231	-0.254571	-0.19877	0.36871	3.59746	4.72626	1.02629	0.693328	0.159061	-0.204941	NaN	0.0598515	0.270311	-0.296115	0.77306	0.583286	-0.182741	-0.103921	2.02039	2.63299	0.571746	0.916754	0.037747	-0.035731	NaN	0.0172606	0.332575	-0.189559	-0.16283	0.527577	-0.103138	0.038695	E:NZO/HlLtJ	A:A/J
UNC1960105	1	154.292	64.8041	UNC1971409	155.029	2.60833	3.62084	0.786254	0.822266	0.0849877	-0.16157	NaN	0.308253	0.424302	0.524399	0.522917	-0.243327	-0.188161	0.382378	2.78044	3.63757	0.789889	0.820446	0.0859498	-0.147912	NaN	-0.00521821	0.222288	-0.331828	0.526943	0.533006	-0.240497	-0.159398	2.00079	2.60719	0.566144	0.918812	0.0367735	-0.146784	NaN	0.124844	0.442764	-0.0954777	0.145042	0.635968	0.0112659	0.147385	E:NZO/HlLtJ	A:A/J
UNC1972093	1	155.073	65.303	JAX00271948	155.216	2.84458	3.95358	0.858508	0.785109	0.10507	-0.120226	NaN	0.117792	0.379742	0.474939	0.624693	-0.291883	-0.224059	0.334554	2.49777	3.26305	0.708562	0.859649	0.0656789	-0.101671	NaN	0.362949	0.178504	-0.339907	-0.0750253	0.487491	-0.308504	-0.211206	4.44844	5.87004	1.27466	0.555004	0.255704	-0.184265	NaN	-0.227792	0.473223	-0.0975788	0.765102	0.663012	0.0648362	0.175326	H:WSB/EiJ	A:A/J
UNC1974427	1	155.229	65.3452	UNC1977921	155.513	2.83705	3.94295	0.856202	0.786324	0.104398	-0.118875	NaN	0.108892	0.38909	0.475926	0.614406	-0.293436	-0.226175	0.334466	2.54516	3.32576	0.722179	0.853322	0.0688873	-0.116982	NaN	0.391999	0.198448	-0.325396	-0.0552643	0.501841	-0.292684	-0.196066	4.52735	5.97662	1.29781	0.542482	0.265615	-0.186285	NaN	-0.239582	0.494622	-0.0920746	0.753068	0.665028	0.0659156	0.177712	E:NZO/HlLtJ	A:A/J
UNC1978430	1	155.563	65.4234	UNC1979324	155.635	2.93176	4.07656	0.885215	0.770918	0.112992	-0.118552	NaN	0.108621	0.425629	0.481902	0.616691	-0.290346	-0.232782	0.276427	1.97792	2.57709	0.559608	0.921181	0.035655	-0.160324	NaN	0.314344	0.245812	-0.287663	0.00269426	0.535595	-0.24292	-0.0232464	4.34339	5.7283	1.24388	0.571808	0.242749	-0.198131	NaN	-0.132169	0.575256	-0.0684799	0.716826	0.680715	0.0736055	0.0782117	E:NZO/HlLtJ	A:A/J
JAX00011242	1	155.65	65.433	JAX00272130	156.08	3.95393	5.52689	1.20015	0.595943	0.224795	-0.132313	NaN	0.136476	0.451381	0.822666	0.60028	-0.260843	-0.204554	-0.0999439	2.01315	2.62346	0.569678	0.917517	0.0373859	-0.164572	NaN	0.203578	0.251955	-0.358636	0.0191318	0.524297	-0.248692	0.279712	4.51663	5.96213	1.29466	0.544178	0.264259	-0.214457	NaN	-0.0326851	0.611063	0.13962	0.700315	0.712396	0.0999492	-0.231782	E:NZO/HlLtJ	A:A/J
UNC1985406	1	156.1	66.0161	UNC1988027	156.357	4.1709	5.83672	1.26743	0.558939	0.252635	-0.0629573	NaN	0.0565596	0.427238	0.764579	0.481918	-0.371482	-0.26804	-0.249269	2.03149	2.6476	0.574919	0.915579	0.0383043	-0.154764	NaN	0.200083	0.239909	-0.354459	0.0409246	0.586268	-0.253092	0.103734	4.77444	6.31091	1.3704	0.503951	0.297612	-0.247912	NaN	-0.00577991	0.744274	0.182794	0.655425	0.749036	0.126742	-0.140757	E:NZO/HlLtJ	A:A/J
UNC1988099	1	156.362	66.2509	UNC1988099	156.362	4.28054	5.99355	1.30148	0.540502	0.267203	-0.0389619	NaN	0.0121083	0.453249	0.748454	0.409742	-0.39892	-0.289854	-0.282198	2.10101	2.73918	0.594805	0.908037	0.0418964	-0.185922	NaN	0.259382	0.265858	-0.325857	0.111981	0.620098	-0.219093	0.0917573	5.31476	7.04495	1.52979	0.424215	0.372414	-0.267473	NaN	-0.0154629	0.861051	0.211637	0.589967	0.76281	0.148172	-0.100135	E:NZO/HlLtJ	A:A/J
UNC1988150	1	156.367	66.2551	UNC1989247	156.505	4.28516	6.00016	1.30292	0.539731	0.267823	-0.0383884	NaN	0.010413	0.455158	0.748214	0.406832	-0.399735	-0.290267	-0.282555	2.10696	2.74702	0.596509	0.907377	0.0422121	-0.188595	NaN	0.263529	0.26818	-0.323532	0.116971	0.622805	-0.216382	0.0942888	5.34714	7.08908	1.53937	0.419665	0.377098	-0.268007	NaN	-0.0165222	0.866219	0.212639	0.586514	0.763078	0.148915	-0.0993952	E:NZO/HlLtJ	A:A/J
UNC1989275	1	156.511	66.3474	UNC1990921	156.677	4.26668	5.97372	1.29718	0.542821	0.265343	-0.0821261	NaN	0.0253517	0.551983	0.792136	0.407936	-0.366635	-0.243639	-0.156992	2.531	3.30702	0.71811	0.855223	0.0679204	-0.313156	NaN	0.424166	0.388173	-0.224627	0.300095	0.738971	-0.099533	0.380208	6.2082	8.26796	1.79537	0.309559	0.509256	-0.255576	NaN	-0.0695997	0.939826	0.213062	0.503682	0.748011	0.145261	-0.164171	E:NZO/HlLtJ	A:A/J
JAX00272241	1	156.715	66.3937	UNC1996686	157.276	4.3728	6.12567	1.33017	0.525155	0.279712	-0.0787448	NaN	-0.00748064	0.573194	0.787676	0.380451	-0.375798	-0.243894	-0.126053	2.87909	3.76855	0.818329	0.806017	0.0936558	-0.363066	NaN	0.503608	0.427204	-0.187588	0.396765	0.78873	-0.0542694	0.470153	6.96916	9.31885	2.02356	0.230568	0.637202	-0.252569	NaN	-0.113293	0.97533	0.211152	0.482375	0.741488	0.148687	-0.17596	E:NZO/HlLtJ	A:A/J
UNC1997341	1	157.33	66.6182	UNC1997341	157.33	3.584	5.00022	1.08578	0.659936	0.180498	-0.0801314	NaN	0.165056	0.472887	0.774083	0.296284	-0.336692	-0.274497	-0.124245	3.0698	4.02209	0.873387	0.777229	0.109451	-0.370496	NaN	0.409971	0.527227	-0.180276	0.431392	0.828647	0.0241612	0.466664	5.58158	7.40898	1.60884	0.387573	0.411646	-0.266655	NaN	0.0368481	0.926357	0.197152	0.484285	0.793073	0.213176	-0.167637	E:NZO/HlLtJ	A:A/J
UNC1997785	1	157.365	66.7556	UNC010630474	157.82	3.4963	4.87567	1.05874	0.675132	0.170611	-0.0793165	NaN	0.194545	0.448307	0.771723	0.284015	-0.335115	-0.276029	-0.126113	3.09782	4.0594	0.881487	0.772911	0.11187	-0.371203	NaN	0.394512	0.546477	-0.179275	0.434643	0.827898	0.0257857	0.468633	5.28879	7.00958	1.52211	0.427883	0.368675	-0.266784	NaN	0.0656967	0.90556	0.193975	0.481407	0.795107	0.213076	-0.167616	C:129S1/SvImJ	A:A/J
JAX00272462	1	157.833	67.6763	JAX00272600	158.523	3.9708	5.55095	1.20537	0.593045	0.226912	-0.0640419	NaN	0.338617	0.433533	0.7421	0.199088	-0.382283	-0.295302	-0.148243	3.77984	4.97054	1.07934	0.663558	0.178121	-0.381479	NaN	0.324223	0.492746	-0.163349	0.447053	0.991738	0.0427188	0.467919	4.04808	5.33066	1.15754	0.61968	0.207833	-0.263868	NaN	0.220673	0.846851	0.17667	0.467193	0.694553	0.204894	-0.161557	C:129S1/SvImJ	A:A/J
JAX00272605	1	158.577	67.708	UNC2022940	159.471	3.88537	5.42912	1.17892	0.607746	0.216278	-0.0953335	NaN	0.365863	0.464064	0.773524	0.228819	-0.350339	-0.247411	-0.119685	3.85455	5.07073	1.1011	0.651332	0.186198	-0.430346	NaN	0.37077	0.54335	-0.115289	0.494921	1.04636	0.190807	0.508638	4.20786	5.54565	1.20422	0.593684	0.226445	-0.298383	NaN	0.255043	0.88293	0.210516	0.501281	0.734447	0.335607	-0.133617	C:129S1/SvImJ	A:A/J
UNC2023679	1	159.531	68.0226	UNC2030766	160.116	4.54628	6.37442	1.38419	0.496772	0.303843	-0.144581	NaN	0.410073	0.531352	0.816725	0.296263	-0.56484	-0.167258	-0.0477052	4.92731	6.51817	1.4154	0.480707	0.31812	-0.479356	NaN	0.449158	0.521609	-0.0642038	0.525623	1.38204	0.323092	0.522616	4.79765	6.34236	1.37722	0.500391	0.300691	-0.293725	NaN	0.240856	1.00155	0.199617	0.514745	0.455194	0.372029	-0.109015	C:129S1/SvImJ	A:A/J
UNC2031646	1	160.162	68.2569	UNC2052993	161.996	4.73332	6.64313	1.44254	0.466957	0.330723	-0.026791	NaN	0.288338	0.407305	0.715788	0.183966	-0.686358	-0.279857	-0.284081	4.43196	5.8478	1.26983	0.557629	0.253654	-0.339769	NaN	0.326222	0.365506	-0.160419	0.373321	1.27535	0.19945	-0.0245383	4.72939	6.24989	1.35715	0.510892	0.29167	-0.360834	NaN	0.295817	1.07272	0.250964	0.583253	0.514722	0.43253	0.0930446	C:129S1/SvImJ	A:A/J
UNC2053214	1	162.013	69.3912	UNC2068275	163.726	8.7472	12.5405	2.72314	0.0841274	1.07506	-0.00322962	NaN	0.264391	0.356501	1.47645	-0.0488831	-0.728887	-0.278486	-0.500467	4.64174	6.13127	1.33139	0.524508	0.280248	-0.343427	NaN	0.330713	0.371269	-0.383413	0.376663	1.28809	0.196702	0.00592767	5.29631	7.01982	1.52434	0.426819	0.369756	-0.351268	NaN	0.207849	1.05773	0.593322	0.538391	0.51082	0.430331	-0.0245624	C:129S1/SvImJ	A:A/J
UNC2068678	1	163.784	69.948	UNC2076506	164.521	11.3895	16.566	3.59726	0.0204195	1.68995	-0.00316461	NaN	0.339729	0.328407	2.06693	-0.0729975	-0.761821	-0.263526	-0.507332	4.51384	5.95836	1.29384	0.54462	0.263907	-0.340344	NaN	0.27503	0.37629	-0.415772	0.301413	1.29254	0.189931	0.00285886	4.91236	6.49788	1.411	0.482959	0.31609	-0.34362	NaN	0.206367	0.930974	0.94141	0.5	0.501581	0.416014	-0.0386094	C:129S1/SvImJ	A:A/J
UNC012380738	1	164.551	70.287	UNC2084970	165.241	11.8476	17.2761	3.75146	0.0157001	1.8041	0.0823864	NaN	0.263905	0.23621	1.99718	-0.167462	-0.921307	-0.353794	-0.580019	3.69423	4.85581	1.05443	0.677554	0.169056	-0.312036	NaN	0.240148	0.360544	-0.444336	0.282973	1.10503	0.152291	-0.0361346	4.00549	5.27342	1.14511	0.626636	0.202985	-0.370971	NaN	0.326417	0.810554	0.978463	0.511277	0.538132	0.435948	-0.0257798	C:129S1/SvImJ	A:A/J
JAX00274052	1	165.258	70.6166	UNC2087612	165.44	11.6405	16.9547	3.68167	0.0176907	1.75226	0.118478	NaN	0.231774	0.198017	1.97266	-0.21488	-0.948743	-0.385911	-0.534978	2.98322	3.90692	0.848377	0.790434	0.102135	-0.242675	NaN	0.173773	0.300361	-0.507061	0.219974	0.861048	0.0736164	-0.106961	3.99057	5.25336	1.14075	0.629075	0.201298	-0.370568	NaN	0.326773	0.811338	0.976411	0.515549	0.50261	0.434	-0.0296086	H:WSB/EiJ	A:A/J
UNC2087883	1	165.452	70.8154	UNC2093253	165.933	11.1182	16.1472	3.50633	0.0238046	1.62334	0.122683	NaN	0.230934	0.146892	1.97656	-0.246406	-0.958106	-0.393054	-0.418668	3.19158	4.18427	0.908604	0.758325	0.120145	-0.30417	NaN	0.229681	0.359788	-0.467275	0.37001	0.929703	0.132806	-0.0473552	4.02557	5.3004	1.15097	0.623355	0.205264	-0.361572	NaN	0.314593	0.792971	0.952728	0.545255	0.49668	0.424741	-0.036994	H:WSB/EiJ	A:A/J
UNC2094177	1	165.995	71.3717	backupJAX00012065	166.746	11.3759	16.5449	3.59269	0.0205784	1.68659	0.111873	NaN	0.249818	0.253077	1.99484	-0.259221	-0.935722	-0.389302	-0.435422	4.03984	5.31958	1.15513	0.621025	0.206891	-0.332032	NaN	0.248901	0.348797	-0.46209	0.468375	1.10232	0.171649	-0.0691038	4.30699	5.67921	1.23322	0.577665	0.238324	-0.310311	NaN	0.268435	0.821519	0.908703	0.4139	0.476055	0.374062	-0.0836049	H:WSB/EiJ	A:A/J
UNC2105769	1	166.777	72.1723	UNC2108385	166.963	11.4514	16.6617	3.61804	0.0197128	1.70525	0.0772093	NaN	0.278797	0.286825	2.01743	-0.191598	-0.946215	-0.358095	-0.334604	4.50502	5.94645	1.29125	0.546016	0.262795	-0.335719	NaN	0.258438	0.356094	-0.451742	0.491586	1.15354	0.175873	-0.191259	4.20388	5.54029	1.20306	0.594329	0.225973	-0.301323	NaN	0.262236	0.816202	0.911021	0.408695	0.443864	0.361533	-0.115405	H:WSB/EiJ	A:A/J
JAX00274433	1	166.98	72.3799	UNC2109067	167.015	10.4412	15.1077	3.28059	0.0346435	1.46038	0.0333988	NaN	0.259403	0.310538	1.72298	-0.139468	-0.84352	-0.28386	-0.30045	5.61989	7.46134	1.62021	0.382474	0.417399	-0.322726	NaN	0.432833	0.368926	-0.729303	0.503297	1.00856	0.124932	-0.164465	5.02911	6.65636	1.44541	0.465514	0.332068	-0.299946	NaN	0.118135	0.808094	1.10865	0.397169	0.361481	0.369458	-0.102255	H:WSB/EiJ	A:A/J
UNC2109907	1	167.061	72.4625	UNC2112424	167.238	9.59037	13.8123	2.99929	0.0546231	1.26262	0.0163753	NaN	0.32128	0.325633	1.46051	-0.111721	-0.816973	-0.263686	-0.2869	6.05195	8.05324	1.74874	0.327923	0.484228	-0.311153	NaN	0.467826	0.364962	-0.694879	0.495004	0.990692	0.102406	-0.16264	5.3083	7.03616	1.52788	0.425125	0.371484	-0.302823	NaN	0.0880988	0.806334	1.0637	0.396248	0.368807	0.379711	-0.107722	H:WSB/EiJ	A:A/J
JAX00274503	1	167.3	72.7073	UNC2114611	167.467	9.19209	13.2101	2.86853	0.0671529	1.17294	0.00530266	NaN	0.246647	0.345955	1.45037	-0.0775662	-0.806754	-0.259805	-0.242697	6.23229	8.3011	1.80256	0.306794	0.513154	-0.304614	NaN	0.454307	0.376908	-0.71542	0.491365	0.988642	0.0924832	-0.286093	5.5487	7.36407	1.59909	0.391982	0.406734	-0.297505	NaN	0.135713	0.810701	1.05772	0.386619	0.371422	0.376615	-0.255252	H:WSB/EiJ	A:A/J
JAX00274529	1	167.477	72.8888	JAX00274583	167.648	8.48926	12.1538	2.63916	0.0956131	1.01948	-0.0151174	NaN	0.201946	0.243875	1.46143	-0.0436038	-0.784353	-0.250257	-0.0265239	5.6845	7.54968	1.63939	0.37397	0.427163	-0.30293	NaN	0.409674	0.290032	-0.723241	0.484021	0.999794	0.0865274	-0.216316	7.3285	9.81808	2.13197	0.199119	0.700887	-0.294663	NaN	0.125244	0.873285	1.05978	0.383136	0.434657	0.393728	-0.704044	H:WSB/EiJ	A:A/J
UNC2117362	1	167.655	73.0705	UNC2124614	168.244	8.36212	11.9636	2.59786	0.101763	0.992412	-0.038882	NaN	0.222172	0.201807	1.48123	0.00183559	-0.767729	-0.23365	0.114171	5.41567	7.18252	1.55966	0.410127	0.387081	-0.294561	NaN	0.401073	0.218562	-0.727226	0.464651	0.985478	0.0735062	-0.105596	7.55647	10.1358	2.20096	0.181007	0.742305	-0.289676	NaN	0.114989	0.817084	1.0621	0.367632	0.453231	0.393732	-0.76345	H:WSB/EiJ	A:A/J
UNC2125276	1	168.293	73.7243	JAX00012213	168.729	7.91515	11.297	2.45311	0.126179	0.899014	-0.0443933	NaN	0.227373	0.211398	1.48508	0.0317147	-0.685777	-0.260462	-0.0205492	6.2693	8.35203	1.81362	0.302578	0.519163	-0.298376	NaN	0.424807	0.225159	-0.71574	0.452541	1.12316	0.0894876	-0.104976	6.60623	8.81657	1.91449	0.266095	0.574963	-0.314668	NaN	0.18761	0.841552	1.08363	0.381623	0.420119	0.372153	-0.418026	H:WSB/EiJ	A:A/J
UNC2129402	1	168.739	74.1814	UNC2129402	168.739	7.9996	11.4227	2.4804	0.121215	0.916444	-0.0314411	NaN	0.212584	0.195376	1.47287	0.0160824	-0.704166	-0.346177	-0.010539	6.28425	8.37261	1.81809	0.300887	0.521597	-0.297625	NaN	0.441305	0.227342	-0.717638	0.454828	1.12119	0.0800953	-0.0720905	5.997	7.97782	1.73236	0.334554	0.475534	-0.340165	NaN	0.260465	0.867251	1.09541	0.41419	0.428244	0.232973	-0.175172	H:WSB/EiJ	A:A/J
UNC2130659	1	168.813	74.2572	JAX00012240	169.079	7.27752	10.3516	2.24783	0.169508	0.770811	-0.0417396	NaN	0.211087	0.185082	1.48546	0.0232492	-0.481228	-0.325183	0.00475884	5.52672	7.33406	1.59257	0.394946	0.403463	-0.285866	NaN	0.441795	0.240645	-0.731481	0.446582	0.893173	0.0573431	-0.0914318	5.53647	7.34737	1.59546	0.393629	0.404913	-0.350362	NaN	0.26305	0.773173	1.10522	0.416656	0.667268	0.2514	-0.170598	H:WSB/EiJ	A:A/J
JAX00274937	1	169.122	74.5734	UNC2137048	169.215	7.18926	10.2213	2.21952	0.176377	0.753558	-0.0310635	NaN	0.163585	0.171632	1.47624	0.0162052	-0.491604	-0.335357	0.0431062	5.93041	7.88645	1.71252	0.342713	0.46507	-0.283595	NaN	0.515533	0.246601	-0.733016	0.454109	0.917633	0.0482457	-0.168626	5.5012	7.29921	1.585	0.398405	0.399676	-0.369309	NaN	0.301456	0.792619	1.12553	0.440911	0.69616	0.269718	-0.109598	H:WSB/EiJ	A:A/J
UNC2137499	1	169.261	74.7157	UNC2142968	169.604	7.10739	10.1005	2.19329	0.182951	0.737666	-0.0245238	NaN	0.127006	0.16117	1.46604	0.0105075	-0.448313	-0.421682	0.0689596	6.63713	8.85927	1.92377	0.262919	0.580179	-0.281091	NaN	0.537224	0.254759	-0.733408	0.458435	0.971836	-0.20028	-0.200213	5.21681	6.91158	1.50083	0.438144	0.358383	-0.377352	NaN	0.29474	0.802256	1.13977	0.450244	0.64717	0.319939	-0.0437133	H:WSB/EiJ	A:A/J
UNC2144065	1	169.675	75.104	UNC2147620	169.886	7.08425	10.0664	2.18588	0.184844	0.733194	-0.0173122	NaN	0.139037	0.151407	1.45381	-0.0504189	-0.41282	-0.573578	0.0534252	7.18222	9.61462	2.08779	0.211484	0.674722	-0.273722	NaN	0.455572	0.258332	-0.721464	0.433053	1.04656	-0.268208	-0.224158	5.17851	6.85946	1.48951	0.443658	0.352951	-0.38578	NaN	0.404312	0.812833	1.16125	0.337646	0.628077	0.482471	-0.017618	H:WSB/EiJ	A:A/J
UNC2148038	1	169.948	75.2953	JAX00275188	170.083	7.09656	10.0845	2.18982	0.183835	0.735571	-0.0184902	NaN	0.175604	0.150754	1.45359	-0.0936772	-0.394473	-0.575641	0.0530894	7.38627	9.89853	2.14944	0.194397	0.71131	-0.274178	NaN	0.359782	0.260029	-0.720228	0.516786	1.07173	-0.262295	-0.235061	5.40374	7.16624	1.55613	0.411779	0.385336	-0.385124	NaN	0.520459	0.812919	1.16231	0.238444	0.637561	0.485327	-0.0128261	H:WSB/EiJ	A:A/J
backupUNC010333562	1	170.089	75.9772	JAX00012358	170.677	7.20667	10.247	2.2251	0.175004	0.756951	-0.0190094	NaN	0.218744	0.146559	1.45074	-0.106418	-0.531883	-0.329875	0.0741782	9.19491	12.4427	2.70189	0.0869093	1.06093	-0.287443	NaN	0.186591	0.276084	-0.689463	0.644197	1.37904	-0.293484	-0.237807	6.4051	8.53906	1.85423	0.287464	0.541417	-0.385185	NaN	0.711021	0.806651	1.1569	0.112233	0.449665	0.799209	0.0172256	H:WSB/EiJ	A:A/J
UNC2158883	1	170.716	76.728	UNC2165985	171.181	7.24773	10.3076	2.23827	0.171801	0.764974	-0.00615478	NaN	0.206887	0.111534	1.43776	-0.120413	-0.593771	-0.301023	0.066024	9.03147	12.2107	2.65152	0.0938394	1.02761	-0.264642	NaN	0.155289	0.20441	-0.706277	0.618955	1.3673	-0.186313	-0.250598	6.71674	8.96931	1.94766	0.254867	0.593687	-0.438046	NaN	0.774711	0.871278	1.21635	0.167943	0.445973	0.903087	0.0682194	H:WSB/EiJ	A:A/J
CEAJAX00012397	1	171.181	76.728	UNC2168801	171.354	7.2219	10.2695	2.22998	0.173811	0.759923	0.0163815	NaN	0.182117	0.0597295	1.41473	-0.145093	-0.61857	-0.323233	0.0446048	8.933	12.0711	2.62121	0.0982437	1.0077	-0.215364	NaN	0.100951	0.093435	-0.756788	0.565083	1.31302	-0.235309	-0.296123	6.4923	8.6593	1.88034	0.278051	0.555876	-0.437465	NaN	0.777489	0.818491	1.22115	0.165726	0.444408	0.909005	0.0645446	H:WSB/EiJ	A:A/J
UNC2170834	1	171.469	76.838	UNC2188846	172.572	7.75693	11.0618	2.40204	0.135946	0.866633	-0.176382	NaN	0.536923	0.272901	1.64485	0.0402182	-0.394219	-0.0893763	0.175463	6.26577	8.34718	1.81257	0.302978	0.518589	-0.0189323	NaN	-0.274551	-0.141686	-0.994445	0.374442	0.753574	-0.486134	-0.111775	5.555	7.37268	1.60096	0.391134	0.407674	-0.336161	NaN	0.457641	0.704181	1.13302	0.0646777	0.445098	0.786223	-0.0636408	H:WSB/EiJ	A:A/J
UNC2190194	1	172.674	76.9717	UNC2190194	172.674	5.71711	8.06526	1.75135	0.326875	0.485618	-0.158922	NaN	0.781743	0.275372	1.01754	0.0304762	-0.401854	-0.103466	0.162473	5.52248	7.32827	1.59131	0.395519	0.402832	-0.0310767	NaN	-0.645617	-0.15271	-0.345431	0.378762	0.746487	-0.494138	-0.121638	5.68399	7.54898	1.63924	0.374037	0.427086	-0.327027	NaN	0.361304	0.696256	1.03911	0.05668	0.428823	0.760607	-0.0840534	H:WSB/EiJ	A:A/J
UNC2191344	1	172.78	77.0689	UNC2192979	172.883	5.11749	7.19672	1.56275	0.408689	0.388607	-0.157191	NaN	0.662882	0.27661	1.00936	0.0749926	-0.401668	-0.118975	0.157883	6.02038	8.0099	1.73933	0.331722	0.479226	-0.0201613	NaN	-0.693616	-0.170172	-0.351484	0.461594	0.721555	-0.4964	-0.137404	5.74174	7.628	1.6564	0.366536	0.435883	-0.330052	NaN	0.376994	0.701109	1.04108	0.0285384	0.435702	0.761525	-0.0798989	H:WSB/EiJ	A:A/J
JAX00012525	1	172.891	78.0255	JAX00276008	172.919	2.79459	3.8831	0.843204	0.79314	0.10065	0.0972346	NaN	0.243254	0.0145179	0.334588	-0.0647613	-0.67812	-0.384424	-0.0838734	5.79733	7.7041	1.67292	0.359408	0.444412	-0.253923	NaN	-0.370923	0.0691811	0.18087	0.692023	0.950813	-0.248703	0.096006	4.75923	6.29031	1.36592	0.50629	0.295601	-0.30326	NaN	0.32824	0.678848	0.794953	0.00324342	0.39206	0.728877	-0.084142	H:WSB/EiJ	A:A/J
JAX00276009	1	172.919	78.2675	UNC2194720	172.985	2.68804	3.73302	0.810615	0.809963	0.0915347	0.0941839	NaN	0.249968	0.0155034	0.338073	-0.104435	-0.675872	-0.345506	-0.0742662	5.54051	7.35289	1.59666	0.393084	0.405515	-0.262719	NaN	-0.356044	0.0744996	0.191612	0.644971	0.961647	-0.342984	0.122714	5.2122	6.9053	1.49947	0.438806	0.357727	-0.297961	NaN	0.322358	0.674439	0.788332	-0.0177767	0.383052	0.965439	-0.0997584	H:WSB/EiJ	A:A/J
UNC2194776	1	172.991	78.8264	UNC2195707	173.069	2.53911	3.52351	0.76512	0.832729	0.0794962	0.147368	NaN	0.170554	-0.043608	0.285147	-0.19499	-0.735618	-0.304023	-0.127764	5.17589	6.85589	1.48874	0.444037	0.352581	-0.255456	NaN	-0.415526	0.0592251	0.182436	0.545851	0.951964	-0.26736	0.13061	5.20619	6.89713	1.49769	0.439669	0.356874	-0.25688	NaN	0.276431	0.634237	0.746972	-0.00815253	0.337656	0.99402	-0.156227	H:WSB/EiJ	A:A/J
UNC2195900	1	173.088	79.0683	UNC2195900	173.088	2.22933	3.08875	0.670713	0.876673	0.0571624	0.164414	NaN	0.119947	-0.0704758	0.19917	-0.212468	-0.761619	-0.307332	-0.0736528	5.21661	6.91131	1.50077	0.438173	0.358355	-0.174573	NaN	-0.522762	-0.126167	0.113855	0.455386	0.865503	-0.379211	0.0300764	4.10991	5.41382	1.1756	0.609599	0.214956	-0.135775	NaN	0.110266	0.487475	0.525333	-0.135659	0.208405	0.928913	-0.251018	H:WSB/EiJ	A:A/J
UNC2196113	1	173.111	79.1257	UNC2201764	173.635	2.09451	2.89996	0.629719	0.8941	0.048614	0.151045	NaN	0.157535	-0.0568193	0.120091	-0.195937	-0.747672	-0.28673	0.0207008	5.72303	7.60238	1.65084	0.368956	0.433025	-0.0923792	NaN	-0.686432	-0.26059	0.0464652	0.368977	0.772891	-0.483202	-0.0724048	3.37685	4.43139	0.962264	0.728963	0.137295	-0.0823663	NaN	0.113256	0.398934	0.356962	-0.189166	0.154743	0.890969	-0.24654	H:WSB/EiJ	A:A/J
UNC2201866	1	173.653	79.542	UNC2203192	173.804	2.2262	3.08436	0.66976	0.87709	0.0569557	0.159925	NaN	0.16923	-0.0597553	-0.074498	-0.236179	-0.750198	-0.115322	0.159424	5.62494	7.46824	1.62171	0.381805	0.418158	-0.0866046	NaN	-0.703731	-0.277263	0.0830629	0.339619	0.762825	-0.585642	-0.11478	2.99948	3.92855	0.853074	0.787969	0.103491	-0.000724448	NaN	0.0508689	0.317219	0.0654747	-0.274363	0.0728554	1.13628	-0.197155	H:WSB/EiJ	A:A/J
UNC010364852	1	173.82	79.542	UNC2205787	174.058	2.45245	3.40174	0.738678	0.845521	0.0728756	0.155637	NaN	0.372741	-0.0440434	-0.0663779	-0.242795	-0.727097	-0.0175813	0.075134	5.75969	7.65257	1.66173	0.364224	0.438631	-0.0853053	NaN	-0.826988	-0.286636	0.0650159	0.323041	0.739338	-0.573526	-0.129	2.89497	3.78964	0.822909	0.803663	0.0949258	0.000618883	NaN	0.00476838	0.315934	0.0672528	-0.26658	0.070469	1.18755	-0.142111	H:WSB/EiJ	A:A/J
UNC2205970	1	174.075	79.542	UNC2220523	175.272	4.69599	6.58947	1.43088	0.472837	0.325288	0.136382	NaN	-0.197992	0.00313304	-0.0233438	-0.252322	-0.792618	1.13221	0.0686419	5.54268	7.35585	1.5973	0.392792	0.405837	-0.0805213	NaN	-0.699387	-0.296051	0.0600486	0.297203	0.752853	-0.855577	-0.128055	8.86194	11.9705	2.59936	0.101533	0.993394	-0.00409136	NaN	-0.670287	0.348576	0.111894	-0.245262	0.00363554	1.60841	-0.183356	H:WSB/EiJ	A:A/J
UNC2222461	1	175.434	80.4381	UNC2222461	175.434	4.94487	6.94769	1.50867	0.434346	0.362164	0.13146	NaN	-0.246855	-0.0969788	0.0943507	-0.239788	-0.785758	2.77347	0.0670263	4.68568	6.19073	1.3443	0.517664	0.285952	-0.0736657	NaN	-0.67326	-0.25225	0.00287205	0.246688	0.795804	-1.64556	-0.13213	7.88734	10.5984	2.30141	0.157123	0.80376	-0.000532088	NaN	-0.621724	0.267794	0.167941	-0.198537	-0.0331642	3.41091	-0.180696	H:WSB/EiJ	A:A/J
UNC2223523	1	175.522	80.5057	UNC2252169	177.285	4.82829	6.77977	1.47221	0.452164	0.344704	0.129088	NaN	-0.336668	-0.113787	0.120091	-0.238909	-0.736482	4.09437	0.0638128	4.06521	5.35369	1.16254	0.616885	0.209796	-0.0702472	NaN	-0.551235	-0.243862	-0.0120154	0.241411	0.774795	-2.34516	-0.126497	7.59483	10.1894	2.21259	0.178094	0.749351	2.02603e-05	NaN	-0.503432	0.251927	0.185107	-0.199009	-0.106683	5.05405	-0.175309	H:WSB/EiJ	A:A/J
UNC2252898	1	177.343	81.3178	UNC2260665	177.844	2.87679	3.999	0.868371	0.779893	0.107965	0.302509	1.38458e-16	-0.791523	-0.205642	0.173982	-0.426904	-0.71264	0	-0.288502	2.1359	2.78517	0.604791	0.904139	0.0437646	-0.108257	6.17283e-18	-0.130553	-0.240057	-0.0888984	0.285933	0.601811	0	-0.0302876	3.8726	5.09496	1.10636	0.648375	0.188173	0.0946639	-2.47384e-16	-0.490025	0.27964	0.352207	-0.297963	-0.357585	0	-0.371076	H:WSB/EiJ	A:A/J
UNC2260927	1	177.858	81.898	UNC2283247	180.135	3.46059	4.82499	1.04773	0.681311	0.166655	0.352269	3.34313e-06	-0.837716	-0.245679	0.128562	-0.485666	-0.739402	318114	-0.447068	2.19111	2.85796	0.620599	0.897823	0.046809	-0.0970058	-1.91843e-06	-0.143932	-0.252324	-0.0983666	0.280344	0.585907	-279480	-0.0100473	4.23252	5.57886	1.21143	0.589689	0.229377	0.138035	-1.08167e-05	-0.532764	0.242513	0.313832	-0.343533	-0.388939	79876.4	-0.480781	H:WSB/EiJ	A:A/J
UNC2283459	1	180.214	83.0303	UNC2303705	181.913	2.97407	4.13629	0.898184	0.763953	0.116934	0.393025	-1.00213e-15	-0.934513	-0.288221	0.0853565	-0.51624	-0.51522	-2.20856e-09	-0.445129	1.73528	2.25816	0.490352	0.944182	0.0249442	-0.133768	-2.80722e-16	-0.136038	-0.220859	-0.0579021	0.310673	0.399212	-2.38445e-10	0.0875406	4.46562	5.89324	1.2797	0.552269	0.257849	0.224192	7.86257e-16	-0.546497	0.158805	0.219317	-0.428407	-0.373761	-1.01978e-09	-0.645174	H:WSB/EiJ	A:A/J
UNC2303909	1	181.928	84.0389	UNC2305936	182.114	7.04769	10.0125	2.17418	0.187869	0.726145	0.356383	-0.0155751	-0.914295	-0.533485	0.0929629	-0.472444	-0.453575	8.65877e+06	-0.387291	2.36647	3.08945	0.670866	0.876606	0.0571958	-0.123817	0.00647086	-0.119829	-0.124483	-0.0494385	0.297828	0.388912	-5.54079e+06	0.0829311	4.52129	5.96842	1.29603	0.543441	0.264848	0.223809	-0.000582621	-0.492841	0.130461	0.213393	-0.427779	-0.371902	2.78964e+06	-0.686265	H:WSB/EiJ	A:A/J
JAX00278155	1	182.124	84.1711	UNC2307791	182.252	3.85239	5.38212	1.16871	0.613438	0.212229	0.376056	-1.03516e-13	-0.894044	-0.577218	0.120291	-0.549877	-0.0555848	26.4352	-0.416983	0.590654	0.764203	0.165944	0.997792	0.000959831	-0.141079	-2.98128e-14	-0.138138	-0.0978624	0.0886751	0.242593	0.12172	-7.56491	0.094798	4.36455	5.75684	1.25008	0.568412	0.245337	0.228063	6.9888e-14	-0.483426	0.113023	0.195157	-0.45099	-0.271896	48.2038	-0.698935	H:WSB/EiJ	A:A/J
UNC2308096	1	182.295	84.2896	UNC2308096	182.295	2.68456	3.72812	0.809551	0.810506	0.0912439	0.386258	NaN	-0.883384	-0.592585	-0.194207	-0.345495	-0.0485517	1.42031	-0.386109	1.47462	1.91642	0.416145	0.964321	0.0157784	-0.132969	NaN	-0.165817	-0.0414326	0.584643	-0.0682183	0.0958408	0.143756	-0.0191462	2.95065	3.86363	0.838976	0.795344	0.099445	0.23557	NaN	-0.465637	0.0958444	-0.325785	-0.103994	-0.25879	2.50388	-0.674297	H:WSB/EiJ	A:A/J
UNC2308417	1	182.328	84.3131	UNC2308417	182.328	2.61968	3.63681	0.789724	0.820529	0.0859059	0.384267	NaN	-0.876799	-0.59989	-0.269332	-0.299445	-0.0563159	1.34482	-0.350762	2.06802	2.69572	0.585368	0.911653	0.0401704	-0.124926	NaN	-0.177968	0.0285071	0.663296	-0.127112	0.0957592	0.201003	-0.124315	3.02291	3.95972	0.859841	0.784406	0.105459	0.232642	NaN	-0.458897	0.0765115	-0.444616	-0.0210396	-0.271234	2.33381	-0.639887	H:WSB/EiJ	A:A/J
JAX00278224	1	182.346	84.326	UNC2308922	182.372	2.65017	3.67972	0.79904	0.81584	0.0883952	0.381239	NaN	-0.870027	-0.601884	-0.343496	-0.252121	-0.0553931	1.27476	-0.326148	2.86329	3.74755	0.813771	0.808352	0.0923996	-0.115539	NaN	-0.191831	0.0965475	0.724874	-0.175866	0.0875622	0.217895	-0.231222	3.34458	4.38831	0.95291	0.734121	0.134232	0.228271	NaN	-0.45171	0.0537795	-0.552653	0.0571118	-0.27125	2.18738	-0.611212	H:WSB/EiJ	A:A/J
JAX00013237	1	182.401	84.365	JAX00013237	182.401	3.3175	4.62207	1.00367	0.705972	0.151213	0.400115	NaN	-0.890015	-0.60431	-0.510976	-0.143917	-0.0881039	1.0039	-0.474647	5.71959	7.59769	1.64982	0.369401	0.432502	0.0157844	NaN	-0.334811	0.160518	0.678709	-0.386656	-0.0354683	0.0113254	-0.652834	4.51734	5.96309	1.29487	0.544066	0.264349	0.116097	NaN	-0.336833	0.0572669	-0.614039	0.330972	-0.158964	2.03096	-0.410819	A:A/J	A:A/J
UNC2309386	1	182.402	84.366	UNC2313844	182.798	3.25984	4.5404	0.985935	0.715847	0.14518	0.339345	NaN	-0.831561	-0.541743	-0.450094	-0.042093	-0.0271878	0.994861	-0.417987	6.07771	8.08862	1.75642	0.324845	0.488324	0.121145	NaN	-0.436622	0.0587522	0.576326	-0.533119	-0.13355	-0.0841934	-0.754021	4.85619	6.4217	1.39446	0.491459	0.308512	0.0164218	NaN	-0.239427	0.154274	-0.51608	0.471624	-0.0648198	2.09655	-0.31369	A:A/J	A:A/J
UNC2314414	1	182.837	84.458	UNC2329760	184.186	3.26483	4.54745	0.987467	0.714996	0.145697	0.275433	NaN	-0.770828	-0.477928	-0.386138	0.0581492	0.0355992	1.01723	-0.358276	6.46303	8.61893	1.87158	0.281185	0.551009	0.204479	NaN	-0.515379	-0.0215778	0.495323	-0.637688	-0.208891	-0.208175	-0.833666	5.22696	6.9254	1.50383	0.436689	0.359828	-0.0644811	NaN	-0.155728	0.227448	-0.436669	0.574895	0.0100446	2.19598	-0.234269	A:A/J	A:A/J
UNC2329976	1	184.222	84.931	JAX00278687	184.369	2.68437	3.72785	0.809492	0.810536	0.0912277	0.264561	NaN	-0.715509	-0.476444	-0.284282	-0.012643	0.0514962	1.15979	-0.287186	3.18245	4.1721	0.905961	0.759755	0.119327	0.128498	NaN	-0.347313	0.0512962	0.266233	-0.352369	-0.132937	-0.349383	-0.774633	2.10063	2.73868	0.594696	0.908079	0.0418764	-0.00577464	NaN	-0.239926	0.140607	-0.133133	0.276094	-0.0512627	2.52536	-0.248521	A:A/J	A:A/J
UNC2331889	1	184.373	84.931	UNC2333664	184.485	2.95612	4.11094	0.89268	0.766914	0.115253	0.373	NaN	-0.80936	-0.575947	-0.394141	-0.116941	-0.0578817	0.989246	-0.459203	3.9913	5.25435	1.14097	0.628955	0.20138	0.334914	NaN	-0.520807	-0.140399	0.0603888	-0.552625	-0.329743	-0.658241	-1.04377	2.28124	2.97689	0.646423	0.887132	0.0520117	0.0998932	NaN	-0.329436	0.0384492	-0.238764	0.172228	-0.154133	2.37704	-0.400226	A:A/J	A:A/J
UNC2334202	1	184.532	85.593	UNC2335828	184.655	3.37934	4.70973	1.02271	0.695337	0.157805	0.42308	NaN	-0.841958	-0.650919	-0.450536	-0.12219	-0.107524	0.85713	-0.511739	4.58529	6.05493	1.31481	0.53335	0.272988	0.41678	NaN	-0.582852	-0.185285	-0.0201523	-0.673149	-0.400349	-0.719166	-1.09786	2.48298	3.24348	0.704313	0.861602	0.0646933	0.14934	NaN	-0.36595	-0.0382748	-0.290087	0.149429	-0.202746	2.26785	-0.448568	A:A/J	A:A/J
UNC2336141	1	184.679	85.9262	UNC2337583	184.791	2.40064	3.329	0.722883	0.852992	0.0690551	0.431701	NaN	-0.547547	-0.665136	-0.474347	-0.212687	-0.0981184	0.950318	-0.520747	4.71848	6.23513	1.35394	0.512579	0.29024	0.415834	NaN	-0.682682	-0.179974	-0.0135949	-0.656547	-0.405816	-0.746963	-1.09865	1.78488	2.32329	0.504496	0.939806	0.026962	0.15976	NaN	-0.110069	-0.0759694	-0.307937	0.0594716	-0.202152	2.38034	-0.462478	A:A/J	A:A/J
UNC2337975	1	184.821	86.0608	UNC010411561	185.401	2.14888	2.97606	0.646243	0.887208	0.0519745	0.448385	NaN	-0.282582	-0.681061	-0.488822	-0.370052	-0.0990354	1.16328	-0.547365	4.78012	6.3186	1.37207	0.503079	0.298364	0.410695	NaN	-0.756023	-0.176949	-0.0109989	-0.605549	-0.405232	-0.822499	-1.08986	1.81818	2.36704	0.513996	0.936772	0.028366	0.173268	NaN	0.108828	-0.0877823	-0.318341	-0.0801357	-0.204418	2.60461	-0.484895	A:A/J	A:A/J
UNC2340673	1	185.423	86.7438	UNC2343184	185.599	2.00095	2.7691	0.601302	0.90551	0.0431069	0.442853	NaN	-0.286354	-0.681281	-0.478265	-0.361487	-0.168306	1.18546	-0.567799	4.9439	6.54068	1.42029	0.478215	0.320377	0.415338	NaN	-0.750188	-0.164232	-0.0183371	-0.613878	-0.374529	-0.856649	-1.14501	1.9902	2.59325	0.563117	0.919913	0.0362531	0.172419	NaN	0.115604	-0.0874128	-0.322412	-0.0822488	-0.133093	2.60249	-0.541485	A:A/J	A:A/J
UNC2343495	1	185.629	88.1241	JAX00278921	185.82	1.99926	2.76674	0.600791	0.90571	0.043011	0.442693	NaN	-0.288632	-0.681209	-0.478181	-0.359904	-0.168277	1.1831	-0.5675	4.94298	6.53942	1.42002	0.478354	0.320251	0.415383	NaN	-0.749596	-0.164232	-0.0183442	-0.614362	-0.374537	-0.855871	-1.1451	1.98598	2.58769	0.56191	0.92035	0.0360468	0.172304	NaN	0.113823	-0.0873862	-0.322374	-0.0809121	-0.13303	2.60014	-0.541259	A:A/J	A:A/J
UNC2345938	1	185.821	88.1908	JAX00278925	185.828	1.98816	2.75121	0.597419	0.907024	0.0423812	0.44105	NaN	-0.311837	-0.680559	-0.477283	-0.344035	-0.167491	1.15992	-0.564476	4.93421	6.52753	1.41744	0.47967	0.319058	0.415841	NaN	-0.743485	-0.16424	-0.018417	-0.619244	-0.374744	-0.848096	-1.146	1.94749	2.53705	0.550914	0.924281	0.0341958	0.171096	NaN	0.0956044	-0.0869979	-0.321858	-0.0674229	-0.132403	2.57682	-0.538933	A:A/J	A:A/J
UNC2346376	1	185.845	88.1978	UNC2347566	186	1.98693	2.7495	0.597047	0.907168	0.0423122	0.440716	NaN	-0.316626	-0.680415	-0.477087	-0.340825	-0.167332	0.874745	-0.563863	4.93253	6.52525	1.41694	0.479922	0.318829	0.415936	NaN	-0.742207	-0.164246	-0.0184376	-0.62024	-0.374788	-0.804117	-1.14619	1.94057	2.52794	0.548935	0.924979	0.0338683	0.170848	NaN	0.0918278	-0.0869083	-0.321741	-0.0646848	-0.132274	2.07776	-0.538459	A:A/J	A:A/J
UNC2347788	1	186.038	88.205	UNC2347788	186.038	2.10373	2.91286	0.63252	0.892944	0.0491757	0.440662	NaN	-0.333424	-0.680447	-0.551781	-0.279116	-0.162571	0.310801	-0.560629	4.77412	6.31048	1.3703	0.504	0.29757	0.414161	NaN	-0.731499	-0.156054	-0.0623795	-0.627376	-0.373265	-0.690475	-1.14786	1.9488	2.53877	0.551286	0.92415	0.0342577	0.170684	NaN	0.0778416	-0.0892448	-0.328262	-0.0382512	-0.13094	1.11281	-0.53597	A:A/J	A:A/J
UNC2348110	1	186.061	88.205	UNC2349761	186.196	2.13456	2.95601	0.641889	0.889042	0.0510779	0.440638	NaN	-0.336565	-0.68075	-0.563379	-0.267291	-0.161643	0.25175	-0.559848	4.7305	6.2514	1.35748	0.51072	0.291817	0.413789	NaN	-0.729554	-0.154364	-0.0774682	-0.624285	-0.372518	-0.680433	-1.14797	1.94806	2.5378	0.551075	0.924224	0.0342227	0.170682	NaN	0.0753338	-0.08985	-0.326365	-0.0348104	-0.130833	1.00466	-0.535545	A:A/J	A:A/J
JAX00013496	1	186.217	88.3902	UNC2352052	186.433	2.34031	3.24434	0.704499	0.861517	0.0647362	0.573665	NaN	-0.550513	-0.818698	-0.637498	-0.427623	-0.299061	-0.103934	-0.686005	3.37492	4.42881	0.961704	0.729272	0.13711	0.28904	NaN	-0.44846	-0.0295669	-0.211403	-0.341134	-0.231352	-0.480225	-1.0397	2.54296	3.32285	0.721548	0.853617	0.0687367	0.48776	NaN	-0.432718	-0.403458	-0.737252	-0.290129	-0.436375	0.261494	-0.829889	A:A/J	B:C57BL/6J
UNC2352059	1	186.435	88.7667	UNC2352148	186.442	2.79826	3.88828	0.844329	0.792552	0.100972	0.625454	NaN	-0.520422	-0.938749	-0.590367	-0.512293	-0.36842	-0.138153	-0.765104	3.09594	4.0569	0.880944	0.773201	0.111707	0.108364	NaN	-0.266669	0.214161	-0.175546	-0.141294	-0.0399328	-0.280357	-0.885441	3.46803	4.55318	0.988711	0.714304	0.146117	0.700406	NaN	-0.852578	-0.556832	-0.991479	-0.502525	-0.639408	0.0450237	-1.04401	A:A/J	B:C57BL/6J
UNC2352244	1	186.452	88.7964	UNC2355402	186.74	3.13897	4.36933	0.948788	0.73639	0.132892	0.627151	NaN	-0.460919	-0.971076	-0.59094	-0.511017	-0.382434	-0.116263	-0.768902	3.08829	4.04671	0.878731	0.774382	0.111045	0.104673	NaN	-0.347611	0.23948	-0.165714	-0.201317	-0.0271899	-0.2942	-0.832227	3.6308	4.77088	1.03598	0.6879	0.162475	0.694136	NaN	-0.968023	-0.524291	-0.980465	-0.522157	-0.627137	0.0451903	-0.998623	A:A/J	B:C57BL/6J
JAX00279094	1	186.747	89.2888	UNC2363161	187.309	3.55725	4.96222	1.07753	0.664574	0.177457	0.620466	NaN	-0.49826	-0.960103	-0.582449	-0.497367	-0.250487	-0.0973504	-0.857308	2.72781	3.56776	0.774728	0.827998	0.0819709	0.106519	NaN	-0.348537	0.226119	-0.154767	-0.225564	-0.0186505	-0.295312	-0.755036	3.84738	5.06111	1.09901	0.652506	0.185416	0.689974	NaN	-1.00809	-0.522248	-0.972225	-0.516736	-0.567878	0.0553128	-1.00439	A:A/J	B:C57BL/6J
UNC2363410	1	187.324	89.5457	UNC2365651	187.465	3.99087	5.57959	1.21159	0.589602	0.229441	0.614008	NaN	-0.56906	-0.95486	-0.566338	-0.451433	-0.190224	-0.0766311	-0.910872	2.37735	3.10383	0.673988	0.875234	0.0578759	0.108186	NaN	-0.333754	0.216053	-0.145815	-0.238016	-0.0744513	-0.304082	-0.677556	4.38807	5.78856	1.25697	0.564644	0.248225	0.679129	NaN	-1.07433	-0.512213	-0.952774	-0.466156	-0.545734	0.0757927	-1.03162	A:A/J	B:C57BL/6J
UNC2366861	1	187.537	89.6132	UNC2375202	188.113	4.22227	5.91018	1.28338	0.550276	0.25942	0.609764	NaN	-0.567783	-0.998927	-0.566843	-0.450334	-0.195467	-0.257275	-0.911341	2.60167	3.40058	0.738426	0.845641	0.0728139	0.119658	NaN	-0.347501	0.256656	-0.153204	-0.246185	-0.0775001	-0.289832	-0.685211	5.53425	7.34434	1.5948	0.393929	0.404582	0.653822	NaN	-1.06083	-0.609517	-0.933074	-0.44061	-0.532972	0.294896	-1.01142	A:A/J	B:C57BL/6J
backupJAX00013638	1	188.118	89.95	UNC2381954	188.703	4.38407	6.14181	1.33368	0.523292	0.281256	0.599594	NaN	-0.655434	-0.988412	-0.551476	-0.405511	-0.181893	-0.251352	-0.915358	2.46956	3.22573	0.700459	0.863365	0.0638057	0.118331	NaN	-0.351483	0.256555	-0.150923	-0.265217	-0.0723778	-0.294101	-0.648412	6.10437	8.12524	1.76437	0.321681	0.492575	0.644135	NaN	-1.11873	-0.595256	-0.917134	-0.400272	-0.522561	0.303481	-1.06164	A:A/J	B:C57BL/6J
JAX00013682	1	188.717	89.9648	UNC2388354	189.253	4.25588	5.95827	1.29382	0.544631	0.263898	0.605458	NaN	-0.708241	-0.889798	-0.765325	-0.386874	-0.162304	-0.259262	-0.964095	1.99338	2.59743	0.564026	0.919583	0.036409	0.111157	NaN	-0.340353	0.15582	0.0689812	-0.297969	-0.084199	-0.294686	-0.622469	6.38542	8.51194	1.84834	0.28962	0.538172	0.620725	NaN	-1.17232	-0.69791	-0.668092	-0.378135	-0.514437	0.315992	-1.08576	A:A/J	B:C57BL/6J
JAX00013725	1	189.257	91.2755	UNC2390835	189.434	4.3358	6.07266	1.31866	0.531291	0.274668	0.607728	NaN	-0.773175	-0.904945	-0.768569	-0.383475	-0.162545	-0.271179	-0.972243	1.8848	2.4546	0.533009	0.930477	0.0312944	0.109563	NaN	-0.314044	0.159946	0.0718875	-0.290857	-0.0838511	-0.286994	-0.615408	6.68768	8.92913	1.93894	0.257784	0.588744	0.61925	NaN	-1.22876	-0.683341	-0.665097	-0.377489	-0.510591	0.31253	-1.08824	A:A/J	B:C57BL/6J
UNC2390966	1	189.445	91.8441	JAX00279668	189.498	4.05764	5.6749	1.23229	0.57818	0.237937	0.562012	NaN	-0.753368	-0.860001	-0.713876	-0.365218	-0.107546	-0.215547	-0.944706	1.93632	2.52235	0.547722	0.925404	0.0336684	-0.0575964	NaN	-0.146711	0.392228	0.236171	-0.0964311	0.0761849	-0.108346	-0.451851	6.5595	8.75205	1.90048	0.270952	0.567108	0.542496	NaN	-1.17727	-0.585182	-0.581289	-0.319365	-0.429142	0.398573	-1.02446	A:A/J	B:C57BL/6J
UNC2391711	1	189.512	91.896	JAX00279780	189.89	4.09797	5.7325	1.2448	0.571308	0.243129	0.561333	NaN	-0.766724	-0.858803	-0.712907	-0.360921	-0.106455	-0.215613	-0.94427	1.93428	2.51967	0.54714	0.925608	0.0335727	-0.0570315	NaN	-0.141232	0.391655	0.235595	-0.0989619	0.0754667	-0.108658	-0.452303	6.65139	8.87897	1.92804	0.261463	0.58259	0.541649	NaN	-1.18884	-0.583578	-0.580007	-0.316173	-0.428005	0.398768	-1.02374	A:A/J	B:C57BL/6J
UNC2395299	1	189.896	92.2001	UNC2395299	189.896	3.98951	5.57765	1.21117	0.589835	0.229269	0.473608	NaN	-0.700858	-0.796691	-0.629318	-0.233108	-0.0130791	-0.124644	-0.856596	2.30194	3.00421	0.652357	0.884612	0.0532471	-0.108093	NaN	-0.0875469	0.54316	0.288762	-0.0817358	0.123432	-0.0548415	-0.413055	7.21327	9.65778	2.09716	0.20881	0.680248	0.589621	NaN	-1.25022	-0.744561	-0.631286	-0.33768	-0.471777	0.343965	-1.0654	A:A/J	B:C57BL/6J
UNC010426497	1	189.904	92.2038	UNC010426497	189.904	4.00112	5.59421	1.21477	0.587846	0.230737	0.446767	NaN	-0.674165	-0.739731	-0.600848	-0.19346	0.0140476	-0.0898341	-0.826236	2.39446	3.12644	0.678898	0.873064	0.0589538	-0.101212	NaN	-0.0954673	0.516029	0.279957	-0.100346	0.116159	-0.0688155	-0.425118	7.3364	9.82908	2.13436	0.198468	0.702309	0.585261	NaN	-1.24488	-0.748536	-0.626683	-0.320711	-0.467358	0.350994	-1.05777	A:A/J	B:C57BL/6J
UNC2395384	1	189.911	92.207	UNC2400736	190.445	4.29653	6.01644	1.30645	0.537832	0.269354	0.421725	NaN	-0.637796	-0.70876	-0.581546	-0.242703	0.0334913	0.21585	-0.815074	2.81077	3.67782	0.798629	0.816048	0.0882845	-0.0933601	NaN	-0.124928	0.523371	0.27915	-0.0170526	0.114089	-0.465323	-0.417858	8.5811	11.5736	2.51318	0.115482	0.937487	0.582028	NaN	-1.22896	-0.747801	-0.629493	-0.415934	-0.47495	0.568126	-1.06626	A:A/J	B:C57BL/6J
UNC010427659	1	190.446	93.203	UNC2406605	190.87	4.1928	5.86804	1.27423	0.55524	0.255519	0.297478	NaN	-0.296335	-0.475869	-0.733898	-0.114481	0.159124	0.361817	-0.683958	3.69771	4.86048	1.05544	0.676985	0.169421	-0.0834456	NaN	-0.228674	0.607233	0.413986	-0.0310583	0.101113	-0.486033	-0.437398	8.62429	11.6346	2.52642	0.113235	0.946021	0.507267	NaN	-1.11224	-0.608109	-0.549667	-0.339367	-0.398194	0.643061	-0.994717	A:A/J	B:C57BL/6J
UNC2406747	1	190.883	93.7747	UNC2409690	191.095	5.2914	7.44806	1.61733	0.383763	0.415937	0.31901	NaN	-0.166713	-0.492821	-1.01849	-0.143871	0.139838	0.340698	-0.70018	4.57986	6.04759	1.31322	0.534204	0.272293	-0.105745	NaN	-0.341411	0.627419	0.527591	0.101821	0.125702	-0.456413	-0.405481	7.41122	9.93329	2.15699	0.192385	0.715828	0.539374	NaN	-0.894783	-0.633866	-0.640101	-0.414955	-0.432303	0.642682	-1.02355	A:A/J	B:C57BL/6J
UNC2410175	1	191.128	94.5047	UNC2415693	191.553	5.24882	7.38648	1.60395	0.389778	0.409183	0.28178	NaN	-0.109743	-0.454465	-0.98297	-0.109457	0.174391	0.38045	-0.66374	5.64372	7.49391	1.62728	0.379324	0.420989	0.100494	NaN	-0.713076	0.431032	0.314926	-0.0680469	-0.0576548	-0.669827	-0.605025	6.31812	8.41924	1.82821	0.29708	0.527126	0.390453	NaN	-0.660016	-0.478412	-0.49666	-0.293375	-0.295635	0.802975	-0.879322	A:A/J	A:A/J
UNC2416017	1	191.572	95.029	UNC2416863	191.628	4.3791	6.1347	1.33213	0.524113	0.280575	0.228883	NaN	-0.0148741	-0.398702	-0.933276	-0.0508358	0.0475093	0.433014	-0.518749	7.11906	9.52687	2.06873	0.217008	0.663525	0.187318	NaN	-0.919855	0.376788	0.213124	-0.149297	-0.104462	-0.764132	-0.830032	5.3854	7.14123	1.5507	0.414325	0.382659	0.18558	NaN	-0.361946	-0.266781	-0.29198	-0.0890332	-0.181055	1.01329	-0.678421	A:A/J	A:A/J
UNC010430525	1	191.639	95.029	UNC010430525	191.639	5.23911	7.37243	1.6009	0.391158	0.407647	0.220515	NaN	-0.0158174	-0.374579	-0.935098	-0.0475757	0.27062	0.4383	-0.647809	6.39803	8.52932	1.85212	0.288237	0.540251	0.188302	NaN	-0.918884	0.36069	0.205973	-0.143375	-0.18118	-0.764404	-0.642035	5.43686	7.21141	1.56594	0.407205	0.390187	0.184813	NaN	-0.363641	-0.264925	-0.296507	-0.0882169	-0.116578	1.01321	-0.671669	A:A/J	A:A/J
UNC2417256	1	191.656	95.029	UNC2420778	191.93	5.83249	8.23301	1.78778	0.312496	0.505155	0.21559	NaN	-0.015454	-0.364726	-0.943517	-0.0482249	0.380794	0.450571	-0.623413	6.11486	8.13965	1.7675	0.320441	0.494252	0.190173	NaN	-0.913592	0.340838	0.206682	-0.129337	-0.352795	-0.777257	-0.453	5.40757	7.17146	1.55726	0.411248	0.385896	0.18511	NaN	-0.364801	-0.268714	-0.300413	-0.0925522	-0.133111	1.00267	-0.599329	A:A/J	A:A/J
UNC2421003	1	191.949	95.8875	UNC2426597	192.463	5.97166	8.43563	1.83177	0.295751	0.529074	0.239643	NaN	-0.0755917	-0.383201	-1.07892	-0.0998778	0.446278	0.345231	-0.625179	7.05584	9.4391	2.04967	0.222648	0.652381	0.172588	NaN	-0.908999	0.338867	0.437499	-0.0835174	-0.374006	-0.832081	-0.37779	5.41443	7.18082	1.5593	0.410299	0.3869	0.204207	NaN	-0.381158	-0.276007	-0.41192	-0.135277	-0.126316	0.855358	-0.629916	A:A/J	A:A/J
UNC2426668	1	192.476	96.1629	UNC2426833	192.492	8.00333	11.4282	2.48161	0.120999	0.917217	0.248278	NaN	-0.0898034	-0.386232	-1.47234	-0.22329	0.671219	0.232897	-0.657093	9.73087	13.2063	2.86772	0.0672381	1.17238	0.143943	NaN	-0.86817	0.348084	1.17731	-0.077963	-0.465635	-0.785596	-0.32253	4.9963	6.61181	1.43574	0.470384	0.327548	0.229835	NaN	-0.41598	-0.216159	-0.866686	-0.171324	0.0909847	0.528806	-0.661742	A:A/J	A:A/J
UNC2426932	1	192.505	96.1833	UNC2429051	192.712	9.73272	14.0281	3.04617	0.0506832	1.29514	0.255327	NaN	-0.0787995	-0.376337	-1.52807	-0.352879	0.790219	0.196241	-0.663354	10.2116	13.8952	3.01731	0.0530767	1.2751	0.138409	NaN	-0.87005	0.344778	1.23214	-0.00780822	-0.538006	-0.763262	-0.317279	5.67019	7.5301	1.63514	0.375844	0.424993	0.23639	NaN	-0.416604	-0.207083	-0.89577	-0.296422	0.274508	0.473682	-0.666594	A:A/J	A:A/J
UNC2429277	1	192.727	96.283	UNC2429882	192.791	9.52428	13.7121	2.97756	0.0565444	1.24761	0.232367	NaN	-0.0600268	-0.392586	-1.53421	-0.335498	0.807365	0.209761	-0.618597	10.3643	14.1147	3.06497	0.0491782	1.30823	-0.0922089	NaN	-0.633754	0.551964	1.69427	0.223391	-0.303769	-0.544177	0.119709	7.74883	10.4045	2.25931	0.166785	0.777844	0.545193	NaN	-0.7132	-0.481359	-1.35744	-0.610728	-0.0190084	0.125039	-1.0745	A:A/J	H:WSB/EiJ
UNC2430022	1	192.806	96.283	UNC2432093	192.997	9.52366	13.7112	2.97735	0.0565629	1.24747	0.232104	NaN	-0.0596324	-0.398031	-1.5503	-0.335257	0.807239	0.207942	-0.618314	10.4031	14.1705	3.07709	0.0482303	1.31668	-0.0911133	NaN	-0.634769	0.553514	1.72148	0.222229	-0.304511	-0.542687	0.11887	7.77461	10.4406	2.26714	0.16495	0.782648	0.544494	NaN	-0.71233	-0.472904	-1.38935	-0.609523	-0.0174284	0.118798	-1.0741	A:A/J	H:WSB/EiJ
UNC2432243	1	193.012	96.283	UNC2434424	193.207	9.44576	13.5933	2.95175	0.0589061	1.22984	0.212252	NaN	-0.0397958	-0.411355	-1.59025	-0.323219	0.823456	0.217474	-0.593874	11.035	15.0836	3.27536	0.0349425	1.45665	-0.26515	NaN	-0.477505	0.748788	1.99971	0.512692	-0.137861	-0.358207	0.280733	8.74606	11.8066	2.56377	0.107101	0.970207	0.669655	NaN	-0.824886	-0.582709	-1.64296	-0.848242	-0.134014	-0.0335014	-1.18726	A:A/J	H:WSB/EiJ
UNC2434451	1	193.22	96.283	UNC2437403	193.481	7.49582	10.6745	2.31795	0.153459	0.814008	-0.0715801	NaN	0.229024	-0.152468	-1.49717	0.00312866	1.07817	0.479928	-0.322566	10.9786	15.0018	3.2576	0.0359762	1.44398	-0.0339624	NaN	-0.684873	0.474993	3.83366	0.286191	-0.34032	-0.625731	0.0708786	10.9036	14.8933	3.23403	0.0373922	1.42722	0.468972	NaN	-0.64496	-0.285426	-4.17162	-0.617519	0.0520403	0.20376	-1.00442	A:A/J	H:WSB/EiJ
UNC2437743	1	193.504	96.7119	UNC2441128	194.018	7.67024	10.9331	2.37409	0.141564	0.849048	-0.0774414	NaN	0.369954	-0.250913	-1.07771	-0.013617	1.06141	0.400931	-0.313013	9.82622	13.3427	2.89732	0.0641867	1.19255	0.00456966	NaN	-0.757039	0.405138	4.07001	0.252429	-0.353229	-0.481517	0.0487562	10.3996	14.1656	3.07602	0.0483132	1.31593	0.458938	NaN	-0.436398	-0.572026	-4.42346	-0.613616	0.0373303	0.00240037	-0.979307	A:A/J	H:WSB/EiJ
UNC2441248	1	194.029	97.3456	UNC2443798	194.211	7.4629	10.6258	2.30736	0.155795	0.807447	-0.0675705	NaN	0.365177	-0.254682	-1.05798	-0.0286924	1.05632	0.40127	-0.289082	9.94782	13.5167	2.93512	0.0604752	1.21842	-0.0100462	NaN	-0.744885	0.420762	4.06309	0.273501	-0.337654	-0.526777	0.0688859	9.87413	13.4112	2.91221	0.0627009	1.20273	0.467503	NaN	-0.438686	-0.572154	-4.39752	-0.627555	0.0350585	-0.000562237	-0.937871	A:A/J	H:WSB/EiJ
UNC2444046	1	194.234	97.4447	UNC2451187	194.946	7.52822	10.7225	2.32837	0.151188	0.820482	-0.0604612	NaN	0.354565	-0.390956	-1.72309	0.0493519	1.05291	0.308552	-0.212069	9.93221	13.4944	2.93027	0.0609407	1.21509	-0.0346679	NaN	-0.728876	0.434336	6.10524	0.331739	-0.321014	-0.502053	0.059594	9.3476	12.6598	2.74904	0.0808446	1.09235	0.467398	NaN	-0.447487	-0.777177	-6.69549	-0.467063	0.0353262	-0.122499	-0.824595	A:A/J	H:WSB/EiJ
UNC2451372	1	194.964	97.59	UNC2456034	195.34	9.43094	13.5709	2.94688	0.0593618	1.22649	0.170172	0.00056398	0.153329	-0.706538	-27936.8	-0.22866	0.812597	0.0866128	-0.452309	9.18121	12.4232	2.69767	0.0874725	1.05813	-0.376276	0.0022834	-0.437019	0.818942	28050.1	0.866141	-0.00452506	-0.19322	0.389358	6.89419	9.21493	2.001	0.237591	0.62417	0.627491	-0.00174799	-0.575758	-1.04132	-18922.4	-0.753748	-0.0906626	-0.265812	-1.00863	A:A/J	H:WSB/EiJ
JAX00014180	1	195.345	97.8312	UNC2457544	195.481	8.1014	11.5744	2.51334	0.115454	0.937591	0.249497	-5421.27	0.090376	-0.773363	-2.06061e+06	-0.430814	0.677786	0.0199122	-0.552641	8.84975	11.9533	2.59562	0.102106	0.990947	-0.168409	-14494.1	-0.656717	0.610121	-2.83803e+06	0.737616	-0.209761	-0.401617	0.132866	6.75153	9.01742	1.95811	0.251408	0.599622	0.73708	-3657.2	-0.690812	-1.14459	-3.436e+06	-0.870602	-0.20945	-0.384086	-1.085	A:A/J	H:WSB/EiJ
JAX00014191	1	195.499	97.9163	JAX00014191	195.499	7.33147	10.4314	2.26514	0.165418	0.781418	0.186449	-6.86043e-17	0.0879838	-0.752434	4.75372e-16	-0.32366	0.758694	-0.0189386	-0.470503	3.73445	4.90969	1.06613	0.670983	0.173289	-0.207372	4.61837e-17	-0.456665	0.176054	-5.30509e-17	0.636093	-0.223472	0.298161	0.0961021	3.86297	5.08204	1.10355	0.649952	0.187119	0.477043	-8.13988e-16	-0.438259	-0.739941	-1.24205e-15	-0.595341	0.0793817	-0.414314	-0.720447	A:A/J	H:WSB/EiJ
UNC2457857	1	195.503	97.9181	UNC2466290	197.186	7.30169	10.3873	2.25558	0.167666	0.775556	0.186332	-4.2751e-16	0.078134	-0.751974	2.04889e-16	-0.317959	0.758859	-0.0189666	-0.470155	3.54129	4.65111	1.00998	0.702453	0.153383	-0.207096	1.01558e-16	-0.433152	0.174942	-1.65881e-16	0.62251	-0.223876	0.298312	0.0952484	3.85934	5.07716	1.10249	0.650547	0.186721	0.477055	-5.90546e-16	-0.440917	-0.739878	5.15828e-16	-0.593868	0.0793894	-0.414393	-0.720407	A:A/J	H:WSB/EiJ
backupUNC020000070	2	3.08152	1.7646	JAX00482334	4.85114	7.85319	11.2048	2.4331	0.129931	0.886288	-0.280898	NaN	0.169424	0.992317	-0.284802	1.04129	0.590788	-0.339512	0.349707	7.4885	10.041	2.18037	0.186262	0.729875	0.140619	NaN	0.264254	-0.517203	-0.0560638	-0.840643	0.584204	-0.708526	-0.424862	5.89488	7.83775	1.70194	0.347119	0.459522	-0.684711	NaN	0.425948	1.37864	0.715167	0.85955	0.816843	0.817671	0.742409	A:A/J	D:NOD/ShiLtJ
UNC2490272	2	4.8781	3.0891	JAX00482419	5.25738	8.11407	11.5933	2.51744	0.114754	0.940233	-0.310354	NaN	0.278172	1.02548	-0.327523	1.11409	0.615686	-0.323484	0.473206	6.77913	9.05562	1.9664	0.248688	0.604346	0.158549	NaN	0.110109	-0.455268	-0.019887	-0.96628	0.579485	-0.699415	-0.530753	4.61366	6.09328	1.32314	0.5289	0.276626	-0.664695	NaN	0.465576	1.21577	0.851066	0.756676	0.804117	0.804329	0.682896	A:A/J	C:129S1/SvImJ
UNC2496399	2	5.28013	3.4431	JAX00482529	5.94451	7.72912	11.0205	2.39307	0.137727	0.86098	-0.308416	NaN	0.31819	0.90158	-0.305854	1.07991	0.622565	-0.337211	0.527695	6.33196	8.4383	1.83235	0.295534	0.529392	0.152742	NaN	0.0499759	-0.298716	-0.0553086	-0.931814	0.581717	-0.682706	-0.601353	4.14967	5.46732	1.18721	0.603129	0.21959	-0.658473	NaN	0.517455	1.04407	0.973038	0.688316	0.805565	0.799447	0.637811	A:A/J	C:129S1/SvImJ
UNC2505670	2	5.96437	3.624	JAX00090873	6.2635	7.41407	10.5535	2.29167	0.159315	0.797744	-0.330314	NaN	0.404589	0.935015	-0.279741	0.998628	0.633359	-0.313259	0.578905	6.22385	8.28949	1.80004	0.30776	0.511787	0.137177	NaN	0.0151823	-0.297926	-0.0406388	-0.770961	0.609158	-0.667938	-0.703276	4.16589	5.48914	1.19195	0.600494	0.221492	-0.65688	NaN	0.538941	1.04745	0.973311	0.537995	0.804754	0.798858	0.688455	A:A/J	C:129S1/SvImJ
UNC2510239	2	6.27445	3.636	backupJAX00482585	6.35495	8.13455	11.6238	2.52407	0.11363	0.944508	-0.489247	NaN	0.589754	1.08315	-0.153263	1.08221	0.8007	-0.177432	0.884956	5.88273	7.82109	1.69833	0.348634	0.45763	0.0646717	NaN	0.0425038	-0.224306	0.0673091	-0.59402	0.677762	-0.590314	-0.68546	5.41827	7.18606	1.56043	0.409768	0.387462	-0.774171	NaN	0.661242	1.15507	1.08392	0.582479	0.927704	0.891079	0.991723	A:A/J	C:129S1/SvImJ
UNC2512096	2	6.39839	3.6713	UNC2512096	6.39839	7.94443	11.3406	2.46257	0.124439	0.905044	-0.475701	NaN	0.587291	1.06453	-0.168653	0.91356	0.805112	-0.193266	0.910278	5.56223	7.38255	1.6031	0.390164	0.408753	-0.00530486	NaN	0.100544	-0.153373	0.152146	-0.459495	0.739164	-0.524106	-0.593086	5.76094	7.65427	1.6621	0.364064	0.438822	-0.770062	NaN	0.655473	1.14503	1.06627	0.629369	0.923127	0.876302	1.02662	A:A/J	C:129S1/SvImJ
UNC2512583	2	6.42999	3.6802	UNC020822186	6.95487	7.66073	10.919	2.37103	0.142192	0.847125	-0.462303	NaN	0.579685	1.05149	-0.175905	0.98561	0.809899	-0.110534	0.902381	5.52219	7.32788	1.59123	0.395558	0.40279	-0.00529829	NaN	0.0981284	-0.151797	0.153098	-0.483265	0.738358	-0.471623	-0.594975	5.73901	7.62426	1.65559	0.366889	0.435466	-0.769509	NaN	0.651829	1.13657	1.05472	0.906152	0.921285	0.632551	1.02858	E:NZO/HlLtJ	C:129S1/SvImJ
UNC2519048	2	6.97146	3.8344	UNC020363465	8.48562	7.3539	10.4645	2.27234	0.163742	0.785841	-0.501834	NaN	0.647682	1.0978	-0.082503	0.561737	0.904763	-0.0698128	0.952874	5.12069	6.78082	1.47244	0.452052	0.344812	-0.0231602	NaN	0.075038	-0.143168	0.155727	-0.259035	0.690941	-0.592615	-0.59045	5.77494	7.67344	1.66627	0.362268	0.44097	-0.76232	NaN	0.666413	1.1265	1.03582	1.12874	0.782102	0.652353	1.01477	E:NZO/HlLtJ	C:129S1/SvImJ
UNC2538071	2	8.58739	5.796	JAX00482891	8.78639	8.28469	11.8479	2.57274	0.105674	0.976034	-0.551988	NaN	0.691852	1.12568	-0.143958	0.577776	1.07834	-0.139524	0.996412	4.01601	5.28755	1.14818	0.624917	0.204178	-0.0549122	NaN	0.0971541	-0.0677891	0.384857	-0.216192	0.335953	-0.508574	-0.585135	5.50566	7.30531	1.58633	0.397799	0.400337	-0.761678	NaN	0.678162	1.13979	0.956981	1.08767	0.773849	0.855152	1.00797	E:NZO/HlLtJ	C:129S1/SvImJ
UNC2540465	2	8.79273	5.796	UNC2558229	10.1154	8.17702	11.6871	2.53783	0.111328	0.953395	-0.559626	NaN	0.695641	1.0799	-0.109333	0.590825	1.1607	-0.165923	1.00003	4.31115	5.68483	1.23445	0.576994	0.238829	-0.0468426	NaN	0.095406	-0.0169415	0.542917	-0.232553	0.022629	-0.495825	-0.601635	5.51998	7.32485	1.59057	0.395858	0.402461	-0.764459	NaN	0.678019	1.15755	0.806676	1.09011	0.940033	0.852481	1.01375	E:NZO/HlLtJ	C:129S1/SvImJ
UNC2559552	2	10.1743	7.1718	UNC2559552	10.1743	8.29275	11.8599	2.57535	0.105261	0.977733	-0.565705	NaN	0.70387	0.644797	-0.0240263	0.615896	1.16768	-0.167987	1.28948	5.34674	7.08853	1.53926	0.41972	0.37704	-0.0740248	NaN	0.11185	0.342171	0.492938	-0.223773	0.0585396	-0.491236	-0.695122	5.89994	7.84468	1.70345	0.346489	0.460311	-0.743425	NaN	0.66263	0.873314	0.765461	1.06315	0.923747	0.81224	1.25555	E:NZO/HlLtJ	C:129S1/SvImJ
JAX00483156	2	10.1758	7.18	JAX00091180	10.3688	8.6504	12.3953	2.69159	0.0882874	1.0541	-0.564576	NaN	0.706134	0.591051	-0.0225449	0.617282	1.16509	-0.166129	1.32117	5.53574	7.34638	1.59525	0.393728	0.404804	-0.0764846	NaN	0.110994	0.363265	0.495975	-0.220615	0.0643056	-0.49617	-0.685915	6.14639	8.18297	1.77691	0.316736	0.499302	-0.741567	NaN	0.663218	0.819963	0.765613	1.06146	0.921483	0.811127	1.29038	E:NZO/HlLtJ	C:129S1/SvImJ
UNC2562750	2	10.3887	8.218	UNC2568238	10.7959	9.73114	14.0257	3.04565	0.0507254	1.29477	-0.565378	NaN	0.714744	0.485242	-0.0201618	0.609547	1.16507	-0.153527	1.48592	5.6635	7.52096	1.63316	0.376721	0.42398	-0.0968453	NaN	0.142904	0.364683	0.54168	-0.190595	0.0847309	-0.494427	-0.719235	6.20501	8.26357	1.79441	0.309927	0.50874	-0.712008	NaN	0.63468	0.76323	0.731031	1.02666	0.890419	0.788116	1.32428	E:NZO/HlLtJ	C:129S1/SvImJ
JAX00483290	2	10.815	8.218	UNC2569185	10.863	8.92515	12.8079	2.78121	0.0769288	1.11391	-0.55391	NaN	0.619506	0.627492	-0.0330037	0.724073	1.16012	-0.17234	1.4151	5.73116	7.61351	1.65325	0.367903	0.434266	-0.121479	NaN	0.142269	0.402218	0.581815	-0.318466	0.100862	-0.462676	-0.685244	7.39571	9.91168	2.15229	0.193634	0.713018	-0.6538	NaN	0.357119	0.963614	0.651725	1.3009	0.839636	0.749615	1.18321	E:NZO/HlLtJ	C:129S1/SvImJ
UNC2569719	2	10.8978	8.218	UNC2586034	12.0065	8.92241	12.8038	2.78031	0.0770354	1.11331	-0.554534	NaN	0.620126	0.630955	-0.0326226	0.719408	1.16073	-0.171617	1.41584	5.70306	7.57506	1.6449	0.37155	0.429983	-0.119805	NaN	0.141043	0.393192	0.582269	-0.325016	0.0988732	-0.465492	-0.687286	7.3993	9.91668	2.15338	0.193344	0.713668	-0.651013	NaN	0.35463	0.959446	0.647705	1.32489	0.837206	0.747342	1.18004	E:NZO/HlLtJ	C:129S1/SvImJ
UNC020009908	2	12.0251	9.1161	UNC2590417	12.2579	9.2581	13.3097	2.89016	0.0649131	1.18767	-0.566176	NaN	0.621629	0.659343	-0.16998	0.732063	1.16072	-0.185296	1.41952	8.03221	10.8014	2.34549	0.14752	0.83115	-0.10574	NaN	0.182016	0.314436	1.0066	-0.697221	0.100992	-0.430185	-0.674819	7.85871	10.5583	2.2927	0.159082	0.79838	-0.668317	NaN	0.334247	0.978095	0.787789	1.35922	0.852626	0.773466	1.19661	E:NZO/HlLtJ	C:129S1/SvImJ
JAX00483541	2	12.2763	9.2748	UNC2593741	12.603	9.17337	13.1818	2.8624	0.0678004	1.16877	-0.568854	NaN	0.623549	0.661817	-0.167981	0.739848	1.2291	-0.181132	1.3925	7.51002	10.071	2.18689	0.184585	0.733804	-0.0944833	NaN	0.184661	0.300998	0.997407	-0.749888	-0.0569287	-0.447119	-0.638757	9.54313	12.9383	2.80952	0.0736258	1.13297	-0.683979	NaN	0.337413	0.978624	0.812682	1.36236	0.59801	0.7971	1.48929	E:NZO/HlLtJ	C:129S1/SvImJ
UNC2594189	2	12.634	9.5008	UNC2599402	13.0435	8.44776	12.0917	2.62567	0.0975841	1.01062	-0.559437	NaN	0.589461	0.697387	-0.19566	1.21736	1.23451	-0.182725	1.05715	7.49285	10.0471	2.18169	0.185922	0.730669	-0.0934303	NaN	0.201686	0.289266	1.01459	-0.966898	-0.133407	-0.456398	-0.496576	10.4615	14.2547	3.09537	0.0468323	1.32945	-0.694055	NaN	0.320742	1.01431	0.80944	1.86474	0.581709	0.825203	1.32435	E:NZO/HlLtJ	C:129S1/SvImJ
JAX00483657	2	13.0496	9.7633	UNC2604752	13.4181	8.67353	12.4299	2.69913	0.0872771	1.0591	-0.534867	NaN	0.558585	0.672555	-0.372051	1.19962	1.21258	-0.186595	1.03177	7.41489	9.9384	2.1581	0.192091	0.716492	-0.116001	NaN	0.240384	0.334001	1.10528	-0.964146	-0.113752	-0.458996	-0.48301	10.721	14.6291	3.17667	0.0410585	1.3866	-0.691597	NaN	0.302185	1.01452	0.710991	1.87787	0.5799	0.827925	1.31497	E:NZO/HlLtJ	C:129S1/SvImJ
UNC2605121	2	13.4519	10.0174	UNC2605121	13.4519	7.89125	11.2614	2.44539	0.127615	0.894097	-0.479206	NaN	0.533514	0.581155	-0.359334	1.14556	1.15585	-0.194169	0.978175	7.17069	9.5986	2.08431	0.212484	0.672673	-0.144033	NaN	0.263909	0.430887	1.03675	-0.929442	-0.0857912	-0.472978	-0.592867	11.1245	15.2134	3.30355	0.0333588	1.47679	-0.686858	NaN	0.292724	0.992482	0.665672	1.85629	0.574309	0.842752	1.44365	E:NZO/HlLtJ	C:129S1/SvImJ
UNC2605306	2	13.4808	10.0356	UNC2616824	14.3676	7.73257	11.0256	2.39418	0.137505	0.86168	-0.468498	NaN	0.531543	0.577659	-0.350567	1.14846	1.14357	-0.199099	0.91925	7.11415	9.52006	2.06725	0.217441	0.662659	-0.153126	NaN	0.267092	0.439134	1.03101	-0.933617	-0.0760296	-0.469899	-0.571808	11.0955	15.1713	3.29441	0.033865	1.47025	-0.68129	NaN	0.291097	0.990689	0.670898	1.85895	0.568089	0.841897	1.43138	E:NZO/HlLtJ	C:129S1/SvImJ
UNC2617431	2	14.4036	10.6185	UNC2617431	14.4036	8.02242	11.4567	2.48779	0.119902	0.921172	-0.487693	NaN	0.588325	0.621478	-0.363197	1.1345	1.15729	-0.173565	0.935987	7.4826	10.0328	2.17859	0.186724	0.7288	-0.179392	NaN	0.299288	0.519809	1.03181	-0.918849	-0.0482268	-0.443248	-0.548449	11.4778	15.7272	3.41513	0.0277285	1.55707	-0.698994	NaN	0.289249	1.0511	0.659538	1.81756	0.585281	0.867941	1.44043	E:NZO/HlLtJ	C:129S1/SvImJ
UNC2618111	2	14.4533	10.6499	UNC2618356	14.4715	8.031	11.4695	2.49056	0.119412	0.922952	-0.488159	NaN	0.590068	0.622667	-0.36341	1.13384	1.15756	-0.172873	0.936377	7.49385	10.0485	2.182	0.185843	0.730853	-0.180117	NaN	0.300207	0.522329	1.03135	-0.918144	-0.0474514	-0.442463	-0.547827	11.487	15.7406	3.41804	0.0275944	1.55918	-0.699281	NaN	0.2891	1.05262	0.658785	1.81557	0.585557	0.868505	1.44045	E:NZO/HlLtJ	C:129S1/SvImJ
JAX00215657	2	14.4726	10.6621	UNC2618650	14.5067	8.04792	11.4947	2.49603	0.118451	0.926463	-0.489055	NaN	0.593516	0.624987	-0.363794	1.1325	1.15808	-0.171525	0.937122	7.51615	10.0796	2.18875	0.184109	0.734925	-0.181534	NaN	0.302009	0.527329	1.03034	-0.916703	-0.0459345	-0.440916	-0.546616	11.5047	15.7664	3.42363	0.0273382	1.56323	-0.699793	NaN	0.288782	1.05557	0.657203	1.81148	0.586049	0.869569	1.44041	E:NZO/HlLtJ	C:129S1/SvImJ
UNC2618895	2	14.5357	10.702	UNC2618895	14.5357	8.06451	11.5194	2.5014	0.117514	0.929911	-0.489901	NaN	0.596913	0.627226	-0.364123	1.13112	1.15854	-0.170222	0.93782	7.53817	10.1103	2.19542	0.18241	0.738952	-0.182906	NaN	0.303767	0.532269	1.02921	-0.91522	-0.0444634	-0.439403	-0.545452	11.5214	15.7908	3.42893	0.0270979	1.56706	-0.700222	NaN	0.288436	1.05837	0.655521	1.80724	0.586459	0.870549	1.4403	E:NZO/HlLtJ	C:129S1/SvImJ
JAX00483877	2	14.57	10.7236	JAX00483877	14.57	8.07268	11.5316	2.50404	0.117055	0.93161	-0.490305	NaN	0.598591	0.628316	-0.364268	1.13041	1.15875	-0.169588	0.93815	7.54907	10.1255	2.19872	0.181573	0.740949	-0.183574	NaN	0.304628	0.534717	1.02859	-0.914465	-0.0437455	-0.438659	-0.544887	11.5294	15.8025	3.43146	0.0269835	1.5689	-0.700405	NaN	0.288252	1.05972	0.654642	1.80506	0.586633	0.871007	1.44021	E:NZO/HlLtJ	C:129S1/SvImJ
JAX00091495	2	14.5765	10.7278	JAX00091495	14.5765	8.08077	11.5436	2.50666	0.116602	0.933293	-0.490697	NaN	0.600256	0.629385	-0.364399	1.12968	1.15895	-0.168966	0.938469	7.5599	10.1406	2.202	0.180745	0.742934	-0.184231	NaN	0.305478	0.537149	1.02795	-0.913699	-0.0430393	-0.437924	-0.544335	11.5372	15.8138	3.43392	0.026873	1.57068	-0.700568	NaN	0.288061	1.06103	0.653738	1.80285	0.586787	0.871444	1.44011	E:NZO/HlLtJ	C:129S1/SvImJ
UNC2619648	2	14.5999	10.7425	UNC2620134	14.6421	8.08877	11.5555	2.50925	0.116156	0.934959	-0.491077	NaN	0.601907	0.630433	-0.364516	1.12895	1.15913	-0.168355	0.938776	7.57066	10.1556	2.20526	0.179925	0.744908	-0.184875	NaN	0.306316	0.539566	1.02727	-0.912925	-0.0423451	-0.437198	-0.543794	11.5447	15.8248	3.43631	0.0267663	1.57241	-0.700709	NaN	0.287863	1.06231	0.652809	1.80061	0.586921	0.87186	1.43998	E:NZO/HlLtJ	C:129S1/SvImJ
UNC2620630	2	14.6781	10.7919	UNC2620630	14.6781	8.10451	11.579	2.51435	0.115282	0.93824	-0.491798	NaN	0.605167	0.632468	-0.36471	1.12746	1.15946	-0.16717	0.939353	7.59195	10.1853	2.21172	0.178311	0.748821	-0.186129	NaN	0.307957	0.54435	1.02583	-0.91135	-0.040993	-0.435773	-0.542749	11.559	15.8457	3.44085	0.0265642	1.5757	-0.700928	NaN	0.287445	1.06476	0.650875	1.79602	0.587126	0.872626	1.43967	E:NZO/HlLtJ	C:129S1/SvImJ
UNC2621080	2	14.7066	10.8099	JAX00483895	14.7108	8.11225	11.5905	2.51685	0.114854	0.939854	-0.49214	NaN	0.606776	0.633454	-0.364787	1.12669	1.15961	-0.166596	0.939623	7.60249	10.2001	2.21491	0.177517	0.75076	-0.186738	NaN	0.308759	0.546717	1.02507	-0.910549	-0.0403353	-0.435074	-0.542245	11.5658	15.8556	3.443	0.0264687	1.57727	-0.701007	NaN	0.287224	1.06593	0.649871	1.79367	0.587197	0.872977	1.43949	E:NZO/HlLtJ	C:129S1/SvImJ
UNC2621589	2	14.7502	10.8375	UNC2621589	14.7502	8.12747	11.6132	2.52178	0.114017	0.94303	-0.492785	NaN	0.609949	0.635362	-0.364901	1.12513	1.15987	-0.165483	0.940127	7.62335	10.2292	2.22124	0.175954	0.754601	-0.187918	NaN	0.310328	0.551401	1.02344	-0.908924	-0.0390572	-0.433705	-0.541274	11.5787	15.8744	3.44709	0.0262887	1.58023	-0.701099	NaN	0.286761	1.06816	0.647787	1.78887	0.587278	0.873615	1.43906	E:NZO/HlLtJ	C:129S1/SvImJ
UNC2622000	2	14.7855	10.8598	UNC2622328	14.8135	8.13494	11.6244	2.5242	0.113608	0.944591	-0.493089	NaN	0.611512	0.636284	-0.364937	1.12433	1.15998	-0.164945	0.940361	7.63367	10.2436	2.22437	0.175185	0.756504	-0.18849	NaN	0.311093	0.553718	1.02259	-0.9081	-0.038437	-0.433035	-0.540808	11.5848	15.8833	3.44902	0.0262041	1.58163	-0.701114	NaN	0.286517	1.06922	0.646707	1.78642	0.587287	0.873901	1.43882	E:NZO/HlLtJ	C:129S1/SvImJ
UNC2622769	2	14.8467	10.8984	UNC2622769	14.8467	8.14962	11.6463	2.52895	0.112808	0.947659	-0.493657	NaN	0.614594	0.638064	-0.36497	1.12271	1.16015	-0.163905	0.94079	7.65409	10.2721	2.23056	0.173671	0.760273	-0.189596	NaN	0.312588	0.558296	1.02078	-0.90643	-0.0372346	-0.431724	-0.539912	11.5963	15.9	3.45264	0.0260457	1.58426	-0.701079	NaN	0.286008	1.07123	0.644473	1.78142	0.587243	0.874407	1.43827	E:NZO/HlLtJ	C:129S1/SvImJ
JAX00091514	2	14.8832	10.9215	backupJAX00483912	14.8865	8.15682	11.657	2.53129	0.112418	0.949165	-0.493922	NaN	0.616112	0.638921	-0.364966	1.12188	1.16022	-0.163404	0.940986	7.66418	10.2862	2.23362	0.172926	0.76214	-0.190129	NaN	0.313316	0.560559	1.01984	-0.905585	-0.0366525	-0.431083	-0.539484	11.6016	15.9078	3.45434	0.0259718	1.5855	-0.70103	NaN	0.285741	1.07218	0.643318	1.77887	0.58719	0.874628	1.43797	E:NZO/HlLtJ	C:129S1/SvImJ
UNC2623601	2	14.91	10.9384	UNC2624923	15.0498	8.20057	11.7223	2.54546	0.11007	0.958333	-0.491864	NaN	0.620251	0.64108	-0.361406	1.07889	1.21632	-0.166676	0.942008	7.31338	9.79704	2.1274	0.20037	0.698167	-0.181451	NaN	0.310756	0.544468	1.02574	-0.698171	-0.00880867	-0.426289	-0.535564	9.39609	12.7288	2.76402	0.0789984	1.10238	-0.697358	NaN	0.291753	1.10569	0.646158	1.15737	0.837098	0.844843	1.4334	E:NZO/HlLtJ	C:129S1/SvImJ
UNC2625393	2	15.0739	11.0419	UNC2625393	15.0739	8.24188	11.7839	2.55885	0.107891	0.967013	-0.492982	NaN	0.628691	0.645464	-0.360796	1.07501	1.2164	-0.164038	0.942838	7.37387	9.88125	2.14569	0.195403	0.709068	-0.184581	NaN	0.315795	0.557793	1.01928	-0.69652	-0.00494867	-0.422592	-0.533061	9.45206	12.8085	2.78133	0.0769139	1.11399	-0.69605	NaN	0.287945	1.11005	0.638837	1.15236	0.836169	0.845566	1.43082	E:NZO/HlLtJ	C:129S1/SvImJ
UNC2626191	2	15.1122	11.0661	UNC2626191	15.1122	8.24843	11.7937	2.56097	0.10755	0.96839	-0.493123	NaN	0.630038	0.646117	-0.360649	1.07433	1.21637	-0.163643	0.942932	7.38375	9.89502	2.14868	0.194601	0.710854	-0.185057	NaN	0.316596	0.55995	1.0181	-0.696243	-0.00435136	-0.422013	-0.532689	9.46065	12.8207	2.78399	0.0765983	1.11578	-0.695756	NaN	0.287268	1.11064	0.637528	1.15142	0.835943	0.845609	1.43032	E:NZO/HlLtJ	C:129S1/SvImJ
UNC2626409	2	15.1419	11.0849	JAX00091537	15.1453	8.25487	11.8033	2.56306	0.107214	0.969747	-0.493251	NaN	0.631369	0.646748	-0.360489	1.07363	1.21633	-0.16326	0.943014	7.39357	9.9087	2.15165	0.193807	0.712632	-0.185521	NaN	0.317385	0.562087	1.0169	-0.695965	-0.00376747	-0.421444	-0.53233	9.46903	12.8327	2.78658	0.0762916	1.11752	-0.695441	NaN	0.286578	1.11119	0.636193	1.15045	0.835696	0.84563	1.4298	E:NZO/HlLtJ	C:129S1/SvImJ
UNC2626830	2	15.1871	11.1135	UNC2626969	15.2083	8.26747	11.8222	2.56715	0.106561	0.972401	-0.493469	NaN	0.633977	0.647941	-0.36013	1.07219	1.21622	-0.162534	0.94314	7.41305	9.93583	2.15754	0.192239	0.716158	-0.186408	NaN	0.318927	0.566303	1.01441	-0.695407	-0.00264024	-0.42034	-0.531652	9.48515	12.8557	2.79157	0.0757044	1.12088	-0.694745	NaN	0.285162	1.11217	0.633448	1.14843	0.835141	0.845607	1.42869	E:NZO/HlLtJ	C:129S1/SvImJ
JAX00483945	2	15.2151	11.1312	JAX00483945	15.2151	8.27966	11.8404	2.5711	0.105932	0.974972	-0.493634	NaN	0.636515	0.649044	-0.359721	1.07071	1.21606	-0.161858	0.943216	7.43229	9.96264	2.16336	0.190701	0.719648	-0.187243	NaN	0.320423	0.570441	1.01181	-0.69485	-0.00156755	-0.419281	-0.531027	9.50042	12.8774	2.7963	0.075152	1.12406	-0.693963	NaN	0.283698	1.11299	0.630604	1.14629	0.834507	0.845496	1.42751	E:NZO/HlLtJ	C:129S1/SvImJ
backupJAX00091546	2	15.2634	11.1616	backupJAX00091546	15.2634	8.2856	11.8492	2.57303	0.105627	0.976226	-0.493697	NaN	0.637757	0.649562	-0.359498	1.06995	1.21596	-0.16154	0.943235	7.44181	9.97592	2.16624	0.189942	0.721378	-0.18764	NaN	0.321152	0.572479	1.01046	-0.694571	-0.00105181	-0.418768	-0.530734	9.50773	12.8878	2.79856	0.0748886	1.12558	-0.693541	NaN	0.282948	1.11334	0.629145	1.14518	0.834159	0.845408	1.42689	E:NZO/HlLtJ	C:129S1/SvImJ
UNC2628173	2	15.2899	11.1784	UNC2632531	15.6294	8.29145	11.858	2.57493	0.105327	0.977459	-0.493747	NaN	0.638981	0.650056	-0.359261	1.06918	1.21585	-0.161234	0.943242	7.45128	9.98912	2.16911	0.189191	0.723099	-0.188024	NaN	0.32187	0.574498	1.0091	-0.694292	-0.000549889	-0.418266	-0.530455	9.51484	12.898	2.80076	0.0746337	1.12707	-0.693097	NaN	0.282186	1.11366	0.627662	1.14404	0.833791	0.845298	1.42625	E:NZO/HlLtJ	C:129S1/SvImJ
UNC2632760	2	15.664	11.4147	UNC2638779	16.1456	8.2939	11.8616	2.57572	0.105202	0.977977	-0.510347	NaN	0.674161	0.672138	-0.329498	1.07825	1.23136	-0.13738	0.942032	7.66961	10.2938	2.23527	0.172527	0.763144	-0.164699	NaN	0.301254	0.575394	0.95626	-0.720857	-0.0232011	-0.440906	-0.580961	9.11864	12.3344	2.67838	0.0900852	1.04535	-0.692041	NaN	0.280904	1.12345	0.621125	1.13988	0.835162	0.854797	1.36543	E:NZO/HlLtJ	C:129S1/SvImJ
UNC2639113	2	16.1749	11.7374	JAX00484040	16.2818	8.80173	12.6224	2.74092	0.081861	1.08692	-0.537309	NaN	0.704494	0.690811	-0.326729	1.06583	1.26065	-0.118763	1.04694	7.90599	10.6245	2.30707	0.155859	0.807269	-0.146105	NaN	0.305113	0.590332	0.910654	-0.716727	-0.0424656	-0.441007	-0.584456	9.20766	12.4608	2.70583	0.0863881	1.06355	-0.686888	NaN	0.259856	1.121	0.571801	1.09966	0.835795	0.84554	1.34113	E:NZO/HlLtJ	C:129S1/SvImJ
JAX00484044	2	16.288	11.8088	backupJAX00484170	17.4904	9.04855	12.9937	2.82154	0.0722627	1.14109	-0.547242	NaN	0.706584	0.699876	-0.323615	1.05786	1.27244	-0.120011	1.03238	7.70951	10.3496	2.24738	0.169615	0.770537	-0.151711	NaN	0.316879	0.593182	0.890904	-0.707216	-0.036642	-0.425008	-0.462261	9.05227	12.2402	2.65792	0.0929317	1.03184	-0.678259	NaN	0.246455	1.11918	0.566083	1.08354	0.828825	0.83144	1.23523	E:NZO/HlLtJ	C:129S1/SvImJ
JAX00484176	2	17.5193	12.5866	UNC2654671	17.6275	9.47768	13.6416	2.96224	0.0579356	1.23705	-0.539967	NaN	0.697875	0.697753	-0.29618	1.02989	1.2545	-0.144221	1.23195	6.60049	8.80865	1.91277	0.266688	0.573997	-0.0510695	NaN	0.223292	0.487578	0.606019	-0.793756	-0.107232	-0.576299	-0.650647	9.0587	12.2493	2.6599	0.0926524	1.03314	-0.668092	NaN	0.234472	1.20717	0.630994	1.03112	0.846363	0.839292	1.17562	E:NZO/HlLtJ	C:129S1/SvImJ
UNC2655910	2	17.7153	12.7104	UNC2661889	18.3103	9.18065	13.1928	2.86478	0.067548	1.17039	-0.533746	NaN	0.692025	0.676683	-0.142702	1.00665	1.2638	-0.152914	1.24686	5.39787	7.15823	1.55439	0.412593	0.384478	-0.0421785	NaN	0.204677	0.470454	0.365268	-0.79013	-0.12314	-0.580321	-0.528102	8.67972	11.7129	2.54341	0.110406	0.957007	-0.652966	NaN	0.225698	1.20811	0.756773	1.00535	0.832091	0.81643	1.03055	E:NZO/HlLtJ	C:129S1/SvImJ
JAX00091777	2	18.3638	12.903	JAX00091791	18.5536	8.84364	12.6854	2.75459	0.0801558	1.09607	-0.498217	NaN	0.64638	0.638041	-0.157057	0.973145	1.2314	-0.199419	1.12679	4.78609	6.32669	1.37382	0.502162	0.299156	0.021567	NaN	0.143113	0.351539	0.287193	-0.852048	-0.186734	-0.640087	-0.473252	8.37297	11.2803	2.44948	0.126853	0.896701	-0.620559	NaN	0.160246	1.20488	0.717842	0.962946	0.809789	0.769714	0.909256	E:NZO/HlLtJ	C:129S1/SvImJ
UNC2665294	2	18.5628	12.903	UNC2666494	18.6864	8.72428	12.5061	2.71566	0.0850966	1.07009	-0.484057	NaN	0.640196	0.620322	-0.165587	0.960417	1.21654	-0.217099	1.07898	4.6114	6.09024	1.32248	0.529253	0.276336	0.0390789	NaN	0.112588	0.314781	0.266609	-0.868769	-0.201954	-0.65567	-0.446343	8.191	11.0243	2.3939	0.137562	0.861502	-0.604215	NaN	0.151345	1.19313	0.697686	0.944507	0.794416	0.748125	0.849999	E:NZO/HlLtJ	C:129S1/SvImJ
UNC2667219	2	18.7389	12.903	UNC2673742	19.1776	8.38565	11.9988	2.6055	0.100599	0.997405	-0.463337	NaN	0.6333	0.688317	-0.191256	0.937777	1.18542	-0.242465	0.885091	4.542	5.99641	1.3021	0.540168	0.267471	0.0192991	NaN	0.124458	0.342968	0.281233	-0.8536	-0.182993	-0.617571	-0.352099	8.18106	11.0104	2.39087	0.138168	0.859592	-0.611409	NaN	0.155886	1.20868	0.700646	0.948719	0.800576	0.762551	0.883587	E:NZO/HlLtJ	C:129S1/SvImJ
UNC2673913	2	19.1931	13.202	UNC2675836	19.3421	8.34188	11.9333	2.59129	0.102773	0.988122	-0.472044	NaN	0.6542	0.678379	-0.17895	0.950933	1.19388	-0.172965	0.895302	4.43139	5.84703	1.26967	0.557721	0.253583	0.0322227	NaN	0.122608	0.294188	0.271042	-0.858775	-0.19463	-0.620252	-0.365085	7.52267	10.0887	2.19073	0.183604	0.736117	-0.594575	NaN	0.136272	1.13666	0.689868	0.945971	0.787634	0.760695	0.868541	E:NZO/HlLtJ	C:129S1/SvImJ
UNC2676185	2	19.3694	13.3715	UNC2681435	19.7695	8.02258	11.4569	2.48783	0.119894	0.921204	-0.438238	NaN	0.623761	0.566192	-0.205125	0.929949	1.16177	-0.193987	0.863857	3.54135	4.6512	1.00999	0.702443	0.153389	-0.0584596	NaN	0.220215	0.315364	0.358789	-0.736904	-0.139196	-0.0204467	-0.261528	5.27898	6.99622	1.51921	0.429273	0.367266	-0.422566	NaN	-0.0311121	0.808964	0.533516	0.804362	0.654414	0.191857	0.68788	E:NZO/HlLtJ	C:129S1/SvImJ
UNC2681823	2	19.788	14.181	JAX00484655	20.2933	7.86239	11.2185	2.43607	0.129368	0.888174	-0.438261	NaN	0.642953	0.572988	-0.203172	0.924713	1.1722	-0.274965	0.800637	3.4116	4.47778	0.972339	0.723391	0.140627	-0.229778	NaN	0.365184	0.465639	0.539937	-0.516393	0.0668535	0.0494806	0.207306	4.14724	5.46404	1.1865	0.603525	0.219305	-0.289797	NaN	-0.137744	0.685124	0.393818	0.678502	0.505043	0.0891191	0.295688	E:NZO/HlLtJ	C:129S1/SvImJ
UNC2690756	2	20.3303	14.539	UNC2690756	20.3303	7.44899	10.6052	2.30289	0.156791	0.804679	-0.4338	NaN	0.65897	0.582389	-0.210572	0.921308	1.15936	-0.193255	0.681698	4.03797	5.31707	1.15459	0.62133	0.206678	-0.226927	NaN	0.345971	0.447591	0.547127	-0.493336	0.111479	-0.361729	0.342407	4.18496	5.51481	1.19753	0.597398	0.223736	-0.292085	NaN	-0.129616	0.693644	0.388607	0.689194	0.472312	0.450042	0.147357	E:NZO/HlLtJ	C:129S1/SvImJ
UNC2691532	2	20.3834	14.539	UNC2723488	22.5757	7.44926	10.6056	2.30298	0.156772	0.804732	-0.433731	NaN	0.662774	0.582392	-0.210905	0.92094	1.15869	-0.19312	0.677242	4.03769	5.31669	1.1545	0.621376	0.206645	-0.22694	NaN	0.343203	0.446986	0.547513	-0.491483	0.11204	-0.361809	0.344975	4.15071	5.46871	1.18752	0.602961	0.219711	-0.292414	NaN	-0.125886	0.694137	0.38948	0.691069	0.472814	0.454096	0.13099	E:NZO/HlLtJ	C:129S1/SvImJ
UNC2724327	2	22.6339	15.148	UNC2739002	23.8763	7.45804	10.6186	2.3058	0.156142	0.80648	-0.410565	NaN	0.64347	0.486907	-0.243214	0.888963	1.17205	-0.226247	0.589057	3.79543	4.99144	1.08388	0.661008	0.179793	-0.178011	NaN	0.291031	0.348895	0.524509	-0.534069	0.187036	-0.440074	0.250087	4.10919	5.41285	1.17538	0.609716	0.214872	-0.316625	NaN	-0.101068	0.550334	0.438991	0.697393	0.799363	0.44318	0.165487	E:NZO/HlLtJ	C:129S1/SvImJ
UNC2739612	2	23.9512	16.1626	UNC2739917	23.9886	7.71977	11.0066	2.39006	0.13833	0.859082	-0.443244	NaN	0.658409	0.587288	-0.222038	0.906466	1.17848	-0.190064	0.629437	4.16108	5.48267	1.19055	0.601275	0.220927	-0.23034	NaN	0.366604	0.460934	0.588622	-0.485834	0.279265	-0.390453	0.287028	5.13021	6.79377	1.47525	0.450664	0.346147	-0.404721	NaN	-0.0196371	0.718104	0.534009	0.760585	0.954738	0.530419	0.282358	E:NZO/HlLtJ	C:129S1/SvImJ
backupUNC020379988	2	23.9911	16.1952	UNC2745001	24.3993	7.71644	11.0017	2.38898	0.138546	0.858405	-0.444383	NaN	0.643521	0.588297	-0.220869	0.906948	1.18186	-0.187751	0.643951	4.1902	5.52187	1.19906	0.596547	0.224355	-0.229598	NaN	0.382362	0.460628	0.589839	-0.48578	0.276316	-0.393343	0.265236	5.1442	6.81279	1.47938	0.448629	0.348113	-0.402845	NaN	-0.00691376	0.715905	0.530298	0.756779	0.951259	0.529283	0.287354	E:NZO/HlLtJ	C:129S1/SvImJ
UNC2745503	2	24.4295	16.5526	UNC2751564	24.8507	7.69592	10.9712	2.38237	0.13988	0.854246	-0.45135	NaN	0.650969	0.595216	-0.215019	0.908118	1.18839	-0.183665	0.65152	4.1961	5.52981	1.20078	0.595591	0.225052	-0.242231	NaN	0.394122	0.47042	0.610193	-0.469707	0.290092	-0.382811	0.282523	5.04349	6.6759	1.44965	0.463387	0.334056	-0.384011	NaN	-0.0245308	0.699928	0.518605	0.72752	0.932569	0.512964	0.264929	E:NZO/HlLtJ	C:129S1/SvImJ
JAX00485387	2	24.885	16.924	JAX00092305	25.4815	7.9572	11.3596	2.4667	0.123686	0.907679	-0.48913	NaN	0.691427	0.630049	-0.169861	0.908899	1.22627	-0.104019	0.754981	4.50578	5.94748	1.29148	0.545896	0.26289	-0.311691	NaN	0.459736	0.531395	0.707424	-0.374523	0.366019	-0.221536	0.428328	4.71896	6.23577	1.35408	0.512505	0.290302	-0.302223	NaN	-0.10252	0.618437	0.477064	0.601314	0.854373	0.316219	0.161858	E:NZO/HlLtJ	C:129S1/SvImJ
JAX00485514	2	25.5051	17.6557	JAX00485514	25.5051	6.5974	9.35039	2.03041	0.228469	0.641174	-0.507418	NaN	0.715793	0.661706	-0.125451	0.785893	1.16374	-0.0849054	0.738788	4.39635	5.79974	1.2594	0.563318	0.249246	-0.244591	NaN	0.401105	0.459356	0.630442	-0.426858	0.226676	-0.296519	0.364971	4.34808	5.73462	1.24526	0.571056	0.243321	-0.37148	NaN	-0.0336422	0.693915	0.56675	0.634383	0.839121	0.39009	0.206255	E:NZO/HlLtJ	C:129S1/SvImJ
UNC2759300	2	25.518	17.6928	JAX00092339	25.944	5.72584	8.07794	1.7541	0.325772	0.487087	-0.451311	NaN	0.670481	0.598048	-0.186219	0.723049	0.939718	-0.142711	0.664828	4.26745	5.62593	1.22165	0.584041	0.233557	-0.181793	NaN	0.340756	0.385911	0.566004	-0.4919	0.0840139	-0.350836	0.297498	3.60753	4.73973	1.02922	0.69169	0.160089	-0.305158	NaN	-0.093803	0.612188	0.498208	0.561294	0.632679	0.328203	0.128037	E:NZO/HlLtJ	C:129S1/SvImJ
UNC2765102	2	25.9547	18.2981	UNC2767477	26.1467	4.47695	6.27495	1.36259	0.508036	0.294105	-0.310615	NaN	0.5378	0.401429	-0.315689	0.588872	0.729916	-0.0762608	0.52522	4.11459	5.42011	1.17696	0.608837	0.215499	-0.144729	NaN	0.299623	0.278027	0.530738	-0.558051	0.0705431	-0.331663	0.265743	3.41144	4.47758	0.972294	0.723415	0.140612	-0.171554	NaN	-0.223776	0.352439	0.381368	0.56081	0.492932	-0.145273	-0.0100388	E:NZO/HlLtJ	C:129S1/SvImJ
JAX00485655	2	26.1521	18.6428	UNC2769505	26.3893	4.54857	6.37771	1.3849	0.496402	0.304167	-0.31313	NaN	0.539102	0.401886	-0.314335	0.59598	0.73447	-0.126067	0.526196	4.10552	5.4079	1.17431	0.610315	0.214446	-0.144224	NaN	0.299706	0.277472	0.531202	-0.552817	0.0700661	-0.339108	0.265182	3.25355	4.26688	0.926541	0.748576	0.125764	-0.172379	NaN	-0.224548	0.354055	0.37896	0.535101	0.492566	-0.0973338	-0.0088211	E:NZO/HlLtJ	C:129S1/SvImJ
UNC2769757	2	26.409	18.9444	JAX00092398	26.7315	5.15392	7.24933	1.57417	0.40339	0.394275	-0.359017	NaN	0.579553	0.54523	-0.291125	0.620095	0.787693	-0.222798	0.55836	4.57376	6.03935	1.31143	0.535163	0.271514	-0.230388	NaN	0.389505	0.50216	0.606513	-0.451588	0.158781	-0.304912	0.340291	4.19954	5.53444	1.20179	0.595033	0.225459	-0.329164	NaN	-0.0688583	0.753443	0.509166	0.572699	0.64225	0.358156	0.139024	E:NZO/HlLtJ	C:129S1/SvImJ
UNC2773961	2	26.7394	19.0775	UNC2774682	26.8173	5.40253	7.6089	1.65225	0.368339	0.433752	-0.352411	NaN	0.533329	0.650939	-0.337644	0.612042	0.784843	-0.226765	0.551606	4.62239	6.10509	1.3257	0.527533	0.27775	-0.22998	NaN	0.446016	0.393702	0.657858	-0.44773	0.157144	-0.314265	0.342418	3.95958	5.21174	1.13172	0.634141	0.197814	-0.34497	NaN	-0.0188708	0.802587	0.526277	0.586445	0.658703	0.350434	0.153269	E:NZO/HlLtJ	C:129S1/SvImJ
UNC2774912	2	26.8382	19.1519	UNC2783098	27.426	5.48542	7.729	1.67833	0.357096	0.447216	-0.351289	NaN	0.516323	0.692824	-0.345629	0.608579	0.79061	-0.282371	0.55049	4.52043	5.96727	1.29578	0.543576	0.26474	-0.241117	NaN	0.488629	0.376048	0.751469	-0.430598	0.122321	-0.0329729	0.354512	4.04253	5.3232	1.15592	0.620586	0.207198	-0.35898	NaN	0.0365439	0.80155	0.671295	0.601413	0.666385	0.214943	0.168023	E:NZO/HlLtJ	C:129S1/SvImJ
UNC2783477	2	27.4499	19.383	UNC2788235	27.7902	4.80341	6.74397	1.46443	0.456016	0.34102	-0.238304	NaN	0.404029	0.616547	-0.473648	0.482364	0.595535	-0.386939	0.432647	4.63137	6.11725	1.32834	0.526127	0.278909	-0.252977	NaN	0.520266	0.337321	0.780748	-0.417525	0.157638	-0.0194241	0.366188	3.47854	4.56723	0.991761	0.712607	0.14715	-0.317162	NaN	0.0426208	0.723636	0.632027	0.557904	0.589956	0.172325	0.120215	E:NZO/HlLtJ	C:129S1/SvImJ
UNC2788440	2	27.8005	19.383	B6_02-030044009-S	30.044	3.95934	5.53459	1.20182	0.595015	0.225472	-0.046415	NaN	0.224275	0.411184	-0.662201	0.280364	0.187608	-0.558168	0.239851	4.69875	6.20841	1.34814	0.515636	0.287657	-0.270255	NaN	0.537137	0.356953	0.796009	-0.403009	0.214769	-0.00670632	0.379243	2.90154	3.79836	0.824803	0.802688	0.0954535	-0.210728	NaN	-0.0574881	0.611231	0.525767	0.449685	0.373548	0.0750316	0.007629	A:A/J	C:129S1/SvImJ
UNC2815389	2	30.0887	21.3991	UNC2815627	30.1254	3.30028	4.59768	0.998373	0.708926	0.149399	-0.00253227	NaN	0.22626	0.263496	-0.667108	0.179478	0.141583	-0.612919	0.200508	4.91961	6.50772	1.41313	0.481866	0.317074	-0.267646	NaN	0.407289	0.441688	0.906192	-0.403273	0.21856	-0.000420913	0.386146	3.24746	4.25876	0.924778	0.749538	0.125207	-0.204365	NaN	-0.133767	0.607921	0.595587	0.448668	0.371721	0.0860396	0.0069814	A:A/J	C:129S1/SvImJ
UNC2816295	2	30.1824	21.5639	JAX00486510	30.8192	2.99125	4.16055	0.903452	0.761111	0.118552	-0.00244576	NaN	0.188047	0.26306	-0.61875	0.176244	0.138992	-0.625671	0.202853	5.45008	7.22945	1.56985	0.405387	0.39213	-0.264436	NaN	0.329128	0.43347	1.04494	-0.399002	0.219265	0.0170553	0.393405	3.14792	4.12611	0.895973	0.765143	0.116257	-0.203545	NaN	-0.118414	0.606722	0.585247	0.450986	0.373106	0.0959518	0.0060588	A:A/J	C:129S1/SvImJ
UNC2824282	2	30.8577	21.7742	UNC021013288	32.0903	2.41285	3.34614	0.726605	0.851243	0.0699463	0.00235853	NaN	0.0884122	0.222821	-0.458259	0.196128	0.131833	-0.630741	0.20817	6.40885	8.54423	1.85536	0.287054	0.542036	-0.263717	NaN	0.291619	0.535567	1.1386	-0.404004	0.225403	0.0511154	0.405448	2.83293	3.70724	0.805018	0.812812	0.0900099	-0.201772	NaN	-0.0645436	0.568545	0.498077	0.484154	0.37111	0.104058	-0.000253232	A:A/J	C:129S1/SvImJ
UNC2837330	2	32.1433	22.086	UNC2838381	32.2791	2.72376	3.78331	0.821536	0.80437	0.0945441	0.0579163	NaN	-0.0311599	0.129389	-0.567737	0.163419	0.173756	-0.677588	0.150357	5.73216	7.61488	1.65355	0.367774	0.434419	-0.280279	NaN	0.242832	0.537548	1.07542	-0.32995	0.329812	0.0601344	0.436559	3.38293	4.4395	0.964025	0.72799	0.137875	-0.245122	NaN	-0.0728994	0.547232	0.563151	0.570133	0.542714	0.149537	0.0542319	A:A/J	C:129S1/SvImJ
JAX00486705	2	32.3121	22.086	UNC2842985	32.7661	2.93247	4.07757	0.885432	0.770801	0.113058	0.0674603	NaN	-0.0821786	0.121466	-0.587389	0.156315	0.269264	-0.678602	0.146409	5.73057	7.6127	1.65308	0.36798	0.434176	-0.272495	NaN	0.182416	0.526547	1.03739	-0.335202	0.432421	0.0569737	0.435992	3.72512	4.89719	1.06341	0.672508	0.172303	-0.247496	NaN	-0.0747719	0.549077	0.559309	0.577556	0.632936	0.159252	0.0644429	A:A/J	C:129S1/SvImJ
UNC2843756	2	32.8233	22.086	UNC2845489	33.057	2.84219	3.95021	0.857777	0.785494	0.104857	0.0835263	NaN	0.00351595	0.125599	-0.591098	0.0342579	0.246304	-0.699796	0.129457	4.65844	6.15386	1.33629	0.521904	0.28241	-0.251178	NaN	0.0576031	0.478304	0.912078	-0.237398	0.419414	0.0366692	0.413773	3.65833	4.80773	1.04399	0.683413	0.165317	-0.254796	NaN	-0.0934967	0.553811	0.55051	0.562121	0.645028	0.160363	0.0744142	A:A/J	C:129S1/SvImJ
UNC2845901	2	33.1015	22.3782	UNC2854708	33.9922	2.77448	3.85477	0.837052	0.796345	0.0988987	0.0798557	NaN	0.10751	0.146053	-0.522274	-0.0278463	0.234512	-0.704899	0.173127	3.95897	5.21091	1.13154	0.634242	0.197745	-0.226374	NaN	-0.0848284	0.43495	0.75238	-0.17213	0.410346	0.0167921	0.402081	4.52802	5.97752	1.298	0.542376	0.265699	-0.251324	NaN	-0.0644321	0.545703	0.676847	0.506855	0.640523	0.162192	-0.125507	A:A/J	C:129S1/SvImJ
UNC2855221	2	34.0414	22.835	UNC2862042	34.802	2.26665	3.14105	0.682069	0.871655	0.0596554	0.0841007	NaN	0.109398	0.147143	-0.459182	-0.0269464	0.128089	-0.691461	0.137265	3.7453	4.92423	1.06928	0.669209	0.174438	-0.21205	NaN	-0.108703	0.423298	0.663009	-0.188103	0.384686	-0.0444139	0.415913	5.26353	6.97518	1.51464	0.431469	0.365051	-0.249506	NaN	-0.0716098	0.5439	0.677763	0.503374	0.661074	0.036038	-0.203504	A:A/J	C:129S1/SvImJ
UNC2862710	2	34.8445	23.2288	UNC2868862	35.333	1.9402	2.68419	0.582865	0.912601	0.0397191	0.0845377	NaN	0.124548	0.14012	-0.448643	-0.0627559	0.009511	-0.577984	0.133132	3.89057	5.11908	1.11159	0.645434	0.190148	-0.208456	NaN	-0.272156	0.412855	0.64522	-0.0340037	0.357881	-0.042044	0.405144	4.48153	5.91472	1.28436	0.549742	0.259841	-0.246013	NaN	0.106381	0.571705	0.681912	0.389314	0.622019	-0.0394713	-0.212406	A:A/J	C:129S1/SvImJ
UNC2869310	2	35.3681	23.6979	UNC2900403	38.8356	1.75675	2.42814	0.527264	0.93241	0.0303929	0.0903089	NaN	0.122378	0.124302	-0.450982	-0.110901	0.0168915	-0.593615	0.130989	3.96482	5.21877	1.13324	0.633285	0.198401	-0.212404	NaN	-0.266142	0.415477	0.641231	0.00806512	0.352702	-0.281491	0.399489	4.36211	5.75355	1.24937	0.568803	0.245038	-0.239239	NaN	0.103026	0.560204	0.676417	0.350202	0.624266	-0.0713026	-0.217271	A:A/J	C:129S1/SvImJ
JAX00487517	2	38.8877	24.417	UNC2910745	40.1098	1.53744	2.12266	0.460929	0.952741	0.0210253	0.107792	NaN	0.102253	-0.0112256	-0.481534	-0.113814	0.00891521	-0.459803	0.119581	3.96908	5.2245	1.13449	0.632587	0.198879	-0.20142	NaN	-0.273708	0.383281	0.637813	-0.0155986	0.345545	-0.43775	0.389872	4.32837	5.70803	1.23948	0.574224	0.240919	-0.23548	NaN	0.101116	0.585167	0.693309	0.283337	0.628974	0.0263293	-0.212583	A:A/J	C:129S1/SvImJ
UNC2912031	2	40.2057	24.514	UNC020306643	40.6033	1.58182	2.18441	0.474339	0.948932	0.0227647	0.117945	NaN	0.0906769	-0.0602691	-0.527491	-0.0990626	-0.00165174	-0.45907	0.108024	3.73451	4.90978	1.06614	0.670973	0.173295	-0.168807	NaN	-0.309604	0.329056	0.597977	-0.0459396	0.314768	-0.483868	0.356473	4.22868	5.57369	1.21031	0.590311	0.228919	-0.218869	NaN	0.0833025	0.566089	0.689913	0.25824	0.6136	-0.00146431	-0.228744	A:A/J	C:129S1/SvImJ
UNC2918735	2	40.6956	24.5446	UNC2925358	41.1837	2.08992	2.89354	0.628324	0.894673	0.0483357	0.111983	NaN	0.103113	-0.0663515	-0.538207	-0.090439	0.163328	-0.752909	0.116876	3.63292	4.77371	1.0366	0.687556	0.162692	-0.155307	NaN	-0.320897	0.309376	0.572122	-0.0615811	0.374976	-0.414963	0.355482	4.01929	5.29197	1.14914	0.62438	0.204551	-0.208533	NaN	0.0732415	0.555295	0.677379	0.24417	0.621495	0.16294	-0.229487	A:A/J	C:129S1/SvImJ
UNC2927090	2	41.3517	24.8965	JAX00093512	41.7047	2.4446	3.39071	0.736284	0.846662	0.0722901	0.092639	NaN	0.131004	-0.066313	-0.528338	-0.0702195	0.240739	-0.657235	0.147553	4.60947	6.08763	1.32191	0.529555	0.276089	-0.363823	NaN	-0.113676	0.499306	0.77601	0.132283	0.777111	0.0300638	0.568594	3.42799	4.49968	0.977094	0.720755	0.142212	-0.167655	NaN	0.0364829	0.501177	0.630815	0.199349	0.388446	0.339311	-0.271569	A:A/J	C:129S1/SvImJ
UNC020028580	2	41.7262	25.193	JAX00093546	42.1721	1.4602	2.01523	0.437601	0.958993	0.0181847	0.0828032	NaN	0.161921	-0.0771936	-0.25763	-0.0499447	0.246754	-0.634499	-0.0609617	4.40904	5.81686	1.26311	0.56129	0.250813	-0.328023	NaN	-0.162708	0.471017	0.574909	0.0990716	0.748436	-0.0214091	0.68674	3.72951	4.90308	1.06469	0.67179	0.172767	-0.16238	NaN	0.0289541	0.468068	0.603201	0.185649	0.377328	0.35683	-0.412071	A:A/J	C:129S1/SvImJ
JAX00487877	2	42.2302	25.193	UNC2943290	42.6503	1.30219	1.79572	0.389935	0.970277	0.0131041	0.0217544	NaN	0.228319	-0.0373695	-0.0641779	0.0107554	0.317954	-0.727458	-0.145957	4.48802	5.92348	1.28627	0.548712	0.260656	-0.347168	NaN	-0.156458	0.497323	0.528149	0.125665	0.765617	0.285868	0.782464	3.85137	5.06648	1.10017	0.651851	0.185852	-0.152101	NaN	0.0114716	0.445461	0.516731	0.176137	0.353809	0.722122	-0.438324	A:A/J	C:129S1/SvImJ
UNC2944490	2	42.7482	25.452	UNC2958353	43.8267	1.50807	2.08179	0.452055	0.955175	0.019917	0.0175773	NaN	0.228189	0.0388355	-0.07463	0.0228873	0.320976	-0.708593	-0.309639	4.69548	6.20399	1.34718	0.516143	0.28723	-0.3336	NaN	-0.165458	0.433698	0.517343	0.114516	0.752151	0.264061	0.913411	4.5467	6.00277	1.30348	0.539426	0.268068	-0.153523	NaN	-0.000449761	0.470622	0.500389	0.180767	0.361701	0.722791	-0.654904	A:A/J	C:129S1/SvImJ
UNC2958464	2	43.8407	26.31	JAX00488142	43.8556	1.57682	2.17745	0.472828	0.949369	0.0225648	0.0341387	NaN	0.20606	0.0727168	-0.100443	0.00702942	0.256213	-0.71458	-0.424132	4.97931	6.58874	1.43073	0.472916	0.325216	-0.358615	NaN	-0.138636	0.566039	0.543211	0.134548	0.750908	0.295664	1.00977	5.01289	6.63434	1.44063	0.467918	0.32983	-0.149861	NaN	-0.0167907	0.57674	0.493924	0.181152	0.147009	0.722296	-0.707261	A:A/J	C:129S1/SvImJ
UNC2958771	2	43.8674	26.31	UNC2959801	43.9837	1.50868	2.08265	0.452241	0.955125	0.0199399	0.0329844	NaN	0.206648	0.142534	-0.102569	0.00729073	0.170351	-0.708586	-0.420205	4.9374	6.53186	1.41837	0.479191	0.319491	-0.362397	NaN	-0.13556	0.620449	0.544584	0.13707	0.701186	0.302959	1.01634	5.9837	7.95956	1.7284	0.336173	0.473437	-0.151769	NaN	-0.0187484	0.692168	0.494545	0.186736	-0.0695336	0.729401	-0.714603	A:A/J	C:129S1/SvImJ
JAX00488160	2	43.9887	26.31	UNC2961296	44.1518	0.965954	1.32979	0.28876	0.987625	0.00540776	0.0445959	NaN	0.183903	0.0283711	-0.10174	0.00921483	0.150864	-0.109775	-0.458187	6.12752	8.15705	1.77128	0.318949	0.496278	-0.365908	NaN	-0.128051	0.865561	0.541167	0.131448	0.728819	-0.365984	1.02059	6.15807	8.19904	1.7804	0.31537	0.501179	-0.143196	NaN	-0.0305484	0.583517	0.490491	0.183338	-0.0858274	1.05011	-0.727073	A:A/J	C:129S1/SvImJ
UNC020036328	2	44.1626	26.648	UNC2972402	45.5409	1.33727	1.84442	0.40051	0.967947	0.0141483	0.0480261	NaN	0.245928	-0.135939	-0.0961708	0.0134896	-0.083544	0.24086	-0.451326	9.1512	12.3806	2.68841	0.0887171	1.05199	-0.371643	NaN	-0.160166	1.02991	0.553714	0.12937	1.12568	-0.382496	0.947039	6.81545	9.10588	1.97732	0.245143	0.61058	-0.125086	NaN	-0.172482	0.496187	0.462728	0.163025	0.258127	1.08391	-0.73824	A:A/J	C:129S1/SvImJ
UNC2973287	2	45.6517	27.5376	UNC020049909	50.2291	1.184	1.63176	0.354331	0.977395	0.00993	0.12095	NaN	0.100888	-0.215818	-0.170799	-0.0531661	-0.154178	0.180658	-0.516652	9.30188	12.5947	2.73491	0.0826203	1.08291	-0.328123	NaN	-0.204009	0.997665	0.507723	0.0901622	1.08229	-0.427576	0.899731	6.71394	8.96543	1.94682	0.255147	0.593209	-0.0990037	NaN	-0.181161	0.44818	0.434953	0.138139	0.230893	1.0564	-0.765123	A:A/J	C:129S1/SvImJ
UNC3028822	2	50.2505	28.9589	UNC3039400	50.9454	1.16125	1.60023	0.347485	0.978636	0.00937901	0.131298	NaN	0.0943712	-0.223788	-0.19836	0.0262957	-0.162631	-0.108863	-0.532488	9.47764	12.8449	2.78925	0.0759775	1.11931	-0.344965	NaN	-0.184004	1.01624	0.520105	0.150744	1.10621	-0.353599	0.940475	6.21474	8.27696	1.79732	0.308807	0.510313	-0.105061	NaN	-0.176087	0.452716	0.462627	0.137554	0.232492	0.784537	-0.790941	A:A/J	C:129S1/SvImJ
UNC3039529	2	50.9579	29.6195	JAX00489448	52.0748	0.932939	1.28413	0.278844	0.988859	0.00486553	0.176897	NaN	-0.0163504	-0.207877	-0.211653	-0.019254	-0.214273	-0.141926	-0.580519	8.81452	11.9034	2.58479	0.10378	0.983885	-0.393015	NaN	-0.114936	1.00958	0.526995	0.203392	1.17704	-0.324708	1.01179	5.21407	6.90784	1.50002	0.438538	0.357993	-0.173601	NaN	-0.00575784	0.420652	0.463925	0.207935	0.312562	0.83328	-0.715773	A:A/J	C:129S1/SvImJ
UNC3057469	2	52.1522	29.982	JAX00094320	52.5023	0.977535	1.34581	0.292239	0.987173	0.00560651	0.190998	NaN	-0.00796471	-0.228541	-0.222647	-0.0373574	-0.217127	-0.157807	-0.575783	9.22004	12.4784	2.70965	0.0858844	1.06609	-0.418024	NaN	-0.146436	1.04984	0.542036	0.237596	1.17927	-0.296061	1.03334	6.01832	8.00707	1.73871	0.331971	0.4789	-0.184191	NaN	0.0858242	0.418984	0.478908	0.209037	0.33725	0.837045	-0.821154	A:A/J	C:129S1/SvImJ
UNC3063996	2	52.6262	30.5884	UNC3070227	53.0817	0.688779	0.946892	0.205615	0.99564	0.00189751	0.181126	NaN	0.00278089	-0.24455	-0.222374	-0.0259568	-0.214519	-0.148047	-0.422427	8.83214	11.9283	2.59021	0.10294	0.987416	-0.404733	NaN	-0.160322	1.06561	0.537732	0.2227	1.17535	-0.30962	0.859305	7.46536	10.0087	2.17337	0.188079	0.72566	-0.155733	NaN	0.0647206	0.451743	0.500999	0.171686	0.2928	0.822194	-0.988306	A:A/J	C:129S1/SvImJ
UNC020066636	2	53.1014	30.694	UNC3071379	53.1706	0.528869	0.726473	0.157752	0.998124	0.000815521	0.166046	NaN	0.0165901	-0.26431	-0.226961	-0.00764832	-0.201612	-0.136454	-0.257802	8.60733	11.6106	2.52122	0.114113	0.942666	-0.387335	NaN	-0.17615	1.08789	0.541325	0.201475	1.16117	-0.323441	0.670922	8.12902	10.9373	2.375	0.141379	0.849614	-0.151103	NaN	0.0657309	0.465419	0.523355	0.161444	0.269994	0.827235	-0.943976	A:A/J	C:129S1/SvImJ
UNC3072125	2	53.2464	30.694	UNC3090003	54.5907	0.362623	0.497697	0.108073	0.999455	0.000236811	0.163484	NaN	-0.0292419	-0.260138	-0.14241	-0.0102993	-0.198813	-0.124197	-0.248259	9.39945	12.7336	2.76506	0.0788721	1.10308	-0.393211	NaN	-0.274055	1.10671	0.61734	0.206084	1.15713	-0.310546	0.68245	7.79945	10.4753	2.27469	0.163199	0.787283	-0.146403	NaN	0.0828682	0.462657	0.453457	0.160885	0.263235	0.815547	-0.952811	A:A/J	C:129S1/SvImJ
UNC3090814	2	54.6588	30.828	JAX00490329	57.9879	0.52968	0.72759	0.157994	0.998115	0.000819569	0.162471	NaN	-0.0968647	-0.261189	-0.065985	-0.0156602	-0.207737	0.106029	-0.331551	10.4887	14.2939	3.10387	0.0461949	1.33541	-0.399127	NaN	-0.336684	1.1267	0.625504	0.222633	1.15579	-0.585996	0.693392	6.66875	8.90296	1.93325	0.259698	0.585531	-0.137447	NaN	0.133021	0.46139	0.361695	0.146583	0.263597	0.983012	-0.825077	A:A/J	C:129S1/SvImJ
JAX00490331	2	57.9895	33.053	UNC3132074	58.2505	0.751179	1.033	0.224313	0.994279	0.00249195	0.193122	NaN	-0.13949	-0.292897	-0.108121	-0.0468888	-0.24013	0.197217	-0.368604	10.1825	13.8534	3.00822	0.0538517	1.2688	-0.520219	NaN	-0.134379	1.22902	0.745526	0.338038	1.27546	-0.49209	0.69517	5.29897	7.02345	1.52512	0.426443	0.370139	-0.197791	NaN	0.245252	0.533723	0.420858	0.200438	0.339917	0.853207	-0.556148	A:A/J	C:129S1/SvImJ
UNC3132612	2	58.2859	33.053	UNC3143972	59.1076	0.952997	1.31187	0.284868	0.988119	0.00519069	0.186634	NaN	-0.121411	-0.275679	0.093237	-0.0479063	-0.229869	-0.328768	-0.364069	8.22031	11.0655	2.40284	0.135787	0.867141	-0.626275	NaN	0.0350656	1.31272	0.728255	0.455372	1.35308	0.302177	0.774701	5.92579	7.88012	1.71115	0.343283	0.464347	-0.24614	NaN	0.321304	0.579649	0.374443	0.243598	0.398817	0.975893	-0.50645	A:A/J	C:129S1/SvImJ
JAX00490512	2	59.1088	33.6199	UNC3150522	59.513	0.949755	1.30738	0.283894	0.988241	0.00513723	0.189906	NaN	-0.124865	-0.27888	0.0861111	-0.050808	-0.232978	-0.332054	-0.367187	8.23228	11.0823	2.4065	0.135067	0.869449	-0.628528	NaN	0.0374282	1.31553	0.727213	0.457593	1.35587	0.30301	0.776596	5.92614	7.8806	1.71125	0.34324	0.464402	-0.24647	NaN	0.321664	0.580236	0.372424	0.243956	0.399398	0.975597	-0.506226	A:A/J	C:129S1/SvImJ
UNC3150916	2	59.5388	34.0054	UNC3153097	59.6893	0.914576	1.25873	0.273331	0.989511	0.00457934	0.190584	NaN	-0.146696	-0.275518	0.0802033	-0.124893	0.0151549	-0.329665	-0.368584	6.94309	9.2827	2.01571	0.232992	0.632659	-0.620518	NaN	0.060148	1.29454	0.713635	0.608382	1.19798	0.28727	0.7711	5.51956	7.32428	1.59045	0.395914	0.402399	-0.243683	NaN	0.260182	0.583118	0.360103	0.27088	0.422786	0.972088	-0.471981	A:A/J	C:129S1/SvImJ
backupUNC020080085	2	59.7049	34.1543	UNC3170841	61.1297	0.919367	1.26536	0.274769	0.989343	0.00465295	0.191425	NaN	-0.158103	-0.275856	0.0777025	-0.112213	0.0131082	-0.330779	-0.368528	6.8585	9.16549	1.99026	0.240992	0.617997	-0.620312	NaN	0.0740779	1.29372	0.715109	0.601408	1.19999	0.289596	0.771078	5.52213	7.32778	1.59121	0.395567	0.402779	-0.243429	NaN	0.251771	0.583199	0.358707	0.280911	0.421674	0.971576	-0.471679	A:A/J	C:129S1/SvImJ
JAX00094965	2	61.1411	35.4958	JAX00095003	61.6249	1.44982	2.00079	0.434467	0.959796	0.0178209	0.178864	NaN	-0.167037	-0.250164	0.0799946	0.0834022	0.0707905	-0.528869	-0.361073	7.48282	10.0331	2.17866	0.186707	0.728841	-0.652751	NaN	0.152482	1.30297	0.764956	0.54212	1.91108	0.521281	0.800102	5.16926	6.84687	1.48678	0.444996	0.351644	-0.255106	NaN	0.295801	0.587732	0.371357	0.36403	0.158399	0.850227	-0.463224	A:A/J	C:129S1/SvImJ
UNC3176061	2	61.6409	35.5632	UNC3188006	62.7856	1.45811	2.01232	0.436969	0.959155	0.018111	0.161305	NaN	-0.139068	-0.234675	0.0990239	0.128949	0.0699472	-0.514945	-0.34554	7.78464	10.4546	2.27019	0.164241	0.784518	-0.705899	NaN	0.262673	1.33961	0.830673	0.690319	2.06902	0.565067	0.843307	5.48329	7.27477	1.5797	0.400842	0.397026	-0.286895	NaN	0.345227	0.619069	0.405855	0.456996	-0.0552034	0.874367	-0.433056	A:A/J	C:129S1/SvImJ
JAX00095089	2	62.7915	36.695	UNC3196969	63.4201	2.2479	3.11477	0.676363	0.874186	0.0583961	0.268886	NaN	-0.274552	-0.324459	-0.15764	0.186939	-0.049018	-0.687067	-0.448545	8.64068	11.6577	2.53144	0.112392	0.949265	-0.749379	NaN	0.335471	1.37957	1.01263	0.708288	2.13621	0.760129	0.867304	5.01564	6.63808	1.44144	0.46751	0.330209	-0.292806	NaN	0.336265	0.632472	0.433548	0.589632	-0.0372936	0.726572	-0.372759	A:A/J	C:129S1/SvImJ
UNC3197203	2	63.4564	36.877	UNC3202883	64.0155	2.9482	4.09977	0.890253	0.768217	0.114516	0.408861	NaN	-0.470864	-0.476038	-0.445728	0.0452206	-0.205465	-0.825281	-0.590026	9.15696	12.3888	2.69019	0.088477	1.05317	-0.751222	NaN	0.372207	1.40051	1.06365	0.718412	2.15438	0.776534	0.87722	4.90349	6.48585	1.40838	0.484296	0.314889	-0.248943	NaN	0.297358	0.59639	0.370386	0.550763	-0.0806284	0.689196	-0.409349	A:A/J	C:129S1/SvImJ
UNC3203077	2	64.0407	37.6071	UNC3208435	64.6168	3.14652	4.38	0.951106	0.735114	0.133645	0.426257	NaN	-0.51275	-0.498259	-0.458988	0.0244057	-0.220937	-0.8425	-0.612652	9.27411	12.5552	2.72634	0.0837154	1.07719	-0.764672	NaN	0.403488	1.4178	1.07393	0.734528	2.16601	0.790055	0.894697	4.8725	6.44382	1.39926	0.488984	0.310705	-0.235994	NaN	0.2787	0.586	0.355022	0.539816	-0.0963861	0.677152	-0.418413	A:A/J	C:129S1/SvImJ
UNC3208879	2	64.6542	38.1994	UNC3218512	65.2872	2.6585	3.69144	0.801585	0.814553	0.0890809	0.398189	NaN	-0.49282	-0.477456	-0.428417	0.0508901	-0.188971	-0.653435	-0.586935	8.92479	12.0595	2.61869	0.0986191	1.00604	-0.76922	NaN	0.531001	1.44329	1.06985	0.736622	2.17371	0.496206	0.898207	5.71254	7.58803	1.64772	0.370317	0.431426	-0.254595	NaN	0.181648	0.584122	0.386183	0.571033	-0.0859572	0.792705	-0.398043	A:A/J	C:129S1/SvImJ
UNC3218956	2	65.3183	38.5678	UNC3241870	66.9549	2.44319	3.38874	0.735855	0.846866	0.0721853	0.337677	NaN	-0.330803	-0.412443	-0.367759	0.112684	-0.125621	-0.700677	-0.533317	8.99763	12.1627	2.6411	0.0953333	1.02076	-0.767463	NaN	0.440974	1.43003	1.07247	0.729815	2.17159	0.66065	0.904519	5.41701	7.18434	1.56006	0.409942	0.387277	-0.263532	NaN	0.24764	0.60656	0.385919	0.596319	-0.0704383	0.781844	-0.385306	A:A/J	C:129S1/SvImJ
UNC3242762	2	67.0015	39.315	UNC3267830	68.7078	2.2196	3.0751	0.66775	0.877969	0.0565208	0.136657	NaN	-0.126726	-0.198266	0.121621	0.315341	0.0928347	-0.565878	-0.328025	8.36897	11.2746	2.44825	0.127081	0.895921	-0.803801	NaN	0.457492	1.43148	0.946646	0.75468	2.17492	0.801993	0.935161	5.24778	6.95373	1.50998	0.433714	0.362797	-0.330912	NaN	0.377481	0.676499	0.450797	0.659359	-0.00842232	0.760202	-0.320286	A:A/J	C:129S1/SvImJ
UNC3268280	2	68.7325	39.529	UNC3268280	68.7325	1.72856	2.38884	0.518729	0.935233	0.0290804	0.15444	NaN	-0.136867	-0.219893	-0.16807	0.309641	0.0775445	-0.568252	-0.010022	8.66776	11.696	2.53975	0.111011	0.954634	-0.806703	NaN	0.452049	1.44264	1.10549	0.758732	2.1839	0.804749	0.79216	4.65352	6.14721	1.33485	0.522669	0.281773	-0.296255	NaN	0.335289	0.657056	0.417718	0.632001	-0.0235123	0.746572	-0.221851	A:A/J	C:129S1/SvImJ
UNC3268533	2	68.7473	39.529	JAX00095547	68.9153	1.76655	2.44181	0.530232	0.931415	0.0308569	0.154482	NaN	-0.104327	-0.220732	-0.220479	0.309875	0.078928	-0.568436	-0.00868077	8.23011	11.0793	2.40584	0.135198	0.869031	-0.809775	NaN	0.473372	1.43655	1.03201	0.761971	2.17613	0.801518	0.787463	4.62566	6.10952	1.32667	0.527021	0.278172	-0.295641	NaN	0.365607	0.654701	0.362144	0.631627	-0.0245147	0.74496	-0.22223	A:A/J	C:129S1/SvImJ
UNC3271429	2	68.9426	39.5513	UNC3273914	69.0921	2.65849	3.69142	0.801581	0.814554	0.0890799	0.158703	NaN	-0.258047	-0.224404	-0.255093	0.317582	0.0731753	-0.565115	0.248312	7.6707	10.2953	2.2356	0.172447	0.763344	-0.809032	NaN	0.541105	1.43233	0.915423	0.765587	2.17567	0.796336	0.736573	3.80445	5.00354	1.0865	0.659531	0.180765	-0.297	NaN	0.349097	0.648749	0.320884	0.631293	-0.0311099	0.746856	-0.0917199	A:A/J	C:129S1/SvImJ
UNC3274478	2	69.1292	40.0517	UNC3274700	69.1496	2.54822	3.53631	0.7679	0.831365	0.0802083	0.164791	NaN	-0.310255	0.0745445	-0.248341	0.0149307	0.0566809	-0.583077	0.303806	6.90169	9.22533	2.00326	0.236881	0.625471	-0.809842	NaN	0.55115	1.25905	0.908316	0.893144	2.18338	0.805572	0.724902	4.20371	5.54007	1.20301	0.594355	0.225954	-0.296176	NaN	0.322193	0.882761	0.330552	0.330532	-0.0452876	0.737895	-0.0276247	A:A/J	C:129S1/SvImJ
UNC3274971	2	69.1717	40.3924	UNC3298947	70.9605	3.6525	5.0976	1.10693	0.648054	0.188389	0.144116	NaN	-0.280429	0.223255	-0.236113	-0.134124	0.0659254	-0.645639	0.490217	7.64447	10.2587	2.22764	0.174383	0.758497	-0.786448	NaN	0.5176	1.12131	0.887798	0.9666	2.16591	1.11032	0.437513	3.42915	4.50123	0.977429	0.72057	0.142324	-0.301519	NaN	0.337742	0.986308	0.342167	0.204477	-0.0417862	0.392811	0.179752	A:A/J	C:129S1/SvImJ
UNC3299511	2	70.9949	42.385	UNC3300559	71.0784	4.06123	5.68002	1.2334	0.577568	0.238397	0.129634	NaN	-0.276225	0.293846	-0.226443	-0.247253	0.0830384	-0.585839	0.543523	8.81136	11.8989	2.58382	0.103932	0.983252	-0.821869	NaN	0.557553	1.02669	1.0346	1.08434	2.22778	1.24134	0.354306	3.4088	4.47405	0.971527	0.72384	0.140357	-0.245598	NaN	0.278259	0.941392	0.230403	0.053615	-0.0892274	0.18474	0.264868	A:A/J	C:129S1/SvImJ
UNC3300936	2	71.1088	42.385	UNC3307552	71.5625	3.84744	5.37507	1.16718	0.614292	0.211625	0.128109	NaN	-0.250858	0.228985	-0.225722	-0.245859	0.0969081	-0.57979	0.547332	8.52341	11.4922	2.49551	0.118543	0.926125	-0.822418	NaN	0.620517	0.927508	1.05854	1.08252	2.23589	1.25217	0.354515	3.00062	3.93006	0.853402	0.787797	0.103586	-0.239313	NaN	0.322516	0.846137	0.191596	0.0466157	-0.0807032	0.182445	0.260787	A:A/J	C:129S1/SvImJ
UNC3307827	2	71.583	42.79	JAX00493029	72.882	3.83867	5.36257	1.16447	0.615808	0.210555	0.124137	NaN	-0.2435	0.232791	-0.2232	-0.24145	0.100537	-0.576418	0.551852	8.59778	11.5972	2.51829	0.11461	0.940779	-0.826705	NaN	0.661773	0.925537	1.07026	1.08398	2.23799	1.26097	0.35835	2.98123	3.90428	0.847804	0.790734	0.101969	-0.216039	NaN	0.302428	0.82463	0.123086	0.02348	-0.101736	0.158295	0.23759	A:A/J	C:129S1/SvImJ
UNC3324175	2	72.8948	43.347	UNC3328364	73.3675	3.1295	4.35594	0.94588	0.737988	0.131951	0.111713	NaN	-0.0791298	0.0300355	-0.200892	-0.238471	0.125334	-0.55506	0.551231	9.0916	12.296	2.67004	0.0912354	1.03984	-0.797714	NaN	0.541778	1.03569	1.08607	1.05564	2.20539	1.23292	0.319842	2.08028	2.71187	0.588876	0.910317	0.0408075	-0.160813	NaN	0.361198	0.622199	0.0175238	-0.0365904	-0.147878	0.11004	0.170035	A:A/J	C:129S1/SvImJ
UNC020412628	2	73.3813	43.7567	UNC3337010	74.1211	3.17464	4.41979	0.959744	0.730354	0.136467	0.0678154	NaN	0.0422443	-0.0476966	-0.153937	-0.206629	0.162094	-0.497077	0.586961	9.55186	12.9508	2.81222	0.0733171	1.13479	-0.83165	NaN	0.550298	1.13632	1.13239	1.08286	2.23185	1.27337	0.359047	2.03891	2.65737	0.577041	0.914788	0.0386795	-0.212556	NaN	0.480416	0.584294	0.0511855	0.00769153	-0.0956577	0.166459	0.273795	A:A/J	C:129S1/SvImJ
UNC020097804	2	74.1304	44.068	UNC3339978	74.3799	3.45106	4.81146	1.0448	0.682959	0.165605	0.134959	NaN	0.031968	-0.296943	-0.215614	-0.280598	0.0850088	-0.546366	0.468151	9.40143	12.7364	2.76567	0.0787973	1.10349	-0.845201	NaN	0.552591	1.1136	1.16171	1.08974	2.26026	1.29355	0.360464	2.13785	2.78773	0.605349	0.90392	0.0438701	-0.254701	NaN	0.58253	0.524126	0.0606294	0.0437464	-0.0481731	0.212257	0.336739	A:A/J	C:129S1/SvImJ
UNC3340219	2	74.4196	44.134	UNC3345953	74.971	4.66141	6.53977	1.42009	0.478316	0.320285	0.136742	NaN	0.0289868	-0.406433	-0.213254	-0.292831	0.0752604	-0.541529	0.643081	9.21026	12.4645	2.70663	0.0862822	1.06408	-0.83072	NaN	0.540521	1.05024	1.14706	1.07622	2.25059	1.28634	0.308457	2.10222	2.74078	0.595153	0.907903	0.0419608	-0.245584	NaN	0.574045	0.495478	0.0406239	0.0349666	-0.0558863	0.204691	0.326262	A:A/J	C:129S1/SvImJ
UNC3346128	2	74.988	44.4588	JAX00493451	75.4085	5.42746	7.64502	1.66009	0.364934	0.437786	0.130279	NaN	0.0355103	-0.404799	-0.187289	-0.444432	0.0788909	-0.421186	0.765792	8.85309	11.958	2.59664	0.101949	0.991618	-0.821367	NaN	0.531315	0.964461	1.12802	1.18356	2.24021	1.20035	0.313062	2.14226	2.79355	0.606612	0.903421	0.0441098	-0.23404	NaN	0.562038	0.464976	0.0175172	-0.00389384	-0.0676431	0.257068	0.3261	A:A/J	C:129S1/SvImJ
UNC3351416	2	75.4147	44.751	JAX00493473	75.5237	5.46134	7.69411	1.67075	0.360338	0.443289	0.128214	NaN	0.0363603	-0.404026	-0.192611	-0.354418	0.0798771	-0.498692	0.762191	8.88969	12.0098	2.60789	0.100237	0.998971	-0.820481	NaN	0.531499	0.96423	1.13294	1.11239	2.24011	1.25967	0.317003	2.10225	2.74082	0.595161	0.907899	0.0419623	-0.232681	NaN	0.561409	0.460834	0.0144942	0.00142714	-0.0687583	0.223955	0.326238	A:A/J	C:129S1/SvImJ
UNC3352943	2	75.5326	44.7537	JAX00493750	76.7879	5.44937	7.67675	1.66699	0.361958	0.441341	0.130654	NaN	0.0350868	-0.402954	-0.18381	-0.482902	0.078845	-0.373007	0.766739	8.85816	11.9652	2.5982	0.10171	0.992634	-0.821108	NaN	0.531019	0.962603	1.12462	1.21536	2.23973	1.16193	0.311501	2.15666	2.81253	0.610734	0.901786	0.0448966	-0.234974	NaN	0.562376	0.467429	0.0185918	0.00516855	-0.0669609	0.266742	0.325475	A:A/J	C:129S1/SvImJ
UNC3370599	2	76.8182	45.3529	UNC3370599	76.8182	5.0052	7.03468	1.52756	0.425277	0.371328	0.234444	NaN	-0.225877	-0.3421	-0.28482	-0.591441	-0.0360509	-0.459711	0.654436	7.85062	10.5469	2.29024	0.159639	0.796862	-0.800453	NaN	0.556524	0.75471	1.10424	1.20971	2.23099	1.12962	0.295258	1.82022	2.36972	0.514578	0.936584	0.0284534	-0.217999	NaN	0.449971	0.501855	0.00151923	-0.00797916	-0.079937	0.251725	0.310199	A:A/J	C:129S1/SvImJ
UNC3371171	2	76.8604	45.3874	UNC3371171	76.8604	4.99927	7.02612	1.5257	0.426165	0.370422	0.252015	NaN	-0.272822	-0.331215	-0.302007	-0.609833	-0.0554743	-0.475505	0.636628	7.76575	10.4282	2.26445	0.165579	0.780995	-0.806925	NaN	0.574084	0.736482	1.10974	1.21851	2.23907	1.13571	0.302319	1.61828	2.10465	0.45702	0.953821	0.0205329	-0.178966	NaN	0.389028	0.450953	-0.0376625	-0.0438495	-0.119423	0.214385	0.269793	A:A/J	C:129S1/SvImJ
UNC3371968	2	76.913	45.6611	UNC3380410	77.5973	4.93881	6.93896	1.50678	0.435263	0.361248	0.26671	NaN	-0.398896	-0.306679	-0.318443	-0.630963	-0.106201	-0.49591	0.552591	7.59363	10.1877	2.21223	0.178185	0.749129	-0.805332	NaN	0.591495	0.703763	1.10768	1.22084	2.24653	1.13687	0.341207	1.43569	1.86546	0.40508	0.96691	0.0146139	-0.126434	NaN	0.227	0.394581	-0.0924636	-0.093155	-0.181376	0.16669	0.320364	A:A/J	C:129S1/SvImJ
JAX00096196	2	77.6087	46.3276	UNC3412650	80.1801	5.3171	7.48524	1.6254	0.380161	0.420033	0.329565	NaN	-0.575578	-0.286295	-0.385704	-0.694982	-0.178648	-0.553905	0.497987	7.23466	9.68753	2.10362	0.206983	0.684065	-0.769097	NaN	0.570691	0.591709	1.07514	1.19098	2.20994	1.10117	0.298935	1.36101	1.76777	0.383865	0.97157	0.0125259	-0.0821799	NaN	0.141483	0.338752	-0.137085	-0.133564	-0.228758	0.123903	0.276939	A:A/J	C:129S1/SvImJ
UNC3412710	2	80.1892	48.0763	UNC3418464	80.7352	4.86837	6.83749	1.48474	0.445995	0.35067	0.253963	NaN	-0.425294	-0.266526	-0.304943	-0.617118	-0.0993137	-0.429847	0.568134	7.64613	10.261	2.22815	0.174259	0.758805	-0.714197	NaN	0.426216	0.566202	1.02343	1.13261	2.16971	1.29199	0.253261	1.61516	2.10056	0.456131	0.954065	0.0204219	-0.234611	NaN	0.412894	0.447944	0.0202792	0.0128454	-0.0640299	0.330968	0.427538	A:A/J	C:129S1/SvImJ
JAX00096437	2	80.8206	48.8828	UNC3443374	83.5229	5.45529	7.68534	1.66885	0.361156	0.442305	0.181208	NaN	-0.456698	-0.191799	-0.221078	-0.541066	-0.0261113	0.280879	0.660533	6.45242	8.60429	1.8684	0.282328	0.549246	-0.665369	NaN	0.526821	0.518941	0.952904	1.08026	2.12153	1.0097	0.203712	2.08642	2.71995	0.59063	0.909645	0.0411282	-0.213034	NaN	0.468532	0.421961	-0.00569461	-0.0116739	-0.0818864	-0.0784163	0.396034	A:A/J	C:129S1/SvImJ
JAX00096644	2	83.5958	49.328	UNC3450600	84.1987	5.43595	7.65731	1.66276	0.363779	0.439163	0.176765	NaN	-0.448316	-0.177678	-0.235058	-0.536627	-0.0207786	0.284953	0.666117	6.29306	8.38473	1.82072	0.299893	0.523033	-0.693631	NaN	0.5508	0.621919	0.869065	1.10915	2.15337	1.03658	0.242654	3.92812	5.16949	1.12254	0.639289	0.194303	-0.274186	NaN	0.5343	0.691112	-0.116466	0.0357843	-0.0236022	-0.0369492	0.4678	A:A/J	C:129S1/SvImJ
JAX00495015	2	84.2278	49.3995	UNC3460075	85.2295	5.43491	7.6558	1.66244	0.363921	0.438993	0.179779	NaN	-0.450267	-0.188456	-0.228967	-0.539692	-0.0241167	0.281939	0.661976	6.29208	8.38338	1.82043	0.300004	0.522873	-0.67034	NaN	0.527162	0.55437	0.891053	1.08775	2.12893	1.01547	0.214679	2.98945	3.9152	0.850176	0.789491	0.102653	-0.234752	NaN	0.493234	0.561179	-0.117051	0.00491701	-0.0605776	-0.0671549	0.425238	A:A/J	C:129S1/SvImJ
UNC3461265	2	85.3427	49.683	UNC3492107	88.3695	5.43527	7.65633	1.66255	0.363871	0.439053	0.179172	NaN	-0.456963	-0.192533	-0.221901	-0.5376	-0.0235573	0.288419	0.662132	6.10884	8.13137	1.76571	0.321152	0.493289	-0.574988	NaN	0.392252	0.43017	0.864892	0.992892	2.02325	0.912756	0.11224	1.91681	2.49669	0.54215	0.927346	0.0327583	-0.169259	NaN	0.414605	0.371197	-0.0469909	-0.0547759	-0.128229	-0.126978	0.35098	A:A/J	C:129S1/SvImJ
UNC3493508	2	88.4973	49.9991	JAX00496013	90.3848	5.45401	7.68348	1.66845	0.36133	0.442096	0.215866	NaN	-0.482564	-0.229011	-0.260191	-0.57152	-0.297198	0.257718	0.625538	5.42849	7.2	1.56346	0.408357	0.38896	-0.542225	NaN	0.279147	0.405626	0.831978	0.955494	1.63748	0.858133	0.0871479	1.70553	2.21911	0.481873	0.946725	0.0237762	-0.145067	NaN	0.365534	0.343162	-0.0706578	-0.0783939	0.0342852	-0.15415	0.324785	A:A/J	C:129S1/SvImJ
UNC3506184	2	90.3906	50.247	UNC3518631	91.9087	4.53229	6.35434	1.37983	0.499036	0.301868	0.253653	NaN	-0.513783	-0.229255	-0.295145	-0.603081	-0.352218	0.210983	0.459739	5.27504	6.99085	1.51804	0.429833	0.3667	-0.504365	NaN	0.23333	0.447684	0.793006	0.91599	1.28434	0.815645	-0.00770901	1.73111	2.25269	0.489166	0.944542	0.0247789	-0.163552	NaN	0.384759	0.380499	-0.052542	-0.0611306	0.10459	-0.13719	0.320882	A:A/J	C:129S1/SvImJ
UNC3519301	2	91.9558	50.7362	UNC3523912	92.4063	4.41757	6.18982	1.3441	0.517768	0.285865	0.176302	NaN	-0.438644	-0.114758	-0.217691	-0.531163	0.0252471	1.16389	0.32351	6.54608	8.73352	1.89646	0.272359	0.564858	-0.469421	NaN	0.228618	0.449139	0.742283	0.88991	1.87334	-0.973012	0.255593	3.7378	4.91419	1.0671	0.670434	0.173644	-0.11141	NaN	0.331114	0.318213	-0.100789	-0.117001	-0.172844	1.55253	-0.00147312	A:A/J	C:129S1/SvImJ
UNC3524053	2	92.4318	51.1672	UNC3542757	93.7403	4.43387	6.21319	1.34918	0.515089	0.288118	0.173968	NaN	-0.436156	-0.0888099	-0.213497	-0.518778	0.0350529	1.15099	0.326289	7.11774	9.52504	2.06834	0.217124	0.663293	-0.466275	NaN	0.226365	0.336568	0.735241	0.98645	1.86017	-0.956298	0.244491	4.58226	6.05083	1.31392	0.533826	0.2726	-0.114692	NaN	0.334556	0.451675	-0.0934188	-0.24515	-0.160621	1.53859	0.0101054	A:A/J	E:NZO/HlLtJ
UNC3543189	2	93.7691	51.624	UNC3584314	97.1598	4.38197	6.1388	1.33302	0.523639	0.280968	0.169999	NaN	-0.443707	-0.089459	-0.211783	-0.479344	0.0458011	1.14224	0.328723	7.64378	10.2577	2.22743	0.174434	0.75837	-0.469925	NaN	0.174301	0.314855	0.767216	0.994578	1.85958	-0.945623	0.247923	5.07095	6.71321	1.45775	0.459339	0.337867	-0.113046	NaN	0.354205	0.493206	-0.075765	-0.265648	-0.158416	1.52687	0.0105236	A:A/J	E:NZO/HlLtJ
UNC3586834	2	97.3318	52.402	UNC3586834	97.3318	3.55139	4.9539	1.07573	0.665589	0.176794	0.1091	NaN	-0.38545	-0.00966412	-0.162058	-0.380487	0.104152	0.392396	0.508438	6.5124	8.68703	1.88637	0.275913	0.559227	-0.420851	NaN	0.112941	0.285328	0.681697	0.96168	1.7972	-0.533179	0.194206	5.24185	6.94566	1.50823	0.43456	0.36195	-0.105531	NaN	0.335147	0.46608	-0.0339012	-0.300327	-0.14117	1.3184	-0.0952887	A:A/J	E:NZO/HlLtJ
backupUNC020116951	2	97.377	52.402	UNC3640234	101.371	3.61805	5.04862	1.09629	0.65403	0.184402	0.0927861	NaN	-0.369907	0.0138041	-0.144582	-0.349384	0.112158	0.258982	0.573986	6.14736	8.18431	1.7772	0.316623	0.499458	-0.402743	NaN	0.0958822	0.263667	0.660757	0.93785	1.78053	-0.347981	0.144555	4.91774	6.50518	1.41258	0.482148	0.31682	-0.105843	NaN	0.334547	0.468585	-0.0308717	-0.30419	-0.138024	1.0714	-0.0809871	A:A/J	E:NZO/HlLtJ
UNC3641140	2	101.424	53.842	JAX00498098	102.481	4.95771	6.96621	1.51269	0.432406	0.364108	-0.0215961	NaN	-0.243925	0.0249174	-0.05189	-0.135209	0.185887	0.371078	0.922706	5.20585	6.89665	1.49759	0.439719	0.356825	-0.255637	NaN	-0.0434068	0.0373052	0.510376	0.686174	1.62059	-0.496745	0.0847841	4.72444	6.2432	1.35569	0.511657	0.291021	-0.126512	NaN	0.35288	0.431428	-0.00301583	-0.280818	-0.101964	1.10536	-0.0781256	A:A/J	E:NZO/HlLtJ
JAX00498115	2	102.517	54.129	UNC3672795	103.666	6.52075	9.23801	2.00601	0.236017	0.627057	-0.0309958	NaN	-0.23506	0.0332196	-0.0770985	-0.158355	0.163554	0.367946	1.12686	8.59959	11.5997	2.51885	0.114515	0.941138	-0.238587	NaN	-0.0594682	0.00744233	0.519045	0.960386	1.64505	-0.509484	-0.33284	6.63898	8.86182	1.92432	0.262729	0.580491	-0.136209	NaN	0.363082	0.453273	-0.00363946	-0.56888	-0.118166	1.11472	0.268958	A:A/J	E:NZO/HlLtJ
UNC3673428	2	103.718	54.433	UNC3701756	106.151	8.03072	11.469	2.49047	0.119428	0.922893	-0.399628	NaN	0.151232	0.288911	0.725649	0.198367	0.584429	0.713504	1.47457	8.62491	11.6355	2.52661	0.113203	0.946144	-0.0665849	NaN	-0.225151	-0.309239	0.236071	0.795892	1.46928	-0.683314	-0.51454	6.40408	8.53765	1.85393	0.287575	0.541248	-0.292123	NaN	0.541914	0.417896	0.486508	-0.431701	0.0590262	1.26544	0.392675	A:A/J	E:NZO/HlLtJ
UNC3702500	2	106.199	55.642	UNC3704304	106.316	8.30279	11.8749	2.5786	0.104748	0.979854	-0.378054	NaN	0.0248183	0.361241	0.705324	0.179471	0.558318	0.689903	1.46409	8.59693	11.596	2.51803	0.114654	0.940612	-0.224669	NaN	0.0844023	-0.190228	0.395546	0.947461	1.64774	-0.530735	-0.360729	5.71787	7.59533	1.6493	0.369625	0.432239	-0.0612848	NaN	0.0837874	0.270769	0.250662	-0.655485	-0.192801	1.04227	0.16861	A:A/J	E:NZO/HlLtJ
UNC3704534	2	106.336	55.7074	UNC3707191	106.557	7.55493	10.7621	2.33696	0.149338	0.825831	-0.404748	NaN	0.0449741	0.392007	0.737135	0.198334	0.58016	0.738217	1.39849	8.69865	11.7396	2.54922	0.109454	0.960768	-0.173612	NaN	0.0339321	-0.245128	0.344494	0.900237	1.5992	-0.586654	-0.42813	5.72208	7.60109	1.65056	0.369079	0.432881	-0.0740961	NaN	0.0962346	0.284501	0.26384	-0.643837	-0.180776	1.05702	0.179091	A:A/J	E:NZO/HlLtJ
UNC3707278	2	106.566	55.8199	UNC3712628	106.994	6.79397	9.63901	2.09308	0.20997	0.677843	-0.321927	NaN	-0.0535262	0.204681	0.656391	0.111095	0.493637	0.651903	1.17086	8.70728	11.7518	2.55187	0.109022	0.962484	-0.156773	NaN	0.0207702	-0.267504	0.325739	0.885915	1.58086	-0.605496	-0.408586	5.72909	7.61068	1.65264	0.368171	0.43395	-0.0703486	NaN	0.0922691	0.29645	0.261476	-0.648196	-0.184416	1.05798	0.151696	A:A/J	E:NZO/HlLtJ
JAX00217680	2	107	56.0729	UNC3732390	108.731	6.98604	9.92162	2.15445	0.193059	0.71431	-0.336302	NaN	-0.0415722	0.159868	0.662863	0.13059	0.551042	1.58153	0.978075	9.24165	12.5091	2.71631	0.0850119	1.07052	-0.147641	NaN	0.00871142	-0.28548	0.320164	0.862352	1.5675	-1.21559	-0.34071	5.86585	7.79797	1.69331	0.350746	0.455007	-0.0786136	NaN	0.106351	0.310712	0.266828	-0.619359	-0.203496	1.46096	0.218805	A:A/J	E:NZO/HlLtJ
JAX00499416	2	108.821	56.439	backupUNC020317258	109.563	7.27187	10.3433	2.24601	0.169941	0.769702	-0.330326	NaN	-0.0595726	0.135587	0.722386	0.126863	0.535126	1.58533	0.976773	9.22361	12.4835	2.71075	0.0857396	1.06682	-0.145327	NaN	0.0207024	-0.296603	0.32705	0.860933	1.56175	-1.21251	-0.341362	5.8581	7.78733	1.691	0.35172	0.453803	-0.077746	NaN	0.11407	0.305922	0.269921	-0.61977	-0.205884	1.46238	0.218729	A:A/J	E:NZO/HlLtJ
UNC3739672	2	109.574	56.6415	JAX00499705	110.955	5.39848	7.60304	1.65098	0.368895	0.433098	-0.323359	NaN	0.114426	0.0960931	0.735964	0.122387	0.565452	1.59635	0.769645	8.66816	11.6965	2.53987	0.110991	0.954713	-0.13271	NaN	-0.155764	-0.304666	0.293248	0.850282	1.51311	-1.22325	-0.173411	6.18865	8.24108	1.78953	0.311817	0.506101	-0.0684701	NaN	-0.0175357	0.297586	0.252083	-0.627305	-0.228153	1.45445	0.297641	A:A/J	E:NZO/HlLtJ
UNC3754656	2	111.024	56.753	UNC3755167	111.104	5.91968	8.35992	1.81533	0.301929	0.520096	-0.373907	NaN	0.368477	-0.103005	0.777902	0.186479	0.625464	1.63079	0.799853	7.90292	10.6202	2.30614	0.156066	0.806691	-0.107626	NaN	-0.255679	-0.182852	0.206704	0.85597	1.49509	-1.26686	-0.187311	6.27646	8.36189	1.81576	0.301767	0.520328	-0.338779	NaN	0.433499	0.478296	0.602308	-0.377835	0.0538577	1.74301	0.552941	A:A/J	E:NZO/HlLtJ
UNC3755986	2	111.207	56.753	UNC3755986	111.207	5.89124	8.31851	1.80634	0.305347	0.515206	-0.374127	NaN	0.368351	-0.101366	0.772594	0.188795	0.625529	1.63046	0.799842	7.77953	10.4475	2.26864	0.164602	0.783565	-0.104204	NaN	-0.259977	-0.167475	0.193381	0.849475	1.49327	-1.27302	-0.189683	6.3745	8.49689	1.84508	0.290821	0.536374	-0.376264	NaN	0.47268	0.523318	0.650073	-0.33742	0.0910056	1.78378	0.5896	A:A/J	E:NZO/HlLtJ
UNC3756788	2	111.346	56.753	UNC3756788	111.346	5.88072	8.30319	1.80301	0.30662	0.5134	-0.373947	NaN	0.368038	-0.100946	0.770363	0.189213	0.625279	1.63009	0.799597	7.73777	10.3891	2.25596	0.167577	0.775786	-0.103045	NaN	-0.261424	-0.161968	0.188899	0.846868	1.49263	-1.27506	-0.190472	6.40787	8.54288	1.85506	0.287161	0.541874	-0.388344	NaN	0.485306	0.537452	0.665395	-0.323985	0.102913	1.79694	0.601374	A:A/J	C:129S1/SvImJ
UNC3757351	2	111.407	56.753	JAX00499986	113.1	5.86968	8.28713	1.79953	0.307958	0.511509	-0.373641	NaN	0.367591	-0.10059	0.767906	0.189451	0.624893	1.62959	0.799231	7.69577	10.3303	2.24321	0.170613	0.767987	-0.101875	NaN	-0.262878	-0.156282	0.184398	0.844039	1.49197	-1.27711	-0.191262	6.44142	8.58914	1.86511	0.283515	0.547424	-0.400185	NaN	0.49768	0.551102	0.680374	-0.310597	0.114549	1.80986	0.612894	A:A/J	C:129S1/SvImJ
UNC3772632	2	113.186	57.299	UNC3775400	113.355	5.33534	7.51163	1.63113	0.377617	0.422948	-0.341086	NaN	0.285262	-0.0752964	0.666253	0.158233	0.585841	1.61228	0.770022	6.94805	9.28958	2.01721	0.232529	0.633523	-0.0627786	NaN	-0.342306	0.060077	0.0758252	0.724859	1.45688	-1.34261	-0.217269	7.01773	9.38622	2.03819	0.226103	0.645693	-0.576013	NaN	0.684251	0.691204	0.890705	-0.0466338	0.280041	2.00438	0.778576	A:A/J	C:129S1/SvImJ
JAX00500044	2	113.369	57.3448	JAX00098858	113.921	4.70158	6.59751	1.43263	0.471953	0.326101	-0.334094	NaN	0.204548	-0.0257973	0.666076	0.237754	0.574671	1.60517	0.717224	7.16853	9.5956	2.08366	0.212672	0.67229	-0.0639003	NaN	-0.33603	0.126729	0.0617879	0.837851	1.45818	-1.31622	-0.223342	7.04259	9.42072	2.04568	0.223844	0.650054	-0.572975	NaN	0.668913	0.641003	0.895062	-0.112723	0.276039	1.98221	0.794285	A:A/J	C:129S1/SvImJ
JAX00098860	2	113.926	57.5729	JAX00500218	114.18	4.29324	6.01173	1.30543	0.53838	0.268911	-0.30699	NaN	0.217155	-0.106288	0.642501	0.263151	0.554076	1.57515	0.606472	7.0133	9.38008	2.03686	0.226507	0.644918	0.0199413	NaN	-0.393717	0.0201145	-0.0313964	0.72129	1.37338	-1.38958	-0.293641	6.58872	8.79239	1.90924	0.267907	0.572015	-0.46887	NaN	0.596101	0.207402	0.794063	-0.184321	0.170935	1.86042	0.691062	A:A/J	C:129S1/SvImJ
JAX00500220	2	114.184	57.6789	UNC3796237	115.246	3.833	5.3545	1.16271	0.616787	0.209865	-0.317019	NaN	0.317286	-0.220921	0.662622	0.264451	0.570958	0.968238	0.6204	6.56687	8.76222	1.90269	0.270181	0.568345	0.0767182	NaN	-0.508532	-0.0331254	-0.0984032	0.671355	1.31474	-0.904119	-0.357425	6.1836	8.23413	1.78802	0.312402	0.505286	-0.411043	NaN	0.610221	-0.0296169	0.742405	-0.2465	0.117003	1.25812	0.636611	A:A/J	C:129S1/SvImJ
UNC3796459	2	115.27	58.1238	UNC3798448	115.46	3.0156	4.19494	0.910921	0.75707	0.120864	-0.28806	NaN	0.246992	-0.191808	0.637324	0.227863	0.549385	0.619633	0.597173	7.42109	9.94704	2.15997	0.191595	0.717616	0.0880941	NaN	-0.62539	0.224947	-0.107622	0.683643	1.2645	-0.673071	-0.364089	6.07888	8.09023	1.75677	0.324705	0.488511	-0.399645	NaN	0.622278	-0.168818	0.732869	-0.27054	0.128947	0.952118	0.625625	A:A/J	C:129S1/SvImJ
JAX00500433	2	115.462	58.2025	UNC3802502	115.833	3.64213	5.08285	1.10373	0.649853	0.187185	-0.281725	NaN	0.158778	-0.191768	0.62908	0.226233	0.521418	0.60113	0.691963	7.16116	9.58536	2.08144	0.213313	0.670983	0.0789237	NaN	-0.526703	0.224145	-0.0982838	0.688279	1.28695	-0.658688	-0.429553	6.11443	8.13906	1.76737	0.320492	0.494183	-0.404256	NaN	0.672573	-0.168416	0.738079	-0.268024	0.141056	0.960188	0.585955	A:A/J	C:129S1/SvImJ
UNC3802916	2	115.87	58.521	UNC3817950	117.221	4.22868	5.91935	1.28537	0.549198	0.260271	-0.28169	NaN	0.118556	-0.178527	0.62421	0.232951	0.507569	0.577267	0.792156	7.37083	9.87703	2.14477	0.19565	0.70852	0.0704671	NaN	-0.445944	0.250126	-0.0855237	0.689734	1.30757	-0.63154	-0.536679	6.58877	8.79246	1.90926	0.267902	0.572024	-0.408103	NaN	0.698374	-0.208146	0.739254	-0.263399	0.152001	0.956528	0.613625	A:A/J	C:129S1/SvImJ
UNC3818863	2	117.275	59.2352	UNC020145783	117.879	3.93496	5.49982	1.19427	0.599205	0.222424	-0.276513	NaN	0.107321	-0.0714751	0.618802	0.234064	0.267529	0.563309	0.775134	7.355	9.85497	2.13998	0.196942	0.705662	0.0642725	NaN	-0.433841	0.192362	-0.078066	0.690718	4.0592	-0.616682	-0.536936	6.67686	8.91417	1.93569	0.258877	0.586906	-0.403406	NaN	0.687668	-0.158544	0.732804	-0.264278	-1.00837	0.943935	0.623296	A:A/J	C:129S1/SvImJ
UNC3827172	2	117.902	59.343	UNC020151798	118.821	2.45919	3.41121	0.740735	0.844539	0.0733804	-0.28683	-2.82065e-16	0.309454	-0.0693663	0.62768	0.23852	0	0.614738	0.590132	5.81719	7.73129	1.67883	0.356884	0.447473	0.0725468	-1.09102e-15	-0.497461	0.211149	0.0749967	0.68279	0	-0.62583	-0.479696	6.37318	8.49508	1.84468	0.290967	0.536157	-0.403557	-4.94349e-16	0.679284	-0.16647	0.667691	-0.263261	0	0.93943	0.627619	A:A/J	C:129S1/SvImJ
UNC3837886	2	118.852	59.8306	UNC3842200	119.32	3.3043	4.60337	0.999609	0.708237	0.149822	-0.294279	1.54848e-15	0.290267	-0.114192	0.630543	0.257168	0	1.19411	0.591827	6.61397	8.82726	1.91682	0.265297	0.576268	0.078601	-2.06527e-16	-0.493731	0.268991	0.0723118	0.666598	0	-1.08781	-0.47935	6.65661	8.88618	1.92961	0.260931	0.583474	-0.396917	9.22796e-17	0.615813	-0.126	0.657012	-0.257792	0	1.45066	0.620385	A:A/J	C:129S1/SvImJ
UNC3842618	2	119.36	59.974	JAX00502183	124.801	3.96313	5.54	1.203	0.594363	0.225948	-0.295965	0.0106709	0.298734	-0.114635	0.619793	0.2587	-1.0293e+06	1.57767	0.594531	7.41748	9.94201	2.15888	0.191883	0.716963	0.0840964	-0.069603	-0.535151	0.265072	0.0878049	0.658848	109382	-1.46268	-0.493715	7.25479	9.71553	2.1097	0.205275	0.687663	-0.399751	0.00247558	0.61836	-0.124748	0.652331	-0.255243	-230406	1.78508	0.622286	A:A/J	C:129S1/SvImJ
UNC3901678	2	124.835	61.0752	UNC3930347	127.311	3.92793	5.4898	1.19209	0.600415	0.221549	-0.307962	-0.0775926	0.355984	-0.101356	0.589231	0.27078	-1.90273e+06	1.5651	0.603365	7.84103	10.5335	2.28732	0.160301	0.795064	0.0990806	-0.670093	-0.607431	0.245459	0.06701	0.639821	1.95883e+06	-1.46293	-0.515856	7.54204	10.1157	2.19659	0.182112	0.739662	-0.409195	0.301482	0.670156	-0.11326	0.655589	-0.244136	-2.07919e+06	1.78311	0.635097	A:A/J	C:129S1/SvImJ
UNC020188428	2	127.339	62.0393	UNC020188428	127.339	2.62697	3.64707	0.791951	0.819412	0.0864978	-0.285491	NaN	0.348544	-0.134059	0.567774	0.22486	0.557188	0.706765	0.57626	8.15724	10.9769	2.3836	0.13963	0.855021	0.0820171	NaN	-0.599032	0.250362	-0.0603704	0.683108	2.64765	-0.690364	-0.500413	6.42963	8.57288	1.86158	0.284792	0.545472	-0.396171	NaN	0.666438	-0.126749	0.699184	-0.275997	-0.443729	1.03715	0.62004	A:A/J	C:129S1/SvImJ
UNC3930995	2	127.354	62.0425	UNC3935177	127.668	2.62697	3.64707	0.791951	0.819412	0.0864978	-0.285491	NaN	0.348544	-0.134059	0.567774	0.22486	0.557188	0.706765	0.57626	8.15724	10.9769	2.3836	0.13963	0.855021	0.0820171	NaN	-0.599032	0.250362	-0.0603704	0.683108	2.64765	-0.690364	-0.500413	6.42963	8.57288	1.86158	0.284792	0.545472	-0.396171	NaN	0.666438	-0.126749	0.699184	-0.275997	-0.443729	1.03715	0.62004	A:A/J	C:129S1/SvImJ
UNC3936030	2	127.743	62.098	UNC3940862	128.176	3.67083	5.12367	1.11259	0.644874	0.190525	-0.29495	NaN	0.36914	-0.199779	0.576517	0.275144	0.506511	0.663036	0.758845	8.2246	11.0715	2.40416	0.135528	0.86797	0.0819776	NaN	-0.60704	0.208517	-0.0630195	0.649003	2.70759	-0.649337	-0.575791	5.61139	7.44972	1.61769	0.383602	0.416119	-0.391044	NaN	0.664355	0.0271274	0.698958	-0.261377	-0.496041	1.0117	0.587778	A:A/J	C:129S1/SvImJ
UNC3941118	2	128.199	62.5381	UNC3942340	128.296	4.67871	6.56463	1.42549	0.475571	0.322784	-0.284157	NaN	0.220318	-0.20738	0.558419	0.272397	0.434409	0.615899	0.900357	8.22371	11.0703	2.40388	0.135582	0.867797	0.0781777	NaN	-0.579562	0.210971	-0.0582627	0.649711	2.71997	-0.640783	-0.607103	5.62004	7.46155	1.62025	0.382454	0.417421	-0.391317	NaN	0.673913	0.0274005	0.699834	-0.260841	-0.491585	1.01463	0.582521	A:A/J	C:129S1/SvImJ
UNC3942540	2	128.313	62.631	UNC3944681	128.476	5.44164	7.66555	1.66455	0.363006	0.440086	-0.282044	NaN	0.145377	-0.210249	0.551259	0.269177	0.393736	0.589861	0.948748	8.23559	11.087	2.40751	0.13487	0.870086	0.0763016	NaN	-0.561012	0.212382	-0.0554824	0.650481	2.72914	-0.634601	-0.62412	5.62308	7.4657	1.62116	0.382051	0.417879	-0.390961	NaN	0.676304	0.0272731	0.699781	-0.260565	-0.490124	1.01557	0.584009	A:A/J	C:129S1/SvImJ
UNC3944934	2	128.496	62.631	JAX00503177	129.159	5.44164	7.66555	1.66455	0.363006	0.440086	-0.282044	NaN	0.145377	-0.210249	0.551259	0.269177	0.393735	0.589861	0.948748	8.23559	11.087	2.40751	0.13487	0.870086	0.0763015	NaN	-0.561012	0.212382	-0.0554824	0.65048	2.72914	-0.634601	-0.62412	5.62308	7.4657	1.62116	0.382051	0.417879	-0.390961	NaN	0.676304	0.0272735	0.699781	-0.260565	-0.490124	1.01557	0.584009	A:A/J	C:129S1/SvImJ
UNC3953195	2	129.172	62.9543	UNC3961932	129.882	5.85317	8.2631	1.79431	0.309967	0.508685	-0.337839	NaN	0.209368	-0.144751	0.701534	0.323989	0.114003	0.640107	1.01244	7.36351	9.86683	2.14255	0.196247	0.707198	-0.0391395	NaN	-0.437662	0.336632	0.1839	0.768439	1.46795	-0.524955	-0.503915	6.77935	9.05592	1.96647	0.248666	0.604383	-0.463682	NaN	0.747485	0.20269	0.888027	-0.200628	-1.2777	1.08277	0.670702	A:A/J	C:129S1/SvImJ
JAX00100059	2	129.953	63.186	backupUNC020195558	131.319	6.49605	9.20182	1.99815	0.238489	0.622531	-0.343165	NaN	0.132002	-0.142272	0.734016	0.333387	0.084833	0.610704	1.04384	7.69889	10.3347	2.24415	0.170386	0.768567	-0.0960847	NaN	-0.288764	0.396153	0.294742	0.816912	1.53495	-0.446946	-0.529981	6.97921	9.33278	2.02659	0.229638	0.638956	-0.428005	NaN	0.647039	0.17921	0.870687	-0.233831	-1.34035	1.03198	0.714142	A:A/J	C:129S1/SvImJ
UNC3978745	2	131.426	63.498	UNC3980085	131.534	6.5017	9.21009	1.99995	0.237922	0.623564	-0.373493	NaN	0.149924	-0.084702	0.769871	0.363113	0.0875192	0.63022	1.04267	7.53086	10.1001	2.19321	0.182972	0.737614	0.037401	NaN	-0.375079	0.109649	0.149945	0.686373	1.54688	-0.566759	-0.70073	7.11769	9.52497	2.06832	0.217128	0.663283	-0.206208	NaN	0.379619	-0.239225	0.636326	-0.446485	-1.44208	0.795358	0.518551	A:A/J	C:129S1/SvImJ
UNC3981251	2	131.614	63.8445	UNC4005959	133.333	6.8802	9.76582	2.12062	0.202237	0.694139	-0.161005	NaN	-0.0656857	-0.41219	0.551017	0.103019	-0.0559993	0.405048	0.81588	6.74917	9.01416	1.9574	0.251641	0.599218	0.0278185	NaN	-0.361423	0.288941	0.166364	0.314457	1.44746	-0.551915	-0.700114	7.5706	10.1555	2.20525	0.17993	0.744897	0.0283847	NaN	0.145454	-0.458363	0.415682	-0.695819	-1.70262	0.570682	0.282833	A:A/J	C:129S1/SvImJ
JAX00504277	2	133.335	65.1924	UNC4012048	133.804	6.79206	9.63621	2.09248	0.210143	0.677484	-0.165725	NaN	-0.0470088	-0.421268	0.536564	0.154799	-0.0254129	0.412272	0.818425	6.95462	9.29868	2.01918	0.231917	0.634667	0.0275823	NaN	-0.384223	0.303935	0.139255	0.344806	1.45785	-0.554405	-0.698734	6.35495	8.46996	1.83923	0.292981	0.533161	0.0231697	NaN	0.13905	-0.438827	0.374971	-0.571495	-1.67193	0.579994	0.283352	A:A/J	C:129S1/SvImJ
UNC4012517	2	133.842	65.4234	UNC4018155	134.258	6.51153	9.22449	2.00307	0.236938	0.625365	-0.159681	NaN	-0.106342	-0.382581	0.51336	0.184122	-0.0481499	0.400515	0.811327	6.47078	8.62962	1.8739	0.280352	0.552296	0.0217558	NaN	-0.302559	0.247833	0.127794	0.363057	1.51358	-0.537953	-0.691376	6.1147	8.13943	1.76745	0.32046	0.494226	0.0125097	NaN	0.168528	-0.479525	0.340574	-0.476821	-1.57694	0.586403	0.292095	A:A/J	C:129S1/SvImJ
UNC020201653	2	134.288	65.6366	JAX00504685	135.627	6.29104	8.90176	1.93299	0.259786	0.585384	-0.166932	NaN	-0.0990069	-0.348529	0.510033	0.197546	0.218478	0.402067	0.875344	7.2268	9.67659	2.10125	0.207653	0.682661	0.000297519	NaN	-0.278206	0.259241	0.084833	0.357943	2.76686	-0.508708	-0.717884	4.96664	6.57155	1.42699	0.474808	0.323482	0.0127373	NaN	0.173769	-0.464366	0.283487	-0.436641	-0.881731	0.586975	0.303654	A:A/J	C:129S1/SvImJ
UNC4035677	2	135.637	66.8867	UNC4035677	135.637	5.87491	8.29474	1.80118	0.307323	0.512405	-0.141585	NaN	-0.154808	-0.291495	0.524753	0.217329	0.212345	0.391725	0.810294	6.86814	9.17885	1.99316	0.240069	0.619663	-0.259013	NaN	0.117946	0.513325	0.151205	0.635862	3.22457	-0.226062	-0.425031	3.69913	4.86237	1.05585	0.676754	0.169569	-0.0555952	NaN	0.169819	-0.30266	0.350361	-0.23102	-0.792967	0.656644	0.340918	A:A/J	C:129S1/SvImJ
UNC4035785	2	135.644	66.892	UNC021478196	135.677	5.88093	8.30351	1.80308	0.306593	0.513437	-0.141719	NaN	-0.155132	-0.290966	0.526801	0.217418	0.211792	0.392071	0.810025	6.87771	9.1921	1.99604	0.239157	0.621317	-0.265777	NaN	0.129685	0.521393	0.151329	0.642716	3.23825	-0.218264	-0.417893	3.70099	4.86487	1.05639	0.67645	0.169764	-0.0587801	NaN	0.170703	-0.298239	0.357071	-0.227889	-0.792727	0.659582	0.344043	A:A/J	C:129S1/SvImJ
UNC4036309	2	135.684	66.9221	UNC4048065	136.645	5.90834	8.34341	1.81175	0.303289	0.518144	-0.142966	NaN	-0.155571	-0.287549	0.536931	0.218453	0.210434	0.394517	0.809267	6.93911	9.27719	2.01452	0.233363	0.631968	-0.298838	NaN	0.18756	0.560533	0.15061	0.676271	3.30583	-0.180183	-0.382778	3.71432	4.88273	1.06027	0.674272	0.171165	-0.0756598	NaN	0.176276	-0.275032	0.391685	-0.211254	-0.790336	0.67535	0.36057	A:A/J	C:129S1/SvImJ
JAX00504837	2	136.67	67.6238	JAX00504924	137.264	6.47997	9.17826	1.99303	0.24011	0.61959	-0.195944	NaN	-0.0878421	-0.215703	0.569937	0.269083	1.48482	-0.0657115	0.85061	5.39226	7.15059	1.55273	0.413371	0.38366	-0.425957	NaN	0.458525	0.726956	0.133057	0.808318	0.817808	0.151154	-0.243596	3.6274	4.76633	1.035	0.688454	0.162125	-0.233603	NaN	0.274767	-0.0815593	0.602799	-0.0542816	1.16693	0.351968	0.51647	A:A/J	C:129S1/SvImJ
UNC4053973	2	137.301	67.9169	UNC021491922	137.667	6.69586	9.49488	2.06179	0.21905	0.659458	0.0122404	NaN	-0.298487	-0.462911	0.367597	0.0602759	1.26653	-0.271978	0.63458	5.73135	7.61378	1.65331	0.367878	0.434296	-0.881856	NaN	0.911143	1.19973	0.579625	1.26322	1.25545	0.619256	0.217778	3.65245	4.79986	1.04228	0.684372	0.164708	-0.471826	NaN	0.513988	0.19773	0.840523	0.184837	1.41192	0.593655	0.760517	A:A/J	C:129S1/SvImJ
UNC4059113	2	137.731	68.1168	UNC4071406	138.664	6.77959	9.61788	2.0885	0.211282	0.675138	0.0566637	NaN	-0.397547	-0.510773	0.324666	0.0949358	0.844255	-0.412815	0.596118	5.59148	7.42251	1.61178	0.386251	0.41313	-0.907997	NaN	0.948179	1.21713	0.621233	1.05919	0.969553	1.57804	0.219993	3.47351	4.5605	0.990301	0.71342	0.146655	-0.604673	NaN	0.724232	0.321634	1.00597	0.55987	0.508795	-0.0302868	0.932954	A:A/J	C:129S1/SvImJ
UNC4072004	2	138.709	68.519	JAX00505128	138.84	6.89876	9.79313	2.12655	0.200603	0.697663	0.0224467	NaN	-0.373597	-0.473566	0.349732	0.174847	0.874006	-0.347895	0.624641	6.36344	8.48165	1.84177	0.292042	0.534555	-0.892997	NaN	0.939031	1.21839	0.622176	0.947008	0.891999	1.77124	0.214676	4.47504	5.90596	1.28246	0.550772	0.259028	-0.60548	NaN	0.701839	0.308611	0.992346	0.753629	0.546621	-0.256018	0.934875	A:A/J	C:129S1/SvImJ
JAX00505133	2	138.866	68.519	JAX00505133	138.866	6.89176	9.78283	2.12432	0.201218	0.696334	0.0154879	NaN	-0.365835	-0.466649	0.356459	0.181898	0.881711	-0.340549	0.6316	6.35982	8.47667	1.84068	0.292442	0.533961	-0.88265	NaN	0.93043	1.20802	0.61228	0.936121	0.879344	1.76016	0.205156	4.47706	5.90868	1.28305	0.550452	0.259281	-0.6008	NaN	0.698878	0.303946	0.98795	0.748593	0.540246	-0.261049	0.930815	A:A/J	C:129S1/SvImJ
UNC4074686	2	138.873	68.519	UNC4074686	138.873	6.8894	9.77936	2.12356	0.201426	0.695885	0.0131132	NaN	-0.363162	-0.464288	0.358757	0.184299	0.884312	-0.338048	0.633984	6.35829	8.47456	1.84023	0.292611	0.533709	-0.878876	NaN	0.927161	1.20424	0.608654	0.932176	0.874855	1.75614	0.201636	4.47752	5.9093	1.28319	0.550379	0.259338	-0.59898	NaN	0.697581	0.30213	0.986225	0.746658	0.537889	-0.262989	0.929189	A:A/J	C:129S1/SvImJ
UNC4075526	2	138.944	68.519	UNC4075526	138.944	6.88709	9.77595	2.12282	0.20163	0.695445	0.0107057	NaN	-0.360438	-0.461894	0.361089	0.186734	0.886962	-0.335507	0.636407	6.35657	8.47219	1.83971	0.292802	0.533426	-0.874873	NaN	0.923639	1.20022	0.6048	0.928	0.870138	1.75188	0.197881	4.47787	5.90978	1.28329	0.550322	0.259383	-0.597033	NaN	0.696133	0.300185	0.984371	0.744598	0.53542	-0.265058	0.927431	A:A/J	C:129S1/SvImJ
UNC4076217	2	139.019	68.519	UNC4080705	139.437	6.88473	9.77249	2.12207	0.201837	0.694999	0.00828375	NaN	-0.357686	-0.459486	0.363436	0.18918	0.889602	-0.332957	0.638848	6.35471	8.46963	1.83916	0.293007	0.533122	-0.87077	NaN	0.919968	1.1961	0.600842	0.923729	0.865361	1.74752	0.194009	4.47812	5.91012	1.28337	0.550283	0.259414	-0.59497	NaN	0.694542	0.298124	0.982401	0.742423	0.53285	-0.267244	0.92555	A:A/J	C:129S1/SvImJ
UNC4081522	2	139.525	69.1262	UNC4082030	139.559	6.87102	9.75231	2.11769	0.20305	0.692398	-0.0136049	NaN	-0.341373	-0.440347	0.2066	0.380826	0.962371	-0.323452	0.663272	6.8613	9.16938	1.99111	0.240723	0.618482	-0.828639	NaN	0.873938	1.15048	0.396702	0.957524	0.890311	1.69039	0.152652	5.41064	7.17564	1.55817	0.410824	0.386344	-0.579556	NaN	0.691466	0.286186	1.20238	0.572268	0.424934	-0.266809	0.912175	A:A/J	C:129S1/SvImJ
UNC4083925	2	139.72	69.202	JAX00506562	147.091	6.86661	9.74582	2.11628	0.203441	0.691562	-0.0185588	NaN	-0.335598	-0.43542	0.211371	0.385811	0.967659	-0.31826	0.668315	6.85478	9.16035	1.98914	0.241348	0.617356	-0.817922	NaN	0.863364	1.13971	0.386209	0.946637	0.878747	1.67916	0.142181	5.41007	7.17488	1.558	0.410902	0.386262	-0.573715	NaN	0.686188	0.280337	1.19673	0.566296	0.418278	-0.272914	0.906603	A:A/J	C:129S1/SvImJ
UNC4177186	2	147.117	72.627	UNC4180609	147.368	7.09902	10.0881	2.19061	0.183634	0.736047	-0.134669	NaN	-0.15935	-0.357974	0.35192	0.495234	0.483551	-0.16757	0.88683	6.92719	9.26066	2.01093	0.234479	0.629895	-0.556905	NaN	0.57355	0.892921	0.127442	0.691296	0.659306	1.42217	-0.172571	5.92272	7.87591	1.71023	0.343663	0.463867	-0.421094	NaN	0.624367	0.126396	1.07616	0.413899	-0.144126	-0.384938	0.777998	A:A/J	C:129S1/SvImJ
UNC4180844	2	147.387	72.8128	UNC4182601	147.493	7.09899	10.0881	2.1906	0.183637	0.736041	-0.13467	NaN	-0.159363	-0.357966	0.35192	0.495236	0.483553	-0.167569	0.886829	6.92705	9.26047	2.01088	0.234493	0.629871	-0.556901	NaN	0.573583	0.892895	0.127439	0.691292	0.6593	1.42216	-0.17257	5.92287	7.87612	1.71028	0.343644	0.463891	-0.421095	NaN	0.624388	0.12637	1.07616	0.413899	-0.144127	-0.384941	0.777999	A:A/J	C:129S1/SvImJ
UNC4182697	2	147.505	72.941	UNC4186400	147.777	7.00632	9.9515	2.16094	0.191339	0.718197	-0.137062	NaN	-0.211088	-0.322259	0.353146	0.499374	0.489582	-0.161856	0.882599	6.68548	8.92609	1.93828	0.258006	0.58837	-0.548332	NaN	0.650902	0.831452	0.120562	0.680024	0.645904	1.40795	-0.170587	5.97821	7.95203	1.72676	0.336843	0.472572	-0.428105	NaN	0.622712	0.100769	1.08359	0.423012	-0.140223	-0.382452	0.780745	A:A/J	C:129S1/SvImJ
UNC4186505	2	147.784	73.238	UNC4187507	147.86	6.96795	9.89498	2.14867	0.194603	0.71085	-0.136247	NaN	-0.259569	-0.28062	0.351084	0.499269	0.493558	-0.158147	0.877294	6.58277	8.78418	1.90746	0.268525	0.571016	-0.544822	NaN	0.724133	0.75947	0.118868	0.675442	0.635582	1.39661	-0.166914	5.89329	7.83557	1.70147	0.347317	0.459274	-0.435489	NaN	0.587052	0.11218	1.09048	0.432805	-0.132626	-0.375655	0.781393	A:A/J	C:129S1/SvImJ
UNC4187589	2	147.872	73.3871	UNC4188994	147.95	8.01328	11.4431	2.48483	0.120427	0.919278	-0.144962	NaN	-0.254538	-0.297546	0.35474	0.48961	0.486808	-0.191339	0.999111	6.77538	9.05043	1.96528	0.249056	0.603704	-0.55572	NaN	0.738758	0.757771	0.132117	0.699617	0.651372	1.43123	-0.202759	5.6083	7.44549	1.61677	0.384013	0.415655	-0.422944	NaN	0.5707	0.144529	1.07803	0.41393	-0.142795	-0.393412	0.755585	A:A/J	C:129S1/SvImJ
UNC4189306	2	147.964	73.4057	UNC4193851	148.333	8.01339	11.4432	2.48486	0.120421	0.919299	-0.144962	NaN	-0.254532	-0.29755	0.35474	0.489608	0.486806	-0.191344	0.999121	6.77538	9.05043	1.96528	0.249056	0.603703	-0.555723	NaN	0.738761	0.757767	0.132119	0.699622	0.651374	1.43124	-0.202758	5.6082	7.44536	1.61674	0.384025	0.41564	-0.422941	NaN	0.57069	0.144544	1.07803	0.413926	-0.142797	-0.393415	0.755577	A:A/J	C:129S1/SvImJ
UNC4194021	2	148.343	73.52	JAX00506992	149.17	8.25177	11.7987	2.56206	0.107376	0.969095	-0.137517	NaN	-0.265977	-0.313053	0.3205	0.481046	0.490747	-0.213565	1.00776	6.12272	8.15045	1.76985	0.319515	0.495509	-0.563814	NaN	0.751865	0.678263	0.296365	0.708739	0.610351	1.44024	-0.195183	4.32884	5.70867	1.23962	0.574148	0.240976	-0.413774	NaN	0.556464	0.212677	0.90665	0.409729	-0.0993589	-0.399511	0.727353	A:A/J	D:NOD/ShiLtJ
UNC4210389	2	149.196	73.804	UNC4224878	150.466	8.2766	11.8358	2.57011	0.10609	0.974325	-0.136817	NaN	-0.26709	-0.309202	0.319461	0.479125	0.489877	-0.215745	1.00811	6.11319	8.13735	1.767	0.320639	0.493984	-0.565093	NaN	0.753484	0.674908	0.297815	0.710757	0.61138	1.44198	-0.192536	4.30345	5.67444	1.23219	0.578235	0.237896	-0.412825	NaN	0.55518	0.216892	0.905645	0.408539	-0.0998222	-0.400035	0.722556	A:A/J	C:129S1/SvImJ
JAX00101596	2	150.485	74.743	JAX00101624	150.863	7.82923	11.1692	2.42536	0.131406	0.881383	-0.106978	NaN	-0.301709	-0.338591	0.287632	0.523013	0.452966	-0.234247	0.863317	7.35715	9.85797	2.14063	0.196766	0.70605	-0.55336	NaN	0.738936	0.650415	0.315159	0.915663	0.61816	1.43925	-0.257688	4.03565	5.31395	1.15391	0.621709	0.206413	-0.392931	NaN	0.530491	0.195998	0.887729	0.489125	-0.122346	-0.411555	0.597136	A:A/J	C:129S1/SvImJ
UNC4230833	2	150.906	74.831	UNC4230865	150.933	8.19109	11.7081	2.54239	0.110575	0.956344	-0.102864	NaN	-0.307084	-0.410459	0.274335	0.567521	0.439565	-0.229652	0.839013	7.73384	10.3836	2.25476	0.167859	0.775054	-0.558912	NaN	0.74514	0.696263	0.336446	0.944102	0.635658	1.43692	-0.235207	4.11731	5.42377	1.17776	0.608394	0.215815	-0.387744	NaN	0.524183	0.160392	0.881606	0.53012	-0.13078	-0.413221	0.574779	A:A/J	C:129S1/SvImJ
UNC4230993	2	150.975	74.831	UNC020228210	151.201	8.26205	11.8141	2.56539	0.106842	0.971259	-0.103379	NaN	-0.306472	-0.420327	0.272678	0.568369	0.43898	-0.227298	0.840846	7.75624	10.4149	2.26156	0.166256	0.779224	-0.559064	NaN	0.745237	0.702785	0.338152	0.943967	0.636363	1.43509	-0.234662	4.13727	5.45063	1.18359	0.605145	0.218141	-0.387848	NaN	0.524356	0.155496	0.881017	0.530289	-0.131284	-0.412676	0.576931	A:A/J	C:129S1/SvImJ
UNC4231314	2	151.22	74.831	UNC4240403	152.022	8.41759	12.0465	2.61587	0.0990386	1.0042	-0.103995	NaN	-0.305643	-0.444036	0.267262	0.570046	0.437546	-0.219316	0.83852	7.79093	10.4634	2.2721	0.163798	0.785693	-0.560008	NaN	0.746071	0.717652	0.343341	0.944024	0.63806	1.42881	-0.227555	4.19045	5.52221	1.19913	0.596506	0.224385	-0.387955	NaN	0.524638	0.14273	0.879128	0.530616	-0.132643	-0.410605	0.580737	A:A/J	C:129S1/SvImJ
UNC4240934	2	152.115	74.831	UNC4241542	152.183	8.40302	12.0247	2.61114	0.0997479	1.0011	-0.0786042	NaN	-0.328938	-0.484119	0.245953	0.547865	0.434182	-0.214803	0.760698	7.46529	10.0086	2.17335	0.188085	0.725647	-0.20822	NaN	0.397249	0.350067	0.0245263	0.609393	-0.312504	1.12226	-0.536903	4.25194	5.60503	1.21712	0.586548	0.231697	-0.462588	NaN	0.598738	0.202463	0.943169	0.602556	0.0613865	-0.342668	0.648963	A:A/J	D:NOD/ShiLtJ
UNC4242301	2	152.249	75.004	UNC4242810	152.299	8.40485	12.0275	2.61173	0.0996587	1.00148	-0.0802339	NaN	-0.327585	-0.482446	0.248085	0.549106	0.435885	-0.2132	0.762261	7.4231	9.94984	2.16058	0.191434	0.717981	-0.21763	NaN	0.404213	0.359881	0.0493528	0.614145	-0.305249	1.13229	-0.527778	4.23489	5.58205	1.21213	0.589306	0.229659	-0.464578	NaN	0.601079	0.20451	0.940423	0.605504	0.063919	-0.340897	0.650959	A:A/J	C:129S1/SvImJ
JAX00101732	2	152.314	75.1361	UNC4243122	152.338	8.38836	12.0028	2.60638	0.100466	0.997981	-0.0786693	NaN	-0.330011	-0.48516	0.247663	0.556833	0.434587	-0.213744	0.757734	7.28811	9.76188	2.11976	0.202474	0.693631	-0.236874	NaN	0.427223	0.384317	0.070425	0.622577	-0.28883	1.14741	-0.516118	4.262	5.61858	1.22006	0.584922	0.232902	-0.46905	NaN	0.606509	0.210181	0.939769	0.563876	0.0688678	-0.33748	0.683154	A:A/J	D:NOD/ShiLtJ
UNC4243676	2	152.384	75.2784	UNC4244689	152.468	8.35295	11.9499	2.59488	0.102219	0.990467	-0.0747798	NaN	-0.335515	-0.491202	0.246498	0.578589	0.430913	-0.215652	0.74233	6.83411	9.13172	1.98293	0.243337	0.613791	-0.268152	NaN	0.466441	0.426522	0.0973841	0.592783	-0.261391	1.16949	-0.47407	4.42169	5.83393	1.26682	0.559269	0.252379	-0.47521	NaN	0.613561	0.217095	0.93841	0.482077	0.0762014	-0.33191	0.748433	A:A/J	D:NOD/ShiLtJ
UNC4245309	2	152.524	75.407	UNC4257853	153.634	8.01072	11.4392	2.484	0.120574	0.918746	-0.0607385	NaN	-0.353216	-0.497903	0.170999	0.562744	0.453324	-0.225335	0.709428	6.01172	7.99801	1.73674	0.33277	0.477856	-0.310718	NaN	0.518328	0.392106	0.116608	0.58267	-0.230756	1.18612	-0.359359	4.72081	6.23828	1.35462	0.512219	0.290544	-0.478922	NaN	0.616291	0.317491	0.937498	0.268386	0.0957835	-0.312778	0.828099	A:A/J	E:NZO/HlLtJ
UNC4258549	2	153.681	75.989	UNC4267140	154.282	6.73419	9.55117	2.07401	0.215466	0.66662	-0.0560899	NaN	-0.352527	-0.401018	0.222418	0.466031	-0.0925297	0.0853046	0.700966	5.29033	7.01167	1.52257	0.427665	0.368896	-0.371597	NaN	0.573236	0.49065	0.0596643	0.665051	0.585568	0.758386	-0.296121	7.30872	9.79056	2.12599	0.200756	0.697331	-0.53091	NaN	0.677783	0.556823	1.16279	0.0192131	-0.896941	0.196083	0.873115	A:A/J	E:NZO/HlLtJ
UNC4267378	2	154.311	76.6937	JAX00508430	156.89	6.15582	8.70422	1.8901	0.274595	0.561308	0.00743561	NaN	-0.404099	-0.401397	0.162286	0.338751	-0.136903	0.0380081	0.653552	5.98475	7.96101	1.72871	0.336045	0.473603	-0.71878	NaN	0.947231	0.85972	0.393076	0.978381	1.24729	1.09774	0.0316229	8.40232	11.3216	2.45845	0.125194	0.902418	-0.553785	NaN	0.743556	0.601517	1.21345	-0.0663725	-0.95942	0.225408	0.903235	A:A/J	E:NZO/HlLtJ
UNC4297878	2	156.948	78.0283	UNC4303939	157.513	7.17905	10.2062	2.21625	0.177186	0.751571	-0.183542	NaN	-0.206118	-0.217185	0.336689	0.529785	0.0605655	0.229114	1.00272	6.19282	8.24682	1.79077	0.311334	0.506774	-0.60816	NaN	0.878167	0.708356	0.27469	0.864803	1.18299	0.981893	-0.11711	8.85996	11.9677	2.59876	0.101626	0.992997	-0.435746	NaN	0.695469	0.408857	1.09087	-0.190548	-1.08467	0.104031	0.845081	A:A/J	E:NZO/HlLtJ
UNC4304708	2	157.575	78.4	JAX00508617	157.845	7.50742	10.6917	2.32168	0.152643	0.816324	-0.173666	NaN	-0.235716	-0.209243	0.325497	0.519588	0.058808	0.224035	1.02672	6.06433	8.07024	1.75243	0.326441	0.486196	-0.545022	NaN	0.767647	0.68331	0.216648	0.803882	1.11912	0.920272	-0.190079	8.42831	11.3582	2.4664	0.12374	0.907491	-0.296594	NaN	0.465398	0.344708	0.957998	-0.325009	-1.20911	-0.0267419	0.698989	A:A/J	E:NZO/HlLtJ
UNC4307616	2	157.851	78.715	JAX00102196	158.491	7.47237	10.6398	2.31041	0.15512	0.809333	-0.177632	NaN	-0.230935	-0.196703	0.330749	0.544134	0.163269	0.228391	1.03584	5.97081	7.94188	1.72456	0.337747	0.471409	-0.554544	NaN	0.762614	0.707559	0.239455	0.875655	0.825021	0.932706	-0.179809	8.88644	12.0052	2.60689	0.100388	0.998317	-0.318471	NaN	0.471215	0.403711	0.995973	-0.174153	-1.26111	0.0019938	0.733906	A:A/J	E:NZO/HlLtJ
UNC4318058	2	158.524	78.715	JAX00508925	158.727	8.02994	11.4679	2.49022	0.119473	0.922731	-0.172417	NaN	-0.271138	-0.207411	0.492353	0.521795	0.247183	0.204921	1.02445	5.76427	7.65883	1.66309	0.363637	0.439332	-0.569166	NaN	0.71041	0.75743	0.28268	0.929997	0.747107	0.959916	-0.163624	9.00799	12.1774	2.64429	0.0948738	1.02285	-0.318213	NaN	0.471084	0.412814	1.06864	-0.163336	-1.07163	-0.00772069	0.736795	A:A/J	E:NZO/HlLtJ
UNC4322105	2	158.733	78.908	JAX00102326	160.243	8.1416	11.6343	2.52636	0.113245	0.945982	-0.167666	NaN	-0.267067	-0.219148	0.51812	0.470328	0.384025	0.189392	1.01533	5.87889	7.81583	1.69719	0.349114	0.457033	-0.597359	NaN	0.697318	0.819454	0.369402	1.08337	0.66191	0.99139	-0.130407	7.77498	10.4411	2.26726	0.164924	0.782716	-0.277753	NaN	0.426302	0.369629	0.979618	-0.482793	-0.457746	-0.0607308	0.68029	A:A/J	E:NZO/HlLtJ
JAX00102328	2	160.248	80.9263	UNC4352861	160.949	8.71579	12.4933	2.7129	0.0854582	1.06825	-0.180525	NaN	-0.248364	-0.307045	0.427079	0.487127	0.407222	0.543051	1.03445	5.52532	7.33214	1.59215	0.395136	0.403254	-0.59322	NaN	0.692769	0.778763	0.471245	1.08834	0.643526	0.938737	-0.138163	6.71431	8.96595	1.94693	0.25511	0.593273	-0.270119	NaN	0.428994	0.261115	0.956898	-0.344517	-0.45818	-0.0367177	0.671638	A:A/J	E:NZO/HlLtJ
UNC4353336	2	160.981	81.3486	UNC4354719	161.063	7.589	10.8126	2.34793	0.147004	0.83267	-0.153263	NaN	-0.161197	-0.320803	0.504244	0.393677	0.369886	0.544342	0.954916	5.73635	7.62061	1.6548	0.367233	0.435059	-0.611446	NaN	0.657452	0.781628	0.385787	1.12467	0.676354	0.94312	-0.115318	6.45018	8.60122	1.86773	0.282568	0.548876	-0.273601	NaN	0.441449	0.273648	0.963722	-0.232981	-0.460096	-0.0334113	0.687557	A:A/J	E:NZO/HlLtJ
UNC4355278	2	161.104	81.5923	UNC4355278	161.104	5.58549	7.87413	1.70985	0.343824	0.463664	0.410178	NaN	-0.732512	-0.890915	-0.00637611	-0.210043	-0.139018	-0.0416243	0.00593587	5.63069	7.4761	1.62341	0.381045	0.419024	-0.552251	NaN	0.597241	0.715491	0.260233	1.06051	0.62719	0.879592	-0.183913	5.7843	7.68625	1.66905	0.361071	0.442407	-0.0286581	NaN	0.194205	0.0200241	0.768429	-0.482504	-0.672553	-0.271368	0.272204	A:A/J	E:NZO/HlLtJ
UNC4355718	2	161.131	81.6463	JAX00509744	161.964	5.58541	7.87402	1.70982	0.343834	0.463652	0.410162	NaN	-0.732469	-0.890792	-0.00577415	-0.209976	-0.139093	-0.0415761	0.00606891	5.45659	7.23832	1.57178	0.404495	0.393087	-0.54931	NaN	0.592462	0.707403	0.186416	1.0563	0.632143	0.88094	-0.1494	5.93786	7.89667	1.71474	0.341793	0.466236	-0.0281773	NaN	0.193961	0.0166141	0.791375	-0.485287	-0.673516	-0.277244	0.227011	A:A/J	E:NZO/HlLtJ
UNC4368900	2	161.997	82.6731	UNC4390318	163.344	5.1985	7.31373	1.58816	0.396961	0.401252	0.414938	NaN	-0.735971	-0.909339	-0.0718252	-0.172209	-0.140442	-0.180863	0.000989518	5.31925	7.05107	1.53112	0.423582	0.373062	-0.552778	NaN	0.592055	0.746945	0.0620637	1.08282	0.652012	0.89241	-0.0369931	6.48403	8.6479	1.87787	0.278933	0.5545	-0.0185747	NaN	0.185905	-0.0693767	0.786796	-0.520706	-0.684824	-0.298893	0.15956	A:A/J	E:NZO/HlLtJ
UNC4390379	2	163.374	84.3392	UNC4400809	164.064	4.00166	5.59498	1.21494	0.587753	0.230805	0.409499	NaN	-0.727864	-0.78131	-0.169309	-0.133725	-0.353581	-0.205851	0.0332141	5.28546	7.00504	1.52112	0.428356	0.368195	-0.539263	NaN	0.568677	0.601116	0.0906399	1.07879	0.845266	0.8614	-0.0602751	6.54637	8.73392	1.89655	0.272328	0.564907	-0.0118908	NaN	0.183896	-0.034801	0.726679	-0.540182	-0.670856	-0.31193	0.14573	A:A/J	E:NZO/HlLtJ
UNC4401037	2	164.076	84.8883	UNC4421734	165.538	4.56002	6.39415	1.38847	0.494552	0.305788	0.407493	NaN	-0.815379	-0.714404	-0.172069	-0.138482	-0.473209	-0.219583	0.112887	5.65385	7.50776	1.63029	0.377989	0.42252	-0.537183	NaN	0.610156	0.545384	0.0898459	1.08162	0.903337	0.87698	-0.0732645	6.4592	8.61365	1.87043	0.281596	0.550373	-0.00789668	NaN	0.179511	-0.0485928	0.719347	-0.544987	-0.608746	-0.319645	0.141094	A:A/J	E:NZO/HlLtJ
backupUNC020552380	2	165.572	85.934	UNC4423325	165.63	2.58126	3.58277	0.777989	0.826382	0.0828191	0.334825	NaN	-0.508129	-0.494337	-0.45449	-0.0211889	-0.381973	-0.107239	0.191716	4.91219	6.49766	1.41095	0.482983	0.316068	-0.552464	NaN	0.502431	0.566628	0.24002	1.08094	0.921854	0.891558	-0.0335703	6.22484	8.29085	1.80033	0.307647	0.511947	-0.0218056	NaN	0.240951	-0.0309222	0.738756	-0.525001	-0.597189	-0.306195	0.158046	C:129S1/SvImJ	E:NZO/HlLtJ
JAX00510621	2	165.652	86.0259	UNC4436143	166.41	2.58822	3.59255	0.780112	0.825328	0.0833736	0.339124	NaN	-0.512556	-0.498866	-0.460461	-0.0254862	-0.385999	-0.111529	0.187513	4.91216	6.49762	1.41094	0.482988	0.316064	-0.553177	NaN	0.503163	0.567365	0.24075	1.08161	0.922583	0.892277	-0.0328405	6.2243	8.29011	1.80018	0.307708	0.511861	-0.0239717	NaN	0.243181	-0.0286958	0.740928	-0.52294	-0.594972	-0.304009	0.160258	C:129S1/SvImJ	E:NZO/HlLtJ
UNC4436339	2	166.421	87.1527	UNC4448063	167.484	2.60853	3.62112	0.786317	0.822235	0.0850043	0.169441	NaN	-0.32884	-0.360033	-0.29344	0.181999	-0.229145	0.0626261	0.37046	5.71313	7.58884	1.6479	0.37024	0.431516	-0.639264	NaN	0.611743	0.744317	0.333946	1.18484	1.01337	0.968782	0.0455087	5.93689	7.89535	1.71445	0.341912	0.466085	-0.396527	NaN	0.633538	0.418953	1.11801	0.120149	-0.22656	0.0524122	0.527478	C:129S1/SvImJ	E:NZO/HlLtJ
UNC4448306	2	167.515	87.5824	JAX00510965	167.656	2.43174	3.37265	0.732362	0.848524	0.0713358	0.158725	NaN	-0.303831	-0.351274	-0.282141	0.15238	-0.222578	0.0781029	0.382159	6.0107	7.99661	1.73644	0.332893	0.477696	-0.752719	NaN	0.771139	0.859107	0.43388	1.28471	1.13112	1.08726	0.154231	5.99114	7.96977	1.73061	0.335267	0.474609	-0.409068	NaN	0.658367	0.437904	1.13487	0.135546	-0.211522	0.0665527	0.536236	C:129S1/SvImJ	E:NZO/HlLtJ
UNC4449912	2	167.678	87.8579	UNC4449912	167.678	1.71568	2.37088	0.51483	0.936502	0.0284913	0.142847	NaN	-0.30483	-0.333004	-0.265533	0.154721	0.278224	-0.011726	0.0589537	5.46498	7.24978	1.57427	0.403345	0.394324	-0.745165	NaN	0.803084	0.864189	0.448353	1.25887	0.875254	1.28106	0.149694	5.01116	6.63199	1.44012	0.468175	0.329592	-0.414507	NaN	0.639369	0.444606	1.16291	0.149714	0.186952	-0.108275	0.35873	C:129S1/SvImJ	E:NZO/HlLtJ
UNC4450229	2	167.702	87.8995	UNC4450229	167.702	2.86508	3.98249	0.864787	0.781792	0.106909	0.127113	NaN	-0.306179	-0.341585	-0.256	0.210127	0.400793	-0.729532	0.0642545	8.17352	10.9998	2.38857	0.138629	0.858144	-0.722835	NaN	0.809339	0.886039	0.434904	1.17747	0.685993	2.40032	0.144821	8.23711	11.0891	2.40797	0.134778	0.870379	-0.432167	NaN	0.63066	0.423031	1.17459	0.217195	0.402606	-1.34787	0.359126	C:129S1/SvImJ	E:NZO/HlLtJ
UNC4450393	2	167.719	87.9273	JAX00511029	168.093	2.85603	3.96973	0.862015	0.783258	0.106095	0.12498	NaN	-0.303234	-0.339513	-0.253239	0.210515	0.402762	-0.727327	0.0662232	8.16873	10.993	2.38711	0.138923	0.857225	-0.721673	NaN	0.808975	0.884736	0.433069	1.17421	0.685238	2.39954	0.14364	8.24834	11.1049	2.4114	0.134107	0.872547	-0.432042	NaN	0.630478	0.422927	1.17746	0.217733	0.402498	-1.34871	0.358884	C:129S1/SvImJ	E:NZO/HlLtJ
UNC4454366	2	168.114	88.595	JAX00511040	168.152	2.91507	4.05302	0.880101	0.773651	0.111455	0.0593316	NaN	-0.200477	-0.28165	-0.160444	0.34869	0.463025	-0.67951	0.106285	7.9575	10.6966	2.32275	0.152409	0.816988	-0.662914	NaN	0.760103	1.01001	0.365833	0.902421	0.630096	2.40917	0.0777737	8.41187	11.335	2.46137	0.124658	0.904281	-0.415112	NaN	0.621275	0.189772	1.19862	0.437948	0.391337	-1.43623	0.343674	C:129S1/SvImJ	C:129S1/SvImJ
UNC4454897	2	168.153	88.6622	UNC4458398	168.347	2.88233	4.00681	0.870068	0.778992	0.108467	0.0473628	NaN	-0.183783	-0.269939	-0.145064	0.355341	0.474493	-0.666964	0.117722	7.96009	10.7003	2.32354	0.152238	0.817478	-0.65477	NaN	0.755168	1.00143	0.353619	0.88793	0.622869	2.40272	0.0694808	8.40476	11.325	2.4592	0.125056	0.902894	-0.403108	NaN	0.607635	0.177884	1.19098	0.425443	0.380035	-1.44858	0.331689	C:129S1/SvImJ	C:129S1/SvImJ
UNC4458649	2	168.365	88.993	JAX00102941	168.419	3.02599	4.20962	0.914107	0.755342	0.121857	0.0129644	NaN	-0.116941	-0.265297	-0.101422	0.245685	0.56356	-0.600893	0.153796	8.97653	12.1328	2.63461	0.0962748	1.01649	-0.632039	NaN	0.712709	1.03203	0.317528	1.11835	0.479757	2.32643	0.0392012	8.80954	11.8964	2.58326	0.104019	0.982889	-0.362946	NaN	0.569852	0.165816	1.17518	0.664999	0.194938	-1.54199	0.288513	C:129S1/SvImJ	C:129S1/SvImJ
UNC4459529	2	168.424	88.993	UNC4471180	169.093	3.03516	4.22258	0.916922	0.753813	0.122736	0.00778922	NaN	-0.11187	-0.25974	-0.0921797	0.246513	0.568712	-0.595388	0.158575	8.99786	12.163	2.64117	0.0953228	1.0208	-0.615229	NaN	0.696063	1.01351	0.287849	1.1104	0.462685	2.30923	0.0239308	8.83575	11.9334	2.59131	0.102769	0.988138	-0.348332	NaN	0.55548	0.149907	1.16254	0.660698	0.178043	-1.55958	0.275182	C:129S1/SvImJ	C:129S1/SvImJ
UNC4471611	2	169.113	89.2816	UNC4490062	170.236	3.09585	4.30835	0.935547	0.743655	0.128629	-0.00787742	NaN	-0.0909573	-0.240946	-0.0594827	0.344195	0.585395	-0.594572	0.120743	9.42922	12.776	2.77427	0.0777586	1.10925	-0.535887	NaN	0.619109	0.938262	0.163297	1.16843	0.380963	2.23029	-0.087417	8.68282	11.7172	2.54437	0.11025	0.957623	-0.276353	NaN	0.482101	0.0769686	1.0777	0.612365	0.109327	-1.63157	0.207273	C:129S1/SvImJ	C:129S1/SvImJ
UNC4490541	2	170.258	91.912	UNC4493189	170.383	3.33092	4.64109	1.0078	0.703668	0.152632	0.116103	NaN	-0.166286	-0.362446	-0.178074	0.305349	0.450863	-0.88988	-0.0143036	9.17294	12.4115	2.69511	0.0878141	1.05644	-0.46388	NaN	0.484231	0.939468	0.109724	1.15725	0.307466	1.92502	-0.20838	7.87905	10.5867	2.29888	0.157689	0.8022	-0.0949585	NaN	0.271383	-0.00635314	0.88795	0.428647	-0.214379	-1.62229	0.102897	C:129S1/SvImJ	C:129S1/SvImJ
UNC4493428	2	170.397	91.912	UNC4493428	170.397	3.3309	4.64107	1.00779	0.703671	0.152631	0.116105	NaN	-0.166293	-0.36244	-0.178076	0.305347	0.450861	-0.88988	-0.0143052	9.17292	12.4114	2.69511	0.0878147	1.05643	-0.463879	NaN	0.484232	0.939463	0.109723	1.15725	0.307465	1.92502	-0.208381	7.87903	10.5867	2.29888	0.15769	0.802197	-0.0949562	NaN	0.27138	-0.00635323	0.887947	0.428644	-0.214382	-1.62229	0.102895	C:129S1/SvImJ	C:129S1/SvImJ
backupUNC020554460	2	170.412	91.912	UNC4496260	170.542	3.33086	4.641	1.00778	0.703679	0.152626	0.116104	NaN	-0.166293	-0.362438	-0.178075	0.305325	0.450862	-0.8899	-0.014306	9.17299	12.4115	2.69513	0.0878116	1.05645	-0.463878	NaN	0.484231	0.939463	0.109722	1.15724	0.307465	1.92509	-0.208381	7.8791	10.5868	2.2989	0.157685	0.802211	-0.0949572	NaN	0.271382	-0.00635307	0.887948	0.428631	-0.214382	-1.62235	0.102895	C:129S1/SvImJ	C:129S1/SvImJ
UNC4496353	2	170.552	92.2431	UNC4502491	170.878	4.18968	5.86357	1.27326	0.555767	0.255107	0.119079	NaN	-0.32623	-0.390893	-0.188158	0.46348	0.4617	-0.772151	-0.0357451	8.85029	11.954	2.59578	0.102081	0.991056	-0.466787	NaN	0.532721	0.932954	0.118484	1.02233	0.308351	2.19434	-0.195313	7.72246	10.3677	2.25131	0.168679	0.77294	-0.09845	NaN	0.250233	-0.023615	0.891501	0.349995	-0.20895	-1.7089	0.0943862	C:129S1/SvImJ	C:129S1/SvImJ
UNC4502733	2	170.889	93.0543	UNC4509740	171.313	5.90103	8.33276	1.80944	0.304168	0.516887	0.119036	NaN	-0.448728	-0.416673	-0.190335	0.657902	0.465734	-0.742768	-0.0355016	8.4052	11.3256	2.45933	0.125032	0.90298	-0.472693	NaN	0.622724	0.938856	0.131185	0.831944	0.30818	2.18809	-0.184274	7.85123	10.5478	2.29042	0.159597	0.796977	-0.0977385	NaN	0.226065	-0.0371783	0.889816	0.413953	-0.209401	-1.70385	0.094001	C:129S1/SvImJ	C:129S1/SvImJ
UNC4509856	2	171.323	94.0961	UNC4512048	171.457	6.71763	9.52685	2.06873	0.217009	0.663522	-0.149313	NaN	-0.187068	-0.153669	0.050339	0.98548	0.745034	-0.509618	0.454862	8.48497	11.438	2.48374	0.12062	0.918579	-0.412171	NaN	0.564215	0.87794	0.076196	0.77298	0.243505	2.13502	-0.269905	7.98287	10.7322	2.33047	0.150734	0.82179	-0.132496	NaN	0.25985	-0.00994389	0.921548	0.482988	-0.173331	-1.67136	0.146574	C:129S1/SvImJ	C:129S1/SvImJ
UNC4512179	2	171.467	94.4436	UNC4520865	172.045	6.56516	9.30311	2.02014	0.231621	0.635223	-0.272444	NaN	0.0417416	-0.034507	0.169425	1.21365	0.708777	-0.428654	0.634406	8.33343	11.2246	2.43739	0.129117	0.889015	-0.399704	NaN	0.523879	0.868454	0.0663846	0.734456	0.253987	2.13826	-0.271676	8.90144	12.0264	2.61151	0.0996929	1.00134	-0.140523	NaN	0.33018	-0.00586799	0.944512	0.552616	-0.331227	-1.65867	0.158756	C:129S1/SvImJ	C:129S1/SvImJ
JAX00103214	2	172.062	94.7998	UNC4529185	172.536	5.94252	8.39318	1.82256	0.299203	0.524035	-0.260937	NaN	0.159406	-0.0429525	0.0624552	1.25585	0.546889	-0.326388	0.622069	8.868	11.9791	2.60123	0.101249	0.994611	-0.416408	NaN	0.494532	0.914461	0.0198508	0.749285	0.333116	2.34345	-0.254477	8.91126	12.0403	2.61453	0.0992401	1.00331	-0.147959	NaN	0.432149	0.00137689	0.843503	0.560797	-0.397965	-1.71284	0.181785	C:129S1/SvImJ	C:129S1/SvImJ
UNC4529290	2	172.54	94.9292	UNC4531413	172.663	6.94201	9.85678	2.14037	0.196836	0.705896	-0.257502	NaN	0.0872061	-0.0488909	0.0587075	1.33995	0.553145	-0.308823	0.626436	8.82604	11.9197	2.58833	0.10323	0.986192	-0.415158	NaN	0.500469	0.93672	0.0131612	0.712196	0.330958	2.34254	-0.252519	8.95615	12.1039	2.62834	0.0971924	1.01237	-0.162093	NaN	0.4293	0.0271725	0.856149	0.605191	-0.38118	-1.69554	0.196361	C:129S1/SvImJ	C:129S1/SvImJ
UNC4531549	2	172.671	95.5222	UNC4536733	172.965	7.00484	9.94931	2.16047	0.191464	0.717912	-0.254384	NaN	0.0836647	-0.0559048	0.0138568	1.3397	0.55678	-0.310023	0.622175	9.16835	12.4049	2.6937	0.0880041	1.0555	-0.419377	NaN	0.499515	0.949956	-0.136721	0.726156	0.421016	2.35647	-0.244089	9.30804	12.6035	2.73681	0.0823793	1.08418	-0.170332	NaN	0.438574	0.0426996	0.955397	0.607371	-0.382896	-1.69093	0.207284	C:129S1/SvImJ	C:129S1/SvImJ
UNC4536843	2	172.975	95.7838	UNC4537497	173.02	6.28989	8.90008	1.93263	0.25991	0.585177	-0.212147	NaN	0.189403	-0.107062	-0.0332439	1.46448	0.490003	-0.279665	0.390129	9.85652	13.386	2.90674	0.0632433	1.19899	-0.401889	NaN	0.419435	0.971767	-0.434234	0.65425	0.503495	2.33474	-0.274065	8.79658	11.878	2.57928	0.104642	0.980295	-0.143553	NaN	0.4067	0.118806	1.00095	0.412019	-0.344799	-1.72059	0.160908	C:129S1/SvImJ	C:129S1/SvImJ
UNC4537733	2	173.03	95.8304	UNC4540317	173.172	6.17273	8.72891	1.89546	0.27271	0.5643	-0.211561	NaN	0.264799	-0.105163	-0.0230808	1.47173	0.49065	-0.258237	0.273292	9.57623	12.9855	2.81977	0.0724618	1.13989	-0.403792	NaN	0.372633	0.971725	-0.437615	0.652255	0.50414	2.32198	-0.236124	8.79346	11.8736	2.57832	0.104792	0.979671	-0.146921	NaN	0.401171	0.123535	1.00384	0.414816	-0.341511	-1.71969	0.163558	C:129S1/SvImJ	C:129S1/SvImJ
UNC4540460	2	173.176	96.1944	UNC4546642	173.612	4.51246	6.3259	1.37365	0.502252	0.299078	-0.219038	NaN	0.273753	-0.073093	-0.00774814	1.24961	0.491073	-0.203024	0.271177	8.28752	11.16	2.42337	0.13179	0.880117	-0.386159	NaN	0.356728	0.950581	-0.468897	0.587123	0.4768	2.28147	-0.107357	9.03548	12.2164	2.65275	0.0936639	1.02843	-0.16118	NaN	0.41962	0.262586	1.02501	0.464774	-0.32052	-1.66404	0.0385064	C:129S1/SvImJ	H:WSB/EiJ
JAX00103329	2	173.641	97.4766	UNC4549601	173.855	3.3061	4.60592	1.00016	0.707928	0.150011	-0.219654	NaN	0.270001	0.0646986	0.00570351	1.03174	0.485069	-0.208478	0.26045	8.07658	10.8637	2.35901	0.144678	0.839598	-0.376399	NaN	0.343176	0.935673	-0.488604	0.565694	0.465241	2.25372	-0.0757783	9.14712	12.3748	2.68715	0.0888876	1.05116	-0.18455	NaN	0.441207	0.391393	1.04742	0.43472	-0.294493	-1.64196	0.0401029	C:129S1/SvImJ	H:WSB/EiJ
UNC4549947	2	173.881	97.8177	UNC4554883	174.301	2.85793	3.97241	0.862598	0.78295	0.106266	-0.233498	NaN	0.312313	0.14398	0.058807	0.971209	0.511781	-0.207522	0.268374	6.84455	9.14618	1.98607	0.242331	0.615591	-0.37126	NaN	0.363462	0.861571	-0.223802	0.509254	0.356953	2.22725	-0.0712994	9.30775	12.6031	2.73672	0.0823905	1.08412	-0.21558	NaN	0.547241	0.43008	1.0142	0.324953	-0.332767	-1.63352	0.0606786	C:129S1/SvImJ	H:WSB/EiJ
UNC4555429	2	174.334	97.9773	UNC4556034	174.375	3.09887	4.31263	0.936475	0.743146	0.128926	-0.309153	NaN	0.464017	0.216818	0.214463	1.03408	0.557135	-0.138013	0.349048	6.39128	8.52002	1.8501	0.288976	0.539138	-0.361828	NaN	0.396872	0.835686	0.0535368	0.486999	0.162536	2.19729	-0.0862608	8.70517	11.7488	2.55122	0.109128	0.962064	-0.231317	NaN	0.601541	0.458896	0.829166	0.337676	-0.277182	-1.60864	0.0799636	C:129S1/SvImJ	H:WSB/EiJ
UNC4556542	2	174.407	98.0123	UNC4558476	174.55	2.4935	3.4594	0.751199	0.839507	0.0759758	-0.295771	NaN	0.474534	0.200138	0.189777	0.822804	0.541185	-2.00629	0.422558	3.8886	5.11643	1.11102	0.645757	0.189931	-0.362087	NaN	0.377339	0.829835	0.0557074	0.820686	0.129262	-0.148961	-0.0290235	5.0331	6.66179	1.44659	0.464922	0.332619	-0.190259	NaN	0.586077	0.424275	0.795279	-0.0940029	-0.295353	0.523901	-0.00533757	C:129S1/SvImJ	H:WSB/EiJ
JAX00512370	2	174.572	98.0919	UNC4561324	177.297	1.83536	2.5378	0.551076	0.924224	0.0342228	-0.0943406	NaN	0.134161	-0.0029748	-0.00434316	0.631727	0.346007	-2.3825	0.226239	4.36982	5.76394	1.25162	0.567567	0.245983	-0.450654	NaN	0.557942	0.912435	0.139471	0.910824	0.210121	-0.0218982	0.0617694	4.07844	5.37148	1.1664	0.614727	0.211317	-0.0157153	NaN	0.299008	0.25059	0.625431	-0.258609	-0.466624	0.205724	-0.175	C:129S1/SvImJ	H:WSB/EiJ
UNC4561359	2	177.562	99.5316	JAX00512441	177.894	1.50157	2.07275	0.450093	0.955704	0.0196766	0.0917461	NaN	-0.219925	-0.0944612	-0.183867	0.391342	0.171188	-2.68036	0.0408853	4.79567	6.33967	1.37664	0.500694	0.300428	-0.476932	NaN	0.64569	0.938769	0.16117	0.927469	0.228373	-0.000755113	0.0924833	3.45874	4.54076	0.986013	0.715804	0.145206	0.1569	NaN	-0.0135015	0.0122144	0.459608	-0.38518	-0.633838	-0.0764685	-0.347445	C:129S1/SvImJ	H:WSB/EiJ
UNC4563798	2	177.976	99.7308	JAX00512801	178.814	1.32989	1.83417	0.398285	0.968446	0.0139246	0.0898977	NaN	-0.219923	-0.042279	-0.190309	0.334387	0.173107	-2.7897	0.0728616	4.79211	6.33485	1.37559	0.501239	0.299955	-0.478354	NaN	0.643735	0.94258	0.0545119	0.920234	0.232029	-0.318734	0.190295	2.80758	3.67359	0.79771	0.816512	0.0880377	0.15054	NaN	-0.0134939	-0.0257111	0.357801	-0.337831	-0.627061	-0.120937	-0.319674	C:129S1/SvImJ	H:WSB/EiJ
UNC020555613	2	178.82	100.917	UNC020555613	178.82	1.18925	1.63904	0.355914	0.977102	0.01006	0.0898018	NaN	-0.219682	-0.0069992	-0.168421	0.265167	0.17184	-2.87732	0.0985395	5.48668	7.2794	1.5807	0.40038	0.397527	-0.478139	NaN	0.63774	1.01052	-0.00404797	0.917234	0.24257	-0.28969	0.151437	2.11648	2.75956	0.599231	0.906318	0.0427192	0.139605	NaN	-0.00205561	-0.13394	0.21003	-0.276926	-0.619355	-0.75172	-0.105466	C:129S1/SvImJ	C:129S1/SvImJ
UNC4577085	2	178.827	100.927	UNC4579030	178.945	1.05164	1.44838	0.314512	0.984043	0.00698589	0.0914681	NaN	-0.214557	-0.013573	-0.180979	0.196205	0.17246	-2.94835	0.110264	5.5201	7.32502	1.59061	0.395841	0.402479	-0.480514	NaN	0.727706	1.01458	0.0131365	0.74288	0.239123	-0.121615	0.0954888	1.97622	2.57486	0.559123	0.921356	0.0355727	0.138454	NaN	-0.0322804	-0.151081	0.200714	-0.200614	-0.618474	-0.922733	-0.046501	C:129S1/SvImJ	C:129S1/SvImJ
UNC4579152	2	178.95	101.167	JAX00512872	178.965	1.07901	1.48627	0.32274	0.982781	0.00754319	0.0947252	NaN	-0.201644	-0.0226534	-0.27271	0.129616	0.172484	-3.05651	0.118415	7.18892	9.62393	2.08981	0.210905	0.675913	-0.496706	NaN	0.834478	1.00996	-0.40731	0.649334	0.255083	-1.35695	0.469877	2.26683	2.95786	0.642291	0.888873	0.0511604	0.140876	NaN	-0.0834034	-0.14613	0.342049	-0.121501	-0.620189	-0.637715	-0.124831	C:129S1/SvImJ	C:129S1/SvImJ
UNC4579407	2	178.965	101.322	UNC4592021	179.856	1.07835	1.48537	0.322543	0.982812	0.00752956	0.0941489	NaN	-0.216479	0.0238138	-0.267418	0.130968	0.176661	-2.92618	0.0699316	6.77642	9.05186	1.96559	0.248954	0.603881	-0.495778	NaN	0.81266	0.92099	-0.430526	0.638431	0.246306	-1.88948	0.646198	2.61922	3.42383	0.743474	0.843227	0.0740557	0.142426	NaN	-0.125261	0.0428533	0.34928	-0.113103	-0.609003	-0.142728	-0.281093	C:129S1/SvImJ	H:WSB/EiJ
UNC4592279	2	179.881	102.667	JAX00513216	180.043	1.26859	1.74909	0.37981	0.972415	0.0121482	0.0951575	NaN	-0.260201	0.0574274	-0.273741	0.16497	0.182628	-2.76559	0.0195378	6.86066	9.16848	1.99091	0.240785	0.61837	-0.498075	NaN	0.790894	0.936528	-0.426057	0.563062	0.248353	-2.15847	0.722183	2.94189	3.85199	0.836448	0.796659	0.0987274	0.142737	NaN	-0.17874	0.0998651	0.340768	-0.0644076	-0.59922	0.095425	-0.355016	C:129S1/SvImJ	H:WSB/EiJ
UNC4594428	2	180.063	102.857	JAX00103653	180.612	1.10691	1.52493	0.331134	0.981434	0.00813887	0.10443	NaN	-0.255507	0.0511913	-0.177858	0.165163	0.157396	-2.73583	-0.0150421	6.59096	8.79548	1.90991	0.267675	0.572392	-0.482082	NaN	0.792371	0.917295	-0.301542	0.513099	0.227302	-2.41318	0.747022	1.47427	1.91597	0.416048	0.964344	0.0157679	0.126302	NaN	-0.190059	0.131122	0.0359664	-0.016349	-0.407356	0.271308	-0.367039	C:129S1/SvImJ	H:WSB/EiJ
UNC4600878	2	180.639	103.502	UNC4600878	180.639	0.804028	1.10597	0.240158	0.992933	0.00307992	0.100198	NaN	-0.197755	0.0549419	-0.167223	0.0840531	0.153677	-0.922872	-0.0116837	6.42881	8.57174	1.86133	0.284882	0.545335	-0.478963	NaN	0.742009	0.91583	-0.310416	0.580297	0.231428	-0.344918	0.744649	1.6705	2.17314	0.471892	0.949639	0.0224416	0.127141	NaN	-0.256113	0.13219	0.0281849	0.0467127	-0.400982	-0.151988	-0.36766	C:129S1/SvImJ	H:WSB/EiJ
UNC4601555	2	180.701	103.531	UNC4604234	180.942	0.725333	0.997328	0.216567	0.994872	0.002233	0.0990274	NaN	-0.17271	0.0555088	-0.163179	0.0534461	0.151513	-0.693688	-0.0107797	6.39288	8.52223	1.85058	0.288801	0.539402	-0.478129	NaN	0.72121	0.915647	-0.313709	0.604677	0.233415	-0.0687168	0.74401	1.75262	2.28092	0.495296	0.942672	0.0256395	0.127109	NaN	-0.276835	0.132844	0.0260844	0.06368	-0.398901	-0.215793	-0.367649	C:129S1/SvImJ	H:WSB/EiJ
UNC4604585	2	180.993	103.632	UNC4606016	181.16	0.531395	0.729953	0.158507	0.998095	0.000828181	0.0964863	NaN	-0.0393568	0.00488681	-0.148657	-0.029177	0.137428	-0.659803	-0.00746797	7.67403	10.3	2.23661	0.172202	0.763961	-0.482665	NaN	0.387862	1.13052	-0.31806	0.675122	0.270031	-0.0119723	0.747794	1.52335	1.98024	0.430004	0.960926	0.0173102	0.125669	NaN	-0.237496	0.0191364	0.0316189	0.104978	-0.409824	-0.173482	-0.365456	C:129S1/SvImJ	H:WSB/EiJ
UNC4606151	2	181.171	103.632	UNC4606857	181.245	0.562185	0.772367	0.167717	0.997716	0.000993134	0.099943	NaN	-0.000254357	-0.0293187	-0.15238	-0.0301438	0.140132	-0.667059	-0.0571981	8.5174	11.4838	2.49367	0.118865	0.924944	-0.479906	NaN	0.228756	1.21012	-0.314805	0.692395	0.579547	0.0981958	0.48258	1.35417	1.75882	0.381922	0.971977	0.0123441	0.125879	NaN	-0.152134	-0.0587951	0.0342243	0.107781	-0.417438	-0.174721	-0.354319	C:129S1/SvImJ	H:WSB/EiJ
JAX00513638	2	181.251	103.632	UNC4609715	181.685	0.647963	0.890598	0.193391	0.996406	0.00156378	0.100514	NaN	0.00283587	-0.0271784	-0.152673	0.0460941	0.143965	-0.647887	-0.158322	8.81485	11.9039	2.58489	0.103765	0.983951	-0.480642	NaN	0.23303	1.21183	-0.309933	0.796225	0.583639	0.127649	0.366742	1.1628	1.5088	0.327632	0.982003	0.00788699	0.121991	NaN	-0.151588	-0.0583495	0.045896	0.0964038	-0.419512	-0.170598	-0.280154	C:129S1/SvImJ	H:WSB/EiJ
UNC4609729	2	181.689	103.875	UNC4609915	181.744	0.785734	1.08071	0.234673	0.993419	0.00286733	0.0977856	NaN	0.0141321	-0.036154	0.0930133	-0.14451	0.130957	-0.619856	-0.234408	10.4207	14.1959	3.0826	0.0478047	1.32053	-0.480425	NaN	0.22761	1.2493	-0.375484	1.07465	0.580809	0.172435	0.348816	0.942585	1.2217	0.265289	0.990419	0.00418121	0.119299	NaN	-0.159496	-0.0240382	0.0482587	0.010078	-0.421441	-0.176798	-0.188623	C:129S1/SvImJ	H:WSB/EiJ
backupUNC030729939	3	3.16389	1.639	JAX00103749	3.19934	5.06631	7.12284	1.5467	0.416203	0.380695	-0.0311335	NaN	0.19438	0.463523	-0.459088	-0.241223	0.311088	1.30421	0.0520775	5.36489	7.11327	1.54463	0.417183	0.379674	0.118001	NaN	-0.326317	-0.805502	0.555626	0.0757397	-0.417113	0.0374237	-0.598553	3.50216	4.59879	0.998614	0.708791	0.149482	-0.400236	NaN	0.784486	0.429177	0.765482	0.385958	0.113889	0.542563	0.517831	A:A/J	H:WSB/EiJ
JAX00103773	3	3.51377	1.8203	backupUNC030360530	3.78542	5.0663	7.12282	1.5467	0.416205	0.380693	-0.0311333	NaN	0.19438	0.463517	-0.459084	-0.241221	0.311089	1.30421	0.0520793	5.36488	7.11326	1.54463	0.417183	0.379673	0.118002	NaN	-0.326317	-0.805499	0.555621	0.0757356	-0.417113	0.0374224	-0.598552	3.50217	4.59881	0.998619	0.708789	0.149483	-0.400236	NaN	0.784485	0.429176	0.765481	0.38596	0.11389	0.542563	0.517831	A:A/J	H:WSB/EiJ
JAX00513835	3	3.82956	1.961	UNC4645929	6.69352	5.06629	7.12281	1.5467	0.416206	0.380692	-0.0311333	NaN	0.194381	0.463511	-0.459081	-0.24122	0.311089	1.30421	0.0520792	5.36488	7.11326	1.54462	0.417184	0.379673	0.118002	NaN	-0.326316	-0.805495	0.555617	0.0757324	-0.417114	0.037423	-0.598553	3.50218	4.59882	0.998621	0.708787	0.149484	-0.400236	NaN	0.784484	0.429176	0.76548	0.385961	0.11389	0.542562	0.517831	A:A/J	H:WSB/EiJ
backupUNC030749504	3	6.72155	1.961	UNC4646360	6.75687	5.04062	7.08577	1.53866	0.420005	0.376746	-0.0284425	NaN	0.179101	0.460759	-0.457855	-0.241859	0.30894	1.30215	0.0507732	5.21987	6.91574	1.50173	0.437705	0.358818	0.114325	NaN	-0.286273	-0.811328	0.538701	0.0670942	-0.413564	0.0397225	-0.595932	3.51599	4.61728	1.00263	0.706553	0.150855	-0.398663	NaN	0.782428	0.424776	0.76115	0.382469	0.112774	0.541189	0.517012	A:A/J	H:WSB/EiJ
JAX00514285	3	6.92166	1.961	JAX00514706	9.49165	5.04049	7.08559	1.53862	0.420023	0.376727	-0.0284319	NaN	0.179033	0.460743	-0.457863	-0.241844	0.308931	1.30214	0.0507684	5.21936	6.91505	1.50158	0.437778	0.358746	0.114318	NaN	-0.286129	-0.811328	0.538704	0.0669829	-0.413554	0.0397307	-0.595928	3.51606	4.61738	1.00265	0.70654	0.150863	-0.398653	NaN	0.782399	0.424757	0.761141	0.382445	0.112766	0.54118	0.517006	A:A/J	H:WSB/EiJ
JAX00104218	3	9.52498	2.3543	JAX00104278	10.3123	5.66407	7.9882	1.73462	0.333636	0.476728	-0.0199058	NaN	0.169858	0.455472	-0.710881	-0.252843	0.304995	1.29633	0.0936004	6.11647	8.14186	1.76798	0.320251	0.494509	0.101087	NaN	-0.267925	-0.792623	0.838758	0.0853652	-0.41259	0.0317835	-0.583158	3.36283	4.41267	0.958198	0.731207	0.13596	-0.39921	NaN	0.786687	0.435644	0.595421	0.384296	0.109655	0.526334	0.618975	A:A/J	H:WSB/EiJ
UNC4696231	3	10.318	2.6089	JAX00514933	10.6602	5.63533	7.94647	1.72555	0.337338	0.471935	-0.016342	NaN	0.170905	0.475539	-0.711409	-0.253813	0.276903	1.29111	0.13749	5.33671	7.07486	1.53629	0.421127	0.375587	0.101087	NaN	-0.280506	-0.680572	0.822363	0.00652914	-0.489182	0.0213191	-0.569383	3.46789	4.55299	0.98867	0.714327	0.146103	-0.394891	NaN	0.793354	0.303757	0.591558	0.321112	0.206301	0.525675	0.703754	A:A/J	H:WSB/EiJ
JAX00104305	3	10.688	2.7818	UNC4770292	15.9053	6.47504	9.17103	1.99146	0.240609	0.618689	-0.0229705	NaN	0.173813	0.476797	-0.803189	-0.252198	0.275173	1.29835	0.311855	4.92034	6.5087	1.41335	0.481757	0.317172	0.114611	NaN	-0.283411	-0.674641	0.689774	-0.0202819	-0.490478	-0.00727483	-0.6493	3.51892	4.62119	1.00348	0.706079	0.151147	-0.394708	NaN	0.793365	0.301815	0.620996	0.312549	0.206333	0.527291	0.713376	A:A/J	H:WSB/EiJ
UNC4770791	3	15.9693	3.9973	UNC4780744	16.7923	6.3505	8.98872	1.95188	0.253467	0.596079	-0.0945041	NaN	0.19446	0.543501	-0.580443	-0.176486	0.444534	1.39027	0.404591	4.38727	5.78749	1.25674	0.564771	0.248128	0.125398	NaN	-0.165459	-0.682371	0.517872	-0.127587	-0.585239	-0.037632	-0.607309	3.26603	4.28352	0.930154	0.746604	0.12691	-0.391391	NaN	0.737525	0.302815	0.647434	0.262803	0.230317	0.526589	0.701734	D:NOD/ShiLtJ	H:WSB/EiJ
JAX00515772	3	16.7933	4.239	UNC4789712	17.5915	6.6216	9.38588	2.03812	0.226125	0.645651	-0.148355	NaN	0.198393	0.605357	-0.562171	-0.0919154	0.495352	1.43486	0.52929	4.42368	5.83662	1.26741	0.558951	0.252626	0.128015	NaN	-0.114305	-0.690361	0.518152	-0.206938	-0.587692	-0.0376402	-0.608506	3.18983	4.18194	0.908097	0.758599	0.119988	-0.392598	NaN	0.711465	0.310388	0.651407	0.264434	0.235806	0.529412	0.702645	H:WSB/EiJ	H:WSB/EiJ
JAX00515880	3	17.637	4.9525	UNC4791105	17.731	7.06127	10.0325	2.17852	0.18674	0.728761	-0.156323	NaN	0.191795	0.610052	-0.616573	-0.0795117	0.500897	1.43399	0.534198	4.44912	5.87096	1.27486	0.554895	0.255789	0.127453	NaN	-0.113378	-0.696098	0.521335	-0.206085	-0.551879	-0.0333366	-0.659724	2.84077	3.71765	0.807277	0.811664	0.0906238	-0.39192	NaN	0.714475	0.304447	0.658414	0.263838	0.325137	0.541291	0.650596	H:WSB/EiJ	H:WSB/EiJ
UNC4791745	3	17.7867	4.984	UNC4796625	18.2401	7.06127	10.0325	2.17852	0.186741	0.728761	-0.156323	NaN	0.191795	0.610052	-0.616573	-0.0795117	0.500898	1.43399	0.534198	4.44912	5.87096	1.27486	0.554895	0.255789	0.127453	NaN	-0.113378	-0.696098	0.521335	-0.206085	-0.551879	-0.0333368	-0.659724	2.84076	3.71764	0.807276	0.811664	0.0906236	-0.39192	NaN	0.714475	0.304446	0.658414	0.263838	0.325138	0.54129	0.650595	H:WSB/EiJ	H:WSB/EiJ
JAX00104869	3	18.2794	5.0506	UNC4813610	19.4096	6.75243	9.57797	2.07983	0.213777	0.670039	-0.157201	NaN	0.294371	0.614794	-0.613741	-0.083433	0.367106	1.42488	0.555277	5.60006	7.43424	1.61432	0.385108	0.414417	0.130341	NaN	-0.0525771	-0.512284	0.569229	-0.212718	-0.78627	-0.0132384	-0.761644	2.79659	3.65901	0.794543	0.818108	0.0871894	-0.394517	NaN	0.606593	0.124385	0.652402	0.260781	0.431059	0.542016	0.723515	H:WSB/EiJ	H:WSB/EiJ
UNC4814654	3	19.4679	5.5957	UNC4820379	19.8602	6.65799	9.43929	2.04972	0.222636	0.652405	-0.150168	NaN	0.277417	0.615664	-0.619035	-0.0415492	0.358667	1.40911	0.539626	5.58591	7.4149	1.61013	0.386994	0.412295	0.1298	NaN	-0.0867155	-0.512574	0.569348	-0.13905	-0.687016	-0.00948641	-0.848656	3.55048	4.6634	1.01265	0.700962	0.154306	-0.383092	NaN	0.668994	0.118348	0.648532	0.181652	0.346728	0.521637	0.750392	H:WSB/EiJ	H:WSB/EiJ
JAX00516260	3	19.8824	6.1126	UNC4839666	21.1497	6.52463	9.2437	2.00724	0.23563	0.627769	-0.157983	NaN	0.375598	0.615003	-0.608058	-0.0408771	0.377272	1.4254	0.46237	5.86812	7.80106	1.69398	0.350463	0.455358	0.138519	NaN	-0.133406	-0.527095	0.609866	-0.139728	-0.697288	-0.0177224	-0.857193	3.54299	4.65339	1.01047	0.702177	0.153554	-0.381925	NaN	0.662332	0.139729	0.6622	0.17231	0.345004	0.521216	0.749553	B:C57BL/6J	H:WSB/EiJ
UNC4839967	3	21.1674	7.1865	UNC4844224	21.4842	6.36554	9.01072	1.95665	0.251887	0.598793	-0.163814	NaN	0.35553	0.550188	-0.60264	-0.0277702	0.384586	1.42772	0.502696	4.77277	6.30865	1.36991	0.504207	0.297391	0.140303	NaN	-0.235102	-0.509327	0.578549	-0.122604	-0.716509	-0.0307676	-0.690302	3.52558	4.63011	1.00541	0.704999	0.151811	-0.379024	NaN	0.691488	0.208432	0.665877	0.135584	0.34549	0.524402	0.702739	B:C57BL/6J	H:WSB/EiJ
JAX00105109	3	21.4977	7.584	UNC4847774	21.7033	6.34516	8.98092	1.95018	0.254029	0.595116	-0.165903	NaN	0.336429	0.51256	-0.602987	-0.0198628	0.387071	1.42581	0.54553	4.61814	6.09935	1.32446	0.528198	0.277203	0.140716	NaN	-0.266352	-0.494937	0.573007	-0.118616	-0.718278	-0.0329384	-0.653884	3.55208	4.66554	1.01311	0.700702	0.154466	-0.378195	NaN	0.69866	0.23744	0.666686	0.116027	0.345451	0.525972	0.692896	B:C57BL/6J	H:WSB/EiJ
UNC4848001	3	21.7203	7.584	B6_rs31740628	21.8371	6.11195	8.64019	1.87619	0.279531	0.55357	-0.129112	NaN	0.304389	0.45968	-0.619103	-0.0539669	0.342735	1.38165	0.494784	4.46861	5.89727	1.28058	0.551794	0.258223	0.113998	NaN	-0.244038	-0.468321	0.575131	-0.0902489	-0.682677	0.00492394	-0.641906	2.85297	3.73385	0.810795	0.809872	0.0915838	-0.286609	NaN	0.617417	0.159848	0.602497	0.0134319	0.247675	0.433757	0.515094	B:C57BL/6J	H:WSB/EiJ
UNC4850124	3	21.8392	7.584	UNC031789615	24.0109	6.00404	8.48282	1.84202	0.291948	0.534695	-0.108046	NaN	0.285635	0.427986	-0.634137	-0.0733222	0.319604	1.36018	0.451073	4.36948	5.76348	1.25152	0.567622	0.245941	0.0931341	NaN	-0.226002	-0.444642	0.587928	-0.0685882	-0.659296	0.0270973	-0.604467	2.6411	3.45282	0.74977	0.840197	0.0756187	-0.247411	NaN	0.582752	0.125455	0.569612	-0.0312261	0.207811	0.39751	0.42465	B:C57BL/6J	H:WSB/EiJ
UNC4881058	3	24.1244	9.5333	UNC4886221	24.5693	6.23398	8.81837	1.91488	0.265961	0.575182	-0.111351	NaN	0.323532	0.400932	-0.631159	-0.157	0.326837	1.36852	0.450018	4.42123	5.83332	1.26669	0.559342	0.252323	0.0945395	NaN	-0.245533	-0.435019	0.586264	-0.0258857	-0.663409	0.0224975	-0.603536	2.84827	3.72761	0.80944	0.810562	0.0912137	-0.251587	NaN	0.59009	0.145104	0.571929	-0.0987801	0.216375	0.407977	0.430596	B:C57BL/6J	H:WSB/EiJ
UNC4887778	3	24.6949	9.9348	backupJAX00105375	25.0341	4.62715	6.49054	1.4094	0.483775	0.315357	-0.0527833	NaN	0.272599	0.336908	-0.689279	-0.237553	0.281782	0.671562	0.398468	4.48709	5.92223	1.286	0.548859	0.260539	0.148805	NaN	-0.305	-0.491561	0.533189	-0.066182	-0.721455	-0.153461	-0.648648	3.13281	4.10598	0.891603	0.767493	0.114926	-0.332139	NaN	0.664256	0.233873	0.651416	-0.0279381	0.306404	0.493247	0.500971	B:C57BL/6J	H:WSB/EiJ
UNC4892006	3	25.0716	10.1998	UNC4895368	25.4678	5.01054	7.04239	1.52924	0.42448	0.372143	-0.149119	NaN	0.39075	0.431658	-0.58407	-0.164255	0.385691	0.765257	0.506201	3.94342	5.19004	1.127	0.636785	0.196007	0.102467	NaN	-0.304107	-0.433442	0.570947	-0.00834603	-0.683659	-0.131949	-0.38995	4.78551	6.3259	1.37365	0.502252	0.299078	-0.56609	NaN	0.870228	0.489234	0.899276	0.209333	0.545779	0.706404	0.952095	B:C57BL/6J	H:WSB/EiJ
UNC4896093	3	25.5142	10.481	UNC4906309	26.3907	4.68977	6.58052	1.42894	0.473821	0.324386	-0.197096	NaN	0.413459	0.482165	-0.556708	-0.124179	0.429447	0.803323	0.521493	2.72439	3.56322	0.773743	0.828485	0.0817155	0.0388127	NaN	-0.187795	-0.361925	0.537798	0.0650918	-0.606399	-0.0707537	-0.192196	6.19222	8.24599	1.79059	0.311404	0.506676	-0.694037	NaN	1.01962	0.626973	1.00296	0.340348	0.683278	0.834886	1.12642	B:C57BL/6J	H:WSB/EiJ
UNC030885228	3	26.4021	10.736	JAX00105489	26.606	4.12268	5.7678	1.25246	0.567109	0.246334	-0.197083	NaN	0.341573	0.391383	-0.464349	-0.0810751	0.316353	0.775693	0.645989	1.76112	2.29208	0.49772	0.941924	0.0259843	0.0416913	NaN	-0.0973158	-0.317179	0.354909	0.0489535	-0.486528	-0.0477689	-0.314301	6.4798	8.64206	1.8766	0.279386	0.553795	-0.690125	NaN	1.01061	0.701794	0.962778	0.311209	0.61042	0.826942	1.20927	B:C57BL/6J	H:WSB/EiJ
UNC4908816	3	26.6073	10.7668	UNC4908816	26.6073	4.53653	6.36043	1.38115	0.498349	0.302466	-0.195305	NaN	0.331266	0.379844	-0.470673	-0.10154	0.351605	0.753591	0.72033	1.57424	2.04692	0.444483	0.957198	0.0189983	0.0419319	NaN	-0.0881157	-0.42885	0.177866	0.143345	-0.280694	-0.0284989	-0.446584	6.30229	8.39745	1.82348	0.298855	0.52454	-0.689129	NaN	1.01097	0.645012	0.907279	0.326096	0.641831	0.829881	1.21972	B:C57BL/6J	H:WSB/EiJ
JAX00517395	3	26.6469	10.7845	UNC4931708	28.4563	4.51012	6.32253	1.37292	0.502634	0.298748	-0.196406	NaN	0.331153	0.374755	-0.451627	-0.101321	0.35499	0.752066	0.71921	1.5967	2.07636	0.450876	0.955493	0.0197723	0.0438157	NaN	-0.089235	-0.449703	0.138585	0.163857	-0.258676	-0.0305403	-0.447967	6.25542	8.33293	1.80947	0.304154	0.516907	-0.6895	NaN	1.01103	0.629417	0.893566	0.334432	0.648707	0.829625	1.21884	B:C57BL/6J	H:WSB/EiJ
UNC4931887	3	28.4702	12.192	UNC4932335	28.5053	3.22779	4.49501	0.976079	0.721318	0.141873	-0.268869	NaN	0.349123	0.227723	0.0181223	-0.0278447	0.462101	0.841825	0.799353	1.50669	1.95842	0.425266	0.962106	0.0167772	0.0873458	NaN	-0.091013	-0.427836	-0.0694686	0.187499	-0.309518	-0.0743328	-0.488687	8.31426	11.1976	2.43154	0.130228	0.885297	-0.885307	NaN	1.23963	0.549159	1.22949	0.568032	1.10858	1.04818	1.42011	B:C57BL/6J	H:WSB/EiJ
UNC4932422	3	28.5158	12.192	JAX00105729	29.8014	3.2018	4.45822	0.968091	0.725742	0.139218	-0.26916	NaN	0.338937	0.253976	0.0177024	-0.0271768	0.461869	0.842475	0.799816	1.5207	1.97677	0.42925	0.961115	0.0172247	0.087121	NaN	-0.0857383	-0.42997	-0.0734934	0.188291	-0.309129	-0.0733842	-0.488427	8.30951	11.1909	2.43008	0.130504	0.884375	-0.885583	NaN	1.24151	0.556794	1.2309	0.569405	1.10844	1.04998	1.42083	B:C57BL/6J	H:WSB/EiJ
UNC4950781	3	29.82	12.6343	UNC4950781	29.82	3.0467	4.23888	0.920461	0.751889	0.123847	-0.139181	NaN	0.0786097	0.287013	-0.140888	-0.160182	0.32435	0.708181	0.673817	1.70959	2.22444	0.483031	0.946381	0.023934	0.135057	NaN	-0.136825	-0.502101	-0.119005	0.141855	-0.360284	-0.113499	-0.532116	9.25165	12.5233	2.7194	0.0846105	1.07258	-0.937957	NaN	1.38948	0.682075	1.25166	0.642157	1.1679	1.1	1.47146	B:C57BL/6J	H:WSB/EiJ
UNC4951425	3	29.8618	12.6636	UNC4953179	30.0196	3.14979	4.38464	0.952112	0.734561	0.133972	-0.0254773	NaN	-0.0957789	0.201891	-0.245633	-0.289671	0.205765	0.610762	0.641675	2.17409	2.83552	0.615725	0.89979	0.0458589	0.170698	NaN	-0.184446	-0.724011	-0.107757	0.0929178	-0.389743	-0.142582	-0.285999	8.65442	11.6771	2.53565	0.11169	0.951987	-0.871707	NaN	1.36157	0.802533	1.14992	0.575833	1.09972	1.04475	1.35532	B:C57BL/6J	H:WSB/EiJ
backupUNC030027112	3	30.0248	12.7778	UNC4953491	30.0433	3.21645	4.47897	0.972595	0.723249	0.140712	-0.0252616	NaN	-0.109588	0.218573	-0.248353	-0.29061	0.205369	0.608549	0.640055	2.19226	2.85948	0.620928	0.89769	0.0468736	0.170512	NaN	-0.18174	-0.720057	-0.108953	0.0942663	-0.389744	-0.141029	-0.284842	8.64036	11.6573	2.53134	0.112409	0.9492	-0.871839	NaN	1.36054	0.811999	1.14778	0.57691	1.09944	1.04573	1.35575	B:C57BL/6J	H:WSB/EiJ
UNC4953653	3	30.0569	12.8579	UNC4954477	30.1161	3.21647	4.47899	0.9726	0.723246	0.140714	-0.0252619	NaN	-0.109588	0.21858	-0.24836	-0.29061	0.20537	0.608548	0.640055	2.19226	2.85947	0.620927	0.897691	0.0468733	0.170512	NaN	-0.18174	-0.72006	-0.108953	0.0942662	-0.389744	-0.141027	-0.284841	8.64032	11.6572	2.53133	0.112411	0.949193	-0.87184	NaN	1.36054	0.812008	1.14776	0.576911	1.09944	1.04573	1.35575	B:C57BL/6J	H:WSB/EiJ
UNC4954587	3	30.127	13.2968	UNC4955554	30.1995	2.87936	4.00263	0.86916	0.779475	0.108198	0.0425358	NaN	-0.205526	0.156513	-0.321951	-0.351463	0.255264	0.535086	0.369638	2.65349	3.46924	0.753335	0.838473	0.0765108	0.329105	NaN	-0.383717	-0.880972	-0.279395	-0.0759516	-0.495025	-0.27156	-0.582138	7.74403	10.3978	2.25786	0.167128	0.776951	-0.9327	NaN	1.35589	0.887758	1.14472	0.645938	1.23841	1.08291	1.24646	B:C57BL/6J	H:WSB/EiJ
UNC4955719	3	30.214	13.8421	UNC4963577	30.7854	2.66545	3.70121	0.803708	0.813477	0.0896549	0.114345	NaN	-0.290704	0.0914857	-0.417059	-0.415658	0.166861	0.388448	0.211871	2.32007	3.02816	0.657556	0.882385	0.0543418	0.37791	NaN	-0.442021	-0.711032	-0.41143	-0.117981	-0.553541	-0.674547	-0.707142	6.85755	9.16418	1.98998	0.241082	0.617834	-0.82033	NaN	1.23866	0.642285	1.00537	0.539329	1.11354	1.11244	0.954147	B:C57BL/6J	H:WSB/EiJ
UNC4963789	3	30.8004	14.3585	JAX00519313	34.8179	4.64365	6.51425	1.41455	0.481142	0.317727	0.0769054	NaN	-0.316495	0.531869	-0.572224	-0.441502	0.200579	0.468153	0.268812	2.75074	3.59817	0.781332	0.824721	0.083693	0.364523	NaN	-0.395458	-0.940872	-0.288931	-0.0911479	-0.524038	-0.688832	-0.622492	8.20583	11.0452	2.39843	0.136661	0.864354	-0.94968	NaN	1.38286	0.713126	1.04682	0.717242	1.25781	1.22001	1.14547	B:C57BL/6J	H:WSB/EiJ
UNC5022101	3	34.8548	17.07	UNC5027956	35.2883	4.94681	6.95049	1.50928	0.434053	0.362457	0.0867926	NaN	-0.336286	0.565986	-0.577118	-0.447273	0.191044	0.47052	0.279388	2.6477	3.46157	0.75167	0.839279	0.0760935	0.360654	NaN	-0.445432	-0.879333	-0.221444	-0.111323	-0.536851	-0.687548	-0.619377	8.22206	11.068	2.40338	0.135682	0.867479	-0.951304	NaN	1.36406	0.647331	1.09608	0.733447	1.23458	1.22047	1.1695	B:C57BL/6J	H:WSB/EiJ
JAX00219806	3	35.2925	17.07	UNC5031503	35.5362	4.91622	6.90642	1.49971	0.438688	0.357844	0.12355	NaN	-0.371394	0.516968	-0.61409	-0.4782	0.159466	0.433503	0.240066	2.73045	3.57126	0.775489	0.827621	0.0821683	0.426578	NaN	-0.535868	-0.923298	-0.246547	-0.173817	-0.587366	-0.755709	-0.691965	7.08605	9.48103	2.05878	0.219939	0.657699	-0.989784	NaN	1.32531	0.707565	1.17236	0.749323	1.24971	1.27587	1.22343	B:C57BL/6J	H:WSB/EiJ
UNC5033882	3	35.6764	17.3984	UNC5033882	35.6764	4.91464	6.90413	1.49921	0.438929	0.357606	0.114296	NaN	-0.345649	0.528925	-0.604221	-0.466621	0.175341	0.493219	0.244402	2.66362	3.48266	0.756251	0.837058	0.0772443	0.432094	NaN	-0.528036	-0.929234	-0.231787	-0.172366	-0.708959	-0.655497	-0.705868	5.83829	7.7602	1.68511	0.354214	0.450734	-0.898829	NaN	1.16131	0.623787	1.10862	0.641424	1.1542	1.14857	1.14476	B:C57BL/6J	H:WSB/EiJ
JAX00519546	3	35.6933	17.415	B6_03-037129353-S	37.1294	4.92542	6.91968	1.50259	0.437291	0.35923	0.113449	NaN	-0.343782	0.531801	-0.602546	-0.46685	0.178658	0.509605	0.244973	2.70171	3.53315	0.767213	0.831702	0.0800321	0.432444	NaN	-0.526812	-0.930212	-0.229081	-0.173424	-0.753722	-0.6049	-0.706728	5.84135	7.7644	1.68602	0.353827	0.451209	-0.899157	NaN	1.16562	0.623518	1.11151	0.641965	1.16223	1.12572	1.14586	B:C57BL/6J	H:WSB/EiJ
UNC5055629	3	37.1483	18.3728	UNC5070654	38.1691	5.8634	8.27798	1.79754	0.308721	0.510434	0.109042	NaN	-0.345751	0.834099	-0.597921	-0.549243	0.151835	0.554146	0.192091	3.21411	4.21429	0.915122	0.754791	0.122173	0.436275	NaN	-0.545321	-1.09533	-0.218267	-0.155281	-0.80817	-0.458722	-0.651358	5.94264	7.90323	1.71616	0.341204	0.466985	-0.897845	NaN	1.15994	0.620232	1.11608	0.640832	1.25436	1.05167	1.09224	B:C57BL/6J	H:WSB/EiJ
UNC5071377	3	38.2023	18.461	UNC5071377	38.2023	6.1003	8.62318	1.8725	0.280853	0.55152	0.0985512	NaN	-0.302966	0.970082	-0.592853	-0.485611	0.056691	0.561509	0.188379	3.08344	4.04025	0.877329	0.77513	0.110625	0.447984	NaN	-0.642654	-1.15023	-0.22885	-0.223106	-0.657954	-0.468393	-0.657817	5.98644	7.96332	1.72921	0.33584	0.473868	-0.896327	NaN	1.1315	0.623094	1.11417	0.635664	1.28659	1.04985	1.08954	B:C57BL/6J	H:WSB/EiJ
JAX00520150	3	38.2393	18.461	UNC5074017	38.3411	5.89154	8.31895	1.80644	0.305311	0.515257	0.0939361	NaN	-0.25309	0.974899	-0.586844	-0.483164	-0.0294494	0.564921	0.197368	3.20601	4.2035	0.912779	0.756062	0.121442	0.454372	NaN	-0.745282	-1.15887	-0.235655	-0.228704	-0.532545	-0.477707	-0.669834	6.03285	8.02702	1.74305	0.330217	0.4812	-0.895507	NaN	1.10895	0.621329	1.11371	0.634576	1.30514	1.04788	1.08815	B:C57BL/6J	H:WSB/EiJ
UNC5074409	3	38.3693	18.4989	UNC5074409	38.3693	4.64476	6.51585	1.4149	0.480965	0.317887	0.0661691	NaN	0.0801974	0.995206	-0.554684	-0.453515	-0.0998647	0.377053	-0.0505191	4.45307	5.87629	1.27602	0.554267	0.256281	0.468109	NaN	-1.00323	-1.16417	-0.248679	-0.252827	-0.449366	-0.239295	-0.543037	6.84127	9.14164	1.98508	0.242647	0.615026	-0.906188	NaN	1.30644	0.624739	1.12547	0.652173	1.31461	0.939891	0.807077	B:C57BL/6J	H:WSB/EiJ
UNC5074789	3	38.3978	18.514	UNC5080063	38.6822	4.72782	6.63522	1.44082	0.467821	0.32992	0.0566142	NaN	0.197668	1.00057	-0.543053	-0.439953	-0.0965852	0.208576	-0.144323	5.00098	6.61816	1.43712	0.469689	0.32819	0.469741	NaN	-1.05083	-1.16047	-0.248989	-0.25901	-0.452323	-0.110166	-0.507178	7.42455	9.95186	2.16102	0.191318	0.718244	-0.909147	NaN	1.36601	0.62713	1.12921	0.658305	1.31688	0.876201	0.713503	B:C57BL/6J	H:WSB/EiJ
UNC5080643	3	38.7105	18.6795	UNC5101169	40.0126	5.20941	7.32951	1.59158	0.395396	0.402967	0.049399	NaN	0.30103	0.999154	-0.539761	-0.422369	-0.0915083	-0.142036	-0.163437	6.03669	8.03229	1.74419	0.329755	0.481808	0.470831	NaN	-1.08101	-1.15862	-0.23961	-0.26962	-0.457685	0.0384075	-0.445486	8.20788	11.048	2.39905	0.136537	0.864748	-0.911899	NaN	1.38999	0.634774	1.12812	0.668083	1.31967	0.808933	0.622506	B:C57BL/6J	H:WSB/EiJ
UNC5101531	3	40.0472	19.287	UNC5102338	40.1007	4.74047	6.65342	1.44477	0.465835	0.331768	0.0491788	NaN	0.302329	0.829362	-0.525791	-0.420006	-0.096244	-0.154559	-0.104059	6.17413	8.22112	1.78519	0.313501	0.503762	0.474962	NaN	-1.08256	-1.14218	-0.245832	-0.275752	-0.455488	0.0345551	-0.429203	8.21248	11.0545	2.40045	0.136259	0.865634	-0.910569	NaN	1.38974	0.596832	1.12972	0.666457	1.31918	0.804943	0.646631	B:C57BL/6J	H:WSB/EiJ
UNC5102971	3	40.1405	19.329	UNC5104497	40.2576	4.60448	6.45798	1.40233	0.487402	0.312112	0.0338555	NaN	0.319409	0.84585	-0.523407	-0.35704	-0.0755695	-0.216414	-0.0841987	5.99803	7.97922	1.73267	0.334429	0.475696	0.456736	NaN	-1.05785	-1.12843	-0.225859	-0.165134	-0.428089	-0.157387	-0.403306	8.12806	10.9359	2.3747	0.141439	0.849431	-0.900254	NaN	1.37627	0.584193	1.15957	0.645494	1.30587	0.857367	0.635372	B:C57BL/6J	H:WSB/EiJ
UNC5104872	3	40.2894	19.3959	JAX00520773	40.4472	3.7136	5.18451	1.1258	0.637458	0.195548	0.0593557	NaN	0.309109	0.618307	-0.511632	-0.324638	-0.103902	-0.423979	-0.0807036	4.35789	5.74785	1.24813	0.569481	0.244521	0.0952867	NaN	-0.699596	-0.312536	0.150322	0.271445	-0.0795081	-0.116402	-0.0453833	7.02095	9.39069	2.03916	0.22581	0.646258	-0.589407	NaN	1.0738	-0.0412161	0.886555	0.33744	0.986146	0.556943	0.384682	B:C57BL/6J	H:WSB/EiJ
UNC030064749	3	40.4765	19.4801	UNC5108578	40.5623	3.25163	4.52877	0.983409	0.717251	0.144329	0.168079	NaN	0.195414	0.378987	-0.617312	-0.412927	-0.203081	-0.511682	-0.192217	4.26755	5.62606	1.22168	0.584025	0.233568	-0.130569	NaN	-0.486541	0.119813	0.382183	0.502252	0.1339	0.0782918	0.180457	7.25055	9.70963	2.10842	0.205635	0.686904	-0.44425	NaN	0.940762	-0.302582	0.737159	0.185044	0.845882	0.438857	0.239584	B:C57BL/6J	H:WSB/EiJ
UNC5108938	3	40.5973	19.5344	UNC5200097	47.8263	3.17484	4.42008	0.959807	0.730319	0.136487	0.169684	NaN	0.189826	0.376893	-0.618824	-0.402512	-0.203922	-0.499288	-0.19506	4.25622	5.6108	1.21837	0.585855	0.23221	-0.132886	NaN	-0.488935	0.123287	0.383098	0.500986	0.136615	0.0566801	0.183835	7.26143	9.72476	2.11171	0.204715	0.688851	-0.442759	NaN	0.943958	-0.304891	0.736717	0.184867	0.843913	0.45466	0.237493	B:C57BL/6J	H:WSB/EiJ
JAX00107082	3	47.8841	21.667	UNC5212317	48.6493	3.02396	4.20675	0.913485	0.75568	0.121662	0.178272	NaN	0.187538	0.361687	-0.635286	-0.357039	-0.226559	-0.482767	-0.205836	3.88755	5.11502	1.11071	0.645928	0.189816	-0.150107	NaN	-0.451737	0.159736	0.405563	0.483397	0.0438428	0.00279552	0.287706	6.97553	9.32768	2.02548	0.229978	0.638313	-0.435843	NaN	0.978768	-0.309949	0.728883	0.197809	0.768746	0.511722	0.25618	B:C57BL/6J	H:WSB/EiJ
UNC5212774	3	48.6916	21.667	UNC5213888	48.7604	3.10403	4.31991	0.938057	0.74228	0.129432	0.176605	NaN	0.187914	0.36192	-0.636784	-0.328297	-0.222203	-0.64096	-0.199472	3.80222	5.00054	1.08585	0.659897	0.180524	-0.15232	NaN	-0.451517	0.164414	0.408117	0.458977	0.0440549	0.0726492	0.289579	6.94236	9.28169	2.01549	0.233059	0.632533	-0.434523	NaN	0.978563	-0.3125	0.727467	0.211642	0.768155	0.477766	0.25469	B:C57BL/6J	H:WSB/EiJ
JAX00522224	3	48.8273	21.667	UNC5228352	49.7058	3.13982	4.37053	0.949048	0.736246	0.132977	0.173438	NaN	0.188941	0.359891	-0.634403	-0.324065	-0.170789	-0.631778	-0.295523	3.86389	5.08327	1.10382	0.649803	0.187219	-0.151411	NaN	-0.452526	0.166434	0.412495	0.4596	0.0429558	0.0683263	0.33868	7.52809	10.0962	2.19236	0.183186	0.737107	-0.437047	NaN	0.980906	-0.317167	0.721104	0.211965	0.797224	0.486974	0.0970975	B:C57BL/6J	H:WSB/EiJ
UNC5228963	3	49.7402	21.667	JAX00107245	50.0912	3.13981	4.37051	0.949045	0.736248	0.132976	0.173437	NaN	0.18894	0.359886	-0.6344	-0.32406	-0.170782	-0.631776	-0.295542	3.86387	5.08325	1.10381	0.649805	0.187217	-0.151412	NaN	-0.452525	0.166435	0.412496	0.4596	0.0429602	0.0683266	0.338684	7.5282	10.0964	2.1924	0.183177	0.737128	-0.437047	NaN	0.980909	-0.317175	0.721102	0.211965	0.79722	0.486974	0.0970787	B:C57BL/6J	H:WSB/EiJ
UNC5235123	3	50.1058	21.6966	UNC5239935	50.4493	2.02523	2.80305	0.608674	0.902605	0.0445024	0.14312	NaN	0.224255	0.157507	-0.166877	-0.308954	-0.191888	-0.622052	-0.274434	3.79224	4.98717	1.08295	0.661529	0.179451	-0.145564	NaN	-0.460375	-0.0288153	0.271378	0.456893	0.19756	0.0491061	0.335698	6.93281	9.26846	2.01262	0.233952	0.630872	-0.466667	NaN	1.0235	-0.165544	0.795039	0.249021	0.813782	0.580892	0.151042	B:C57BL/6J	H:WSB/EiJ
UNC5240484	3	50.4954	21.757	UNC5241131	50.5428	2.34894	3.25644	0.707128	0.860309	0.0653454	0.12211	NaN	0.23896	0.283178	-0.155422	-0.285658	-0.187638	-0.601712	-0.328728	5.41313	7.17905	1.55891	0.410479	0.386709	-0.130685	NaN	-0.45768	-0.400116	0.27347	0.445677	0.262733	0.0193755	0.593797	6.27735	8.36311	1.81603	0.301667	0.520473	-0.473129	NaN	1.02562	0.138411	0.80037	0.260701	0.757422	0.612007	-0.0578078	B:C57BL/6J	H:WSB/EiJ
UNC5241403	3	50.5664	21.811	UNC5241466	50.6205	2.69538	3.74336	0.812859	0.808818	0.0921494	0.0775835	NaN	0.310652	0.390391	-0.121541	-0.23527	-0.179302	-0.562598	-0.272745	7.64346	10.2573	2.22734	0.174457	0.758312	-0.042748	NaN	-0.586549	-0.722212	0.208772	0.351867	0.215436	-0.0679419	0.611256	7.78042	10.4487	2.26891	0.164539	0.783731	-0.340984	NaN	1.03887	0.185931	0.635467	0.13745	0.539951	0.461052	-0.362884	B:C57BL/6J	H:WSB/EiJ
UNC5241793	3	50.6392	21.811	UNC5249903	51.1824	2.66024	3.69388	0.802117	0.814283	0.0892245	0.0653881	NaN	0.330488	0.403547	-0.104818	-0.21866	-0.16587	-0.556161	-0.235048	7.59008	10.1827	2.21115	0.178453	0.748477	-0.0559733	NaN	-0.586234	-0.711503	0.215044	0.361466	0.226591	-0.0479694	0.592403	8.37565	11.284	2.4503	0.126701	0.897221	-0.280136	NaN	1.00464	0.124504	0.570398	0.0806611	0.479279	0.399089	-0.467877	B:C57BL/6J	H:WSB/EiJ
JAX00522673	3	51.2119	22.4688	UNC5252353	51.3877	2.54075	3.52582	0.765621	0.832484	0.0796244	-0.0343264	NaN	0.435615	0.50338	0.0049153	-0.087183	-0.0651556	-0.468606	-0.0882401	7.33766	9.83084	2.13474	0.198364	0.702537	-0.00896384	NaN	-0.6402	-0.762173	0.150659	0.3203	0.175788	-0.0867447	0.460514	8.68874	11.7256	2.54618	0.109952	0.958798	-0.202387	NaN	0.929512	0.0508164	0.496174	0.0119148	0.401298	0.32336	-0.564159	B:C57BL/6J	H:WSB/EiJ
UNC5252870	3	51.4276	22.516	UNC5261852	52.0002	2.53153	3.51285	0.762805	0.833863	0.0789053	-0.053495	NaN	0.455564	0.522228	0.0246522	-0.0567871	-0.0462858	-0.45131	-0.0699945	7.33327	9.82473	2.13341	0.198725	0.701747	-0.00230068	NaN	-0.647366	-0.768748	0.143498	0.314462	0.168767	-0.0936032	0.453377	8.6893	11.7264	2.54635	0.109924	0.958909	-0.206557	NaN	0.933828	0.0549218	0.500435	0.0189338	0.405366	0.327129	-0.560207	B:C57BL/6J	H:WSB/EiJ
UNC5262211	3	52.0228	23.1386	UNC5266164	52.2972	2.52667	3.50603	0.761324	0.834587	0.0785285	-0.104691	NaN	0.508819	0.572468	0.0770489	0.0297109	0.00364389	-0.406091	-0.0221224	7.3077	9.78914	2.12568	0.200841	0.697148	0.0276105	NaN	-0.679134	-0.798196	0.111927	0.27897	0.13815	-0.122721	0.422902	8.69231	11.7306	2.54727	0.109772	0.959506	-0.216554	NaN	0.944127	0.0647559	0.510558	0.0370801	0.415004	0.335968	-0.550911	B:C57BL/6J	H:WSB/EiJ
UNC5266351	3	52.3075	23.4607	UNC5266948	52.3419	3.05905	4.25633	0.924251	0.749825	0.12504	-0.0572366	NaN	0.542633	0.554408	-0.0268404	-0.019175	-0.0759525	-0.460644	-0.0918162	6.93541	9.27206	2.0134	0.233709	0.631324	0.0833886	NaN	-0.74095	-0.856109	-0.0710847	0.224919	-0.02385	-0.225343	0.360849	9.25125	12.5227	2.71928	0.0846266	1.07249	-0.277589	NaN	1.1002	0.16259	0.55378	0.103038	0.440577	0.435069	-0.479505	B:C57BL/6J	H:WSB/EiJ
UNC5266999	3	52.3472	23.462	UNC5266999	52.3472	3.22668	4.49344	0.975739	0.721507	0.14176	0.0595538	NaN	0.419373	0.461973	-0.165809	-0.140294	-0.243737	-0.575836	-0.209935	6.94652	9.28746	2.01675	0.232671	0.633258	0.134114	NaN	-0.793545	-0.910944	-0.166619	0.174262	-0.0824455	-0.269709	0.308466	9.3633	12.6821	2.75389	0.080243	1.09559	-0.347289	NaN	1.16961	0.261366	0.571153	0.178015	0.523212	0.50275	-0.405824	B:C57BL/6J	H:WSB/EiJ
UNC5267158	3	52.3604	23.462	UNC5269635	52.5238	3.23753	4.5088	0.979073	0.719658	0.142874	0.0628544	NaN	0.415549	0.461654	-0.172737	-0.1437	-0.246975	-0.57965	-0.213298	6.94791	9.28938	2.01716	0.232542	0.633498	0.138738	NaN	-0.798399	-0.916115	-0.177972	0.169775	-0.0867247	-0.273514	0.3036	9.35768	12.6741	2.75215	0.0804581	1.09443	-0.350063	NaN	1.17207	0.268996	0.56918	0.181132	0.525769	0.505418	-0.403021	B:C57BL/6J	H:WSB/EiJ
UNC5269781	3	52.5332	24.097	UNC5270225	52.5593	3.52798	4.92066	1.06851	0.669645	0.174155	0.129402	NaN	0.337178	0.462968	-0.267455	-0.215003	-0.312537	-0.667911	-0.279958	6.94797	9.28946	2.01718	0.232537	0.633509	0.232534	NaN	-0.900589	-0.992192	-0.433366	0.0777821	-0.171609	-0.346519	0.200538	9.29862	12.5901	2.7339	0.0827483	1.08224	-0.397113	NaN	1.20278	0.512947	0.421393	0.247876	0.569087	0.537913	-0.358044	B:C57BL/6J	H:WSB/EiJ
JAX00523012	3	52.5684	24.097	UNC5272041	52.6797	3.52774	4.92031	1.06843	0.669688	0.174128	0.129475	NaN	0.337126	0.462871	-0.267163	-0.215667	-0.312602	-0.66796	-0.28	6.95097	9.29363	2.01809	0.232256	0.634032	0.232684	NaN	-0.900734	-0.992781	-0.436627	0.0763614	-0.171399	-0.347374	0.200209	9.2943	12.584	2.73257	0.082918	1.08135	-0.397368	NaN	1.20299	0.513248	0.419689	0.250584	0.56936	0.538062	-0.357889	B:C57BL/6J	H:WSB/EiJ
UNC5272085	3	52.683	24.097	JAX00107450	52.8218	3.52684	4.91903	1.06815	0.669844	0.174026	0.12976	NaN	0.336923	0.462533	-0.26566	-0.218245	-0.312885	-0.668085	-0.280141	6.95238	9.29559	2.01851	0.232125	0.634278	0.233576	NaN	-0.901529	-0.995054	-0.443914	0.06798	-0.171227	-0.350118	0.199001	9.27912	12.5624	2.72788	0.0835169	1.07823	-0.398325	NaN	1.20375	0.514273	0.412065	0.260782	0.570486	0.538411	-0.357377	B:C57BL/6J	H:WSB/EiJ
UNC5274554	3	52.8445	24.1643	UNC5291058	53.9168	3.54591	4.94611	1.07403	0.666539	0.176174	0.125837	NaN	0.303316	0.445412	-0.258751	-0.212129	-0.358286	-0.646768	-0.265833	6.66755	8.9013	1.93289	0.25982	0.585327	0.238125	NaN	-0.828961	-0.982599	-0.446078	0.0541169	-0.157084	-0.375322	0.181328	10.2362	13.9305	3.02497	0.0524311	1.28041	-0.409662	NaN	1.25062	0.500223	0.429012	0.283807	0.429866	0.567766	-0.342356	B:C57BL/6J	H:WSB/EiJ
UNC5291656	3	53.958	25.429	JAX00523348	54.0819	3.25746	4.53702	0.985202	0.716254	0.144933	0.139242	NaN	0.276982	0.388374	-0.244411	-0.233597	-0.372875	-0.650695	-0.277141	6.38545	8.51198	1.84835	0.289617	0.538177	0.260583	NaN	-0.830572	-0.974083	-0.500992	0.0251041	-0.177071	-0.409815	0.156378	9.40469	12.741	2.76668	0.078675	1.10416	-0.365116	NaN	1.15319	0.445522	0.381013	0.240086	0.387671	0.540354	-0.382698	B:C57BL/6J	H:WSB/EiJ
UNC5293946	3	54.1193	25.4434	UNC5300036	54.5373	3.10822	4.32584	0.939345	0.741574	0.129845	0.0964117	NaN	0.321499	0.4097	-0.192159	-0.192233	-0.32856	-0.599189	-0.232617	6.27474	8.35951	1.81524	0.301962	0.520047	0.432745	NaN	-1.00502	-1.12495	-0.694007	-0.146652	-0.347435	-0.568684	-0.121053	9.01171	12.1827	2.64544	0.0947091	1.02361	-0.482641	NaN	1.26413	0.560051	0.499826	0.355306	0.506695	0.660499	-0.217353	B:C57BL/6J	A:A/J
UNC5300878	3	54.5909	25.6647	UNC5300878	54.5909	3.47332	4.84305	1.05165	0.67911	0.16806	0.0522028	NaN	0.353943	0.667557	-0.222103	-0.11104	-0.281752	-0.570003	-0.224965	5.94212	7.90253	1.71601	0.341268	0.466905	0.504223	NaN	-1.06905	-1.28097	-0.713231	-0.217365	-0.425731	-0.607777	-0.29649	9.48681	12.858	2.79209	0.075644	1.12123	-0.541564	NaN	1.2997	0.882798	0.586263	0.378801	0.563332	0.711768	-0.181749	B:C57BL/6J	A:A/J
UNC5301460	3	54.6235	25.7147	JAX00107703	56.2003	3.62266	5.05517	1.09772	0.653231	0.184933	0.0468007	NaN	0.361822	0.777999	-0.155035	-0.14378	-0.275776	-0.564479	-0.180616	4.61157	6.09046	1.32253	0.529227	0.276358	0.518768	NaN	-1.09563	-1.18016	-0.468229	-0.384181	-0.46331	-0.589719	-0.425994	9.86718	13.4013	2.91005	0.0629146	1.20125	-0.551254	NaN	1.31155	1.04568	0.548214	0.395589	0.580609	0.708267	-0.142369	B:C57BL/6J	A:A/J
UNC5322149	3	56.2425	27.0535	UNC5322783	56.2973	3.6384	5.07756	1.10258	0.650499	0.186753	0.072876	NaN	0.302501	0.816945	-0.186414	-0.172219	-0.302152	-0.600672	-0.20972	4.39521	5.7982	1.25906	0.5635	0.249106	0.496993	NaN	-0.996678	-1.28121	-0.44337	-0.336622	-0.441608	-0.567361	-0.401656	8.48284	11.435	2.48309	0.120736	0.918162	-0.422782	NaN	1.07761	0.941822	0.444991	0.212901	0.456629	0.600596	-0.265516	B:C57BL/6J	A:A/J
UNC030456578	3	56.2998	27.264	UNC5351113	58.5201	3.59732	5.01916	1.0899	0.657625	0.182022	0.0793726	NaN	0.294115	0.81187	-0.194195	-0.24427	-0.250849	-0.603604	-0.215347	4.77511	6.31182	1.37059	0.503848	0.297701	0.489315	NaN	-0.99177	-1.27898	-0.420903	-0.186719	-0.59488	-0.58536	-0.393951	8.48595	11.4394	2.48404	0.120567	0.918771	-0.416438	NaN	1.06885	0.937707	0.443995	0.184482	0.473651	0.603859	-0.273154	B:C57BL/6J	A:A/J
UNC5351198	3	58.5305	28.7097	UNC5354866	58.8793	3.6987	5.1633	1.1212	0.640043	0.193791	0.0793593	NaN	0.309371	0.774914	-0.192426	-0.264231	-0.249533	-0.629391	-0.221574	5.3382	7.07689	1.53673	0.420918	0.375802	0.490838	NaN	-1.01851	-1.3314	-0.421838	-0.137827	-0.597144	-0.549666	-0.383704	8.45744	11.3992	2.47531	0.122127	0.913187	-0.419291	NaN	1.05527	1.06396	0.442754	0.190562	0.471388	0.569862	-0.279262	B:C57BL/6J	A:A/J
JAX00524304	3	58.9382	28.9687	UNC5356224	59.0079	3.54078	4.93884	1.07245	0.667427	0.175596	0.0823197	NaN	0.332072	0.634601	-0.190459	-0.267923	-0.248415	-0.611308	-0.219124	5.23673	6.9387	1.50672	0.435291	0.361221	0.487578	NaN	-1.04547	-1.20777	-0.422973	-0.134236	-0.597512	-0.564066	-0.384558	8.48035	11.4315	2.48232	0.120872	0.917673	-0.421028	NaN	1.03041	1.13069	0.441919	0.192299	0.472464	0.565101	-0.278278	B:C57BL/6J	A:A/J
UNC030075885	3	59.1265	29.0305	UNC030075885	59.1265	4.65203	6.52629	1.41717	0.479807	0.318933	0.0651192	NaN	0.463422	0.639991	-0.157544	-0.269509	-0.316196	-0.648449	-0.171353	6.44575	8.5951	1.8664	0.283047	0.548141	0.499152	NaN	-1.20643	-1.20213	-0.450365	-0.125455	-0.490275	-0.751654	-0.344834	8.02584	10.7925	2.34355	0.147931	0.829939	-0.423451	NaN	0.990597	1.14209	0.439358	0.186523	0.586487	0.548375	-0.297024	B:C57BL/6J	A:A/J
UNC5358812	3	59.2838	29.0547	UNC5358812	59.2838	4.70342	6.60015	1.4332	0.471663	0.326368	0.0655084	NaN	0.462494	0.640684	-0.157511	-0.269655	-0.313774	-0.673155	-0.14686	6.61959	8.83503	1.9185	0.264718	0.577216	0.497914	NaN	-1.20738	-1.19697	-0.447779	-0.121961	-0.485904	-0.886257	-0.287925	7.97233	10.7174	2.32726	0.151428	0.819794	-0.425394	NaN	0.992337	1.14482	0.441574	0.189574	0.58444	0.486743	-0.307802	B:C57BL/6J	A:A/J
UNC5359394	3	59.3787	29.0693	JAX00107960	59.6632	4.73996	6.65269	1.44461	0.465915	0.331694	0.0664362	NaN	0.461498	0.640041	-0.158279	-0.270933	-0.311768	-0.66516	-0.130722	6.81637	9.10715	1.97759	0.245054	0.610738	0.497974	NaN	-1.20898	-1.19438	-0.44691	-0.120931	-0.481436	-0.961197	-0.238692	7.88629	10.5969	2.30108	0.157195	0.803561	-0.427556	NaN	0.993831	1.14848	0.444283	0.193245	0.583425	0.396802	-0.303948	B:C57BL/6J	A:A/J
UNC5360992	3	59.6785	29.073	UNC5363715	59.9455	5.11378	7.19137	1.56159	0.409231	0.388032	0.181548	NaN	0.345108	0.523095	-0.278951	-0.505635	-0.419172	-0.71614	-0.232262	7.11154	9.51643	2.06647	0.217672	0.662197	0.414745	NaN	-1.12856	-1.10791	-0.36261	0.0200581	-0.391625	-0.88115	-0.0968869	7.63015	10.2387	2.2233	0.175447	0.755854	-0.37091	NaN	0.936956	1.09392	0.389756	0.110302	0.525337	0.159123	-0.330923	B:C57BL/6J	A:A/J
JAX00220223	3	60.0821	29.173	UNC5374345	61.1074	5.29744	7.45679	1.61922	0.382915	0.416897	0.204036	NaN	0.319529	0.503515	-0.373799	-0.581511	-0.376093	-0.756158	-0.254233	7.43225	9.9626	2.16335	0.190703	0.719642	0.360708	NaN	-1.07726	-1.06482	-0.161968	0.118794	-0.508232	-0.817952	-0.0467296	7.55505	10.1338	2.20053	0.181115	0.742045	-0.331293	NaN	0.897494	1.05305	0.393306	0.0410019	0.448696	0.122779	-0.369419	B:C57BL/6J	A:A/J
UNC5375208	3	61.1977	29.812	UNC5385571	62.235	5.09781	7.1683	1.55658	0.411569	0.385557	0.101538	NaN	0.429337	0.614856	-0.320329	-0.480902	-0.173573	-0.655233	-0.149907	7.48712	10.0391	2.17996	0.18637	0.729624	0.161853	NaN	-0.867744	-0.871749	0.102706	0.370952	-0.373748	-0.611842	0.146828	7.48955	10.0425	2.18069	0.18618	0.730067	-0.27423	NaN	0.835116	0.992465	0.372873	-0.0234098	0.378378	0.0629829	-0.427258	B:C57BL/6J	A:A/J
JAX00524717	3	62.2656	29.967	UNC5391949	62.8574	4.86476	6.8323	1.48361	0.446548	0.350132	0.0986399	NaN	0.398256	0.632313	-0.313295	-0.473324	-0.181347	-0.659206	-0.144277	7.94005	10.6722	2.31744	0.15357	0.813693	0.174698	NaN	-0.922711	-0.893121	0.0748391	0.356918	-0.214847	-0.625382	0.140447	7.26117	9.7244	2.11163	0.204737	0.688804	-0.275128	NaN	0.796362	1.00317	0.374915	-0.0197163	0.395291	0.0593956	-0.423202	B:C57BL/6J	A:A/J
backupJAX00108203	3	62.893	29.967	JAX00524828	62.9677	4.62605	6.48896	1.40906	0.48395	0.315199	0.101728	NaN	0.360531	0.629867	-0.321067	-0.4744	-0.172908	-0.830778	-0.134032	8.28459	11.1559	2.42247	0.131962	0.879551	0.184801	NaN	-0.922251	-0.913772	0.0535881	0.341923	-0.151597	-0.953309	0.146283	7.41775	9.94238	2.15896	0.191862	0.71701	-0.266603	NaN	0.757234	0.997957	0.357965	-0.0302871	0.490965	-0.314503	-0.413244	B:C57BL/6J	A:A/J
UNC5395217	3	63.0671	29.967	UNC5414390	65.2544	4.53964	6.3649	1.38212	0.497845	0.302906	0.0983804	NaN	0.363579	0.628855	-0.315866	-0.470211	-0.225527	-0.763997	-0.133373	8.26952	11.1347	2.41787	0.132851	0.876636	0.182853	NaN	-0.920373	-0.916292	0.0558573	0.344052	-0.193208	-0.961159	0.149209	7.43902	9.97202	2.1654	0.190165	0.72087	-0.267703	NaN	0.758473	0.995222	0.35933	-0.0291775	0.451652	-0.347171	-0.41027	B:C57BL/6J	A:A/J
JAX00108376	3	65.2546	30.1725	UNC5414867	65.2841	3.93522	5.5002	1.19435	0.59916	0.222457	0.101553	NaN	0.264971	0.619059	-0.276268	-0.470431	-0.291984	-0.782148	0.055687	7.70565	10.3442	2.24621	0.169895	0.76982	0.181557	NaN	-0.919336	-0.917553	0.0756984	0.344427	-0.205903	-0.957005	0.0570033	7.02381	9.39465	2.04002	0.225549	0.646758	-0.266891	NaN	0.781039	0.998447	0.337453	-0.0316293	0.483087	-0.347489	-0.342002	B:C57BL/6J	A:A/J
UNC5415643	3	65.3583	30.2067	UNC5420801	65.7329	2.32825	3.22742	0.700824	0.863198	0.0638897	0.11426	NaN	0.147374	0.0377799	-0.0125596	-0.467672	-0.294938	-0.785004	0.247702	5.77333	7.67123	1.66579	0.362475	0.440722	0.169708	NaN	-0.834609	-0.807219	-0.0560958	0.337953	-0.228239	-0.943692	-0.124958	6.36335	8.48154	1.84174	0.292051	0.534541	-0.257704	NaN	0.710027	1.1934	0.340304	-0.0278923	0.503472	-0.372634	-0.173523	B:C57BL/6J	A:A/J
JAX00525362	3	65.7838	30.245	UNC5424657	65.9662	2.11814	2.93302	0.636897	0.891129	0.0500596	0.12779	NaN	0.13607	0.0394861	-0.128297	-0.476509	-0.160443	-0.830367	0.242092	5.71552	7.59211	1.64861	0.36993	0.431881	0.173906	NaN	-0.837026	-0.804448	-0.0978832	0.337765	-0.194985	-0.958473	-0.124979	6.29051	8.38123	1.81996	0.30018	0.522618	-0.262705	NaN	0.71378	1.19146	0.390258	-0.0255068	0.451627	-0.356232	-0.172324	B:C57BL/6J	A:A/J
UNC030606074	3	65.9681	30.245	UNC5431326	66.4725	2.25463	3.1242	0.678412	0.87328	0.0588467	0.132954	NaN	0.125094	0.040686	-0.139842	-0.475283	-0.158049	-0.81044	0.275468	5.55878	7.37784	1.60208	0.390627	0.408238	0.174303	NaN	-0.839885	-0.805289	-0.10127	0.342277	-0.197472	-0.798819	-0.134149	6.28173	8.36913	1.81733	0.301172	0.521186	-0.262687	NaN	0.713367	1.19132	0.389791	-0.0247256	0.451073	-0.322707	-0.174741	B:C57BL/6J	A:A/J
UNC5431712	3	66.5259	30.7388	UNC5456868	68.4928	1.9881	2.75113	0.597401	0.907031	0.0423779	0.134728	NaN	0.125274	-0.148509	-0.133885	-0.418246	-0.159371	-0.800236	0.271535	6.97336	9.32467	2.02483	0.230179	0.637934	0.158538	NaN	-0.820087	-0.955404	-0.088047	0.597277	-0.189106	-0.776032	-0.113327	6.14211	8.1771	1.77563	0.317237	0.498616	-0.252396	NaN	0.703125	1.0825	0.387899	-0.116101	0.445801	-0.325019	-0.188986	B:C57BL/6J	A:A/J
UNC5457502	3	68.5363	31.9557	UNC5459514	68.6813	2.05442	2.84387	0.617539	0.89906	0.0462115	0.0986953	NaN	0.171072	-0.262864	-0.0675878	-0.319062	-0.129611	-0.758556	0.379626	8.37038	11.2766	2.44869	0.127	0.896196	0.134316	NaN	-0.786032	-0.869293	-0.0652877	0.791281	-0.171245	-0.806888	0.0749179	4.614	6.09375	1.32324	0.528846	0.27667	-0.236217	NaN	0.679542	0.665064	0.344923	-0.0791253	0.436129	-0.31826	-0.212366	B:C57BL/6J	A:A/J
UNC5460100	3	68.7446	32.1043	UNC5472822	69.6442	2.06276	2.85554	0.620072	0.898037	0.0467058	0.017904	NaN	0.258514	-0.170745	0.0616184	-0.242393	-0.0581881	-0.667149	0.464849	8.50654	11.4684	2.49034	0.119451	0.922811	0.102225	NaN	-0.749253	-0.827051	-0.00849256	0.841283	-0.143642	-0.780467	0.130351	4.19043	5.52219	1.19913	0.596509	0.224383	-0.203817	NaN	0.642354	0.575084	0.275114	-0.104106	0.410481	-0.355195	-0.222265	B:C57BL/6J	A:A/J
UNC5473767	3	69.7236	32.3601	UNC5473767	69.7236	2.735	3.79914	0.824973	0.8026	0.0955009	-0.259905	NaN	0.542415	0.0903878	0.397282	0.0256367	0.299402	-0.4102	0.854332	8.55119	11.5314	2.50402	0.11706	0.931591	0.248579	NaN	-0.892056	-0.968107	-0.134922	0.683595	-0.313147	-0.890143	-0.17697	3.93988	5.18527	1.12597	0.637365	0.195612	-0.315138	NaN	0.745491	0.684492	0.340336	0.0213052	0.539619	-0.276361	0.0165628	B:C57BL/6J	A:A/J
JAX00108714	3	69.7698	32.3884	JAX00526748	73.7019	3.34264	4.6577	1.01141	0.701654	0.153877	-0.358915	NaN	0.635839	0.18486	0.487407	0.112893	0.441502	-0.345679	1.04718	9.08411	12.2854	2.66773	0.0915564	1.03831	0.428219	NaN	-1.06293	-1.1393	-0.312491	0.50228	-0.476525	-1.02904	-0.549042	4.17252	5.49806	1.19389	0.599417	0.222271	-0.467834	NaN	0.889424	0.829823	0.491422	0.18184	0.646693	-0.152861	0.329614	B:C57BL/6J	A:A/J
UNC5528810	3	73.7552	33.612	backupUNC030475072	73.8249	3.51513	4.90241	1.06454	0.671872	0.172714	-0.316426	NaN	0.577377	0.144558	0.435525	0.0516479	0.4075	-0.391648	1.04717	9.1088	12.3204	2.67534	0.0905025	1.04334	0.518195	NaN	-1.07551	-1.23316	-0.390954	0.361713	-0.57564	-1.09643	-0.822306	4.79494	6.33868	1.37643	0.500806	0.300331	-0.554627	NaN	0.966049	0.910345	0.57545	0.2273	0.7369	-0.0826261	0.570224	B:C57BL/6J	A:A/J
JAX00109022	3	73.8822	33.612	UNC5531224	73.9088	3.51512	4.9024	1.06454	0.671873	0.172713	-0.316426	NaN	0.577376	0.144557	0.435525	0.0516476	0.4075	-0.391647	1.04717	9.10881	12.3204	2.67534	0.090502	1.04334	0.518195	NaN	-1.07551	-1.23316	-0.390954	0.361713	-0.57564	-1.09644	-0.8223	4.79499	6.33875	1.37644	0.500799	0.300337	-0.554627	NaN	0.966058	0.910345	0.57545	0.227301	0.7369	-0.0826242	0.570209	B:C57BL/6J	A:A/J
UNC5532424	3	73.9674	33.612	UNC5551551	75.3642	3.36801	4.69366	1.01922	0.697289	0.156587	-0.318723	NaN	0.583753	0.141296	0.44177	0.0488311	0.406616	-0.369761	0.99077	9.30453	12.5985	2.73573	0.0825165	1.08346	0.517381	NaN	-1.13539	-1.23317	-0.393089	0.354618	-0.57634	-1.10592	-0.743989	5.71685	7.59394	1.649	0.369757	0.432084	-0.553311	NaN	1.09718	0.911141	0.581434	0.239534	0.737119	-0.0591902	0.371797	B:C57BL/6J	A:A/J
UNC5553547	3	75.4997	33.755	UNC5556339	75.6673	3.40137	4.74097	1.02949	0.69154	0.160183	-0.321286	NaN	0.578255	0.133176	0.44665	0.0460991	0.401579	-0.357341	0.989689	9.64109	13.0781	2.83987	0.0702285	1.15349	0.514377	NaN	-1.19218	-1.24209	-0.391123	0.346778	-0.582916	-1.10611	-0.660357	6.12228	8.14984	1.76972	0.319567	0.495438	-0.549223	NaN	1.13111	0.923118	0.575896	0.244984	0.744655	-0.0718279	0.330769	B:C57BL/6J	A:A/J
backupJAX00527064	3	75.8107	33.755	UNC5559078	75.8192	3.48109	4.85408	1.05405	0.677765	0.168921	-0.310305	NaN	0.526094	0.388096	0.310893	0.0538571	0.390152	-0.40533	1.06334	8.75354	11.8172	2.56607	0.106734	0.971699	0.521163	NaN	-1.20284	-0.995195	-0.461504	0.368084	-0.601227	-1.13204	-0.632963	4.89272	6.47124	1.40521	0.485923	0.313432	-0.556712	NaN	1.0413	0.699083	0.67141	0.223076	0.750297	-0.0710439	0.485111	B:C57BL/6J	A:A/J
UNC5560335	3	75.8755	34.0335	UNC5560335	75.8755	3.42073	4.76843	1.03545	0.688199	0.162286	-0.355779	NaN	0.662697	0.435185	0.365716	0.103951	0.445163	-0.32058	0.974283	10.242	13.9389	3.02679	0.0522792	1.28167	0.521439	NaN	-1.40632	-1.00078	-0.468208	0.329042	-0.575822	-1.12932	-0.479775	4.61091	6.08957	1.32233	0.52933	0.276273	-0.566837	NaN	1.04677	0.702872	0.677669	0.238571	0.739814	-0.0838036	0.638022	B:C57BL/6J	A:A/J
UNC5562177	3	76.0102	34.234	UNC5570922	76.6406	3.70241	5.16858	1.12234	0.639399	0.194228	-0.387786	NaN	0.736289	0.464886	0.400287	0.141045	0.47	-0.283174	1.00813	10.0891	13.7192	2.9791	0.0564062	1.24867	0.485519	NaN	-1.38787	-0.964969	-0.432544	0.356276	-0.53245	-1.10256	-0.447788	4.61666	6.09734	1.32402	0.52843	0.277012	-0.548516	NaN	1.04906	0.6842	0.66002	0.225694	0.716316	-0.0959887	0.622217	B:C57BL/6J	A:A/J
JAX00109230	3	76.6527	34.327	UNC5586708	77.7595	4.20386	5.88384	1.27766	0.553376	0.25698	-0.387629	NaN	0.801376	0.500165	0.42071	0.152207	0.467131	-0.311333	1.08757	9.24393	12.5123	2.71702	0.0849201	1.07099	0.341966	NaN	-1.18889	-0.779032	-0.268416	0.488636	-0.373731	-1.00577	-0.257363	4.90137	6.48297	1.40776	0.484617	0.314602	-0.448071	NaN	0.962158	0.34876	0.577265	0.109491	0.618461	-0.229994	0.873893	B:C57BL/6J	A:A/J
UNC5589260	3	77.9532	34.8381	UNC5598889	78.6018	4.84201	6.79953	1.4765	0.450047	0.346742	-0.381978	NaN	0.797355	0.508428	0.146358	0.693123	0.480383	-0.32001	1.04293	8.23864	11.0913	2.40844	0.134687	0.870674	0.294772	NaN	-1.1348	-0.752362	-0.0925644	0.182509	-0.336605	-0.921318	-0.179854	4.15778	5.47822	1.18958	0.601812	0.220539	-0.415102	NaN	0.926936	0.329224	0.430819	0.341815	0.592417	-0.278295	0.823562	B:C57BL/6J	A:A/J
UNC5599491	3	78.6502	34.914	JAX00109383	78.707	4.83312	6.78674	1.47372	0.451417	0.345422	-0.381265	NaN	0.79712	0.508224	0.140282	0.694937	0.480149	-0.321153	1.04195	8.25538	11.1148	2.41355	0.133689	0.873906	0.165565	NaN	-1.00536	-0.630644	0.124065	0.315473	-0.227189	-0.783769	-0.0495627	3.72844	4.90164	1.06438	0.671965	0.172653	-0.310893	NaN	0.823966	0.231377	0.245598	0.240207	0.502654	-0.388315	0.718455	B:C57BL/6J	A:A/J
UNC5600646	3	78.7308	34.914	UNC5609773	79.3914	3.82424	5.34201	1.16	0.618302	0.208799	-0.350979	NaN	0.757928	0.50181	0.0898525	0.679202	0.465168	-0.317235	0.788217	8.29634	11.1724	2.42606	0.131273	0.881824	0.157286	NaN	-0.997678	-0.623723	0.148608	0.324655	-0.222782	-0.77242	-0.0538298	3.31518	4.34908	0.944391	0.738806	0.13147	-0.294962	NaN	0.807658	0.229297	0.204981	0.232109	0.49779	-0.391259	0.578507	B:C57BL/6J	A:A/J
UNC5611633	3	79.5175	34.9933	UNC5619587	80.0127	4.06649	5.68753	1.23503	0.576671	0.239072	-0.358809	NaN	0.77342	0.516117	0.0874279	0.674722	0.484485	-0.347976	0.906048	8.63923	11.6557	2.531	0.112466	0.948977	-0.0133924	NaN	-0.822176	-0.45614	0.406675	0.495065	-0.0704208	-0.597426	0.111781	4.11361	5.41879	1.17668	0.608996	0.215385	-0.274759	NaN	0.794537	0.214094	0.0932645	0.21059	0.4988	-0.45383	0.773351	B:C57BL/6J	A:A/J
JAX00109485	3	80.0656	35.435	UNC5633281	80.9023	3.9613	5.53739	1.20243	0.594677	0.225719	-0.269119	NaN	0.685451	0.434214	-0.00735871	0.546244	0.408207	-0.462909	0.837202	8.51248	11.4768	2.49216	0.11913	0.923978	0.0432891	NaN	-0.881978	-0.511252	0.346249	0.394682	-0.122257	-0.656846	0.0335928	5.21178	6.90473	1.49934	0.438867	0.357667	-0.347432	NaN	0.874404	0.29152	0.16817	0.284998	0.580054	-0.420443	1.0152	B:C57BL/6J	A:A/J
UNC5634552	3	80.9671	35.7742	UNC5646492	81.7848	3.59902	5.02157	1.09042	0.657331	0.182216	-0.269768	NaN	0.694457	0.374324	0.0185109	0.500019	0.395929	-0.42689	0.842485	9.72473	13.1976	2.86581	0.0674387	1.17109	0.0539991	NaN	-0.884792	-0.5896	0.442422	0.415337	-0.139169	-0.889847	-0.0223638	5.29985	7.02464	1.52538	0.426318	0.370266	-0.347911	NaN	0.870435	0.335509	0.126935	0.256512	0.581283	-0.358908	1.02603	B:C57BL/6J	A:A/J
JAX00109616	3	81.8092	35.974	JAX00528118	81.9439	3.74353	5.2271	1.13505	0.632271	0.199097	-0.273221	NaN	0.817072	0.320177	0.0167177	0.498537	0.395948	-0.403179	0.756539	10.0525	13.6667	2.96769	0.0574363	1.24081	0.0511611	NaN	-0.959213	-0.545651	0.502781	0.417189	-0.128616	-0.922641	-0.117873	5.39234	7.15069	1.55275	0.41336	0.383671	-0.348409	NaN	1.03694	0.342419	0.104113	0.273344	0.568797	-0.322325	0.798859	B:C57BL/6J	A:A/J
UNC5649037	3	81.9486	35.974	UNC5661784	82.7616	4.35083	6.09419	1.32334	0.528795	0.276713	-0.2771	NaN	0.920787	0.325301	-0.0509973	0.498949	0.403514	-0.414371	0.736278	10.0838	13.7117	2.97745	0.0565536	1.24754	0.059273	NaN	-1.01519	-0.558331	0.538994	0.417179	-0.143356	-0.909377	-0.14203	4.85802	6.42419	1.39499	0.491181	0.308758	-0.354937	NaN	1.0402	0.351502	0.130077	0.276529	0.57279	-0.325606	0.762776	B:C57BL/6J	A:A/J
UNC5662153	3	82.7922	36.9196	UNC5663586	82.9099	5.81835	8.21245	1.78331	0.314234	0.502747	-0.270913	NaN	0.9788	0.30992	-0.193819	0.487042	0.399368	-0.427902	0.708151	10.6898	14.584	3.16688	0.0417168	1.37969	0.0553571	NaN	-0.951546	-0.545638	0.616138	0.429841	-0.136038	-0.902543	-0.103605	4.70202	6.21284	1.3491	0.515129	0.288084	-0.354764	NaN	0.968321	0.348147	0.119155	0.271942	0.56953	-0.324929	0.745864	B:C57BL/6J	A:A/J
UNC5664114	3	82.9497	37.012	JAX00528773	84.3457	5.6388	7.95152	1.72665	0.336889	0.472514	-0.261017	NaN	0.977739	0.160135	-0.1379	0.488098	0.379875	-0.433829	0.692093	9.65872	13.1033	2.84534	0.0696321	1.15719	0.0426908	NaN	-0.947371	-0.353876	0.589549	0.432379	-0.112948	-0.900649	-0.0829075	5.07363	6.71686	1.45855	0.458944	0.338241	-0.348704	NaN	0.980254	0.308049	0.0778369	0.267324	0.561674	-0.32595	0.736293	B:C57BL/6J	A:A/J
UNC5682922	3	84.3613	37.705	backupUNC030491543	87.527	5.64757	7.96425	1.72941	0.335757	0.473975	-0.251587	NaN	0.962459	0.0401069	-0.0398142	0.493453	0.358832	-0.443554	0.676335	10.9261	14.9258	3.24111	0.0369618	1.43225	0.0336915	NaN	-0.903025	-0.46156	0.676504	0.422953	-0.0891772	-0.906203	-0.0501849	5.7902	7.69433	1.6708	0.360318	0.443314	-0.343672	NaN	0.968455	0.380834	-0.0261003	0.264972	0.55387	-0.321222	0.720911	B:C57BL/6J	A:A/J
JAX00110044	3	87.5376	38.4425	UNC5722547	87.571	5.68352	8.01645	1.74075	0.331145	0.479982	-0.256915	NaN	0.973189	-0.0130672	0.0267854	0.490647	0.26672	-0.427931	0.667746	11.0153	15.055	3.26916	0.0353003	1.45222	0.0397412	NaN	-0.893984	-0.484815	0.675102	0.381795	-0.00351294	-0.915332	-0.029822	6.40743	8.54228	1.85493	0.287209	0.541802	-0.349683	NaN	1.01543	0.416258	-0.0666979	0.306922	0.440718	-0.3038	0.70682	B:C57BL/6J	A:A/J
UNC5722551	3	87.5713	38.5806	backupJAX00110129	88.6585	5.41499	7.62696	1.65617	0.366634	0.435767	-0.259254	NaN	0.941083	-0.00134931	0.0375944	0.494452	0.276356	-0.424207	0.669557	10.3805	14.138	3.07003	0.0487805	1.31175	0.0437521	NaN	-0.859452	-0.429005	0.714304	0.308093	-0.0156043	-0.897968	-0.0347731	6.80357	9.08944	1.97375	0.246299	0.608538	-0.35314	NaN	1.02551	0.417614	-0.119673	0.348001	0.412682	-0.3019	0.70477	B:C57BL/6J	A:A/J
UNC5732520	3	88.6589	39.007	JAX00110218	89.8655	4.34845	6.09078	1.3226	0.529191	0.276388	-0.265594	NaN	0.893354	0.101463	0.0947159	0.445722	0.2837	-0.400101	0.691585	9.91864	13.4749	2.92605	0.061348	1.2122	0.0493798	NaN	-0.879606	-0.374871	0.741638	0.214019	-0.00812572	-0.887246	-0.0490104	7.27873	9.74882	2.11693	0.20326	0.691948	-0.355043	NaN	1.06851	0.414246	-0.169337	0.377812	0.409117	-0.303602	0.713477	B:C57BL/6J	A:A/J
UNC5744175	3	89.9068	39.197	UNC5752814	91.5159	2.68865	3.73388	0.810801	0.809868	0.0915855	-0.278577	NaN	0.823214	0.211896	0.301962	0.455351	0.269926	-0.377676	0.511845	8.54496	11.5226	2.50211	0.117391	0.930364	0.0648762	NaN	-0.905931	-0.430841	0.581783	0.20573	-0.0240024	-0.903667	0.01081	6.50967	8.68328	1.88555	0.276202	0.558773	-0.366459	NaN	1.10767	0.447989	-0.0772311	0.38454	0.436725	-0.288231	0.780679	B:C57BL/6J	A:A/J
UNC5753129	3	91.5734	40.144	UNC5768062	93.1717	2.11098	2.923	0.634722	0.892033	0.0496193	-0.285288	NaN	0.717286	0.286026	0.46804	0.463099	0.220227	-0.365987	0.205686	8.01617	10.7789	2.34061	0.148558	0.828103	0.0703566	NaN	-0.901867	-0.419058	0.434116	0.198938	0.00741616	-0.916815	0.215047	5.96597	7.93523	1.72311	0.33834	0.470647	-0.375787	NaN	1.11241	0.435209	0.0351735	0.394686	0.432339	-0.265729	0.708623	B:C57BL/6J	A:A/J
UNC5769063	3	93.2597	40.511	JAX00530303	94.1529	1.63775	2.26229	0.49125	0.94391	0.0250696	-0.291151	NaN	0.64858	0.342525	0.485962	0.466762	0.210016	-0.13014	0.208926	6.8398	9.1396	1.98464	0.242788	0.614772	0.075458	NaN	-0.888218	-0.417846	0.361059	0.181232	-0.0269157	-0.238625	0.212252	5.78738	7.69046	1.66996	0.360678	0.44288	-0.383242	NaN	1.07092	0.450097	0.0497766	0.401508	0.431376	-0.170593	0.713786	B:C57BL/6J	A:A/J
UNC5773162	3	94.1845	40.5706	UNC5782288	95.2616	1.48797	2.05384	0.445987	0.9568	0.0191788	-0.289337	NaN	0.647507	0.343866	0.458063	0.481602	0.201422	0.0672386	0.205835	6.46324	8.61921	1.87164	0.281163	0.551042	0.0806077	NaN	-0.898017	-0.420949	0.268085	0.149619	-0.00684492	0.128107	0.210578	5.8017	7.71008	1.67422	0.358851	0.445086	-0.390032	NaN	1.08178	0.462118	0.048861	0.478837	0.347458	-0.0904079	0.704743	B:C57BL/6J	A:A/J
UNC5783028	3	95.316	40.74	UNC5785287	95.5224	1.52509	2.10547	0.457196	0.953773	0.020555	-0.286079	NaN	0.656917	0.339368	0.456537	0.425474	0.223379	0.0640713	0.20848	6.93981	9.27816	2.01473	0.233298	0.63209	0.0843965	NaN	-0.910786	-0.424214	0.258337	0.27278	0.0177444	0.119841	0.209401	5.97597	7.94895	1.72609	0.337117	0.47222	-0.39298	NaN	1.08339	0.467785	0.057058	0.458304	0.31839	-0.0904647	0.702028	B:C57BL/6J	A:A/J
JAX00110623	3	95.5336	40.8989	UNC5787203	95.7451	1.61032	2.22409	0.482955	0.946404	0.0239236	-0.288109	NaN	0.659992	0.343395	0.458542	0.449339	0.228781	0.0395245	0.209417	6.98652	9.34292	2.02879	0.228964	0.640232	0.0862605	NaN	-0.886896	-0.426608	0.253207	0.309295	0.0107809	0.124811	0.208094	6.00837	7.99341	1.73575	0.333176	0.477327	-0.395421	NaN	1.06879	0.472447	0.0604659	0.47859	0.32522	-0.0926832	0.702711	B:C57BL/6J	A:A/J
UNC5787323	3	95.7571	41.654	UNC5788331	95.8695	1.48792	2.05377	0.445971	0.956804	0.0191769	-0.292853	NaN	0.62212	0.366355	0.464578	0.486091	0.249068	0.0624351	0.267673	6.03665	8.03223	1.74418	0.32976	0.481802	0.0942444	NaN	-0.84027	-0.365644	0.225793	0.310665	-0.0488593	0.145566	-0.0313465	5.60919	7.44671	1.61703	0.383894	0.415788	-0.397895	NaN	1.00839	0.55747	0.0570301	0.513038	0.315987	-0.0398892	0.543956	B:C57BL/6J	A:A/J
JAX00530663	3	95.8857	41.654	UNC5799107	97.081	1.4616	2.01717	0.438022	0.958884	0.0182339	-0.292886	NaN	0.616473	0.366272	0.464625	0.485628	0.250963	0.0624828	0.278269	5.99407	7.9738	1.73149	0.33491	0.475072	0.094312	NaN	-0.834424	-0.365595	0.225614	0.310807	-0.0506937	0.145523	-0.0353632	5.57571	7.40097	1.6071	0.388358	0.410768	-0.39798	NaN	1.00291	0.557429	0.0571455	0.512748	0.31743	-0.0397855	0.552086	B:C57BL/6J	A:A/J
UNC5799631	3	97.1249	42.037	UNC5810439	97.8428	1.61893	2.23608	0.485559	0.945627	0.0242801	-0.333598	NaN	0.658147	0.473051	0.500778	0.530642	0.229771	0.111357	0.309819	6.60893	8.82031	1.91531	0.265816	0.575419	0.127624	NaN	-0.855861	-0.553221	0.204676	0.271029	0.0495052	0.0953877	-0.0475486	5.03917	6.67004	1.44838	0.464024	0.333459	-0.380226	NaN	0.949644	0.548574	0.0344399	0.4929	0.315334	-0.0514972	0.537627	B:C57BL/6J	A:A/J
UNC5810688	3	97.8646	42.487	UNC5841501	100.534	1.37144	1.89187	0.410814	0.965582	0.0152109	-0.322723	NaN	0.608544	0.521158	0.302083	0.523964	0.402892	0.0807379	0.324469	6.98748	9.34425	2.02908	0.228876	0.6404	0.119305	NaN	-0.843484	-0.547204	0.362338	0.278082	-0.0644936	0.117711	-0.0562676	5.35646	7.10178	1.54213	0.41836	0.37845	-0.375284	NaN	0.942411	0.544818	-0.0671147	0.488102	0.377371	-0.0636203	0.540399	C:129S1/SvImJ	A:A/J
UNC5841910	3	100.56	43.7357	JAX00531849	100.66	1.82993	2.53022	0.549431	0.924804	0.0339502	-0.281747	NaN	0.515357	0.504124	0.0558997	0.547382	0.514499	0.0165098	0.302602	7.30078	9.77951	2.12359	0.201417	0.695904	0.0822083	NaN	-0.870466	-0.510552	0.545547	0.138733	-0.0938563	0.148644	-0.0166103	6.20087	8.25788	1.79318	0.310404	0.508072	-0.386339	NaN	1.02006	0.556026	-0.129614	0.559311	0.409402	-0.0534132	0.547681	C:129S1/SvImJ	A:A/J
UNC5843674	3	100.668	43.8096	UNC5856067	101.466	1.84693	2.55395	0.554583	0.92298	0.0348076	-0.189806	NaN	0.420824	0.413527	-0.111283	0.452639	0.42509	-0.0756986	0.210476	6.88881	9.20748	1.99938	0.238101	0.623238	0.142037	NaN	-0.924484	-0.568941	0.394295	0.0538375	-0.144856	0.0846044	-0.085789	6.15336	8.19256	1.77899	0.315921	0.500421	-0.431917	NaN	1.06463	0.600728	-0.0398855	0.61336	0.452518	-0.00691653	0.594772	C:129S1/SvImJ	A:A/J
UNC5856401	3	101.487	44.301	UNC5867432	102.18	2.12824	2.94717	0.63997	0.889846	0.0506851	-0.0595178	NaN	0.305623	0.277017	-0.322754	0.327973	0.292931	-0.205096	0.0815115	7.0235	9.39421	2.03993	0.225578	0.646703	0.207581	NaN	-0.981034	-0.670271	0.253865	-0.0320006	-0.204084	0.0230835	-0.145976	7.74952	10.4055	2.25952	0.166735	0.777973	-0.615026	NaN	1.25149	0.952907	0.152773	0.819388	0.629907	0.164917	0.767	C:129S1/SvImJ	A:A/J
UNC5868462	3	102.257	45.247	UNC5874607	102.834	1.80132	2.4903	0.540763	0.927825	0.0325338	0.00440516	NaN	0.19528	0.18981	-0.39129	0.254951	0.229448	-0.177435	0.0225027	6.0769	8.0875	1.75618	0.324942	0.488194	0.143317	NaN	-0.853573	-0.592846	0.322394	0.0410771	-0.141726	0.0131163	-0.0893214	5.80399	7.71321	1.6749	0.358561	0.445438	-0.502511	NaN	0.989904	0.905745	0.0302239	0.699831	0.519148	0.15561	0.665656	C:129S1/SvImJ	A:A/J
backupUNC030160320	3	102.919	45.247	UNC5878859	103.25	2.79825	3.88826	0.844325	0.792554	0.100971	-0.00999	NaN	0.223502	0.44264	-0.407405	0.270521	0.233625	-0.358021	0.0254423	5.66899	7.52847	1.63479	0.376	0.424812	0.139641	NaN	-0.853946	-0.538747	0.333764	0.062809	-0.126956	-0.182899	-0.0802191	6.27068	8.35393	1.81403	0.302422	0.519387	-0.506001	NaN	1.00826	1.05792	0.00926674	0.693467	0.50984	0.186799	0.655669	C:129S1/SvImJ	A:A/J
UNC5880396	3	103.35	45.4194	UNC5888276	104.363	2.56131	3.55471	0.771896	0.829397	0.0812377	-0.00427641	NaN	0.24864	0.404728	-0.406504	0.196595	0.222513	-0.401477	0.02248	5.77049	7.66735	1.66494	0.362838	0.440287	0.138909	NaN	-0.846283	-0.535405	0.333554	0.0886518	-0.126795	-0.272577	-0.0790393	6.13482	8.16707	1.77346	0.318092	0.497447	-0.502988	NaN	1.00693	1.05051	0.00833674	0.643348	0.502566	0.173686	0.65505	B:C57BL/6J	A:A/J
UNC5888495	3	104.382	45.6288	UNC030164357	104.56	2.63118	3.65299	0.793236	0.818766	0.0868404	0.00633188	NaN	0.273626	0.345085	-0.476327	0.12272	0.202693	-0.253464	0.0112945	5.53768	7.34902	1.59582	0.393466	0.405093	0.152086	NaN	-0.888998	-0.547714	0.228569	0.0660994	-0.141294	-0.14145	-0.0819144	6.44735	8.59731	1.86688	0.282874	0.548406	-0.502629	NaN	1.03155	1.04592	0.0211343	0.60456	0.49781	0.114004	0.650876	B:C57BL/6J	A:A/J
UNC5891025	3	104.576	45.8422	UNC5896520	105.024	2.83059	3.93386	0.854226	0.787364	0.103825	0.0197843	NaN	0.28453	0.32669	-0.498372	0.108535	0.188257	-0.227279	-0.00445094	5.79661	7.7031	1.67271	0.359501	0.4443	0.144069	NaN	-0.926428	-0.532486	0.176045	0.067901	-0.138778	0.0645924	-0.0711626	7.57486	10.1615	2.20654	0.179606	0.745679	-0.486981	NaN	1.09081	1.02899	-0.0242173	0.593869	0.482189	0.00460281	0.630893	B:C57BL/6J	A:A/J
JAX00111328	3	105.06	46.2205	UNC5906376	105.788	2.88423	4.0095	0.870652	0.778683	0.108639	0.0288529	NaN	0.328073	0.305894	-0.474475	0.046133	0.17948	-0.238375	-0.0174651	5.58413	7.41247	1.6096	0.387232	0.412029	0.126639	NaN	-0.95905	-0.496249	0.16915	0.0370953	-0.120918	0.0869555	-0.0384	8.91019	12.0388	2.6142	0.0992894	1.0031	-0.468393	NaN	1.21479	0.998984	-0.0554741	0.513104	0.460179	-0.0162081	0.598962	B:C57BL/6J	A:A/J
UNC030165183	3	105.847	46.4796	UNC5917724	107.197	1.49722	2.0667	0.448779	0.956056	0.0195165	0.00610617	NaN	0.264422	0.322667	-0.249461	0.0473312	0.222542	-0.213526	0.0176453	3.09694	4.05822	0.881231	0.773048	0.111794	0.130894	NaN	-0.83675	-0.50231	-0.0182589	-0.0562818	-0.151313	0.0883482	-0.0607582	6.23722	8.30788	1.80403	0.30623	0.513952	-0.422029	NaN	1.11366	0.956868	0.0728143	0.461528	0.437784	-0.0654208	0.573444	B:C57BL/6J	A:A/J
UNC5918145	3	107.232	46.828	UNC5932712	108.614	1.40395	1.93704	0.420622	0.963243	0.0162642	0.0028892	NaN	0.272496	0.336006	-0.241358	0.137007	0.144306	-0.210262	0.00897924	3.06829	4.02009	0.872952	0.77746	0.109322	0.132968	NaN	-0.84068	-0.510592	-0.0230962	-0.110858	-0.102859	0.0863045	-0.0559574	6.25206	8.32831	1.80847	0.304536	0.516362	-0.422498	NaN	1.11424	0.959623	0.0730364	0.482353	0.408103	-0.0650311	0.572656	B:C57BL/6J	A:A/J
UNC5933128	3	108.641	47.81	JAX00533731	109.161	1.4359	1.98144	0.430265	0.96086	0.0173398	0.0211319	NaN	0.212917	0.303798	-0.297353	0.155601	0.131574	-0.227744	0.0569482	2.99992	3.92913	0.8532	0.787903	0.103527	0.130879	NaN	-0.792823	-0.410601	0.0729188	-0.29329	-0.113263	0.1021	-0.105017	6.35283	8.46704	1.83859	0.293216	0.532813	-0.534205	NaN	1.18297	1.02369	0.214473	0.679332	0.529048	0.0405011	0.740464	B:C57BL/6J	A:A/J
UNC5941119	3	109.187	48.128	UNC5942718	109.293	1.82943	2.52952	0.549279	0.924857	0.0339252	0.00463236	NaN	0.377207	0.325948	-0.281894	0.00578495	0.148955	-0.197133	0.061355	3.16497	4.14882	0.900904	0.762486	0.117768	0.139403	NaN	-0.823041	-0.426535	0.0581914	-0.247938	-0.12855	0.081677	-0.106423	6.93743	9.27486	2.01401	0.23352	0.631676	-0.580552	NaN	1.29027	1.07407	0.298243	0.631939	0.582585	0.0978747	0.775377	B:C57BL/6J	A:A/J
UNC5943116	3	109.321	48.128	UNC5973072	111.583	2.01933	2.79479	0.606881	0.903315	0.0441609	0.00632364	NaN	0.316774	0.316182	-0.281335	-0.0885795	0.309654	-0.195151	0.0689169	2.91137	3.81142	0.827639	0.801224	0.096246	0.125163	NaN	-0.699903	-0.400744	0.0726023	-0.222353	-0.0877391	0.104545	-0.137045	6.82624	9.12083	1.98056	0.244097	0.612437	-0.571706	NaN	1.18555	1.05496	0.295388	0.589287	0.542509	0.0825344	0.808317	B:C57BL/6J	A:A/J
UNC5975319	3	111.753	49.0037	UNC6007529	114.599	1.88546	2.60775	0.566265	0.918767	0.0367944	-0.013662	NaN	0.372222	0.328502	-0.178171	-0.134775	0.261133	-0.15476	0.0699288	2.89082	3.78412	0.82171	0.80428	0.0945926	0.135384	NaN	-0.700579	-0.411138	-0.0416567	-0.230423	0.0827057	0.0846004	-0.138628	7.41273	9.93539	2.15744	0.192265	0.7161	-0.59479	NaN	1.20454	1.07321	0.284759	0.596358	0.728484	0.108899	0.825587	B:C57BL/6J	A:A/J
UNC030516363	3	114.737	49.5539	UNC6015848	115.165	2.4087	3.34032	0.72534	0.851838	0.0696428	-0.0365197	NaN	0.538326	0.366094	-0.0691134	-0.127549	0.178599	-0.110856	-0.0788588	3.42866	4.50057	0.977287	0.720648	0.142277	0.152789	NaN	-0.780365	-0.541596	-0.219242	-0.0795495	0.212694	0.0372497	-0.166615	8.62374	11.6338	2.52625	0.113263	0.945911	-0.609294	NaN	1.35238	1.12348	0.320423	0.499383	0.855881	0.149823	0.780287	B:C57BL/6J	A:A/J
UNC6017748	3	115.281	49.8851	UNC6021193	115.523	2.22959	3.0891	0.67079	0.876639	0.0571792	0.0526363	NaN	0.441193	0.230763	-0.157463	-0.21606	0.0919346	-0.189731	-0.149315	2.86482	3.74959	0.814213	0.808126	0.092521	-0.156756	NaN	-0.453576	0.162486	0.0938699	0.243423	0.507355	0.32229	0.12743	6.61255	8.8253	1.91639	0.265444	0.576028	-0.322305	NaN	1.04331	0.680212	0.0355708	0.210858	0.574931	-0.11111	0.544467	B:C57BL/6J	A:A/J
UNC6021488	3	115.539	50.0909	UNC6030233	116.123	3.30382	4.60269	0.999461	0.708319	0.149771	0.0502323	NaN	0.595323	0.23494	-0.149869	-0.216437	0.0879141	-0.144395	-0.36726	2.45381	3.2049	0.695935	0.865422	0.0627719	-0.159633	NaN	-0.41818	0.16057	0.0984807	0.258065	0.535996	0.246582	-0.0427501	6.22649	8.29312	1.80083	0.307458	0.512214	-0.316122	NaN	1.08163	0.665928	0.0286644	0.18603	0.569087	0.573765	0.142716	B:C57BL/6J	A:A/J
UNC6030555	3	116.151	50.3317	backupUNC030187275	117.191	3.55955	4.9655	1.07824	0.664174	0.177718	0.0516763	NaN	0.64324	0.247907	-0.152043	-0.180528	-0.0294009	-0.168478	-0.362135	2.03366	2.65046	0.575541	0.915348	0.038414	-0.159656	NaN	-0.36529	0.167723	0.0978756	0.277974	0.476713	0.0933733	-0.0344153	6.51526	8.69098	1.88722	0.27561	0.559704	-0.316707	NaN	1.07712	0.660859	0.0266901	0.0934058	0.635636	0.630854	0.139625	B:C57BL/6J	A:A/J
UNC6048888	3	117.222	51.0225	UNC6058380	117.849	3.6164	5.04627	1.09578	0.654316	0.184212	0.0556243	NaN	0.595995	0.376746	-0.162238	-0.157858	-0.10309	-0.42234	-0.366042	2.47876	3.2379	0.7031	0.862158	0.0644134	-0.163442	NaN	-0.421917	0.278723	0.0986259	0.31327	0.440146	0.186605	-0.0313179	6.55886	8.75117	1.90029	0.271018	0.567001	-0.316622	NaN	1.00044	0.898221	0.015952	0.0747664	0.605378	0.412138	0.148256	B:C57BL/6J	A:A/J
UNC6059476	3	117.936	51.3286	UNC6062660	118.21	4.16993	5.83533	1.26713	0.559103	0.252508	0.0516572	NaN	0.357202	0.773721	-0.162669	-0.124459	-0.113571	-0.461449	-0.376806	2.21503	2.88951	0.62745	0.895031	0.0481617	-0.166179	NaN	-0.434742	0.194203	0.11663	0.320823	0.465537	0.155174	-0.0338235	7.04293	9.42118	2.04578	0.223814	0.650113	-0.319844	NaN	0.950071	1.06206	0.0177007	0.0878459	0.600253	0.257952	0.14806	B:C57BL/6J	A:A/J
UNC6063347	3	118.258	51.9417	UNC6063347	118.258	3.81743	5.33232	1.1579	0.619478	0.207974	0.0619846	NaN	0.102724	0.795853	-0.173505	0.0683572	-0.44033	0.106293	-0.391325	2.48212	3.24235	0.704066	0.861715	0.0646364	-0.170754	NaN	-0.358011	0.186698	0.122251	0.252818	0.698895	-0.138677	-0.0303014	5.54146	7.35419	1.59694	0.392956	0.405656	-0.32274	NaN	0.786406	1.07429	0.0173482	0.270465	0.586712	0.392215	0.15637	B:C57BL/6J	A:A/J
JAX00535338	3	118.282	51.9875	UNC6077242	119.386	4.04413	5.65561	1.2281	0.580487	0.236207	0.0641601	NaN	0.0578146	0.799234	-0.175303	0.0962645	-0.503657	0.178996	-0.394557	2.56779	3.35572	0.728686	0.850263	0.0704469	-0.171398	NaN	-0.33854	0.18526	0.12291	0.238228	0.734434	-0.164947	-0.0298486	5.37194	7.12289	1.54672	0.416198	0.3807	-0.323058	NaN	0.751193	1.07684	0.0172656	0.301449	0.57811	0.417448	0.157493	B:C57BL/6J	A:A/J
JAX00535494	3	119.395	52.1678	UNC6080484	119.661	8.17594	11.6855	2.53748	0.111386	0.953168	0.0720263	NaN	-0.167785	1.25899	-0.304765	0.267019	-0.698663	0.348485	-0.467735	2.77037	3.62421	0.786987	0.8219	0.0851812	-0.174734	NaN	-0.207683	-0.00541467	0.209115	0.130293	0.828256	-0.199486	-0.0155235	6.20989	8.2703	1.79587	0.309364	0.50953	-0.328233	NaN	0.538566	1.36674	-0.0221075	0.494378	0.550001	0.507879	0.122869	B:C57BL/6J	A:A/J
UNC030523155	3	119.679	52.4042	UNC6087560	120.24	10.921	15.8436	3.4404	0.026584	1.57538	0.197433	NaN	-0.284646	1.34912	-0.576049	0.140735	-0.839765	0.222731	-0.651072	2.88485	3.77619	0.819989	0.805165	0.094115	-0.0676897	NaN	-0.319107	-0.271532	0.0854841	0.0120812	0.719735	-0.310293	-0.108226	6.72397	8.9793	1.94983	0.254146	0.594917	-0.415211	NaN	0.636034	1.5417	0.16653	0.592832	0.646267	0.594402	0.182544	B:C57BL/6J	A:A/J
UNC6087792	3	120.258	52.6788	UNC6114888	122.115	9.75859	14.0674	3.0547	0.0499954	1.30107	0.299259	NaN	-0.37738	1.23972	-0.668422	0.0274754	-0.941517	0.139813	-0.726595	2.77129	3.62543	0.787252	0.821767	0.0852514	-0.117359	NaN	-0.269722	-0.143222	0.135315	0.0694768	0.770697	-0.261434	-0.0674975	7.9465	10.6812	2.3194	0.15314	0.81491	-0.433966	NaN	0.672286	1.91495	0.202616	0.61997	0.671637	0.643099	0.2115	B:C57BL/6J	A:A/J
UNC6115682	3	122.161	53.555	UNC6133657	123.297	8.47274	12.1291	2.63379	0.0963934	1.01595	0.437818	NaN	-0.487666	0.932842	-0.809727	-0.1401	-1.08092	-0.000489658	-0.823021	2.83246	3.70661	0.804881	0.812881	0.0899729	-0.157826	NaN	-0.274033	-0.0933509	0.178183	0.113362	0.813416	-0.219866	0.0725076	6.75189	9.01792	1.95822	0.251372	0.599683	-0.334284	NaN	0.603987	1.79204	0.110714	0.498166	0.573204	0.55276	0.236296	B:C57BL/6J	A:A/J
UNC6134567	3	123.345	54.577	UNC6167562	125.301	8.77148	12.577	2.73105	0.0831114	1.08034	0.395899	NaN	-0.388121	1.00292	-0.769023	0.0275991	-1.13782	0.0100166	-0.863421	3.51963	4.62215	1.00369	0.705963	0.151218	-0.183256	NaN	-0.31813	-0.0807442	0.205588	0.0982752	1.06671	-0.162626	0.16948	6.65944	8.89009	1.93046	0.260644	0.583953	-0.287233	NaN	0.586751	1.74274	0.0626011	0.496794	0.503008	0.51048	0.145209	B:C57BL/6J	A:A/J
UNC6168121	3	125.335	54.681	JAX00112865	125.773	8.63456	12.3715	2.68644	0.0889849	1.05068	0.304356	NaN	-0.331128	1.11512	-0.673251	0.18982	-0.932225	0.233811	-0.727648	3.74922	4.9295	1.07043	0.668567	0.174855	-0.148004	NaN	-0.403602	-0.127801	0.171272	0.0222084	1.08929	-0.0798434	0.160933	6.5607	8.7537	1.90084	0.270826	0.567309	-0.234323	NaN	0.428815	1.69836	0.00782809	0.480637	0.361295	0.608421	0.0717094	B:C57BL/6J	A:A/J
UNC6173528	3	125.78	55.1844	UNC6185047	126.44	8.07726	11.5384	2.50553	0.116798	0.932563	0.298631	NaN	-0.316246	1.09667	-0.66928	0.159335	-0.91412	0.316759	-0.648704	4.38509	5.78454	1.2561	0.565121	0.247858	-0.0425588	NaN	-0.502062	-0.366194	0.0577309	-0.104852	0.94351	-0.609441	0.0863318	5.80866	7.7196	1.67629	0.357967	0.446157	-0.2565	NaN	0.440901	1.59173	0.0295746	0.495067	0.402928	0.827217	0.208903	B:C57BL/6J	A:A/J
JAX00536952	3	126.461	56.0165	UNC6191818	126.876	7.40095	10.5341	2.28745	0.160271	0.795144	0.313437	NaN	-0.287718	0.902983	-0.694085	0.0731917	-0.925188	0.321786	-0.656934	5.52924	7.33749	1.59332	0.394606	0.403836	0.0382876	NaN	-0.56676	-0.509592	-0.0268768	-0.227708	0.825746	-1.09222	9.30563e-05	5.84794	7.77342	1.68798	0.352997	0.452229	-0.268146	NaN	0.449357	1.53203	0.03426	0.507243	0.424489	0.923661	0.224979	B:C57BL/6J	A:A/J
JAX00537020	3	126.907	56.072	UNC6220716	128.802	6.99117	9.92918	2.15609	0.192622	0.715294	0.328249	NaN	-0.260231	0.761218	-0.714316	0.00450775	-0.940952	0.294855	-0.668002	5.52335	7.32945	1.59157	0.395402	0.402961	0.0482227	NaN	-0.559571	-0.52372	-0.0363067	-0.260784	0.812957	-1.10733	-0.00965329	5.58603	7.41507	1.61016	0.386978	0.412313	-0.270046	NaN	0.450019	1.43945	0.0319004	0.502857	0.429404	0.925595	0.228373	B:C57BL/6J	A:A/J
UNC6220842	3	128.812	57.7321	UNC6222319	128.928	6.13157	8.66882	1.88241	0.277316	0.557025	0.375899	NaN	-0.25026	0.479963	-0.751041	-0.0237293	-1.00971	0.000111344	-0.707954	5.43742	7.21218	1.5661	0.407127	0.39027	0.0429709	NaN	-0.523445	-0.475133	-0.0111445	-0.216796	0.822593	-1.04378	-0.0398222	4.91709	6.5043	1.41239	0.482246	0.316731	-0.224236	NaN	0.40323	1.15717	-0.0441415	0.503534	0.376625	0.752448	0.138671	B:C57BL/6J	A:A/J
UNC6222401	3	128.934	57.8728	UNC6222401	128.934	5.57608	7.86047	1.70688	0.345058	0.462108	0.376769	NaN	-0.232296	0.455832	-0.742628	-0.0445332	-1.00867	-0.147319	-0.722027	6.17616	8.2239	1.7858	0.313265	0.504088	0.0325694	NaN	-0.637294	-0.473331	0.0210628	-0.295734	0.843249	-0.866976	0.254011	4.25088	5.6036	1.21681	0.586719	0.23157	-0.20956	NaN	0.305067	1.08228	-0.0670898	0.369514	0.35212	0.604225	0.367328	B:C57BL/6J	A:A/J
JAX00113101	3	128.937	57.8764	UNC6223021	128.98	5.53221	7.79685	1.69306	0.350848	0.45488	0.375822	NaN	-0.27166	0.449134	-0.74256	-0.0444152	-1.01244	-0.147321	-0.724631	6.89502	9.21609	2.00125	0.237512	0.624314	0.0375756	NaN	-0.648838	-0.474297	0.0262008	-0.300392	0.851555	-0.86421	0.374535	4.36407	5.75619	1.24994	0.568489	0.245278	-0.20679	NaN	0.228209	1.07101	-0.0669246	0.365041	0.352902	0.605843	0.467982	B:C57BL/6J	A:A/J
UNC6223093	3	128.984	57.9306	UNC6226239	129.176	5.41601	7.62843	1.65649	0.366495	0.435932	0.376772	NaN	-0.272373	0.429293	-0.735821	-0.0459692	-1.01253	-0.148665	-0.72475	6.89846	9.22085	2.00228	0.237187	0.62491	0.0328261	NaN	-0.644153	-0.464198	0.0358423	-0.295158	0.85664	-0.858716	0.379812	4.29588	5.66424	1.22997	0.579454	0.236981	-0.19719	NaN	0.218537	1.03741	-0.0822357	0.354246	0.342831	0.594535	0.45808	B:C57BL/6J	A:A/J
UNC6226367	3	129.187	58.052	UNC6226511	129.199	4.51499	6.32953	1.37444	0.501842	0.299433	0.351053	NaN	-0.246751	0.449639	-0.63564	-0.113741	-0.978971	-0.136048	-0.690057	6.67787	8.91557	1.93599	0.258775	0.587078	0.0357133	NaN	-0.643993	-0.436929	-0.198466	0.0341139	0.871615	-0.812815	0.350111	3.47554	4.56321	0.990888	0.713093	0.146854	-0.191737	NaN	0.211652	1.00951	0.101303	0.0534235	0.324213	0.549966	0.475	B:C57BL/6J	A:A/J
JAX00113121	3	129.207	58.052	UNC6226968	129.245	4.78754	6.72113	1.45947	0.458482	0.338678	0.365525	NaN	-0.269983	0.408399	-0.646552	-0.0657959	-1.00808	-0.152859	-0.729612	6.44607	8.59555	1.8665	0.283012	0.548195	0.035081	NaN	-0.644977	-0.424309	-0.20308	0.124876	0.880995	-0.794961	0.188557	3.04779	3.99282	0.867029	0.780605	0.107569	-0.197101	NaN	0.214273	1.05142	0.0960615	0.195513	0.338983	0.574855	0.245006	B:C57BL/6J	A:A/J
JAX00537447	3	129.245	58.052	UNC6228158	129.316	4.56852	6.40634	1.39112	0.493182	0.306993	0.404168	NaN	-0.31154	0.301354	-0.677975	-0.118042	-1.05127	-0.200859	-0.769007	6.37944	8.5037	1.84656	0.290277	0.537187	0.0280093	NaN	-0.638371	-0.424018	-0.188915	0.118658	0.890283	-0.785775	0.195826	3.17105	4.15692	0.902664	0.761536	0.11831	-0.254582	NaN	0.272728	1.15509	0.149822	0.311704	0.39962	0.637345	0.302353	B:C57BL/6J	A:A/J
UNC6228334	3	129.325	58.2465	UNC6246459	130.418	4.28952	6.00641	1.30428	0.539001	0.26841	0.462967	NaN	-0.375526	0.073547	-0.720407	-0.181694	-1.11348	-0.269463	-0.827394	6.26373	8.34436	1.81195	0.30321	0.518257	0.0101419	NaN	-0.619515	-0.395406	-0.159644	0.12219	0.911992	-0.762683	0.214712	3.01985	3.95564	0.858957	0.784872	0.105201	-0.260925	NaN	0.276893	1.19282	0.143781	0.341297	0.400905	0.634371	0.305386	B:C57BL/6J	A:A/J
UNC6246841	3	130.445	60.5642	UNC6249945	130.655	2.52849	3.50858	0.761879	0.834316	0.0786696	0.482599	NaN	-0.339627	-0.370039	-0.718622	-0.461102	-0.459612	-0.287253	-0.849127	5.18689	6.87086	1.49199	0.442448	0.354138	0.00754747	NaN	-0.624287	-0.272318	-0.14959	0.27162	0.457848	-0.765769	0.195542	3.46496	4.54908	0.987819	0.7148	0.145815	-0.199901	NaN	0.271358	0.947129	0.0739081	0.0196528	0.784534	0.546561	0.30279	B:C57BL/6J	A:A/J
UNC6250492	3	130.7	60.7179	UNC6250492	130.7	2.54882	3.53715	0.768083	0.831275	0.0802554	0.450428	NaN	-0.293819	-0.309868	-0.685967	-0.567294	-0.236551	-0.256739	-0.784237	5.05464	6.69106	1.45294	0.46174	0.335603	-0.0129976	NaN	-0.601669	-0.189348	-0.132209	0.357428	0.332225	-0.745427	0.201299	5.18517	6.86853	1.49148	0.442696	0.353894	-0.238565	NaN	0.316987	1.43911	0.118671	-0.00178656	0.881412	0.580947	0.379442	B:C57BL/6J	A:A/J
UNC6250875	3	130.735	60.7381	UNC6250875	130.735	2.25988	3.13155	0.680007	0.872572	0.0591988	0.42143	NaN	-0.256454	-0.0120648	-0.653332	-0.521513	-0.251967	-0.230144	-0.689438	4.07991	5.37347	1.16683	0.614487	0.211487	0.0384257	NaN	-0.65555	-0.0884108	-0.0506429	0.150052	0.240086	-0.82975	-0.0461883	5.95535	7.92066	1.71995	0.339642	0.468979	-0.293007	NaN	0.358258	1.75295	0.14278	0.116757	0.916328	0.635988	0.54714	B:C57BL/6J	A:A/J
UNC6251370	3	130.778	60.7633	UNC6251370	130.778	1.94551	2.69161	0.584476	0.911991	0.0400094	0.397485	NaN	-0.223144	0.0252727	-0.620251	-0.486353	-0.271513	-0.210167	-0.522471	4.19309	5.52576	1.1999	0.596078	0.224697	0.138363	NaN	-0.759905	-0.200132	-0.0219328	-0.141065	0.112806	-0.936823	-0.309269	6.43203	8.57618	1.86229	0.284533	0.545868	-0.359346	NaN	0.424549	1.82229	0.171668	0.242169	0.95295	0.696243	0.655021	B:C57BL/6J	A:A/J
UNC6251528	3	130.8	60.7759	UNC6252846	130.898	1.8873	2.61032	0.566823	0.918564	0.0368908	0.3972	NaN	-0.221671	0.0308095	-0.620218	-0.485658	-0.314899	-0.213919	-0.491391	4.13958	5.45374	1.18426	0.60477	0.21841	0.137872	NaN	-0.759604	-0.191865	-0.0209641	-0.140805	0.0776467	-0.940297	-0.298122	6.38591	8.51261	1.84849	0.289566	0.538252	-0.359615	NaN	0.425098	1.827	0.17218	0.242407	0.921524	0.693693	0.669502	B:C57BL/6J	A:A/J
UNC6253663	3	130.944	60.8602	UNC6260458	131.43	2.3056	3.19565	0.693928	0.866332	0.0623157	0.397254	NaN	-0.229451	0.0255282	-0.621034	-0.549026	-0.347793	0.0942339	-0.457545	4.393	5.79522	1.25842	0.563854	0.248833	0.134757	NaN	-0.747622	-0.187265	-0.0118584	-0.146969	0.0451047	-1.19148	-0.28405	6.64537	8.87066	1.92624	0.262076	0.581572	-0.358755	NaN	0.419853	1.82778	0.169081	0.224518	0.890692	0.899221	0.691615	B:C57BL/6J	A:A/J
UNC6261018	3	131.47	61.2068	UNC6273606	132.273	1.33763	1.84492	0.400619	0.967923	0.0141592	0.169548	NaN	-0.0479614	0.281933	-0.370527	-0.0620248	-0.111791	0.342354	-0.219499	4.5024	5.9429	1.29049	0.546432	0.262464	0.210634	NaN	-0.802489	-0.27847	-0.100761	-0.293837	-0.0366151	-1.28497	-0.36323	7.3757	9.88381	2.14624	0.195254	0.7094	-0.513034	NaN	0.528258	2.01078	0.341155	0.521227	1.05675	1.08265	0.851063	B:C57BL/6J	A:A/J
backupUNC030230614	3	132.292	61.4708	backupUNC031506483	132.542	1.16058	1.5993	0.347283	0.978672	0.009363	0.104506	NaN	-0.0224056	0.341567	-0.266701	-0.0390852	0.10659	0.42679	-0.143626	4.33117	5.71182	1.24031	0.573773	0.24126	0.269551	NaN	-0.850731	-0.311995	-0.204929	-0.25211	-0.290958	-1.35833	-0.439101	7.79544	10.4697	2.27347	0.16348	0.786535	-0.516905	NaN	0.505707	2.04864	0.357999	0.536733	1.18453	1.09034	0.857385	B:C57BL/6J	A:A/J
UNC6277418	3	132.547	61.5231	UNC6277418	132.547	1.09773	1.51221	0.328372	0.981884	0.00793985	0.0809422	NaN	0.00160262	0.366554	-0.227341	-0.0140752	0.131055	0.453295	-0.119707	4.37694	5.77354	1.25371	0.566427	0.246856	0.286386	NaN	-0.866931	-0.330805	-0.237249	-0.270043	-0.309368	-1.3775	-0.456367	7.797	10.4719	2.27394	0.163371	0.786825	-0.515393	NaN	0.503647	2.04787	0.35939	0.535222	1.18355	1.0888	0.855981	B:C57BL/6J	A:A/J
UNC6277907	3	132.576	61.5285	UNC6283589	133.008	1.34623	1.85686	0.403213	0.967336	0.0144226	0.265728	NaN	-0.18058	0.168566	-0.433965	-0.209666	-0.398237	0.237506	-0.33365	4.15732	5.47761	1.18945	0.601886	0.220486	0.182624	NaN	-0.764702	-0.223551	-0.120939	-0.160633	-0.0439908	-1.25793	-0.335438	5.85805	7.78727	1.69098	0.351726	0.453796	-0.369473	NaN	0.350029	1.90589	0.19418	0.383597	0.918084	0.92881	0.686612	B:C57BL/6J	A:A/J
UNC6284127	3	133.048	61.7706	UNC6284764	133.083	2.40982	3.34189	0.725682	0.851678	0.0697248	0.373054	NaN	-0.348628	-0.00306979	-0.523763	-0.319134	-0.912544	0.114425	-0.346454	4.5777	6.04466	1.31258	0.534544	0.272017	0.105215	NaN	-0.808817	-0.17794	-0.0596109	-0.0721677	0.258644	-1.17192	-0.241613	4.64594	6.13695	1.33262	0.523852	0.280791	-0.172322	NaN	-0.00249225	1.63454	-0.024094	0.183343	0.38743	0.703826	0.549123	B:C57BL/6J	A:A/J
UNC6285188	3	133.119	61.8304	UNC030637510	134.973	5.07957	7.14198	1.55086	0.414249	0.382739	0.353406	NaN	-0.345907	-0.0759478	-0.506014	-0.322231	-0.895154	1.48579	-0.455624	3.98421	5.24482	1.1389	0.630114	0.200581	0.106799	NaN	-0.838629	-0.391537	-0.0515189	-0.0653877	0.267074	-1.24186	-0.344806	4.11743	5.42393	1.17779	0.608374	0.215829	-0.168764	NaN	0.00257852	1.37043	-0.0300918	0.17665	0.384095	0.717554	0.632429	B:C57BL/6J	A:A/J
UNC6309280	3	135.026	62.555	UNC6313346	135.296	4.69311	6.58533	1.42999	0.473291	0.324871	0.290989	NaN	-0.279819	-0.00660287	-0.321221	-0.334166	-0.827049	1.55994	-0.396035	4.0618	5.34911	1.16155	0.61744	0.209405	0.139129	NaN	-0.870534	-0.429938	-0.149711	-0.051289	0.232035	-1.28173	-0.376564	4.0013	5.26778	1.14388	0.62732	0.202511	-0.17522	NaN	0.0113005	1.37545	0.0223537	0.158073	0.393502	0.726412	0.636854	B:C57BL/6J	A:A/J
UNC6315115	3	135.419	63.0096	JAX00538817	135.968	4.68959	6.58027	1.42889	0.473849	0.32436	0.289616	NaN	-0.269772	0.000800884	-0.318638	-0.331055	-0.824376	1.56097	-0.388965	3.78694	4.98005	1.08141	0.662397	0.178881	0.144222	NaN	-0.843673	-0.459152	-0.161476	-0.066905	0.217322	-1.28739	-0.441622	3.46179	4.54484	0.986899	0.715312	0.145505	-0.169513	NaN	0.0602424	1.34482	0.00964471	0.140704	0.377277	0.719346	0.546101	B:C57BL/6J	A:A/J
UNC6323197	3	135.978	63.036	UNC6324718	136.061	4.95748	6.96588	1.51262	0.432441	0.364073	0.355791	NaN	-0.346117	-0.0714359	-0.393739	-0.394616	-0.898165	1.49432	-0.478701	3.88729	5.11467	1.11064	0.645972	0.189786	0.200938	NaN	-0.835077	-0.528923	-0.221302	-0.125903	0.147813	-1.34498	-0.568759	3.20303	4.19953	0.911915	0.756531	0.121174	-0.194622	NaN	0.185063	1.36823	0.0361822	0.157755	0.397308	0.742595	0.50838	B:C57BL/6J	A:A/J
UNC6324839	3	136.066	63.1058	UNC6332467	136.626	6.49172	9.19547	1.99677	0.238925	0.621738	0.598041	NaN	-0.586472	-0.328258	-0.66122	-0.774702	-1.16604	1.24484	-0.733097	3.90053	5.13245	1.1145	0.643804	0.191247	0.0577424	NaN	-0.695346	-0.372483	-0.0632778	0.139856	0.315175	-1.19648	-0.419791	3.15308	4.13298	0.897466	0.764339	0.116714	-0.18209	NaN	0.172588	1.35255	0.0239135	0.115755	0.380098	0.730366	0.496066	B:C57BL/6J	A:A/J
UNC6332776	3	136.641	63.3984	UNC6340223	137.216	6.86805	9.74794	2.11674	0.203313	0.691835	0.673527	NaN	-0.661469	-0.406432	-0.777878	-0.85033	-1.24683	1.16552	-0.805246	3.98596	5.24717	1.13941	0.629828	0.200778	0.0449219	NaN	-0.685627	-0.362578	-0.0590539	0.18437	0.331029	-1.18497	-0.405896	3.15541	4.13608	0.898139	0.763977	0.11692	-0.211894	NaN	0.202349	1.3852	0.0810807	0.136761	0.412526	0.763426	0.525765	B:C57BL/6J	A:A/J
UNC6340556	3	137.24	63.7825	UNC6344933	137.535	5.66862	7.99482	1.73605	0.333051	0.477489	0.753836	NaN	-0.744811	-0.545087	-0.861315	-0.919293	-1.32607	0.400143	-0.868404	4.28456	5.64898	1.22666	0.581281	0.235614	0.0623364	NaN	-0.685431	-0.358596	-0.0699198	0.129135	0.304071	-1.32143	-0.341291	3.26069	4.2764	0.928608	0.747448	0.126419	-0.256473	NaN	0.244496	1.42893	0.139916	0.194262	0.463002	0.838763	0.54673	B:C57BL/6J	A:A/J
UNC6345104	3	137.546	63.9505	UNC6353448	138.046	4.71748	6.62037	1.43759	0.469447	0.328414	0.77748	NaN	-0.749982	-0.58316	-0.885463	-0.938439	-1.35374	-0.273821	-0.777658	4.33005	5.7103	1.23998	0.573953	0.241124	0.055901	NaN	-0.677178	-0.331703	-0.0618968	0.1291	0.307848	-1.12854	-0.320676	3.28843	4.3134	0.936642	0.743055	0.128979	-0.270001	NaN	0.258142	1.43864	0.159722	0.210087	0.478439	0.793283	0.556991	B:C57BL/6J	A:A/J
UNC6353809	3	138.074	64.2398	UNC6360333	138.486	4.90508	6.89037	1.49623	0.440383	0.356169	0.780598	NaN	-0.75025	-0.576687	-0.952539	-0.94373	-1.35003	-0.283005	-0.696489	4.67099	6.17085	1.33998	0.519948	0.28404	0.0518017	NaN	-0.679466	-0.341671	0.0105539	0.134683	0.302846	-1.11797	-0.39656	2.85999	3.74318	0.812821	0.808837	0.0921388	-0.270123	NaN	0.252623	1.4435	0.207861	0.214518	0.479707	0.797987	0.455002	B:C57BL/6J	A:A/J
JAX00539298	3	138.537	64.4941	JAX00539298	138.537	4.54278	6.36941	1.3831	0.497337	0.303349	0.76518	NaN	-0.734154	-0.575499	-0.983513	-0.92357	-1.1619	-0.263042	-0.692012	4.29083	5.65743	1.2285	0.580269	0.236371	0.0219126	NaN	-0.645135	-0.312356	0.0820578	0.156626	0.177502	-1.09935	-0.347377	2.9291	3.83498	0.832756	0.798576	0.0976838	-0.298101	NaN	0.289845	1.481	0.27814	0.251556	0.319518	0.819423	0.539679	B:C57BL/6J	A:A/J
UNC6361609	3	138.569	64.5113	UNC030244865	138.819	4.24137	5.9375	1.28931	0.547065	0.261961	0.738434	NaN	-0.70838	-0.561441	-0.960691	-0.894018	-1.03579	-0.23388	-0.704108	3.95552	5.20628	1.13053	0.634806	0.197359	-0.0167769	NaN	-0.598965	-0.267447	0.124043	0.190611	0.124972	-1.06999	-0.242021	3.34103	4.38357	0.95188	0.734688	0.133897	-0.320305	NaN	0.322007	1.51415	0.298307	0.277657	0.271707	0.839877	0.657572	B:C57BL/6J	A:A/J
UNC6366161	3	138.822	64.6501	JAX00113886	139.46	3.76085	5.25176	1.1404	0.62927	0.201163	0.656363	NaN	-0.628322	-0.494724	-0.90219	-0.778276	-0.857678	-0.150001	-0.651801	3.60991	4.74292	1.02991	0.691302	0.160332	-0.098542	NaN	-0.493668	-0.160737	0.231824	0.240096	0.131397	-1.00069	-0.00744938	3.75284	4.93434	1.07148	0.667976	0.175239	-0.316701	NaN	0.320548	1.52278	0.274604	0.315865	0.228102	0.84725	0.700628	B:C57BL/6J	A:A/J
UNC6374352	3	139.486	65.0142	UNC6399872	140.996	3.87942	5.42065	1.17708	0.608771	0.215546	0.656938	NaN	-0.632447	-0.49931	-0.949245	-0.715219	-0.856836	-0.147866	-0.674278	3.60563	4.73718	1.02867	0.692	0.159894	-0.100143	NaN	-0.486444	-0.154077	0.28296	0.168856	0.130825	-1.00272	0.0231186	3.70574	4.87123	1.05778	0.675674	0.170263	-0.315423	NaN	0.312984	1.51536	0.226878	0.391132	0.227631	0.848916	0.653581	B:C57BL/6J	A:A/J
UNC6400048	3	141.004	65.299	UNC6403990	141.242	4.22695	5.91687	1.28483	0.549489	0.260041	0.656054	NaN	-0.633283	-0.858965	-1.01972	-0.652701	-0.855163	-0.143921	-0.671816	3.87435	5.0973	1.10687	0.64809	0.188365	-0.100315	NaN	-0.486822	0.701581	0.364552	0.0905171	0.128231	-1.00548	0.0208869	4.05092	5.33448	1.15837	0.619217	0.208157	-0.31559	NaN	0.313577	2.17597	0.152505	0.46101	0.229385	0.850568	0.655236	B:C57BL/6J	A:A/J
UNC6404957	3	141.318	65.9717	JAX00539895	141.387	3.82063	5.33688	1.15889	0.618925	0.208362	0.662852	0.0414284	-0.622778	-48866.3	-1.03101	-0.660488	-0.862121	-0.53786	-0.561212	3.53672	4.645	1.00865	0.703194	0.152925	-0.0905047	0.00812748	-0.543637	-24300.2	0.43875	0.0669302	0.113656	-0.499484	-0.0459433	5.00057	6.61761	1.437	0.469749	0.328134	-0.291793	-0.040821	0.277673	-51180.7	0.253614	0.413133	0.204364	0.783326	0.73734	B:C57BL/6J	A:A/J
UNC6407042	3	141.444	66.106	UNC6409039	141.561	2.79118	3.8783	0.842162	0.793683	0.100353	0.530973	NaN	-0.472148	-1.72222	-0.831454	-0.568132	-0.73111	-0.396393	-0.435997	8.40288	11.3224	2.45862	0.125162	0.902526	-0.180758	NaN	-0.439788	19.5893	0.253718	0.244396	0.227068	-0.278657	0.0306122	5.09136	6.74095	1.46378	0.456341	0.340711	-0.424065	NaN	0.416426	-7.19608	0.484318	0.57267	0.335447	0.888499	0.870048	B:C57BL/6J	A:A/J
JAX00539978	3	141.599	66.3139	UNC6411236	141.689	2.79114	3.87824	0.842149	0.79369	0.100349	0.53097	NaN	-0.472145	-1.00944	-0.831463	-0.568129	-0.731106	-0.396387	-0.435995	8.40314	11.3227	2.4587	0.125148	0.902577	-0.180719	NaN	-0.439829	4.12093	0.253661	0.244352	0.227027	-0.278697	0.0305744	5.09114	6.74066	1.46372	0.456373	0.34068	-0.424082	NaN	0.416444	-1.0516	0.48432	0.572692	0.335464	0.88852	0.870064	B:C57BL/6J	A:A/J
JAX00221910	3	141.693	66.6452	UNC6428326	142.813	3.66256	5.1119	1.11004	0.646309	0.18956	0.542205	NaN	-0.488909	-1.0311	-0.844046	-0.366318	-0.77988	-1.03159	-0.473778	7.74802	10.4034	2.25907	0.166843	0.777693	-0.188906	NaN	-0.431576	2.68804	0.267841	0.133959	0.24628	-0.0323239	0.0406781	4.9048	6.48762	1.40877	0.484099	0.315066	-0.420673	NaN	0.414995	-0.47384	0.477651	0.613885	0.330736	0.824	0.869031	B:C57BL/6J	A:A/J
UNC6429354	3	142.885	66.685	UNC6433453	143.225	4.9533	6.95984	1.51131	0.433073	0.363439	0.69455	NaN	-0.629098	-1.22634	-0.99545	-0.675941	-0.937766	-1.15847	-0.631042	7.873	10.5783	2.29704	0.158102	0.801063	-0.230683	NaN	-0.392855	2.74176	0.309194	0.220665	0.289199	0.00107785	0.0842349	4.06014	5.34687	1.16106	0.617713	0.209214	-0.316491	NaN	0.302335	-0.605772	0.370463	0.452142	0.212122	0.703356	0.767275	B:C57BL/6J	A:A/J
UNC6433476	3	143.226	66.7339	UNC6433728	143.252	4.7883	6.72222	1.45971	0.458363	0.33879	0.692208	NaN	-0.63305	-1.23432	-0.992766	-0.675783	-0.860192	-1.156	-0.698472	7.91662	10.6394	2.31031	0.155142	0.809272	-0.232656	NaN	-0.386416	2.83748	0.316491	0.225904	0.358882	0.00771854	0.0848614	4.20457	5.54122	1.20326	0.594217	0.226055	-0.312819	NaN	0.288346	-0.640534	0.357279	0.442226	0.0742699	0.690293	0.739015	B:C57BL/6J	A:A/J
UNC6433748	3	143.254	66.9993	UNC6436844	143.479	5.12314	7.20488	1.56452	0.407864	0.389485	0.780975	NaN	-0.72758	-1.4857	-1.02391	-0.7567	-0.946871	-1.18378	-0.804588	7.63293	10.2426	2.22414	0.175239	0.756368	-0.124168	NaN	-0.516455	3.15663	0.0544248	0.0745084	0.23683	-0.113841	-0.0487171	3.84869	5.06287	1.09939	0.652291	0.185559	-0.273656	NaN	0.256997	-0.829994	0.22312	0.421661	0.0270348	0.685579	0.70191	B:C57BL/6J	A:A/J
UNC6437163	3	143.511	68.4399	UNC031784421	143.862	4.99383	7.01828	1.524	0.426979	0.369593	0.779218	NaN	-0.724977	-1.64574	-1.02285	-0.750357	-0.946792	-1.1778	-0.811741	7.66043	10.281	2.23248	0.173203	0.761445	-0.122132	NaN	-0.539974	4.978	0.068917	0.0565758	0.245988	-0.100001	-0.146588	2.95103	3.86413	0.839085	0.795288	0.0994758	-0.277348	NaN	0.263736	-0.825444	0.226645	0.419698	0.0289927	0.702921	0.685069	B:C57BL/6J	A:A/J
UNC6442647	3	143.872	68.6356	JAX00540739	143.956	4.95577	6.96342	1.51209	0.432699	0.363814	0.777335	NaN	-0.717255	-1.8152	-1.02142	-0.807694	-0.95071	-1.16704	-0.713629	6.52233	8.70075	1.88934	0.274861	0.560887	-0.117601	NaN	-0.557586	6.63862	0.0677567	-0.0114612	0.248723	-0.111509	-0.0868307	4.01562	5.28703	1.14806	0.62498	0.204134	-0.285971	NaN	0.276726	-0.541347	0.237051	0.287237	0.0145005	0.711311	0.953718	B:C57BL/6J	A:A/J
UNC6444040	3	143.969	68.7448	UNC6444516	144.008	4.97139	6.98593	1.51698	0.430346	0.366182	0.782921	NaN	-0.72347	-1.29396	-1.02854	-0.811995	-1.03357	-1.16232	-0.729547	7.30681	9.7879	2.12542	0.200915	0.696988	-0.112863	NaN	-0.543702	8.75953	0.0635785	0.0368288	0.154853	-0.0710841	-0.13489	3.94179	5.18784	1.12653	0.637052	0.195825	-0.285287	NaN	0.27677	-0.122935	0.236373	0.274543	0.0184206	0.722917	0.944505	B:C57BL/6J	A:A/J
UNC6444820	3	144.033	68.8168	JAX00540838	144.316	5.06784	7.12505	1.54719	0.415977	0.380931	0.79411	NaN	-0.742661	-0.85436	-1.04095	-0.762875	-1.05549	-1.16076	-0.853365	7.38322	9.89428	2.14852	0.194644	0.710759	-0.107254	NaN	-0.549096	9.5607	0.062676	0.102847	0.200224	-0.0636672	-0.20214	3.97601	5.23381	1.13651	0.631455	0.199658	-0.28353	NaN	0.292414	0.621712	0.220543	0.225449	0.0315955	0.742308	0.886132	B:C57BL/6J	A:A/J
UNC6449331	3	144.328	68.9711	UNC6449331	144.328	6.00408	8.48287	1.84203	0.291944	0.534701	0.844074	NaN	-0.736827	-0.229339	-1.12945	-0.844063	-1.09913	-1.21716	-1.10106	2.83782	3.71374	0.806429	0.812095	0.0903931	-0.0849728	NaN	-0.412531	-1.11358	-0.00324774	0.294003	0.0939106	-0.286258	0.200272	4.1841	5.51366	1.19728	0.597537	0.223635	-0.256592	NaN	0.445947	1.42105	0.155631	0.171294	0.00235276	0.706395	0.678047	B:C57BL/6J	A:A/J
backupUNC030269400	3	144.329	68.9722	UNC6457282	144.949	6.10773	8.63403	1.87486	0.28001	0.552827	0.847169	NaN	-0.725519	-0.23531	-1.1316	-0.849361	-1.10218	-1.21577	-1.12723	2.61941	3.42409	0.743531	0.8432	0.0740696	-0.0829661	NaN	-0.323991	-1.08309	-0.00863598	0.288817	0.0911591	-0.29123	0.159141	4.19286	5.52545	1.19984	0.596116	0.224669	-0.253224	NaN	0.523358	1.45375	0.150558	0.163684	-0.00175572	0.704774	0.621144	B:C57BL/6J	A:A/J
JAX00540970	3	144.978	69.42	UNC6464636	145.387	6.73702	9.55534	2.07492	0.215203	0.667152	0.921715	NaN	-0.80013	-0.297125	-1.2317	-0.932567	-1.17237	-1.29101	-1.2287	2.56116	3.34694	0.726779	0.851161	0.0699882	-0.0593188	NaN	-0.256814	-1.11764	-0.0527146	0.263738	0.0660399	-0.31178	0.0909628	4.24548	5.59632	1.21523	0.587593	0.230923	-0.201326	NaN	0.537853	1.44788	0.0491617	0.108759	-0.0594204	0.657588	0.518505	B:C57BL/6J	A:A/J
B6_03-145396287-S	3	145.396	70.5278	UNC6468275	145.597	7.15271	10.1673	2.20781	0.179287	0.74645	0.959812	NaN	-0.844308	-0.332381	-1.27357	-0.947978	-1.19938	-1.32838	-1.31233	2.5275	3.30239	0.717104	0.855692	0.0676827	-0.0463915	NaN	-0.25679	-1.13677	-0.0820423	0.153161	0.0404987	-0.332469	0.275717	3.69494	4.85676	1.05463	0.677439	0.16913	-0.153817	NaN	0.479333	1.42101	-0.0307048	0.154208	-0.102149	0.616393	0.252894	B:C57BL/6J	A:A/J
UNC6468526	3	145.614	71.028	UNC6468526	145.614	7.33903	10.4425	2.26757	0.164852	0.782907	0.97208	NaN	-0.857762	-0.34941	-1.28326	-0.951847	-1.20429	-1.33861	-1.32855	2.96339	3.88055	0.842651	0.793428	0.100492	-0.0399937	NaN	-0.251535	-1.14	-0.0926385	0.0558853	0.019797	-0.351547	0.422912	3.81627	5.01939	1.08995	0.657597	0.18204	-0.127484	NaN	0.44159	1.40149	-0.0751763	0.226356	-0.119009	0.600295	0.0375571	B:C57BL/6J	A:A/J
UNC6469039	3	145.652	71.028	backupUNC030271400	145.705	7.34545	10.452	2.26963	0.164371	0.784174	0.972895	NaN	-0.858681	-0.3501	-1.28347	-0.952875	-1.20481	-1.33965	-1.32971	2.96404	3.88142	0.84284	0.79333	0.100546	-0.0393503	NaN	-0.252179	-1.14052	-0.0937305	0.0552157	0.0191388	-0.352186	0.422217	3.81797	5.02167	1.09044	0.657319	0.182224	-0.125749	NaN	0.439855	1.40005	-0.0782597	0.224576	-0.120817	0.598599	0.0357255	B:C57BL/6J	A:A/J
UNC6470078	3	145.711	71.028	UNC6474704	146.008	7.96584	11.3724	2.46949	0.123179	0.909463	1.09745	NaN	-0.971999	-0.462722	-1.41428	-1.07945	-1.36505	-1.46931	-1.46433	3.21653	4.21753	0.915825	0.754409	0.122393	-0.176005	NaN	-0.123373	-1.00546	0.0505717	0.199698	0.365704	-0.20313	0.561592	3.85351	5.06935	1.10079	0.651501	0.186085	-0.0945934	NaN	0.410389	1.37108	-0.116228	0.192542	-0.173927	0.566237	0.00292352	B:C57BL/6J	A:A/J
UNC6475139	3	146.037	71.028	UNC6477794	146.222	8.52816	12.212	2.65181	0.0937978	1.02781	1.13396	NaN	-1.02025	-0.470199	-1.43924	-1.12188	-1.05085	-1.50292	-1.62495	3.96557	5.21979	1.13346	0.633161	0.198486	-0.301894	NaN	-0.0022346	-0.894813	0.176557	0.334661	0.461362	-0.0725743	0.778097	4.45204	5.8749	1.27572	0.55443	0.256153	-0.0599788	NaN	0.383855	1.32873	-0.169121	0.163474	-0.43038	0.527197	0.0857073	B:C57BL/6J	A:A/J
UNC6478102	3	146.243	71.9916	UNC6487473	146.877	9.06475	13.0181	2.82684	0.0716693	1.14467	1.13778	NaN	-1.12012	-0.52687	-1.41624	-1.12717	-0.969757	-1.53574	-1.64252	3.65707	4.80605	1.04362	0.683619	0.165186	-0.301947	NaN	-0.326773	-0.13373	0.179997	0.328935	0.409015	-0.13562	0.78243	6.45869	8.61295	1.87028	0.281652	0.550288	-0.0665517	NaN	0.0638094	1.43853	-0.167289	0.178607	-0.493801	0.564955	0.115259	B:C57BL/6J	A:A/J
JAX00541394	3	146.917	72.281	UNC6492430	147.214	8.99787	12.9174	2.80497	0.0741479	1.1299	1.13553	NaN	-1.11465	-0.528375	-1.39858	-1.14259	-0.970018	-1.54439	-1.63962	3.62556	4.76386	1.03446	0.688755	0.161935	-0.303167	NaN	-0.325684	-0.135808	0.216292	0.303095	0.408384	-0.148566	0.78221	6.07977	8.09145	1.75704	0.324599	0.488653	-0.0696357	NaN	0.0674229	1.43669	-0.0914006	0.113496	-0.491733	0.554644	0.11498	B:C57BL/6J	A:A/J
UNC6494500	3	147.357	72.3496	UNC6502759	147.961	8.96832	12.8729	2.79531	0.075267	1.1234	1.13572	NaN	-1.09235	-0.532767	-1.40881	-1.17212	-0.973681	-1.5498	-1.63964	4.23176	5.57784	1.21121	0.589812	0.229286	-0.310817	NaN	-0.440831	-0.127668	0.395583	0.28304	0.423164	-0.148362	0.782545	5.9356	7.89357	1.71407	0.342072	0.465882	-0.073584	NaN	-0.0554838	1.43424	0.0749514	0.0437097	-0.483762	0.535952	0.110285	B:C57BL/6J	A:A/J
UNC6503001	3	147.977	72.4428	UNC6504550	148.074	9.45615	13.609	2.95516	0.0585885	1.23219	1.27933	NaN	-1.24601	-0.805454	-1.54647	-1.31032	-1.11731	-1.70282	-1.79393	4.48948	5.92546	1.2867	0.54848	0.260839	-0.317759	NaN	-0.403488	-0.0776314	0.449181	0.291423	0.433227	-0.13216	0.787757	3.99734	5.26247	1.14273	0.627967	0.202063	-0.0073723	NaN	-0.169081	0.893184	0.0365978	-0.0284223	-0.558711	0.45174	0.0423986	B:C57BL/6J	A:A/J
UNC6504622	3	148.084	72.7763	UNC6505573	148.152	9.09001	13.0561	2.8351	0.0707524	1.15026	1.21184	NaN	-1.2008	-0.732517	-1.39722	-1.22732	-0.847547	-1.85735	-1.70366	5.15715	6.8304	1.4832	0.44675	0.349936	-0.391339	NaN	-0.328613	0.0131104	0.626425	0.359803	0.607477	-0.00308319	0.865525	2.96091	3.87727	0.841938	0.7938	0.100289	0.16679	NaN	-0.346781	0.385052	-0.0933955	-0.211177	-0.843165	0.0471418	-0.143663	B:C57BL/6J	A:A/J
JAX00541682	3	148.157	73.205	UNC6510871	148.543	7.31122	10.4014	2.25864	0.166943	0.777431	0.977983	NaN	-0.983125	-0.498272	-1.1747	-0.974681	-0.590453	-1.49053	-1.44462	5.18209	6.86432	1.49057	0.443142	0.353457	-0.44233	NaN	-0.277804	0.0688436	0.679786	0.412517	0.660387	0.117526	0.918574	2.95678	3.87177	0.840745	0.794423	0.0999484	0.194173	NaN	-0.373757	0.35598	-0.121416	-0.239568	-0.871654	-0.0141857	-0.172617	B:C57BL/6J	A:A/J
UNC6511155	3	148.559	74.1871	UNC6522150	149.542	7.68657	10.9573	2.37936	0.140491	0.852352	0.979433	NaN	-0.868911	-0.491288	-1.3405	-0.975723	-0.596326	-1.49044	-1.44694	5.64027	7.4892	1.62626	0.379778	0.42047	-0.445864	NaN	-0.275483	0.0631267	0.836424	0.417705	0.656354	0.116801	0.933176	2.90247	3.7996	0.825074	0.802548	0.0955289	0.194011	NaN	-0.336398	0.355751	-0.119941	-0.238097	-0.873748	-0.0234352	-0.169572	B:C57BL/6J	A:A/J
UNC6522631	3	149.591	76.224	UNC6524369	149.719	7.87896	11.2431	2.44142	0.128359	0.891573	0.993445	NaN	-0.864897	-0.553456	-1.42173	-0.992861	-0.608434	-1.49075	-1.46074	5.7301	7.61206	1.65294	0.368041	0.434104	-0.500833	NaN	-0.147212	0.200711	0.898054	0.476013	0.708088	0.187499	1.01011	2.7901	3.65039	0.792672	0.819049	0.0866901	0.223197	NaN	-0.334723	0.276521	-0.164798	-0.274603	-0.904142	-0.0803912	-0.19729	B:C57BL/6J	A:A/J
JAX00114661	3	149.778	76.224	UNC6530830	150.262	7.45128	10.6086	2.30363	0.156627	0.805134	0.961424	NaN	-0.878787	-0.528805	-1.39631	-0.959419	-0.575029	-1.45794	-1.41192	6.81819	9.10968	1.97814	0.244877	0.611052	-0.510218	NaN	-0.192205	0.224398	0.925101	0.492878	0.718697	0.199372	1.15996	2.72849	3.56867	0.774926	0.8279	0.0820223	0.231283	NaN	-0.309745	0.246763	-0.173211	-0.287953	-0.912523	-0.0900258	-0.221658	B:C57BL/6J	A:A/J
UNC6531003	3	150.274	76.4051	UNC6532388	150.358	7.4834	10.6561	2.31395	0.154337	0.81153	1.03835	NaN	-1.03816	-0.676848	-1.46936	-1.03438	-0.640286	-1.54239	-1.44472	7.39848	9.91554	2.15313	0.193411	0.71352	-0.622762	NaN	-0.00568209	0.468178	1.0393	0.60072	0.82373	0.327692	1.30787	2.70931	3.54323	0.769403	0.830625	0.0805949	0.323383	NaN	-0.368196	0.0388477	-0.262868	-0.397185	-1.00138	-0.194753	-0.346801	B:C57BL/6J	C:129S1/SvImJ
UNC6532571	3	150.372	76.5731	UNC6532907	150.395	7.36832	10.4858	2.27697	0.162672	0.788688	1.06311	NaN	-1.05886	-0.71345	-1.48387	-1.09677	-0.666985	-1.58171	-1.44866	5.92077	7.87324	1.70965	0.343904	0.463562	-0.652158	NaN	0.0115619	0.51993	1.04883	0.804679	0.8479	0.392485	1.06578	4.27678	5.6385	1.22438	0.582535	0.234678	0.337196	NaN	-0.384839	-0.00207943	-0.27531	-0.601648	-1.00149	-0.219946	0.0641	B:C57BL/6J	C:129S1/SvImJ
UNC6533075	3	150.409	76.6366	UNC6535625	150.608	7.42397	10.5682	2.29485	0.158596	0.799708	1.07562	NaN	-1.07224	-0.731606	-1.49591	-1.10879	-0.678606	-1.59474	-1.46207	6.01126	7.99738	1.73661	0.332825	0.477784	-0.673657	NaN	0.0337335	0.563626	1.0694	0.827237	0.86776	0.415151	1.08851	4.33389	5.71548	1.2411	0.573336	0.241591	0.355515	NaN	-0.403299	-0.0417882	-0.292993	-0.625741	-1.01838	-0.234439	0.0447918	B:C57BL/6J	C:129S1/SvImJ
UNC6535699	3	150.62	76.756	UNC6536460	150.695	8.40686	12.0305	2.61239	0.0995608	1.00191	1.24249	NaN	-1.24543	-0.904751	-1.65049	-1.27501	-0.831254	-1.76892	-1.66695	6.40654	8.54104	1.85466	0.287307	0.541654	-0.800892	NaN	0.165956	0.774112	1.18411	0.955167	0.980482	0.550672	1.19872	4.69228	6.19966	1.34624	0.516639	0.286813	0.476063	NaN	-0.525548	-0.259074	-0.410608	-0.768985	-1.13083	-0.34505	-0.107336	B:C57BL/6J	C:129S1/SvImJ
JAX00114731	3	150.708	76.756	UNC6556071	152.352	8.90441	12.7767	2.77443	0.077739	1.10936	1.32398	NaN	-1.32634	-0.982186	-1.70925	-1.34499	-0.89629	-1.84862	-1.69095	5.93414	7.89158	1.71363	0.342252	0.465655	-0.780726	NaN	0.147512	0.759425	1.14575	0.913549	0.953695	0.521485	1.06825	4.23742	5.58546	1.21287	0.588896	0.229961	0.553954	NaN	-0.606574	-0.436924	-0.474926	-0.76509	-1.20991	-0.452076	-0.207143	B:C57BL/6J	C:129S1/SvImJ
UNC6556592	3	152.378	77.159	UNC6565053	152.856	8.90889	12.7835	2.7759	0.0775631	1.11034	1.32612	NaN	-1.36589	-0.985865	-1.70983	-1.3248	-0.896247	-1.84897	-1.69279	6.3623	8.48009	1.84143	0.292167	0.534369	-0.762118	NaN	0.0336792	0.739119	1.12828	0.917027	0.949559	0.496339	1.04445	4.35815	5.7482	1.24821	0.569439	0.244553	0.549005	NaN	-0.54009	-0.430434	-0.4717	-0.785395	-1.2081	-0.447052	-0.201945	B:C57BL/6J	C:129S1/SvImJ
UNC6565438	3	152.884	77.877	UNC6576220	153.474	9.50184	13.6782	2.97018	0.0572106	1.24252	1.34721	NaN	-1.37319	-1.05184	-1.72999	-1.3475	-0.906784	-1.86934	-1.72212	5.9585	7.92498	1.72089	0.339255	0.469473	-0.721251	NaN	0.0621563	0.65078	1.07812	0.857643	0.909771	0.428301	1.00309	4.98493	6.59638	1.43239	0.472077	0.325987	0.531205	NaN	-0.298319	-0.695555	-0.441743	-0.783185	-1.18583	-0.416798	-0.182958	B:C57BL/6J	C:129S1/SvImJ
UNC6576871	3	153.503	78.6771	UNC6582688	153.863	9.39712	13.5197	2.93577	0.0604133	1.21887	1.34271	NaN	-1.33915	-1.08107	-1.77274	-1.33965	-0.902122	-1.82924	-1.71576	5.92821	7.88344	1.71187	0.342984	0.464726	-0.71454	NaN	0.118904	0.593219	1.02686	0.854502	0.907713	0.283358	0.995589	5.47543	7.26404	1.57737	0.401915	0.395866	0.522013	NaN	-0.2275	-0.803456	-0.504935	-0.769647	-1.17118	-0.257704	-0.169083	B:C57BL/6J	C:129S1/SvImJ
UNC6583159	3	153.889	79.048	JAX00114977	154.149	10.2728	14.8503	3.2247	0.0379672	1.42059	1.31687	NaN	-1.31456	-1.05181	-1.91934	-1.32422	-0.739977	-1.80322	-1.67661	6.08807	8.10285	1.75951	0.323612	0.489975	-0.738232	NaN	0.141826	0.618979	1.01351	0.896988	0.997599	0.307643	1.01688	5.76274	7.65674	1.66264	0.363833	0.439098	0.4997	NaN	-0.203472	-0.782304	-0.379194	-0.742887	-1.21576	-0.22588	-0.145892	B:C57BL/6J	C:129S1/SvImJ
UNC6586332	3	154.175	79.2144	UNC6593676	154.734	10.9458	15.8817	3.44866	0.0262198	1.58137	1.2641	NaN	-1.28036	-0.777031	-1.94607	-1.28726	-0.731406	-1.73352	-1.60357	8.08061	10.8693	2.36024	0.144422	0.840366	-0.745147	NaN	0.200349	-0.0349101	1.00857	0.941786	1.06648	0.291666	1.18885	4.89888	6.47959	1.40703	0.484993	0.314265	0.472865	NaN	-0.194703	-0.328646	-0.340691	-0.716075	-1.14865	-0.195554	-0.359126	B:C57BL/6J	H:WSB/EiJ
UNC6594014	3	154.766	79.5478	UNC6602136	155.609	10.5547	15.2813	3.3183	0.0325574	1.48735	1.20144	NaN	-1.20534	-0.709803	-1.88963	-1.21703	-0.666197	-1.65613	-1.56318	7.22207	9.67002	2.09982	0.208057	0.681818	-0.763253	NaN	0.34709	-0.042605	1.03371	0.969336	1.0778	0.310569	1.14532	4.66808	6.16691	1.33913	0.520401	0.283662	0.40433	NaN	-0.0754866	-0.260889	-0.274523	-0.629636	-1.08028	-0.116004	-0.34845	B:C57BL/6J	H:WSB/EiJ
UNC6602468	3	155.64	80.1795	UNC6609545	156.313	9.97207	14.3919	3.12516	0.0446344	1.35033	1.07203	NaN	-0.997367	-0.595503	-1.76133	-1.06834	-0.540675	-1.50257	-1.45163	6.60426	8.81385	1.9139	0.266299	0.574631	-0.750196	NaN	0.394953	-0.0480563	1.0205	0.981187	1.06111	0.29278	0.990444	4.24274	5.59263	1.21443	0.588035	0.230597	0.292294	NaN	0.0834586	-0.158378	-0.161966	-0.487207	-0.9704	0.00977188	-0.238599	B:C57BL/6J	H:WSB/EiJ
UNC6609776	3	156.335	80.6759	JAX00543248	156.825	9.95487	14.3657	3.11947	0.0450464	1.34634	0.998548	NaN	-0.856547	-0.542893	-1.69177	-0.984018	-0.473415	-1.62863	-1.36055	6.42039	8.56013	1.85881	0.285797	0.543942	-0.725215	NaN	0.423591	-0.0766519	0.996796	0.959722	1.03393	0.192207	0.900392	4.19104	5.523	1.1993	0.596412	0.224454	0.236148	NaN	0.227281	-0.123598	-0.108359	-0.416662	-0.918125	-0.126116	-0.159544	B:C57BL/6J	H:WSB/EiJ
JAX00543254	3	156.844	81.0399	UNC6616678	156.932	9.06554	13.0193	2.8271	0.0716403	1.14484	0.983053	NaN	-0.818286	-0.549573	-1.69559	-0.966833	-0.69034	-1.60918	-1.30348	6.3781	8.50186	1.84616	0.290424	0.536967	-0.727267	NaN	0.427169	-0.0726772	0.990309	0.962895	0.945921	0.190832	0.956731	3.44856	4.52717	0.983062	0.717444	0.144212	0.249487	NaN	0.202007	-0.120559	-0.106349	-0.431554	-0.729148	-0.145043	-0.206364	B:C57BL/6J	H:WSB/EiJ
UNC6616870	3	156.949	81.1144	UNC6626321	158.009	9.06546	13.0192	2.82707	0.0716431	1.14483	0.983129	NaN	-0.818503	-0.549635	-1.69561	-0.966876	-0.690417	-1.60922	-1.30355	6.37826	8.50207	1.8462	0.290407	0.536993	-0.727245	NaN	0.427046	-0.0726866	0.990309	0.962888	0.9459	0.190731	0.956714	3.44736	4.52555	0.982711	0.717638	0.144094	0.249592	NaN	0.201677	-0.120645	-0.106348	-0.431605	-0.729248	-0.14498	-0.206476	B:C57BL/6J	H:WSB/EiJ
UNC030298778	3	158.027	81.8845	JAX00543423	158.169	9.24119	13.2841	2.88462	0.0654805	1.18389	1.00844	NaN	-0.930723	-0.523618	-1.70168	-0.98347	-0.711562	-1.72205	-1.31399	6.21485	8.27711	1.79735	0.308794	0.510331	-0.728124	NaN	0.324911	0.10328	0.976887	0.958765	0.93797	0.139774	0.955887	3.06619	4.0173	0.872345	0.777783	0.109142	0.306416	NaN	-0.0201398	0.0115907	-0.118198	-0.464663	-0.793473	-0.284121	-0.265198	B:C57BL/6J	H:WSB/EiJ
UNC6627570	3	158.224	81.9849	UNC6635577	159.599	9.14203	13.1346	2.85213	0.0688971	1.1618	1.00651	NaN	-0.986525	-0.506772	-1.71105	-0.984285	-0.70426	-1.77892	-1.23962	6.08063	8.09263	1.75729	0.324497	0.48879	-0.736157	NaN	0.311401	0.112221	0.977606	0.960114	0.941867	0.151825	0.925826	3.162	4.14486	0.900044	0.76295	0.117504	0.324649	NaN	-0.0200493	-0.0112742	-0.122072	-0.477418	-0.810496	-0.432649	-0.27513	B:C57BL/6J	H:WSB/EiJ
JAX00115385	4	3.1155	1.7747	JAX00115385	3.1155	5.43239	7.65216	1.66165	0.364262	0.438586	-0.248946	NaN	-0.0460341	0.184628	0.755219	-0.18294	0.124591	0.889269	0.969227	4.36763	5.76098	1.25098	0.567919	0.245714	-0.278573	NaN	0.629253	0.368568	-0.167803	0.622294	0.575527	-0.281343	-0.0481837	6.88837	9.20686	1.99925	0.238143	0.623162	0.0241328	NaN	-0.72965	0.110909	0.610695	-0.400149	-0.511316	0.342521	0.119637	B:C57BL/6J	B:C57BL/6J
JAX00115400	4	3.35505	1.9111	JAX00115400	3.35505	5.41913	7.63294	1.65747	0.36607	0.436436	-0.250565	NaN	-0.0449527	0.18584	0.755826	-0.181884	0.138399	0.890318	0.96645	4.31322	5.68761	1.23505	0.576661	0.239079	-0.274812	NaN	0.627101	0.365872	-0.16936	0.61988	0.545905	-0.283754	-0.0418744	6.81789	9.10926	1.97805	0.244906	0.611	0.0206598	NaN	-0.727665	0.113491	0.612151	-0.397965	-0.482216	0.344741	0.113757	B:C57BL/6J	B:C57BL/6J
UNC6636974	4	3.49706	1.992	UNC6636974	3.49706	5.41912	7.63293	1.65747	0.366071	0.436435	-0.250564	NaN	-0.0449527	0.185839	0.755822	-0.181884	0.138397	0.890315	0.966446	4.31323	5.68762	1.23505	0.57666	0.23908	-0.274812	NaN	0.6271	0.365872	-0.169361	0.619879	0.545905	-0.283753	-0.0418703	6.81788	9.10926	1.97805	0.244907	0.610999	0.0206595	NaN	-0.727663	0.113491	0.61215	-0.397963	-0.482215	0.34474	0.113757	B:C57BL/6J	B:C57BL/6J
JAX00543642	4	3.59248	2.0464	UNC6638097	3.63306	5.46357	7.69733	1.67145	0.360038	0.443652	-0.257515	NaN	-0.0418558	0.186382	0.757641	-0.182542	0.147767	0.893519	0.968423	4.60585	6.08273	1.32085	0.530123	0.275623	-0.265673	NaN	0.627048	0.377369	-0.210013	0.639281	0.536562	-0.287542	-0.045353	7.02936	9.40235	2.0417	0.225045	0.647732	0.013111	NaN	-0.726807	0.107758	0.631767	-0.408946	-0.473368	0.348316	0.11642	B:C57BL/6J	B:C57BL/6J
JAX00543645	4	3.64192	2.0745	JAX00543645	3.64192	5.46205	7.69514	1.67098	0.360242	0.443405	-0.268043	NaN	-0.0356187	0.194067	0.736819	-0.173141	0.163755	0.898784	0.970465	5.10804	6.76363	1.4687	0.453898	0.343041	-0.245346	NaN	0.622213	0.386576	-0.265727	0.658614	0.513691	-0.295144	-0.0541758	7.32984	9.81995	2.13238	0.199008	0.701129	-0.00149173	NaN	-0.722025	0.107108	0.643361	-0.414587	-0.454751	0.35491	0.121818	B:C57BL/6J	B:C57BL/6J
UNC040001211	4	3.67924	2.0958	UNC040001211	3.67924	5.41783	7.63106	1.65706	0.366247	0.436226	-0.253817	NaN	-0.0492578	0.186518	0.71715	-0.178446	0.111376	0.884339	0.951904	5.19805	6.88605	1.49529	0.44084	0.355719	-0.255941	NaN	0.634318	0.390198	-0.257059	0.659712	0.55911	-0.283118	-0.0406285	7.37287	9.87986	2.14538	0.195484	0.708888	0.000165849	NaN	-0.725279	0.109722	0.639754	-0.409748	-0.46223	0.351766	0.120238	B:C57BL/6J	B:C57BL/6J
UNC6638575	4	3.70268	2.1091	UNC6640040	3.84611	5.38612	7.58514	1.64709	0.370592	0.431104	-0.244449	NaN	-0.0578119	0.196985	0.707071	-0.16058	0.0309109	0.874481	0.937736	5.23657	6.93847	1.50667	0.435314	0.361197	-0.264533	NaN	0.642851	0.379435	-0.248136	0.641476	0.627926	-0.273385	-0.0289538	7.39359	9.90873	2.15165	0.193805	0.712635	0.00175842	NaN	-0.728341	0.115019	0.638648	-0.401046	-0.465727	0.348556	0.120813	B:C57BL/6J	B:C57BL/6J
JAX00115439	4	3.86031	2.1989	JAX00115439	3.86031	5.80924	8.19919	1.78043	0.315358	0.501196	-0.223091	NaN	-0.082835	0.218475	0.684735	-0.122351	-0.14667	0.900026	0.913407	5.28611	7.00592	1.52132	0.428263	0.368289	-0.278758	NaN	0.662372	0.357076	-0.233763	0.603121	0.719261	-0.265499	-0.0154613	7.35975	9.8616	2.14142	0.196553	0.70652	0.00153574	NaN	-0.733057	0.11833	0.639579	-0.394979	-0.435396	0.359466	0.127742	B:C57BL/6J	B:C57BL/6J
UNC6641184	4	3.96317	2.2575	UNC6642538	4.11748	6.16646	8.71976	1.89347	0.273407	0.56319	-0.218232	NaN	-0.0910778	0.214121	0.679072	-0.12633	-0.186965	0.945428	0.910003	5.14954	6.82006	1.48096	0.447853	0.348865	-0.278949	NaN	0.665305	0.357325	-0.233139	0.601961	0.703739	-0.270635	-0.0171529	7.31397	9.79786	2.12758	0.200321	0.698273	0.00204941	NaN	-0.735502	0.117812	0.63862	-0.394713	-0.42976	0.368766	0.128407	B:C57BL/6J	B:C57BL/6J
JAX00115460	4	4.15596	2.3673	UNC6664472	5.99984	7.24357	10.3015	2.23693	0.172124	0.764159	-0.210086	NaN	-0.0775035	0.159806	0.697404	-0.133149	-0.258507	1.06754	0.903931	4.83075	6.38722	1.38697	0.495331	0.305104	-0.268177	NaN	0.589943	0.426844	-0.292986	0.590003	0.605557	-0.25693	-0.0282823	7.14382	9.56127	2.0762	0.214829	0.667908	0.00310468	NaN	-0.769972	0.143166	0.616032	-0.392266	-0.387047	0.372013	0.131554	B:C57BL/6J	B:C57BL/6J
UNC6664886	4	6.02113	2.8815	UNC6664886	6.02113	8.34617	11.9397	2.59268	0.102558	0.989031	-0.203644	NaN	0.0143528	0.0942991	0.757675	-0.177472	-0.249642	1.1335	0.911117	4.4168	5.82733	1.26539	0.56005	0.251773	-0.266037	NaN	0.496888	0.518283	-0.342301	0.476389	0.475979	-0.187531	-0.0391441	6.95938	9.30529	2.02062	0.231474	0.635497	0.00387677	NaN	-0.778548	0.166369	0.593538	-0.396098	-0.315604	0.337898	0.136396	B:C57BL/6J	B:C57BL/6J
JAX00543984	4	6.0452	2.9036	UNC6692687	8.20451	8.36033	11.9609	2.59728	0.101852	0.992032	-0.203173	NaN	0.0240793	0.0937028	0.75696	-0.183688	-0.250107	1.13335	0.911487	4.42576	5.83942	1.26801	0.558619	0.252884	-0.266893	NaN	0.526108	0.518187	-0.34135	0.456576	0.477764	-0.187362	-0.0366906	6.95271	9.29604	2.01861	0.232094	0.634335	0.00253269	NaN	-0.779406	0.167265	0.595061	-0.400483	-0.313996	0.338499	0.136794	B:C57BL/6J	B:C57BL/6J
UNC6694526	4	8.34059	3.5941	UNC6702558	8.94996	7.49122	10.6677	2.31647	0.153783	0.813091	-0.206723	NaN	0.0528393	0.107572	0.760627	-0.195114	-0.229292	1.00754	0.980739	5.01979	6.64372	1.44266	0.466894	0.330782	-0.255941	NaN	0.639257	0.593842	-0.355143	0.389364	0.449086	-0.236497	0.0545835	6.84223	9.14296	1.98537	0.242554	0.615191	-0.00257245	NaN	-0.764061	0.189286	0.600406	-0.427657	-0.306363	0.29603	-0.0135698	B:C57BL/6J	B:C57BL/6J
UNC040006271	4	8.96089	3.91	UNC6706566	9.17434	6.32889	8.95712	1.94501	0.25575	0.592185	-0.258387	NaN	0.0969564	0.227735	0.781788	-0.0337479	-0.172038	0.952614	1.00669	5.87044	7.80425	1.69467	0.350171	0.45572	-0.33041	NaN	0.726274	0.670698	-0.365867	0.546618	0.527073	-0.131744	0.191312	5.55675	7.37507	1.60148	0.390899	0.407936	0.0895635	NaN	-0.850431	0.14105	0.402406	-0.4078	-0.402891	0.18196	-0.103327	B:C57BL/6J	B:C57BL/6J
UNC6706710	4	9.18428	4.0607	UNC6720032	10.103	7.39011	10.5181	2.28397	0.161065	0.792998	-0.275677	NaN	0.117607	0.213556	1.0055	-0.00503864	-0.165877	0.579077	1.88082	6.12222	8.14976	1.7697	0.319574	0.495429	-0.333296	NaN	0.712998	0.675196	-0.4142	0.547316	0.536658	0.0183358	-0.125655	7.04281	9.42101	2.04575	0.223825	0.650091	0.0881973	NaN	-0.821195	0.13479	0.602388	-0.400097	-0.414785	-0.166499	0.2615	B:C57BL/6J	B:C57BL/6J
UNC6720124	4	10.1225	4.5231	UNC6749135	12.3862	6.65599	9.43635	2.04908	0.222827	0.652033	-0.250801	NaN	0.108714	0.26696	1.06144	-0.0230819	-0.208793	0.407868	0.961488	5.72122	7.59992	1.6503	0.36919	0.43275	-0.350306	NaN	0.725515	0.638984	-0.409936	0.561923	0.563586	0.0788421	0.245583	8.214	11.0566	2.40092	0.136167	0.865927	0.0847477	NaN	-0.807291	0.0437262	0.655497	-0.388483	-0.408446	-0.262757	0.585277	B:C57BL/6J	B:C57BL/6J
UNC6749523	4	12.4271	5.58	UNC040602308	13.7466	6.42271	9.0944	1.97482	0.245949	0.609154	-0.249788	NaN	0.073116	0.374544	1.05399	-0.0273755	-0.227857	0.510977	0.540725	4.85459	6.41954	1.39399	0.491702	0.308298	-0.307222	NaN	0.459591	0.532567	-0.453853	0.505492	0.519798	0.121616	0.46213	10.7345	14.6485	3.18089	0.0407778	1.38958	0.135427	NaN	-1.16098	-0.0542796	0.602172	-0.447007	-0.477428	0.0102283	0.55605	B:C57BL/6J	B:C57BL/6J
UNC6766226	4	13.7629	5.9254	UNC6766643	13.7956	5.49335	7.7405	1.68083	0.356031	0.448512	-0.249089	NaN	0.035944	0.402583	0.944258	0.00801318	-0.260123	0.555455	0.460843	2.11791	2.76145	0.599642	0.906158	0.0427959	-0.266091	NaN	0.365072	0.482821	-0.0694986	0.442104	-0.0543305	0.0679251	0.466279	8.47809	11.4283	2.48163	0.120996	0.91723	0.123141	NaN	-1.15088	-0.0352179	0.410873	-0.410615	-0.329205	0.0585152	0.569327	B:C57BL/6J	B:C57BL/6J
JAX00545591	4	13.809	5.9472	UNC6767604	13.8844	5.83994	8.24385	1.79013	0.311583	0.506426	-0.259654	NaN	0.0380442	0.524776	0.999544	0.0144903	-0.254393	0.548597	-0.0931857	1.65843	2.15732	0.468456	0.950622	0.021992	-0.260859	NaN	0.361621	0.430139	-0.0232314	0.440682	-0.0573189	0.0628898	0.405362	8.71742	11.7661	2.55498	0.108517	0.964502	0.141718	NaN	-1.16176	0.012413	0.253968	-0.432562	-0.349034	0.0437116	0.951221	B:C57BL/6J	B:C57BL/6J
UNC6768470	4	13.9435	6.0107	UNC040484828	14.7488	4.1496	5.80627	1.26081	0.562544	0.249843	-0.275412	NaN	0.0639384	0.556958	0.783827	0.093674	-0.224711	0.547053	0.30429	2.32452	3.03403	0.65883	0.881837	0.0546118	-0.246235	NaN	0.355366	0.420903	-0.0237277	0.626328	-0.0734725	0.0543788	0.0508629	8.34028	11.2342	2.43949	0.128723	0.890345	0.143233	NaN	-1.15016	0.0156838	0.103301	-0.362064	-0.337525	0.0289953	0.993845	B:C57BL/6J	B:C57BL/6J
UNC6779351	4	14.7698	6.4006	UNC6795100	15.8918	4.38817	6.14768	1.33495	0.522615	0.281818	-0.481638	NaN	0.267596	0.75918	0.994176	0.388004	-0.0112798	0.755411	0.50189	2.29408	2.99383	0.650102	0.885572	0.052776	-0.330372	NaN	0.437339	0.505096	0.0573976	0.669946	0.00843431	0.138356	0.126401	8.06553	10.8481	2.35564	0.145382	0.83749	0.0117522	NaN	-1.01614	0.144237	0.240684	-0.118644	-0.197741	0.161885	1.12331	B:C57BL/6J	B:C57BL/6J
JAX00545970	4	15.8936	6.661	UNC6842585	19.5879	4.38826	6.14781	1.33498	0.5226	0.28183	-0.481667	NaN	0.267622	0.759208	0.994205	0.38804	-0.0112511	0.75544	0.501916	2.29405	2.9938	0.650096	0.885575	0.0527747	-0.330364	NaN	0.437331	0.505089	0.0573873	0.66993	0.0084261	0.138348	0.126394	8.06553	10.8481	2.35565	0.145381	0.837492	0.0117269	NaN	-1.01612	0.144261	0.240711	-0.118607	-0.197715	0.16191	1.12333	B:C57BL/6J	B:C57BL/6J
UNC6842771	4	19.6035	7.559	UNC6844223	19.7496	4.48609	6.28806	1.36543	0.506545	0.295382	-0.469646	NaN	0.273035	0.745577	1.03138	0.371822	-0.0266102	0.761243	0.479728	2.41812	3.15771	0.685689	0.870039	0.0604613	-0.298291	NaN	0.258317	0.472956	-0.0430639	0.671834	-0.0383827	0.244419	0.133933	8.86354	11.9728	2.59986	0.101458	0.993715	0.0168393	NaN	-1.00302	0.155267	0.313096	-0.179326	-0.204038	0.209166	1.11912	B:C57BL/6J	B:C57BL/6J
UNC6844295	4	19.7648	7.6396	JAX00116759	21.6097	4.21829	5.90449	1.28214	0.550945	0.258892	-0.482742	NaN	0.297471	0.76724	1.04973	0.416207	0.0427042	0.756393	0.281154	2.45671	3.20873	0.696768	0.865045	0.0629615	-0.283718	NaN	0.225379	0.472855	-0.0666449	0.6016	0.0892216	0.224351	-0.139016	9.82037	13.3343	2.8955	0.0643704	1.19131	0.0270759	NaN	-1.04217	0.142267	0.342341	-0.166894	-0.388733	0.170974	1.07777	B:C57BL/6J	B:C57BL/6J
UNC6869589	4	21.6111	8.7907	UNC6875365	22.0589	4.16539	5.82884	1.26572	0.559871	0.251912	-0.572933	NaN	0.384052	0.859891	1.13879	0.512898	0.194321	0.839657	0.282216	2.61375	3.41659	0.741902	0.84398	0.0736678	-0.348183	NaN	0.283754	0.538908	0.00064053	0.66907	0.227203	0.289483	-0.136947	9.45521	12.813	2.78231	0.076798	1.11465	0.0363077	NaN	-1.04151	0.124423	0.335679	-0.178223	-0.376709	0.145539	0.889709	B:C57BL/6J	B:C57BL/6J
UNC6875976	4	22.112	9.6098	UNC6876769	22.166	4.50461	6.31464	1.37121	0.503528	0.297976	-0.586194	NaN	0.392065	0.830922	1.14474	0.591207	0.203421	1.07098	0.188784	2.89788	3.7935	0.823747	0.803232	0.0951591	-0.35401	NaN	0.291335	0.51643	0.00176863	0.701374	0.231905	0.425738	-0.18449	8.80008	11.883	2.58036	0.104473	0.980995	0.0440081	NaN	-1.05498	-0.000428202	0.339333	-0.0586917	-0.376738	0.1198	0.784261	B:C57BL/6J	B:C57BL/6J
backupUNC040924127	4	22.1797	9.694	UNC6879911	22.4406	4.64323	6.51365	1.41442	0.481208	0.317667	-0.595356	NaN	0.401261	0.848078	1.10009	0.565474	0.200966	1.17233	0.252912	2.65489	3.47109	0.753737	0.838278	0.0766117	-0.345553	NaN	0.28534	0.506029	0.0558389	0.729572	0.224418	0.439262	-0.182277	8.03837	10.81	2.34737	0.147122	0.832321	0.0401355	NaN	-1.05124	0.0103117	0.248116	0.0126949	-0.367543	0.21866	0.668239	B:C57BL/6J	B:C57BL/6J
UNC6880209	4	22.4776	9.7437	UNC6886276	22.8931	4.63349	6.49965	1.41138	0.482762	0.316267	-0.601481	NaN	0.40694	0.853198	1.106	0.571891	0.207327	1.17827	0.259487	2.65259	3.46805	0.753077	0.838598	0.0764462	-0.350273	NaN	0.289542	0.510296	0.0612598	0.73421	0.229311	0.443753	-0.177326	8.03627	10.8071	2.34673	0.147258	0.831922	0.0427679	NaN	-1.05382	0.00696139	0.244925	0.0102799	-0.370263	0.216041	0.665657	B:C57BL/6J	B:C57BL/6J
UNC6886649	4	22.9175	10.1279	UNC6887373	22.9662	5.12081	7.20151	1.56379	0.408204	0.389122	-0.625338	NaN	0.348297	0.982061	1.14083	0.602485	0.225524	1.2057	0.283179	2.53061	3.30651	0.717999	0.855275	0.0678944	-0.342583	NaN	0.440458	0.393614	0.0490148	0.723134	0.23806	0.430778	-0.178461	7.29051	9.76521	2.12049	0.202274	0.694061	0.0463788	NaN	-0.952048	0.000419018	0.247583	0.00865475	-0.361603	0.209066	0.670285	B:C57BL/6J	B:C57BL/6J
UNC6887958	4	23.0068	10.2309	UNC6919445	25.5725	5.57346	7.85668	1.70606	0.345401	0.461676	-0.635319	NaN	0.339222	1.06179	1.16111	0.617039	0.236384	1.21645	0.296988	2.71149	3.54612	0.770029	0.830317	0.080756	-0.308689	NaN	0.523494	0.243563	0.00549179	0.684323	0.212227	0.392679	-0.210777	6.40723	8.542	1.85487	0.287231	0.541769	0.0662748	NaN	-0.812157	-0.095316	0.227997	-0.0124979	-0.36418	0.18491	0.658715	B:C57BL/6J	B:C57BL/6J
UNC040950492	4	25.674	10.6501	UNC6942818	27.1677	5.46428	7.69836	1.67168	0.359942	0.443768	-0.660815	NaN	0.360657	1.07101	1.1869	0.643564	0.262364	1.23973	0.325927	2.58422	3.37748	0.73341	0.848027	0.0715901	-0.256475	NaN	0.445991	0.19214	-0.0444482	0.632044	0.152482	0.338957	-0.26256	6.60471	8.81448	1.91404	0.266252	0.574708	0.109283	NaN	-0.88076	-0.142523	0.18343	-0.0564461	-0.404822	0.143517	0.617459	B:C57BL/6J	B:C57BL/6J
UNC041771243	4	27.1892	11.3249	backupJAX00547361	28.6412	5.85652	8.26797	1.79537	0.309559	0.509257	-0.589221	NaN	0.276049	0.979199	1.1174	0.534179	-0.0384798	1.15877	0.246125	2.48327	3.24386	0.704396	0.861564	0.0647125	-0.226257	NaN	0.42	0.169287	-0.070676	0.567198	0.151471	0.306086	-0.289915	5.92174	7.87458	1.70994	0.343783	0.463715	0.0950659	NaN	-0.855473	-0.141094	0.093855	-0.0284112	-0.235867	0.160992	0.627514	B:C57BL/6J	B:C57BL/6J
UNC6967898	4	28.7042	12.3701	UNC6971803	28.983	6.28942	8.8994	1.93248	0.25996	0.585094	-0.554674	NaN	0.262821	0.936691	0.900101	0.505547	-0.0836042	1.45992	0.206581	2.24206	2.92517	0.635193	0.891837	0.0497144	-0.22974	NaN	0.420526	0.165841	-0.00759551	0.569673	0.146179	0.137221	-0.283719	6.44475	8.59373	1.8661	0.283155	0.547976	0.124191	NaN	-0.854803	-0.159194	-0.123434	-0.0537107	-0.122593	0.459682	0.596236	B:C57BL/6J	B:C57BL/6J
UNC6972219	4	29.0153	12.772	JAX00547479	29.3833	6.36538	9.01048	1.9566	0.251904	0.598765	-0.526415	NaN	0.209066	0.921553	0.809601	0.473925	-0.0824895	1.45421	0.186257	2.54181	3.32133	0.721218	0.853772	0.0686582	-0.239426	NaN	0.534409	0.163703	0.0322365	0.584261	0.149143	-0.032491	-0.27554	5.67369	7.53489	1.63618	0.375385	0.425523	0.15111	NaN	-0.864916	-0.173829	-0.209291	-0.0834183	-0.120795	0.35666	0.576674	B:C57BL/6J	B:C57BL/6J
UNC6977255	4	29.3928	12.998	JAX00547922	32.756	5.3014	7.46253	1.62047	0.382359	0.417529	-0.489658	NaN	0.243153	0.881812	0.753022	0.481263	-0.0895055	1.21293	0.163525	2.13619	2.78554	0.604873	0.904107	0.04378	-0.283325	NaN	0.621762	0.184328	0.17017	0.476901	0.171614	-0.0166656	-0.243224	4.37524	5.77126	1.25321	0.566698	0.246648	0.163898	NaN	-0.730809	-0.181282	-0.305236	0.000732017	-0.111443	0.0705958	0.565177	B:C57BL/6J	B:C57BL/6J
UNC7019058	4	32.771	14.3229	UNC7025766	33.2137	5.05376	7.10474	1.54277	0.418057	0.378765	-0.382048	NaN	0.146145	0.78222	0.600373	0.397151	-0.202098	1.11684	0.0626702	1.87197	2.43774	0.529347	0.931712	0.0307182	-0.118235	NaN	0.386091	-0.0829398	0.111079	0.25935	-0.0173064	-0.198781	-0.407574	4.93295	6.52582	1.41706	0.479859	0.318886	0.309414	NaN	-0.906724	-0.336192	-0.495824	-0.124336	-0.253137	-0.0719349	0.418244	B:C57BL/6J	B:C57BL/6J
UNC7026344	4	33.2402	14.6958	UNC7035121	34.0049	5.39472	7.59759	1.6498	0.36941	0.432491	-0.360791	NaN	0.11692	0.739795	0.663709	0.365226	-0.219514	1.07336	-0.0169958	2.24131	2.92419	0.634979	0.891926	0.0496712	-0.123744	NaN	0.389094	-0.08341	0.196751	0.253575	-0.00640233	-0.214119	-0.453491	5.33717	7.07549	1.53642	0.421062	0.375654	0.314795	NaN	-0.922085	-0.335537	-0.575024	-0.108013	-0.2687	-0.0554481	0.401949	B:C57BL/6J	B:C57BL/6J
UNC7035292	4	34.0304	16.5038	UNC7037005	34.2474	5.29183	7.44868	1.61746	0.383703	0.416005	-0.322624	NaN	0.0834802	0.658536	0.629158	0.313667	-0.249529	1.02784	-0.0291658	2.52949	3.30502	0.717677	0.855425	0.0678181	-0.289657	NaN	0.548547	0.0658035	0.44725	0.415786	0.176102	-0.070365	-0.257668	5.54981	7.36559	1.59942	0.391832	0.4069	0.303679	NaN	-0.914822	-0.415626	-0.531918	0.021947	-0.27409	-0.0531984	0.341687	B:C57BL/6J	B:C57BL/6J
UNC7037350	4	34.288	16.6629	UNC7043081	34.7079	5.21513	7.33778	1.59338	0.394577	0.403868	-0.316817	NaN	0.081128	0.620181	0.609948	0.325311	-0.254506	1.02895	-0.0344899	2.53747	3.31558	0.71997	0.854355	0.0683615	-0.352068	NaN	0.607308	0.159954	0.52775	0.460684	0.245253	-0.0113509	-0.193705	6.134	8.16595	1.77321	0.318188	0.497316	0.278762	NaN	-0.888866	-0.43696	-0.501381	0.144059	-0.251945	-0.0288108	0.367775	B:C57BL/6J	B:C57BL/6J
UNC7043603	4	34.7418	16.859	UNC7045413	34.8989	5.53801	7.80525	1.69489	0.35008	0.455833	-0.278626	NaN	0.0648578	0.590789	0.490364	0.2888	-0.291796	1.06933	-0.0732891	2.88832	3.7808	0.82099	0.804651	0.0943925	-0.459521	NaN	0.701111	0.2615	0.687331	0.567246	0.366227	0.0723716	-0.0827945	6.4844	8.64841	1.87798	0.278893	0.554562	0.254858	NaN	-0.848019	-0.410935	-0.5261	0.168827	-0.230884	0.0684177	0.391508	B:C57BL/6J	B:C57BL/6J
JAX00548233	4	34.9164	16.859	UNC040493917	35.1162	5.7469	8.10854	1.76075	0.32312	0.490636	-0.266207	NaN	0.0690203	0.579625	0.475433	0.258376	-0.298055	1.15259	-0.0859554	3.91387	5.15035	1.11838	0.641621	0.192721	-0.508618	NaN	0.731262	0.310019	0.744123	0.747308	0.408542	-0.108474	-0.0341367	6.41613	8.55427	1.85754	0.28626	0.543239	0.236771	NaN	-0.830533	-0.393983	-0.500673	0.144166	-0.210814	0.135919	0.410455	B:C57BL/6J	B:C57BL/6J
UNC7048955	4	35.1604	17.1571	UNC7051291	35.3867	5.47523	7.71423	1.67512	0.358466	0.445552	-0.0804078	NaN	-0.0975724	0.357487	0.295106	0.0684052	-0.513458	0.968469	-0.281242	5.56594	7.38762	1.6042	0.389666	0.409307	-0.719402	NaN	0.925806	0.499955	0.888169	1.12316	0.59009	-0.0852757	0.175173	6.09276	8.10929	1.76091	0.323056	0.490722	0.223677	NaN	-0.818215	-0.372292	-0.442835	0.103411	-0.17055	0.214385	0.429708	B:C57BL/6J	B:C57BL/6J
UNC7051473	4	35.4188	17.4683	UNC7060540	36.39	5.56961	7.85109	1.70484	0.345908	0.46104	-0.0583299	NaN	-0.117245	0.356373	0.274719	0.0205962	-0.532989	0.951582	-0.303782	5.9757	7.94858	1.72601	0.33715	0.472177	-0.78098	NaN	0.987291	0.535949	0.938959	1.21546	0.652807	-0.0324446	0.23825	6.0636	8.06924	1.75221	0.326528	0.48608	0.184145	NaN	-0.781971	-0.337402	-0.398907	0.139069	-0.133867	0.250412	0.469409	B:C57BL/6J	B:C57BL/6J
UNC7060893	4	36.4231	18.526	JAX00548393	36.4956	5.66227	7.98559	1.73405	0.333866	0.476427	-0.0821504	NaN	-0.0619266	0.385867	0.320887	0.004039	-0.504746	0.980274	-0.28536	6.44787	8.59802	1.86704	0.282819	0.548492	-0.907187	NaN	1.29011	0.649062	1.06061	1.28293	0.791627	0.106125	0.341086	4.98834	6.601	1.43339	0.47157	0.326454	0.0840027	NaN	-0.625259	-0.250113	-0.278688	0.127943	-0.0305387	0.369738	0.567107	B:C57BL/6J	B:C57BL/6J
UNC7062461	4	36.5672	18.9847	JAX00548492	37.5942	5.70619	8.04939	1.7479	0.328259	0.483784	-0.0894458	NaN	-0.0315931	0.399274	0.328559	0.00758333	-0.49664	0.988607	-0.282538	6.77847	9.0547	1.9662	0.248752	0.604233	-0.908243	NaN	1.39412	0.643918	1.06042	1.27483	0.798541	0.110076	0.333204	4.32911	5.70904	1.2397	0.574104	0.24101	0.0773132	NaN	-0.511901	-0.252698	-0.270933	0.0589982	-0.0206571	0.387224	0.536235	B:C57BL/6J	B:C57BL/6J
UNC7075573	4	37.6779	19.878	backupUNC040052920	39.4046	5.8136	8.20553	1.78181	0.31482	0.501938	-0.132054	NaN	0.00966948	0.465159	0.381643	0.0507936	-0.455692	1.0277	-0.222822	6.95891	9.30464	2.02048	0.231518	0.635415	-0.935534	NaN	1.41298	0.648347	1.10272	1.31106	0.834177	0.141307	0.414234	4.16409	5.48672	1.19143	0.600787	0.22128	0.0510163	NaN	-0.482232	-0.24556	-0.245699	0.119289	0.00709484	0.412973	0.493986	B:C57BL/6J	B:C57BL/6J
JAX00118092	4	39.7383	20.244	UNC040494877	40.3948	5.69905	8.03901	1.74565	0.329167	0.482584	-0.19888	NaN	0.0807012	0.546179	0.444281	0.148133	-0.394297	1.09715	-0.137374	6.77637	9.0518	1.96557	0.248959	0.603873	-1.01399	NaN	1.4806	0.693867	1.35153	1.19361	0.916861	0.227449	0.465438	4.59574	6.06905	1.31788	0.53171	0.274325	0.00088937	NaN	-0.436912	-0.199516	-0.261462	0.200033	0.0590309	0.462346	0.577313	B:C57BL/6J	B:C57BL/6J
UNC7110872	4	40.4188	20.2832	UNC7118111	40.9745	5.58596	7.87482	1.71	0.343762	0.463743	-0.235835	NaN	0.119708	0.59831	0.494668	0.155082	-0.359745	1.12318	-0.0361485	6.53719	8.72125	1.8938	0.273293	0.563371	-1.03399	NaN	1.49796	0.68139	1.39319	1.16641	0.935642	0.24864	0.57704	4.15982	5.48098	1.19018	0.601479	0.220779	-0.0191859	NaN	-0.418939	-0.174123	-0.241993	0.241849	0.0818226	0.49201	0.518924	B:C57BL/6J	B:C57BL/6J
UNC040495987	4	40.98	20.8252	UNC7118338	40.9978	4.69001	6.58088	1.42902	0.473782	0.324422	-0.273021	NaN	0.141839	0.605679	0.565967	0.180476	-0.324072	1.00723	0.0664025	6.62044	8.8362	1.91876	0.264631	0.577359	-1.03914	NaN	1.50807	0.651905	1.41068	1.1722	0.94373	0.279557	0.661343	3.60887	4.74153	1.02961	0.691472	0.160226	-0.0579514	NaN	-0.385821	-0.0790324	-0.199907	0.287786	0.11593	0.451623	0.50468	B:C57BL/6J	B:C57BL/6J
UNC7118700	4	41.0249	20.9113	UNC040054581	41.2013	3.57075	4.9814	1.0817	0.662234	0.178989	-0.298108	NaN	0.153554	0.425561	0.613808	0.194542	-0.286091	0.908228	0.433572	6.58744	8.79062	1.90886	0.26804	0.5718	-1.03478	NaN	1.50913	0.677134	1.4008	1.17024	0.937587	0.310113	0.615669	4.69993	6.21002	1.34849	0.515452	0.287812	-0.072854	NaN	-0.377366	-0.222377	-0.169139	0.305349	0.146568	0.44937	0.659909	B:C57BL/6J	B:C57BL/6J
UNC7120584	4	41.2755	21.3915	JAX00548955	41.6888	3.78557	5.28695	1.14805	0.62499	0.204127	-0.316435	NaN	0.17108	0.32411	0.653065	0.210576	-0.255892	0.934026	0.568907	6.6409	8.86448	1.9249	0.262533	0.580816	-1.02593	NaN	1.50156	0.682406	1.39144	1.16759	0.926802	0.302508	0.596872	5.06948	6.71121	1.45732	0.459555	0.337663	-0.0928049	NaN	-0.358338	-0.244207	-0.13967	0.32659	0.172045	0.477158	0.67187	B:C57BL/6J	B:C57BL/6J
UNC7124415	4	41.7078	22.0697	UNC7124415	41.7078	2.58298	3.58519	0.778514	0.826121	0.0829561	-0.329466	NaN	0.136782	0.487055	0.565605	0.231091	0.0883662	0.994019	0.598119	7.08036	9.47314	2.05707	0.220447	0.656696	-1.06536	NaN	1.49081	0.664921	1.56254	1.22966	0.792131	0.267523	0.63337	5.20329	6.89318	1.49683	0.440086	0.356462	-0.070714	NaN	-0.385212	-0.223822	-0.21584	0.296778	0.183321	0.602129	0.656358	B:C57BL/6J	B:C57BL/6J
UNC040438036	4	41.7534	22.1011	UNC7124648	42.8855	2.55775	3.54971	0.77081	0.829933	0.0809572	-0.315334	NaN	0.122618	0.472403	0.478794	0.216688	0.19085	1.03641	0.602331	7.4389	9.97186	2.16536	0.190174	0.720849	-1.09042	NaN	1.47732	0.687982	1.67999	1.26082	0.787755	0.285676	0.642789	5.39145	7.14948	1.55249	0.413484	0.383541	-0.0561287	NaN	-0.379767	-0.238814	-0.282684	0.279886	0.16939	0.609369	0.649883	B:C57BL/6J	B:C57BL/6J
UNC041043835	4	42.8931	22.8848	UNC7130117	43.2361	2.78204	3.86541	0.839363	0.795143	0.099555	-0.274434	NaN	0.104697	0.432363	0.270471	0.171093	0.336939	1.07052	0.590048	7.85692	10.5558	2.29215	0.159205	0.798044	-1.13435	NaN	1.42223	0.729185	1.86488	1.3184	0.834108	0.370311	0.691089	5.456	7.23753	1.57161	0.404574	0.393002	-0.0354563	NaN	-0.331698	-0.260974	-0.370384	0.25297	0.124929	0.586695	0.614461	B:C57BL/6J	B:C57BL/6J
JAX00549051	4	43.2423	23.0046	UNC7149801	44.4714	2.906	4.04021	0.87732	0.775135	0.110623	-0.264915	NaN	0.0928504	0.422195	0.215866	0.161414	0.328072	1.06256	0.589578	7.93878	10.6704	2.31705	0.153655	0.813452	-1.14148	NaN	1.43223	0.749701	1.89957	1.32861	0.836011	0.383552	0.76341	5.28741	7.0077	1.5217	0.428078	0.368477	-0.033649	NaN	-0.333326	-0.273431	-0.372928	0.248642	0.127049	0.578752	0.541589	B:C57BL/6J	B:C57BL/6J
UNC7150041	4	44.483	23.5417	UNC040499102	45.42	2.64068	3.66636	0.79614	0.817303	0.0876167	-0.2709	NaN	0.104467	0.418407	0.291918	0.169529	0.334656	1.065	0.513475	4.59217	6.06423	1.31683	0.53227	0.273868	-1.06015	NaN	1.31596	0.709718	1.34783	1.25133	0.745963	0.339895	1.05795	3.59116	4.71782	1.02446	0.694354	0.158419	-0.0448683	NaN	-0.301022	-0.281465	-0.224069	0.266444	0.138123	0.584454	0.364544	B:C57BL/6J	B:C57BL/6J
UNC7162427	4	45.4319	23.9935	UNC7165860	45.6602	2.59435	3.60118	0.781985	0.824396	0.0838642	-0.200303	NaN	0.0418141	0.348858	0.196997	0.0996029	0.263692	0.998763	0.443007	4.56463	6.027	1.30875	0.5366	0.270349	-0.986453	NaN	1.22699	0.634712	1.34773	1.18057	0.672083	0.266752	0.985211	3.76069	4.94486	1.07376	0.666692	0.176074	0.0976923	NaN	-0.469244	-0.422402	-0.426636	0.124549	-0.00209523	0.444942	0.221269	B:C57BL/6J	B:C57BL/6J
JAX00549787	4	45.7746	24.3213	UNC7168783	45.8361	2.55962	3.55234	0.77138	0.829651	0.0811044	-0.086023	NaN	-0.0659929	0.236279	0.0119929	-0.014421	0.1491	0.890842	0.327398	4.15208	5.47056	1.18792	0.602737	0.219872	-0.660347	NaN	0.893198	0.309875	0.986192	0.859064	0.344797	-0.0460221	0.65747	4.16506	5.48802	1.19171	0.600629	0.221394	0.194214	NaN	-0.575268	-0.515878	-0.658773	0.0268473	-0.0963564	0.351874	0.122878	B:C57BL/6J	B:C57BL/6J
UNC7169700	4	45.8989	24.4206	UNC7169700	45.8989	2.40784	3.33911	0.725078	0.851962	0.0695799	-0.172514	NaN	0.0173752	0.328024	0.104173	0.041344	0.238298	0.912857	0.427021	4.01324	5.28383	1.14737	0.62537	0.203863	-0.583545	NaN	0.814133	0.231919	0.919478	0.686643	0.278029	-0.151354	0.693402	3.97607	5.23388	1.13652	0.631446	0.199664	0.27021	NaN	-0.663171	-0.586587	-0.727745	-0.0149787	-0.173913	0.188411	0.00126303	B:C57BL/6J	B:C57BL/6J
UNC7170328	4	45.9636	24.4723	JAX00549865	46.0665	1.93919	2.68278	0.582559	0.912716	0.0396642	0.0421769	NaN	-0.208862	0.121935	-0.120737	-0.179256	0.0249355	0.521183	0.197978	4.07345	5.36477	1.16494	0.615541	0.210743	-0.49179	NaN	0.719751	0.139189	0.823419	0.555595	0.188344	-0.256117	0.634425	3.95598	5.2069	1.13066	0.63473	0.197411	0.493031	NaN	-0.89229	-0.805427	-0.963579	-0.23205	-0.397253	-0.132859	-0.239351	B:C57BL/6J	B:C57BL/6J
UNC7171512	4	46.0713	24.49	UNC7173132	46.2076	1.91511	2.64915	0.575257	0.915453	0.0383638	-0.0419338	NaN	-0.117346	0.231225	-0.0434876	-0.0792919	0.106553	0.597726	0.293305	4.13857	5.45237	1.18397	0.604935	0.218292	-0.594367	NaN	0.817192	0.275481	0.942279	0.657411	0.290146	-0.155833	0.750009	4.57678	6.04342	1.31231	0.534688	0.271899	0.699217	NaN	-1.10227	-1.10512	-1.15816	-0.494962	-0.596201	-0.339371	-0.393707	B:C57BL/6J	B:C57BL/6J
JAX00118508	4	46.2929	24.6058	UNC7178019	46.5507	1.8106	2.50325	0.543575	0.926852	0.0329897	-0.113562	NaN	-0.0452599	0.293017	0.0900681	0.0183855	0.178081	0.666815	0.355042	4.16704	5.49069	1.19229	0.600307	0.221627	-0.68815	NaN	0.906268	0.453946	1.02184	0.751287	0.38573	-0.0709867	0.850651	5.42097	7.18973	1.56123	0.409396	0.387857	0.816134	NaN	-1.2169	-1.32031	-1.26885	-0.638244	-0.710956	-0.454454	-0.481883	B:C57BL/6J	B:C57BL/6J
UNC7178510	4	46.5801	24.9461	JAX00549963	46.639	1.85468	2.56478	0.556934	0.922141	0.0352027	-0.103067	NaN	-0.0386295	0.311447	0.00439267	0.00554025	0.164792	0.657533	0.34683	2.90845	3.80754	0.826797	0.801659	0.0960103	0.0361666	NaN	-0.0764913	-0.21578	0.170503	0.0309899	-0.337855	-0.825722	0.11274	3.91052	5.14585	1.11741	0.642169	0.192351	-0.0257376	NaN	-0.192602	-0.556113	-0.205038	0.209518	0.129194	0.412639	0.374372	B:C57BL/6J	A:A/J
UNC7179795	4	46.6573	25.1501	JAX00550024	46.8525	1.85334	2.5629	0.556526	0.922287	0.0351341	-0.102727	NaN	-0.0335931	0.310837	-0.0127505	0.00507342	0.163703	0.65779	0.346518	2.91723	3.8192	0.82933	0.80035	0.09672	0.0362943	NaN	-0.0805673	-0.215676	0.188404	0.0310958	-0.337047	-0.826074	0.113003	3.91218	5.14808	1.11789	0.641898	0.192534	-0.0268835	NaN	-0.206705	-0.554694	-0.162416	0.211053	0.131884	0.412698	0.375464	B:C57BL/6J	A:A/J
UNC7182848	4	46.8681	25.562	UNC7195548	47.7686	1.71166	2.36528	0.513614	0.936895	0.0283089	-0.106199	NaN	-0.0253684	0.312681	0.20539	0.00661917	0.174248	0.658778	0.31254	2.94633	3.85788	0.837729	0.795993	0.0990906	0.03982	NaN	-0.082344	-0.2148	0.0177204	0.0302886	-0.347483	-0.825522	0.159314	3.95764	5.20913	1.13115	0.634459	0.197597	-0.029428	NaN	-0.233608	-0.547406	-0.033877	0.215888	0.136485	0.415042	0.408445	B:C57BL/6J	A:A/J
UNC7195923	4	47.7952	26.066	UNC7201549	48.3933	1.42506	1.96638	0.426993	0.961678	0.0169704	-0.11015	NaN	0.0188748	0.309871	0.26081	0.0608061	0.181476	0.667854	0.197233	4.56328	6.02517	1.30835	0.536814	0.270176	0.0366475	NaN	-0.0942632	-0.205868	0.025562	-0.197116	-0.308164	-0.837729	0.477077	4.62715	6.11153	1.3271	0.526789	0.278364	-0.0348749	NaN	-0.291526	-0.542747	0.2374	0.464152	0.132028	0.432315	0.102698	B:C57BL/6J	A:A/J
JAX00118668	4	48.401	26.133	JAX00118744	49.4026	1.45313	2.00539	0.435464	0.959542	0.0179362	-0.111296	NaN	0.024062	0.182991	0.279349	0.0499243	0.37547	0.6827	0.195618	4.58082	6.04888	1.3135	0.534054	0.272415	0.0356515	NaN	-0.0896539	-0.305434	0.040298	-0.206705	-0.156946	-0.825916	0.475677	4.60686	6.08409	1.32114	0.529966	0.275752	-0.0437243	NaN	-0.282602	-0.514538	0.23757	0.473034	0.217815	0.437865	0.112572	B:C57BL/6J	A:A/J
UNC7213810	4	49.4569	26.4526	UNC7213810	49.4569	1.54977	2.1398	0.464652	0.951699	0.0215005	-0.11898	NaN	0.0279031	0.120765	0.289451	0.040498	0.499844	0.667486	0.214276	3.75475	4.93691	1.07204	0.667663	0.175443	0.0318019	NaN	-0.0139492	-0.381071	0.0464889	-0.174844	-0.0869547	-0.71201	0.392415	3.35735	4.40535	0.95661	0.732082	0.13544	-0.0453296	NaN	-0.303007	-0.411605	0.231919	0.445152	0.198161	0.281242	0.127077	B:C57BL/6J	A:A/J
UNC7214417	4	49.5453	26.5653	UNC7216975	49.7559	1.39441	1.92379	0.417745	0.963938	0.015951	-0.118575	NaN	0.0211979	0.150753	0.290685	0.0309824	0.49886	0.587123	0.218872	2.97287	3.89317	0.84539	0.791997	0.101276	0.0281134	NaN	-0.000823899	-0.457494	0.0445385	-0.0856749	-0.0885165	-0.59224	0.284128	2.53959	3.31839	0.720579	0.854071	0.0685062	-0.0393183	NaN	-0.32166	-0.293758	0.229834	0.415028	0.184916	0.0836754	0.146914	B:C57BL/6J	A:A/J
UNC7218021	4	49.8192	26.9514	UNC7220201	49.9794	1.13301	1.56108	0.338985	0.980119	0.00872104	-0.100104	NaN	-0.0207137	0.327298	0.317936	-0.0257643	0.437818	0.362729	0.179835	3.5716	4.69166	1.01878	0.697532	0.156436	0.0189578	NaN	0.0158706	-0.498364	-0.402688	0.302789	-0.0945486	-0.495512	0.0742885	2.20107	2.8711	0.623451	0.896665	0.0473698	-0.0360452	NaN	-0.325235	-0.209838	0.494215	0.255997	0.1873	-0.0100497	0.208846	B:C57BL/6J	A:A/J
UNC7220972	4	50.0552	27.149	JAX00550767	51.1564	1.40763	1.94215	0.421732	0.962973	0.016386	-0.096535	NaN	-0.0853779	0.410865	0.317286	-0.0179048	0.451995	0.357565	0.182388	3.53423	4.64167	1.00793	0.703597	0.152676	0.0182411	NaN	0.0043498	-0.514946	-0.401703	0.2942	-0.117379	-0.497257	0.0741869	2.15102	2.8051	0.609119	0.902428	0.0445874	-0.0373169	NaN	-0.266599	-0.249157	0.4932	0.248526	0.192592	-0.00679488	0.206641	B:C57BL/6J	A:A/J
UNC7235017	4	51.2047	27.273	backupJAX00550998	52.9257	1.48843	2.05448	0.446125	0.956763	0.0191955	-0.0955687	NaN	-0.0971283	0.426447	0.316844	-0.0138984	0.459963	0.356606	0.182554	3.3828	4.43933	0.963988	0.72801	0.137862	0.0186858	NaN	0.0254756	-0.510348	-0.404976	0.258747	-0.127854	-0.499125	0.0710387	2.05499	2.67855	0.58164	0.913063	0.0394993	-0.0369638	NaN	-0.239053	-0.265881	0.490573	0.226722	0.191846	-0.00756103	0.203389	B:C57BL/6J	A:A/J
UNC7256917	4	52.9528	28.565	UNC7262621	53.3404	2.92204	4.06284	0.882235	0.772511	0.112095	-0.196829	NaN	-0.0134168	0.780564	0.391229	0.102134	0.610651	0.45247	0.0195345	3.79675	4.99322	1.08426	0.660791	0.179936	0.063898	NaN	0.0642355	-0.634133	-0.397584	0.160087	-0.224937	-0.557087	0.123384	1.50259	1.95305	0.4241	0.962393	0.0166476	-0.208736	NaN	-0.0550868	0.0530574	0.616834	0.356033	0.493639	0.162698	0.279389	B:C57BL/6J	A:A/J
UNC7264118	4	53.4497	28.66	UNC7265781	53.5643	3.33434	4.64593	1.00885	0.70308	0.152995	-0.204452	NaN	0.00692735	0.828754	0.369609	0.0583071	0.582857	0.463391	0.0212801	4.10476	5.40689	1.17409	0.610437	0.214359	0.0746095	NaN	0.0743895	-0.666787	-0.336679	0.0334736	-0.246175	-0.567631	0.292424	1.48995	1.9365	0.420505	0.963271	0.0162514	-0.273151	NaN	0.0263271	0.186277	0.607818	0.442486	0.575682	0.223846	0.224155	B:C57BL/6J	A:A/J
JAX00551125	4	53.585	28.7034	UNC7273579	54.1837	3.2502	4.52674	0.982969	0.717495	0.144181	-0.146699	NaN	-0.040165	0.763148	0.29959	-0.0362779	0.518435	0.406595	-0.0140519	4.29184	5.6588	1.22879	0.580105	0.236493	0.0645389	NaN	0.0903666	-0.673718	-0.295364	0.022096	-0.239491	-0.555953	0.351453	1.21235	1.57349	0.341679	0.979656	0.00892645	-0.176896	NaN	-0.0560212	0.0962588	0.476618	0.323856	0.478364	0.12495	0.109336	B:C57BL/6J	A:A/J
UNC7273887	4	54.2078	29.0785	UNC7274176	54.227	3.02031	4.2016	0.912366	0.756287	0.121314	-0.0993028	NaN	-0.0499608	0.697566	0.213109	-0.102748	0.456389	0.374995	-0.0663682	4.48629	5.92115	1.28576	0.548986	0.260439	0.0221588	NaN	0.119175	-0.670783	-0.168993	0.0661933	-0.116439	-0.535616	0.394849	0.649289	0.840314	0.182472	0.99701	0.00130029	-0.0628672	NaN	-0.104157	0.000156212	0.264718	0.149433	0.35253	0.0459975	-0.00700878	B:C57BL/6J	A:A/J
UNC7274295	4	54.2433	29.1158	UNC7278810	54.6129	2.99012	4.15896	0.903108	0.761297	0.118446	-0.0969688	NaN	-0.0506656	0.692084	0.215055	-0.105732	0.442172	0.383961	-0.0677949	4.55255	6.01067	1.3052	0.538504	0.268811	0.00857603	NaN	0.129758	-0.661347	-0.150703	0.0822991	-0.0759768	-0.510645	0.410238	0.557412	0.721074	0.156579	0.998169	0.000796129	-0.0548054	NaN	-0.107985	-0.00393315	0.251562	0.136105	0.314358	0.0732093	-0.0115437	B:C57BL/6J	A:A/J
UNC7279106	4	54.6365	29.251	JAX00551337	54.7153	2.69419	3.74168	0.812496	0.809004	0.0920496	-0.0714425	NaN	-0.0726352	0.618559	0.236918	-0.134771	0.404182	0.36361	-0.0990189	5.05144	6.68671	1.452	0.462212	0.335159	-0.139724	NaN	0.274181	-0.567878	0.0178944	0.291915	0.0835851	-0.346723	0.57088	0.374212	0.483638	0.105021	0.999504	0.000215371	0.0678012	NaN	-0.224898	-0.081348	0.0737316	-0.0465846	0.164519	-0.0360513	-0.135496	B:C57BL/6J	E:NZO/HlLtJ
UNC7280185	4	54.7245	29.251	JAX00551499	55.6163	2.61657	3.63243	0.788772	0.821006	0.0856536	-0.0657853	NaN	-0.0776334	0.598189	0.242136	-0.139888	0.396929	0.357865	-0.106122	5.20786	6.8994	1.49819	0.439429	0.357111	-0.182089	NaN	0.315809	-0.536861	0.0614526	0.349656	0.12875	-0.30289	0.61645	0.37608	0.486057	0.105546	0.999496	0.000218961	0.105996	NaN	-0.262465	-0.106655	0.022715	-0.10084	0.124304	-0.0758073	-0.174872	B:C57BL/6J	E:NZO/HlLtJ
UNC7292051	4	55.6318	29.9325	UNC7292051	55.6318	2.79815	3.88812	0.844295	0.792569	0.100963	-0.028689	NaN	-0.125543	0.556814	0.381669	-0.172765	0.313872	-0.0881379	-0.113559	5.30224	7.0279	1.52609	0.42598	0.37061	-0.338854	NaN	0.47952	-0.385012	0.105791	0.581098	0.308543	-0.0401078	0.755347	3.49325	4.58688	0.996029	0.710231	0.1486	0.265207	NaN	-0.438463	-0.253205	0.165452	-0.413721	-0.101136	-0.839091	-0.240199	B:C57BL/6J	E:NZO/HlLtJ
UNC7292268	4	55.6505	30.0077	UNC7293192	55.7193	2.82076	3.91999	0.851214	0.788946	0.102953	-0.0292505	NaN	-0.122847	0.556457	0.379321	-0.198287	0.310608	-0.0893729	-0.0844092	5.22977	6.92922	1.50466	0.436287	0.360228	-0.338165	NaN	0.475477	-0.382778	0.104913	0.61126	0.312958	-0.040188	0.703961	3.80166	4.99979	1.08569	0.659988	0.180464	0.26339	NaN	-0.427453	-0.253248	0.164538	-0.488136	-0.10812	-0.842184	-0.160865	B:C57BL/6J	E:NZO/HlLtJ
UNC7293551	4	55.7425	30.3764	UNC7299398	56.1643	2.77384	3.85387	0.836857	0.796447	0.0988432	-0.0287914	NaN	-0.123549	0.556547	0.370076	-0.192878	0.310504	-0.0823883	-0.0884652	4.83753	6.39641	1.38896	0.494299	0.306011	-0.350522	NaN	0.490613	-0.361921	0.124922	0.62453	0.341526	-0.0245634	0.64911	3.04208	3.98521	0.865378	0.781479	0.107083	0.249681	NaN	-0.408942	-0.234494	0.174288	-0.47404	-0.0728524	-0.720196	-0.261408	B:C57BL/6J	E:NZO/HlLtJ
UNC7300184	4	56.2127	31.0219	UNC040082004	57.8352	3.6947	5.15762	1.11996	0.640735	0.193322	-0.0295679	NaN	-0.162908	0.575183	0.356119	-0.193382	0.714424	-0.300594	-0.107487	4.36188	5.75324	1.2493	0.56884	0.24501	-0.354091	NaN	0.531489	-0.366487	0.130977	0.628576	0.112913	0.278108	0.587233	2.95964	3.87557	0.84157	0.793992	0.100184	0.243998	NaN	-0.416621	-0.223028	0.167538	-0.474962	0.127575	-0.610272	-0.355853	B:C57BL/6J	E:NZO/HlLtJ
UNC7323423	4	57.8428	31.786	JAX00551981	57.8736	5.41882	7.6325	1.65738	0.366112	0.436386	-0.121585	NaN	-0.101125	0.767765	0.444411	-0.104652	1.17641	-0.259173	-0.0506086	5.27961	6.99707	1.5194	0.429185	0.367356	-0.380775	NaN	0.597694	-0.408905	0.157473	0.667686	-0.212436	0.453455	0.681493	2.99808	3.92668	0.852668	0.788183	0.103373	0.25154	NaN	-0.429052	-0.287433	0.155334	-0.48069	0.195567	-0.568873	-0.33242	B:C57BL/6J	E:NZO/HlLtJ
UNC7324430	4	57.9137	31.8261	UNC7336074	58.685	5.10654	7.18091	1.55931	0.41029	0.386909	-0.0806657	NaN	-0.138102	0.682785	0.375548	-0.143503	1.13641	-0.298194	-0.106335	5.76418	7.65871	1.66307	0.363648	0.439319	-0.324307	NaN	0.537925	-0.494451	0.0751472	0.610899	-0.289691	0.391598	0.70475	3.00108	3.93067	0.853535	0.787727	0.103624	0.335811	NaN	-0.51201	-0.486838	0.0391317	-0.561897	0.0912541	-0.652594	-0.332313	B:C57BL/6J	E:NZO/HlLtJ
JAX00552164	4	58.7283	32.318	JAX00552232	59.1207	4.27967	5.9923	1.30121	0.540649	0.267085	-0.115792	NaN	-0.0949408	0.638722	0.325879	-0.0888622	1.16908	-0.165688	-0.0382306	5.88949	7.83037	1.70034	0.34779	0.458683	-0.35954	NaN	0.569904	-0.413849	0.118959	0.647455	-0.263253	0.401765	0.765281	3.22664	4.231	0.918751	0.752819	0.123309	0.365962	NaN	-0.543213	-0.597916	-0.0246091	-0.567985	0.0381746	-0.731037	-0.266003	B:C57BL/6J	E:NZO/HlLtJ
UNC7342857	4	59.183	32.4275	UNC7352273	60.018	3.52318	4.91384	1.06703	0.670477	0.173616	-0.218414	NaN	0.0500519	0.734443	0.453034	0.0231036	0.984898	-0.059389	0.0935032	6.35725	8.47313	1.83992	0.292726	0.533538	-0.455717	NaN	0.871601	-0.320136	0.223304	0.74048	-0.234838	0.498556	0.844566	3.0323	3.9722	0.862551	0.782974	0.106252	0.240554	NaN	-0.477164	-0.466868	0.121996	-0.412858	0.123005	-0.596364	-0.128858	B:C57BL/6J	E:NZO/HlLtJ
UNC7352380	4	60.0523	32.822	UNC040086369	62.3116	3.13795	4.36789	0.948476	0.736561	0.132791	-0.329545	NaN	0.30636	0.858488	0.581783	0.149717	0.819424	0.0511737	0.216619	6.41703	8.55551	1.85781	0.286162	0.543388	-0.501671	NaN	0.919502	-0.290008	0.28857	0.772197	-0.0505387	0.545657	0.873523	2.85645	3.73848	0.8118	0.809359	0.0918589	0.0860698	NaN	-0.274194	-0.313654	0.302881	-0.230268	0.162952	-0.434274	0.0338356	B:C57BL/6J	E:NZO/HlLtJ
UNC7359319	4	62.3274	33.2313	UNC7377688	63.6299	3.60305	5.0273	1.09166	0.656632	0.182678	-0.357694	NaN	0.336658	0.990951	0.593367	0.179934	0.864222	0.0841835	0.243698	6.90836	9.23457	2.00526	0.236251	0.626627	-0.534437	NaN	0.950674	-0.34142	0.373029	0.809441	-0.0304717	0.575896	0.909503	2.8967	3.79193	0.823408	0.803407	0.0950646	0.0133195	NaN	-0.200123	-0.240708	0.392475	-0.152185	0.232045	-0.362979	0.108418	B:C57BL/6J	E:NZO/HlLtJ
UNC7378177	4	63.6679	34.056	UNC7387922	64.3909	2.85486	3.96807	0.861656	0.783448	0.10599	-0.338407	NaN	0.319127	0.786551	0.656307	0.15904	0.824973	0.0661498	0.297776	6.83015	9.12623	1.98174	0.24372	0.613109	-0.51602	NaN	0.919814	-0.480596	0.309197	0.798008	-0.0542008	0.557323	0.893857	3.53664	4.64489	1.00862	0.703207	0.152917	0.0246701	NaN	-0.223516	-0.462093	0.367044	-0.160167	0.201414	-0.376321	0.150848	B:C57BL/6J	E:NZO/HlLtJ
UNC7388542	4	64.4316	34.056	UNC7389537	64.5146	3.50609	4.88956	1.06176	0.673438	0.171702	-0.259496	NaN	0.227809	0.535754	0.709812	-0.00648124	0.733664	-0.0210205	0.223443	6.30752	8.40465	1.82505	0.298267	0.525394	-0.498338	NaN	0.903136	-0.436096	0.2359	0.788305	-0.0564088	0.538145	0.86996	3.58506	4.70966	1.02269	0.695345	0.1578	-0.0581873	NaN	-0.143896	-0.422928	0.445708	-0.036098	0.278349	-0.285438	0.240776	B:C57BL/6J	E:NZO/HlLtJ
UNC7389886	4	64.5659	34.0716	JAX00553325	66.393	3.65701	5.10401	1.10832	0.647271	0.188914	-0.251193	NaN	0.217545	0.523026	0.715474	-0.0247941	0.725022	-0.0307093	0.215832	6.222	8.28695	1.79949	0.307972	0.511488	-0.485172	NaN	0.890055	-0.44826	0.22713	0.762111	-0.0676746	0.523503	0.854851	3.53617	4.64427	1.00849	0.703283	0.15287	-0.0712765	NaN	-0.131082	-0.410993	0.455309	-0.00751827	0.290694	-0.271314	0.255334	B:C57BL/6J	E:NZO/HlLtJ
UNC7409885	4	66.4156	34.652	UNC7437002	68.2592	4.04067	5.65066	1.22703	0.581079	0.235765	-0.215244	NaN	0.153864	0.490259	0.742744	-0.111263	0.68088	-0.0826539	0.176827	6.62569	8.84346	1.92033	0.264091	0.578246	-0.3523	NaN	0.777146	-0.602321	0.00218803	0.682641	-0.193752	0.392948	0.72549	3.47168	4.55806	0.989769	0.713716	0.146475	-0.149457	NaN	-0.0638479	-0.32652	0.537401	0.120812	0.366681	-0.193214	0.336151	B:C57BL/6J	E:NZO/HlLtJ
JAX00553625	4	68.2735	35.0088	JAX00553732	68.7784	4.71706	6.61976	1.43746	0.469513	0.328352	-0.213221	NaN	0.132753	0.770301	0.756664	-0.0831383	0.684638	-0.0848151	0.0617953	6.5918	8.79664	1.91017	0.267588	0.572533	-0.379323	NaN	0.847195	-0.613391	-0.0121223	0.714119	-0.149373	0.40991	0.644726	3.07007	4.02246	0.873466	0.777187	0.109475	-0.179049	NaN	-0.0367464	-0.31801	0.529132	0.182828	0.396222	-0.175556	0.346017	B:C57BL/6J	E:NZO/HlLtJ
UNC7443378	4	68.8587	35.057	JAX00553742	68.906	5.03771	7.08158	1.53774	0.420436	0.3763	-0.275538	NaN	0.210063	1.06421	0.730614	-0.0114117	0.765769	-0.0113815	0.118802	6.93986	9.27823	2.01474	0.233293	0.632099	-0.440289	NaN	0.903962	-0.610559	0.118051	0.770008	-0.0953666	0.467452	0.704825	1.71388	2.23007	0.484253	0.946017	0.024101	-0.135194	NaN	-0.0652281	-0.101238	0.379397	0.150686	0.368652	-0.21729	0.292735	B:C57BL/6J	E:NZO/HlLtJ
UNC7444287	4	68.9496	35.069	UNC7508998	74.2724	5.14206	7.2322	1.57045	0.40511	0.392427	-0.282913	NaN	0.220505	1.11218	0.717957	-0.00218545	0.776563	-0.0015957	0.125573	7.00403	9.36721	2.03406	0.227356	0.643294	-0.452417	NaN	0.915847	-0.601653	0.140921	0.781518	-0.0841108	0.479056	0.716471	1.51663	1.97144	0.428094	0.961404	0.0170941	-0.120562	NaN	-0.0767112	-0.0620622	0.338154	0.138669	0.357805	-0.231303	0.276405	B:C57BL/6J	E:NZO/HlLtJ
UNC7510716	4	74.4049	36.5665	UNC040139607	76.5113	6.12656	8.6615	1.88082	0.277881	0.556142	-0.313387	NaN	0.258157	1.32655	0.58201	0.040797	0.837459	0.0415815	0.155575	7.2436	9.69995	2.10632	0.206224	0.685661	-0.495833	NaN	0.973344	-0.49833	0.254812	0.822285	-0.0529919	0.523287	0.755167	1.00934	1.30866	0.284172	0.988206	0.00515241	-0.0275087	NaN	-0.153859	0.132627	0.0795271	0.060346	0.28909	-0.319714	0.175679	B:C57BL/6J	E:NZO/HlLtJ
JAX00554939	4	76.5415	37.323	JAX00555223	77.9849	5.93788	8.38642	1.82109	0.299755	0.523233	-0.323703	NaN	0.273726	1.23205	0.561911	0.0486454	0.85645	0.0449252	0.163767	6.79749	9.08102	1.97192	0.246891	0.607494	-0.490538	NaN	0.970574	-0.350551	0.255046	0.822933	-0.111899	0.523117	0.750385	0.960118	1.24454	0.270248	0.989865	0.00442401	-0.0296805	NaN	-0.136016	0.209725	0.0801577	0.0679492	0.170341	-0.32058	0.17693	B:C57BL/6J	E:NZO/HlLtJ
UNC7560350	4	77.9892	37.4211	JAX00120829	78.355	5.88843	8.31442	1.80545	0.305687	0.514723	-0.301085	NaN	0.361668	1.20796	0.677916	0.0310919	0.157286	-0.00012028	0.121096	6.52154	8.69965	1.88911	0.274945	0.560754	-0.491003	NaN	0.895357	-0.360291	0.212762	0.819924	-0.122043	0.529114	0.757317	0.953746	1.23624	0.268445	0.990068	0.00433477	-0.0293583	NaN	-0.0884279	0.214858	0.0793474	0.0708569	0.0378538	-0.325527	0.193222	B:C57BL/6J	E:NZO/HlLtJ
UNC7566407	4	78.3754	37.5983	JAX00555698	81.5184	6.72383	9.53596	2.07071	0.21643	0.664683	-0.281711	NaN	0.37382	1.18772	0.707107	0.0450931	-0.431811	-0.0887308	0.0809121	6.9037	9.22812	2.00386	0.236691	0.625819	-0.482156	NaN	0.863517	-0.368384	0.162021	0.909391	0.0497015	0.36228	0.750777	0.713816	0.924124	0.200671	0.995961	0.00175747	-0.0363568	NaN	-0.0631757	0.219773	0.0873302	0.0562087	0.0327492	-0.227976	0.191925	B:C57BL/6J	E:NZO/HlLtJ
UNC7609257	4	81.5307	38.401	UNC7615050	82.1235	6.67199	9.45983	2.05418	0.221305	0.655008	-0.156311	NaN	0.336617	1.04769	0.546806	-0.0989278	-0.563348	-0.266748	-0.050944	7.61355	10.2155	2.21827	0.176687	0.752796	-0.444177	NaN	0.753895	-0.403584	0.156106	1.02621	-0.00745737	0.264335	0.706479	0.61099	0.790595	0.171676	0.997539	0.00107022	0.106736	NaN	-0.171146	0.0660987	-0.0637285	-0.201067	-0.112428	-0.278401	0.0428588	B:C57BL/6J	E:NZO/HlLtJ
backupUNC040526236	4	82.1882	39.1382	UNC7617398	82.3455	6.70728	9.51164	2.06543	0.217978	0.661588	-0.116885	NaN	0.310313	1.00853	0.504791	-0.119169	-0.612503	-0.309328	-0.13267	7.19898	9.63792	2.09285	0.210037	0.677703	-0.360606	NaN	0.645173	-0.496464	0.0855638	0.861926	-0.080023	0.180803	0.71192	0.738846	0.95665	0.207734	0.995498	0.00195967	0.155681	NaN	-0.219442	0.012994	-0.116961	-0.307153	-0.167984	-0.335876	-0.0163666	B:C57BL/6J	E:NZO/HlLtJ
UNC7617767	4	82.3659	39.396	UNC7636559	83.7331	6.72063	9.53126	2.06969	0.216728	0.664085	-0.117322	NaN	0.320886	1.00814	0.503357	-0.120102	-0.614278	-0.309267	-0.132835	7.15222	9.57294	2.07874	0.214093	0.669397	-0.360324	NaN	0.633066	-0.495965	0.08965	0.856103	-0.0779426	0.180203	0.712166	0.729179	0.944087	0.205006	0.995681	0.00187988	0.155503	NaN	-0.2136	0.0128091	-0.120825	-0.303127	-0.168213	-0.335438	-0.0162542	B:C57BL/6J	E:NZO/HlLtJ
UNC7636886	4	83.7597	39.758	UNC7644288	84.3801	7.05825	10.028	2.17756	0.186991	0.72818	-0.116116	NaN	0.465359	0.997049	0.486375	-0.131841	-0.672444	-0.318386	-0.142548	6.89095	9.21044	2.00002	0.237898	0.623609	-0.35543	NaN	0.592115	-0.497125	0.115992	0.814555	-0.0324163	0.171343	0.708398	0.691355	0.894945	0.194335	0.99635	0.00158807	0.154569	NaN	-0.203976	0.0126274	-0.144315	-0.281931	-0.121407	-0.332779	-0.0139695	B:C57BL/6J	E:NZO/HlLtJ
UNC040162843	4	84.4048	40.0166	UNC7667915	86.0437	6.4512	9.13611	1.98388	0.243031	0.614338	-0.0787057	NaN	0.517171	0.582184	0.67044	-0.197473	-0.592223	-0.374462	-0.174845	6.10824	8.13055	1.76553	0.321223	0.493193	-0.361862	NaN	0.570928	-0.417946	0.040054	0.818107	0.156513	0.186011	0.718954	1.48081	1.92453	0.417906	0.963899	0.0159684	0.17787	NaN	-0.267557	-0.446726	0.0758163	-0.317622	-0.191182	-0.362203	-0.0219148	B:C57BL/6J	E:NZO/HlLtJ
UNC7668208	4	86.0653	40.687	UNC7674801	86.5699	7.34217	10.4472	2.26858	0.164616	0.783527	-0.0925849	NaN	0.609031	0.596325	0.6838	-0.330165	-0.5841	-0.348046	-0.174856	5.59293	7.4245	1.61221	0.386057	0.413348	-0.357078	NaN	0.561645	-0.427608	0.088622	0.779123	0.131595	0.165658	0.715855	2.7733	3.6281	0.787831	0.821477	0.0854045	0.1667	NaN	-0.0572441	-0.442073	0.166348	-0.567996	-0.214859	-0.355383	-0.0283178	B:C57BL/6J	E:NZO/HlLtJ
UNC7676037	4	86.644	40.687	UNC7676037	86.644	7.00202	9.94515	2.15956	0.191703	0.717371	-0.0972738	NaN	0.543776	0.603906	0.675415	-0.323617	-0.557878	-0.415336	-0.160692	5.38415	7.13953	1.55033	0.414498	0.382477	-0.354746	NaN	0.379944	-0.433731	0.107709	0.756467	0.130288	0.241662	0.759022	3.11336	4.08008	0.885978	0.770509	0.113222	0.16324	NaN	-0.0760806	-0.438561	0.182001	-0.611997	-0.210919	-0.361326	-0.0222145	B:C57BL/6J	E:NZO/HlLtJ
UNC7676619	4	86.6891	40.687	UNC040168525	86.7437	7.09606	10.0838	2.18966	0.183876	0.735475	-0.0930929	NaN	0.457149	0.423304	0.796131	-0.321967	-0.593462	-0.375273	-0.162049	4.92623	6.5167	1.41508	0.48087	0.317973	-0.366964	NaN	0.318382	-0.281573	0.0852957	0.778714	0.165089	0.333652	0.762775	3.47387	4.56098	0.990404	0.713362	0.14669	0.157071	NaN	-0.112992	-0.444125	0.252409	-0.595908	-0.209418	-0.322747	-0.0254734	B:C57BL/6J	E:NZO/HlLtJ
UNC7677604	4	86.7647	40.7907	UNC7684513	87.311	6.14647	8.69057	1.88713	0.275641	0.559655	-0.0803274	NaN	0.355965	0.434668	0.78501	-0.159467	-0.603414	-0.365614	-0.163836	4.92399	6.51367	1.41442	0.481206	0.317669	-0.36689	NaN	0.316454	-0.281569	0.0859891	0.778623	0.164795	0.333613	0.762742	3.47189	4.55833	0.989829	0.713682	0.146495	0.157038	NaN	-0.111795	-0.444163	0.252116	-0.595853	-0.20928	-0.322729	-0.0254501	E:NZO/HlLtJ	E:NZO/HlLtJ
[truncated: 3,728 more rows]
[truncated: 44 more columns]
