# Supplementary material for: The role of Sp140 revealed in IgE and mast cell responses in Collaborative Cross mice
Source: JCI Insight. 2021 Jun 22;6(12):e146572. doi: 10.1172/jci.insight.146572 (PMC8262499; doi:10.1172/jci.insight.146572)
Supplement: Supplemental Table 4 [file jciinsight-6-146572-s120.xlsx]

## Sheet: (A) Chr1 81.7-92.9 Mb
Chromosome	Start	End	cM	strand GRCm38	MGI ID	Feature Type	Symbol	Name
1	82233101	82291416	42.0	-	MGI:99454	protein coding gene	Irs1	insulin receptor substrate 1
1	82233112	82235933	42.0	+	MGI:3710571	protein coding gene	Gm9747	predicted gene 9747
1	82316457	82445366	42.08	+	MGI:1924117	protein coding gene	Rhbdd1	rhomboid domain containing 1
1	82448423	82586849	42.2	-	MGI:104687	protein coding gene	Col4a4	collagen, type IV, alpha 4
1	82586921	82722059	42.32	+	MGI:104688	protein coding gene	Col4a3	collagen, type IV, alpha 3
1	82724890	82752394	42.45	+	MGI:1922984	protein coding gene	Mff	mitochondrial fission factor
1	82756649	82768461	42.48	-	MGI:1913511	protein coding gene	Tm4sf20	transmembrane 4 L six family member 20
1	82770824	82771243		-	MGI:6096961	protein coding gene	Gm47791	predicted gene, 47791
1	82839483	82901182	42.55	+	MGI:1333754	protein coding gene	Agfg1	ArfGAP with FG repeats 1
1	82913325	82914130		+	MGI:1925172	protein coding gene	A030005L19Rik	RIKEN cDNA A030005L19 gene
1	82924917	82925712		+	MGI:1925167	protein coding gene	A030014E15Rik	RIKEN cDNA A030014E15 gene
1	82930571	82931399		-	MGI:3644079	protein coding gene	Gm6217	predicted gene 6217
1	82942559	82943388		-	MGI:1925163	protein coding gene	A030003K21Rik	RIKEN cDNA A030003K21 gene
1	82955186	82956013		-	MGI:3779750	protein coding gene	Gm7544	predicted gene 7544
1	82960286	82960924		+	MGI:6097226	protein coding gene	Gm47955	predicted gene, 47955
1	83000548	83001480		+	MGI:6097234	protein coding gene	Gm47959	predicted gene, 47959
1	83012523	83038448	42.65	-	MGI:1931307	protein coding gene	Slc19a3	solute carrier family 19, member 3
1	83041524	83042480		-	MGI:3779575	protein coding gene	Krtap28-10	keratin associated protein 28-10
1	83044932	83045946		+	MGI:6097249	protein coding gene	Gm47969	predicted gene, 47969
1	83058286	83059378		-	MGI:1925171	protein coding gene	A030005K14Rik	RIKEN cDNA A030005K14 gene
1	83060930	83061921	42.67	+	MGI:1918636	protein coding gene	Krtap28-13	keratin associated protein 28-13
1	83116766	83119167	42.69	+	MGI:1329031	protein coding gene	Ccl20	chemokine (C-C motif) ligand 20
1	83159752	83210574	42.7	+	MGI:1923089	protein coding gene	Daw1	dynein assembly factor with WDR repeat domains 1
1	83255442	83408411	42.73	-	MGI:1924879	protein coding gene	Sphkap	SPHK1 interactor, AKAP domain containing
1	84036293	84339842	43.14	-	MGI:2138391	protein coding gene	Pid1	phosphotyrosine interaction domain containing 1
1	84369839	84696221	43.4	-	MGI:2152889	protein coding gene	Dner	delta/notch-like EGF repeat containing
1	84721189	84840516	43.42	-	MGI:1309481	protein coding gene	Trip12	thyroid hormone receptor interactor 12
1	84839841	84900487	43.43	+	MGI:1289192	protein coding gene	Fbxo36	F-box protein 36
1	84905898	84935134	43.43	-	MGI:1919031	protein coding gene	Slc16a14	solute carrier family 16 (monocarboxylic acid transporters), member 14
1	85088139	85110297	43.44	-	MGI:3037746	protein coding gene	A530032D15Rik	RIKEN cDNA A530032D15Rik gene
1	85111871	85118523		-	MGI:5594657	protein coding gene	Gm35498	predicted gene, 35498
1	85155201	85309252		-	MGI:5621395	protein coding gene	Gm38510	predicted gene, 38510
1	85199613	85213786	43.45	+	MGI:3644536	protein coding gene	Gm7609	predicted pseudogene 7609
1	85241286	85282883	43.44	-	MGI:3612702	protein coding gene	C130026I21Rik	RIKEN cDNA C130026I21 gene
1	85484252	85485142		-	MGI:6388834	protein coding gene	Gm52955	predicted gene, 52955
1	85526602	85552178	43.6	+	MGI:3644077	protein coding gene	Gm7592	predicted gene 7592
1	85575676	85577295		+	MGI:3642025	protein coding gene	G530012D18Rik	RIKEN cDNA G530012D1 gene
1	85576899	85598817	43.6	-	MGI:1923364	protein coding gene	Sp110	Sp110 nuclear body protein
1	85600378	85645037	43.6	+	MGI:3702467	protein coding gene	Sp140	Sp140 nuclear body protein
1	85649988	85709998	43.6	+	MGI:109561	protein coding gene	Sp100	nuclear antigen Sp100
1	85717083	85736656	43.75	-	MGI:2443131	protein coding gene	A630001G21Rik	RIKEN cDNA A630001G21 gene
1	85793441	85851576	43.94	+	MGI:107438	protein coding gene	Cab39	calcium binding protein 39
1	85894510	85908698	43.94	+	MGI:1927594	protein coding gene	Itm2c	integral membrane protein 2C
1	85928483	85931756	43.94	+	MGI:1918391	protein coding gene	4933407L21Rik	RIKEN cDNA 4933407L21 gene
1	85938318	85961007	43.94	-	MGI:2685064	protein coding gene	Gpr55	G protein-coupled receptor 55
1	86018031	86029961	43.94	+	MGI:1917310	protein coding gene	Spata3	spermatogenesis associated 3
1	86045863	86055456	43.94	+	MGI:1920042	protein coding gene	2810459M11Rik	RIKEN cDNA 2810459M11 gene
1	86064619	86139295	43.94	+	MGI:1917497	protein coding gene	Psmd1	proteasome (prosome, macropain) 26S subunit, non-ATPase, 1
1	86099026	86111970	43.94	-	MGI:109323	protein coding gene	Htr2b	5-hydroxytryptamine (serotonin) receptor 2B
1	86133637	86162788		+	MGI:5439441	protein coding gene	Gm21972	predicted gene 21972
1	86154780	86278284	43.94	+	MGI:1926045	protein coding gene	Armc9	armadillo repeat containing 9
1	86303221	86307305	43.94	+	MGI:2384394	protein coding gene	B3gnt7	UDP-GlcNAc:betaGal beta-1,3-N-acetylglucosaminyltransferase 7
1	86344719	86359400	43.94	-	MGI:97286	protein coding gene	Ncl	nucleolin
1	86386242	86389361	43.94	-	MGI:1341898	protein coding gene	Nmur1	neuromedin U receptor 1
1	86426329	86428049	43.94	+	MGI:1919113	protein coding gene	Tex44	testis expressed 44
1	86526726	86530712	43.96	+	MGI:97803	protein coding gene	Ptma	prothymosin alpha
1	86542994	86582629	43.96	-	MGI:1270843	protein coding gene	Pde6d	phosphodiesterase 6D, cGMP-specific, rod, delta
1	86582646	86606828	43.97	+	MGI:1349388	protein coding gene	Cops7b	COP9 signalosome subunit 7B
1	86666293	86670573	43.98	-	MGI:97369	protein coding gene	Nppc	natriuretic peptide type C
1	86703808	87050095	43.99	+	MGI:2442555	protein coding gene	Dis3l2	DIS3 like 3'-5' exoribonuclease 2
1	87086694	87089928	44.05	-	MGI:108009	protein coding gene	Alppl2	alkaline phosphatase, placental-like 2
1	87098002	87101606	44.05	-	MGI:1924018	protein coding gene	Alpi	alkaline phosphatase, intestinal
1	87124973	87127912	44.06	+	MGI:87984	protein coding gene	Akp3	alkaline phosphatase 3, intestine, not Mn requiring
1	87147655	87156521	44.06	-	MGI:1343461	protein coding gene	Ecel1	endothelin converting enzyme-like 1
1	87183313	87188405	44.07	+	MGI:1916703	protein coding gene	Prss56	protease, serine 56
1	87190607	87200070	44.07	+	MGI:87893	protein coding gene	Chrnd	cholinergic receptor, nicotinic, delta polypeptide
1	87205811	87211835	44.07	+	MGI:87895	protein coding gene	Chrng	cholinergic receptor, nicotinic, gamma polypeptide
1	87213914	87240488	44.08	+	MGI:1914440	protein coding gene	Eif4e2	eukaryotic translation initiation factor 4E member 2
1	87264363	87310839	44.15	+	MGI:1921607	protein coding gene	Efhd1	EF hand domain containing 1
1	87326998	87450796	44.23	+	MGI:2138584	protein coding gene	Gigyf2	GRB10 interacting GYF protein 2
1	87386363	87394729	44.3	-	MGI:3781032	protein coding gene	Kcnj13	potassium inwardly-rectifying channel, subfamily J, member 13
1	87470271	87475482	44.41	+	MGI:1920484	protein coding gene	Snorc	secondary ossification center associated regulator of chondrocyte maturation
1	87476834	87573870	44.42	-	MGI:1858414	protein coding gene	Ngef	neuronal guanine nucleotide exchange factor
1	87574027	87597845	44.44	+	MGI:1344417	protein coding gene	Neu2	neuraminidase 2
1	87620312	87720507	44.44	+	MGI:107357	protein coding gene	Inpp5d	inositol polyphosphate-5-phosphatase D
1	87756007	87792428	44.44	+	MGI:1924290	protein coding gene	Atg16l1	autophagy related 16-like 1 (S. cerevisiae)
1	87803680	87845158	44.44	+	MGI:98227	protein coding gene	Sag	S-antigen, retina and pineal gland (arrestin)
1	87853287	87945180	44.44	+	MGI:2138334	protein coding gene	Dgkd	diacylglycerol kinase, delta
1	87945119	88008551	44.45	-	MGI:2443184	protein coding gene	Usp40	ubiquitin specific peptidase 40
1	88055388	88219004	44.49	+	MGI:3580642	protein coding gene	Ugt1a10	UDP glycosyltransferase 1 family, polypeptide A10
1	88070800	88218997	44.5	+	MGI:3576092	protein coding gene	Ugt1a9	UDP glucuronosyltransferase 1 family, polypeptide A9
1	88087813	88219004	44.5	+	MGI:3576090	protein coding gene	Ugt1a8	UDP glucuronosyltransferase 1 family, polypeptide A8
1	88095062	88220002	44.5	+	MGI:3032636	protein coding gene	Ugt1a7c	UDP glucuronosyltransferase 1 family, polypeptide A7C
1	88103257	88218998	44.51	+	MGI:3580629	protein coding gene	Ugt1a6b	UDP glucuronosyltransferase 1 family, polypeptide A6B
1	88134809	88218997	44.52	+	MGI:2137698	protein coding gene	Ugt1a6a	UDP glucuronosyltransferase 1 family, polypeptide A6A
1	88166012	88218997	44.53	+	MGI:3032634	protein coding gene	Ugt1a5	UDP glucuronosyltransferase 1 family, polypeptide A5
1	88200601	88218997	44.54	+	MGI:3576049	protein coding gene	Ugt1a2	UDP glucuronosyltransferase 1 family, polypeptide A2
1	88204732	88205748	44.55	-	MGI:1306822	protein coding gene	Dnajb3	DnaJ heat shock protein family (Hsp40) member B3
1	88211959	88218997	44.55	+	MGI:98898	protein coding gene	Ugt1a1	UDP glucuronosyltransferase 1 family, polypeptide A1
1	88226991	88262289	44.55	+	MGI:3705228	protein coding gene	Mroh2a	maestro heat-like repeat family member 2A
1	88262471	88277633	44.57	-	MGI:2685821	protein coding gene	Hjurp	Holliday junction recognition protein
1	88306735	88388853	44.57	+	MGI:2181435	protein coding gene	Trpm8	transient receptor potential cation channel, subfamily M, member 8
1	88406961	88426438	44.63	+	MGI:1922646	protein coding gene	Spp2	secreted phosphoprotein 2
1	88499871	88510066	44.67	-	MGI:108038	protein coding gene	Glrp1	glutamine repeat protein 1
1	88698225	88702191	44.85	-	MGI:2445172	protein coding gene	Arl4c	ADP-ribosylation factor-like 4C
1	89070415	89155068	45.05	+	MGI:2138297	protein coding gene	Sh3bp4	SH3-domain binding protein 4
1	89454811	89895282	45.06	+	MGI:2653690	protein coding gene	Agap1	ArfGAP with GTPase domain, ankyrin repeat and PH domain 1
1	89927962	89931176	45.06	-	MGI:95668	protein coding gene	Gbx2	gastrulation brain homeobox 2
1	89952591	90014666	45.06	-	MGI:2655109	protein coding gene	Asb18	ankyrin repeat and SOCS box-containing 18
1	90042132	90153401	45.08	-	MGI:1922168	protein coding gene	Iqca	IQ motif containing with AAA domain
1	90203980	90215724	45.28	+	MGI:109562	protein coding gene	Ackr3	atypical chemokine receptor 3

## Sheet: (B) Chr10 79.4-94.0 Mbp
Supplemental Table 4. List of protein-coding genes on chromosome 1, region 81.7–92.9 Mb, (A) and chromosome 10, region 87.9–90.0 Mbp (B).
Chromosome	Start	End	cM	strand GRCm38	MGI ID	Feature Type	Symbol	Name
10	79468958	79492154	39.72	+	MGI:3644559	protein coding gene	Vmn2r83	vomeronasal 2, receptor 83
10	79526424	79533787	39.72	-	MGI:1354945	protein coding gene	Plpp2	phospholipid phosphatase 2
10	79540245	79555199	39.72	-	MGI:1917677	protein coding gene	Mier2	MIER family member 2
10	79576477	79587136	39.72	-	MGI:1338756	protein coding gene	Theg	testicular haploid expressed gene
10	79606854	79614025	39.72	-	MGI:2685084	protein coding gene	C2cd4c	C2 calcium-dependent domain containing 4C
10	79618051	79637918	39.72	-	MGI:106180	protein coding gene	Shc2	SHC (Src homology 2 domain containing) transforming protein 2
10	79639526	79645738	39.72	-	MGI:2686003	protein coding gene	Odf3l2	outer dense fiber of sperm tails 3-like 2
10	79664559	79668537	39.72	+	MGI:103579	protein coding gene	Madcam1	mucosal vascular addressin cell adhesion molecule 1
10	79669439	79676127	39.72	+	MGI:106618	protein coding gene	Tpgs1	tubulin polyglutamylase complex subunit 1
10	79682195	79688398	39.72	+	MGI:102657	protein coding gene	Cdc34	cell division cycle 34
10	79689020	79695261	39.72	+	MGI:99549	protein coding gene	Gzmm	granzyme M (lymphocyte met-ase 1)
10	79704491	79711969	39.72	+	MGI:88208	protein coding gene	Bsg	basigin
10	79716634	79736108	39.72	+	MGI:1298210	protein coding gene	Hcn2	hyperpolarization-activated, cyclic nucleotide-gated K+ 2
10	79736123	79746581	39.72	-	MGI:1915843	protein coding gene	Polrmt	polymerase (RNA) mitochondrial (DNA directed)
10	79755051	79757795	39.72	+	MGI:1914362	protein coding gene	Fgf22	fibroblast growth factor 22
10	79758515	79766952	39.72	-	MGI:1917544	protein coding gene	Rnf126	ring finger protein 126
10	79777274	79782630	39.72	+	MGI:1890391	protein coding gene	Fstl3	follistatin-like 3
10	79781474	79790961	39.72	-	MGI:1920356	protein coding gene	Prss57	protease, serine 57
10	79793572	79820896	39.72	+	MGI:1261814	protein coding gene	Palm	paralemmin
10	79821019	79830452	39.72	+	MGI:1926156	protein coding gene	Misp	mitotic spindle positioning
10	79854432	79864435	39.72	+	MGI:97791	protein coding gene	Ptbp1	polypyrimidine tract binding protein 1
10	79860475	79874634	39.72	-	MGI:2388640	protein coding gene	Plppr3	phospholipid phosphatase related 3
10	79879667	79883174	39.72	+	MGI:893580	protein coding gene	Prtn3	proteinase 3
10	79886312	79888216	39.72	+	MGI:2679229	protein coding gene	Elane	elastase, neutrophil expressed
10	79890853	79892655	39.72	+	MGI:87931	protein coding gene	Cfd	complement factor D (adipsin)
10	79894708	79908923	39.72	-	MGI:2158394	protein coding gene	Med16	mediator complex subunit 16
10	79910052	79917043	39.72	-	MGI:1924814	protein coding gene	R3hdm4	R3H domain containing 4
10	79910856	79911140		+	MGI:5477096	protein coding gene	Gm26602	predicted gene, 26602
10	79916971	79922273	39.72	+	MGI:2148793	protein coding gene	Kiss1r	KISS1 receptor
10	79927043	79955018	39.72	+	MGI:1328360	protein coding gene	Arid3a	AT rich interactive domain 3A (BRIGHT-like)
10	79960152	79969247	39.72	+	MGI:2158400	protein coding gene	Wdr18	WD repeat domain 18
10	79970715	79977190	39.72	+	MGI:2150393	protein coding gene	Grin3b	glutamate receptor, ionotropic, NMDA3B
10	79977120	79984325	39.72	-	MGI:2177957	protein coding gene	Tmem259	transmembrane protein 259
10	79988600	79995400	39.72	+	MGI:105093	protein coding gene	Cnn2	calponin 2
10	79996494	80015572	39.72	+	MGI:1351646	protein coding gene	Abca7	ATP-binding cassette, sub-family A (ABC1), member 7
10	80016672	80031471	39.72	+	MGI:1917969	protein coding gene	Arhgap45	Rho GTPase activating protein 45
10	80035953	80039659	39.72	-	MGI:1913670	protein coding gene	Polr2e	polymerase (RNA) II (DNA directed) polypeptide E
10	80047166	80056439	39.72	+	MGI:104767	protein coding gene	Gpx4	glutathione peroxidase 4
10	80056992	80105571	39.72	-	MGI:2448490	protein coding gene	Sbno2	strawberry notch 2
10	80115803	80130682	39.72	+	MGI:1341870	protein coding gene	Stk11	serine/threonine kinase 11
10	80130434	80140355	39.72	-	MGI:1354170	protein coding gene	Cbarp	calcium channel, voltage-dependent, beta subunit associated regulatory protein
10	80138698	80145828	39.72	+	MGI:1913293	protein coding gene	Atp5d	ATP synthase, H+ transporting, mitochondrial F1 complex, delta subunit
10	80148272	80158368	39.72	+	MGI:1890222	protein coding gene	Midn	midnolin
10	80165985	80172786	39.72	+	MGI:893588	protein coding gene	Cirbp	cold inducible RNA binding protein
10	80172944	80175119	39.72	+	MGI:1917020	protein coding gene	Fam174c	family with sequence similarity 174, member C
10	80179482	80190010	39.72	+	MGI:102707	protein coding gene	Efna2	ephrin A2
10	80226434	80243903	39.72	+	MGI:1915364	protein coding gene	Pwwp3a	PWWP domain containing 3A, DNA repair factor
10	80249121	80256794	39.72	+	MGI:1922656	protein coding gene	Ndufs7	NADH:ubiquinone oxidoreductase core subunit S7
10	80258151	80261012	39.72	-	MGI:1098221	protein coding gene	Gamt	guanidinoacetate methyltransferase
10	80261486	80288408	39.72	+	MGI:1917498	protein coding gene	Dazap1	DAZ associated protein 1
10	80292453	80294114	39.72	+	MGI:98117	protein coding gene	Rps15	ribosomal protein S15
10	80295977	80318263	39.72	+	MGI:1346052	protein coding gene	Apc2	APC regulator of WNT signaling pathway 2
10	80318254	80320537	39.72	-	MGI:1913624	protein coding gene	2310011J03Rik	RIKEN cDNA 2310011J03 gene
10	80321283	80329498	39.72	-	MGI:97514	protein coding gene	Pcsk4	proprotein convertase subtilisin/kexin type 4
10	80329997	80336441	39.72	+	MGI:1917585	protein coding gene	Reep6	receptor accessory protein 6
10	80339793	80349030	39.72	-	MGI:1913798	protein coding gene	Adamtsl5	ADAMTS-like 5
10	80356459	80365489	39.72	+	MGI:3026984	protein coding gene	Plk5	polo like kinase 5
10	80380355	80387651	39.72	-	MGI:2681847	protein coding gene	Mex3d	mex3 RNA binding family member D
10	80392539	80399531	39.72	-	MGI:1333812	protein coding gene	Mbd3	methyl-CpG binding domain protein 3
10	80402997	80406821	39.72	-	MGI:1913844	protein coding gene	Uqcr11	ubiquinol-cytochrome c reductase, complex III subunit XI
10	80409514	80433647	39.72	-	MGI:98510	protein coding gene	Tcf3	transcription factor 3
10	80494906	80517266	39.72	+	MGI:1891409	protein coding gene	Onecut3	one cut domain, family member 3
10	80519584	80539124	39.72	-	MGI:1914581	protein coding gene	Atp8b3	ATPase, class I, type 8B, member 3
10	80540922	80561560	39.72	-	MGI:1914182	protein coding gene	Rexo1	REX1, RNA exonuclease 1
10	80567121	80577296	39.72	-	MGI:2153049	protein coding gene	Klf16	Kruppel-like factor 16
10	80583654	80590341	39.72	-	MGI:106388	protein coding gene	Abhd17a	abhydrolase domain containing 17A
10	80602880	80607654	39.72	+	MGI:1924344	protein coding gene	Adat3	adenosine deaminase, tRNA-specific 3
10	80602882	80615783	39.72	+	MGI:1928947	protein coding gene	Scamp4	secretory carrier membrane protein 4
10	80606021	80615784		+	MGI:6121503	protein coding gene	Gm49322	predicted gene, 49322
10	80622838	80640749	39.72	+	MGI:1920014	protein coding gene	Csnk1g2	casein kinase 1, gamma 2
10	80642617	80657071	39.72	-	MGI:1933831	protein coding gene	Btbd2	BTB (POZ) domain containing 2
10	80665318	80676293	39.72	-	MGI:894279	protein coding gene	Mknk2	MAP kinase-interacting serine/threonine kinase 2
10	80685253	80701820	39.72	-	MGI:3050117	protein coding gene	Mob3a	MOB kinase activator 3A
10	80702184	80705373	39.72	+	MGI:1918814	protein coding gene	Izumo4	IZUMO family member 4
10	80706956	80742264	39.72	-	MGI:107734	protein coding gene	Ap3d1	adaptor-related protein complex 3, delta 1 subunit
10	80755206	80795461	39.72	+	MGI:2143886	protein coding gene	Dot1l	DOT1-like, histone H3 methyltransferase (S. cerevisiae)
10	80796099	80798626	39.72	-	MGI:1925920	protein coding gene	Plekhj1	pleckstrin homology domain containing, family J member 1
10	80798735	80804922	39.72	+	MGI:104912	protein coding gene	Sf3a2	splicing factor 3a, subunit 2
10	80805243	80807648	39.72	+	MGI:88006	protein coding gene	Amh	anti-Mullerian hormone
10	80808496	80813498	39.72	-	MGI:1916700	protein coding gene	Jsrp1	junctional sarcoplasmic reticulum protein 1
10	80826656	80829290	39.72	+	MGI:109433	protein coding gene	Oaz1	ornithine decarboxylase antizyme 1
10	80832801	80844039	39.72	-	MGI:3609246	protein coding gene	Lingo3	leucine rich repeat and Ig domain containing 3
10	80852825	80855209	39.72	-	MGI:1913344	protein coding gene	Lsm7	LSM7 homolog, U6 small nuclear RNA and mRNA degradation associated
10	80855275	80868708	39.72	+	MGI:1920468	protein coding gene	Sppl2b	signal peptide peptidase like 2B
10	80871848	80899492	39.72	+	MGI:3612246	protein coding gene	Tmprss9	transmembrane protease, serine 9
10	80899450	80900969	39.72	-	MGI:1353432	protein coding gene	Timm13	translocase of inner mitochondrial membrane 13
10	80901363	80918245	39.72	-	MGI:96796	protein coding gene	Lmnb2	lamin B2
10	80930091	80932204	39.72	+	MGI:107776	protein coding gene	Gadd45b	growth arrest and DNA-damage-inducible 45 beta
10	80948624	81014925	39.72	-	MGI:95787	protein coding gene	Gng7	guanine nucleotide binding protein (G protein), gamma 7
10	81019589	81025662	39.72	-	MGI:2183442	protein coding gene	Diras1	DIRAS family, GTP-binding RAS-like 1
10	81028540	81037338	39.72	-	MGI:2147269	protein coding gene	Slc39a3	solute carrier family 39 (zinc transporter), member 3
10	81044075	81060181	39.72	-	MGI:1098703	protein coding gene	Sgta	small glutamine-rich tetratricopeptide repeat (TPR)-containing, alpha
10	81070083	81082360	39.72	+	MGI:1354165	protein coding gene	Thop1	thimet oligopeptidase 1
10	81084324	81098872	39.72	-	MGI:2384786	protein coding gene	Creb3l3	cAMP responsive element binding protein 3-like 3
10	81105913	81124697	39.72	+	MGI:1346867	protein coding gene	Map2k2	mitogen-activated protein kinase kinase 2
10	81135225	81152222	39.72	+	MGI:1335091	protein coding gene	Zbtb7a	zinc finger and BTB domain containing 7a
10	81153961	81167720	39.72	-	MGI:2136940	protein coding gene	Pias4	protein inhibitor of activated STAT 4
10	81176631	81182498	39.72	+	MGI:95288	protein coding gene	Eef2	eukaryotic translation elongation factor 2
10	81183005	81193197	39.72	+	MGI:1203520	protein coding gene	Dapk3	death-associated protein kinase 3
10	81198170	81202051	39.72	-	MGI:1916814	protein coding gene	Nmrk2	nicotinamide riboside kinase 2
10	81204508	81230833	39.72	-	MGI:2448730	protein coding gene	Atcay	ataxia, cerebellar, Cayman type
10	81233155	81252123	39.72	+	MGI:2143792	protein coding gene	Zfr2	zinc finger RNA binding protein 2
10	81252935	81262985	39.72	+	MGI:99259	protein coding gene	Matk	megakaryocyte-associated tyrosine kinase
10	81264722	81266926	39.72	-	MGI:1913297	protein coding gene	Mrpl54	mitochondrial ribosomal protein L54
10	81266960	81273246	39.72	+	MGI:1888527	protein coding gene	Apba3	amyloid beta (A4) precursor protein-binding, family A, member 3
10	81273207	81291581	39.72	-	MGI:1351650	protein coding gene	Tjp3	tight junction protein 3
10	81292963	81319973	39.72	+	MGI:1298224	protein coding gene	Pip5k1c	phosphatidylinositol-4-phosphate 5-kinase, type 1 gamma
10	81321103	81326242	39.72	+	MGI:1917562	protein coding gene	Cactin	cactin, spliceosome C complex subunit
10	81328731	81335172	39.72	+	MGI:98496	protein coding gene	Tbxa2r	thromboxane A2 receptor
10	81335265	81343266	39.72	-	MGI:2387006	protein coding gene	Gipc3	GIPC PDZ domain containing family, member 3
10	81346048	81350480	39.72	-	MGI:1341190	protein coding gene	Hmg20b	high mobility group 20B
10	81357491	81366225	39.72	+	MGI:3604804	protein coding gene	Mfsd12	major facilitator superfamily domain containing 12
10	81364024	81365820	39.72	-	MGI:1921072	protein coding gene	4930404N11Rik	RIKEN cDNA 4930404N11 gene
10	81366879	81378370	39.72	-	MGI:1926790	protein coding gene	Fzr1	fizzy and cell division cycle 20 related 1
10	81384428	81388352	39.72	+	MGI:1915964	protein coding gene	Dohh	deoxyhypusine hydroxylase/monooxygenase
10	81384466	81391560		+	MGI:6098103	protein coding gene	Gm48551	predicted gene, 48551
10	81389005	81391267		+	MGI:6098105	protein coding gene	Gm48552	predicted gene, 48552
10	81393064	81395079	39.72	+	MGI:1919523	protein coding gene	Smim24	small integral membrane protein 24
10	81396191	81431919	39.72	-	MGI:109591	protein coding gene	Nfic	nuclear factor I/C
10	81459227	81482709	39.72	-	MGI:2442333	protein coding gene	Celf5	CUGBP, Elav-like family member 5
10	81486249	81496392	39.72	-	MGI:1926081	protein coding gene	Ncln	nicalin
10	81497747	81500132	39.72	-	MGI:1333809	protein coding gene	S1pr4	sphingosine-1-phosphate receptor 4
10	81502306	81524225	39.72	-	MGI:95770	protein coding gene	Gna15	guanine nucleotide binding protein, alpha 15
10	81528724	81545162	39.72	-	MGI:95766	protein coding gene	Gna11	guanine nucleotide binding protein, alpha 11
10	81559488	81566362	39.72	+	MGI:95806	protein coding gene	Tle5	TLE family member 5, transcriptional modulator
10	81574561	81590845	39.72	+	MGI:104635	protein coding gene	Tle2	transducin-like enhancer of split 2
10	81590904	81601073	39.72	-	MGI:2149593	protein coding gene	Tle6	transducin-like enhancer of split 6
10	81606308	81609836	39.72	+	MGI:2670983	protein coding gene	BC025920	cDNA sequence BC025920
10	81621786	81627792	39.72	-	MGI:1354161	protein coding gene	Sirt6	sirtuin 6
10	81628540	81647610	39.72	+	MGI:1890394	protein coding gene	Ankrd24	ankyrin repeat domain 24
10	81649069	81667361	39.72	+	MGI:3809656	protein coding gene	Gm10778	predicted gene 10778
10	81687169	81700356		+	MGI:6365633	protein coding gene	Gm51792	predicted gene, 51792
10	81704747	81721976	39.72	+	MGI:1920860	protein coding gene	Zfp433	zinc finger protein 433
10	81742821	81771161	39.72	-	MGI:3809197	protein coding gene	Gm3055	predicted gene 3055
10	81792065	81793291		+	MGI:6365603	protein coding gene	Gm51776	predicted gene, 51776
10	81811937	81823898	39.72	+	MGI:3644409	protein coding gene	Gm4767	predicted gene 4767
10	81845934	81858279		+	MGI:6365635	protein coding gene	Gm51793	predicted gene, 51793
10	81863934	81881081		+	MGI:5591846	protein coding gene	Gm32687	predicted gene, 32687
10	81901911	81930480	39.72	-	MGI:3696710	protein coding gene	Zfp781	zinc finger protein 781
10	81951414	81952640		+	MGI:6365605	protein coding gene	Gm51777	predicted gene, 51777
10	81978089	81992573	39.72	+	MGI:5011987	protein coding gene	Gm19802	predicted gene, 19802
10	82014473	82017230		+	MGI:5592537	protein coding gene	Gm33378	predicted gene, 33378
10	82048123	82064745	39.72	+	MGI:3040689	protein coding gene	Zfp873	zinc finger protein 873
10	82083353	82111216	39.72	+	MGI:2670978	protein coding gene	BC024063	cDNA sequence BC024063
10	82128013	82153065	39.72	+	MGI:2143755	protein coding gene	AU041133	expressed sequence AU041133
10	82224850	82241280	39.72	-	MGI:3621440	protein coding gene	Zfp938	zinc finger protein 938
10	82282116	82316582	39.72	-	MGI:3045298	protein coding gene	4932415D10Rik	RIKEN cDNA 4932415D10 gene
10	82354525	82379643	39.72	+	MGI:3643133	protein coding gene	Gm4924	predicted gene 4924
10	82486537	82492618	39.72	-	MGI:2686399	protein coding gene	Gm1553	predicted gene 1553
10	82619851	82623228	39.72	-	MGI:3698433	protein coding gene	1190007I07Rik	RIKEN cDNA 1190007I07 gene
10	82629828	82650799	39.72	+	MGI:108247	protein coding gene	Tdg	thymine DNA glycosylase
10	82650433	82690650	39.72	-	MGI:1922032	protein coding gene	Glt8d2	glycosyltransferase 8 domain containing 2
10	82696160	82742428	39.93	+	MGI:1915183	protein coding gene	Hcfc2	host cell factor C2
10	82748701	82764144	40.25	-	MGI:97317	protein coding gene	Nfyb	nuclear transcription factor-Y beta
10	82833951	82897712	40.66	+	MGI:1354175	protein coding gene	Txnrd1	thioredoxin reductase 1
10	82866626	82867930	40.66	+	MGI:1913591	protein coding gene	Eid3	EP300 interacting inhibitor of differentiation 3
10	82985498	83195900	40.66	+	MGI:1927166	protein coding gene	Chst11	carbohydrate sulfotransferase 11
10	83027761	83031695		-	MGI:3641797	protein coding gene	Gm10773	predicted gene 10773
10	83230848	83337882	41.03	-	MGI:2442940	protein coding gene	Slc41a2	solute carrier family 41, member 2
10	83360221	83368835	41.16	+	MGI:106381	protein coding gene	D10Wsu102e	DNA segment, Chr 10, Wayne State University 102, expressed
10	83487450	83534140	41.27	-	MGI:2444680	protein coding gene	Aldh1l2	aldehyde dehydrogenase 1 family, member L2
10	83543752	83596473	41.29	+	MGI:2441787	protein coding gene	Washc4	WASH complex subunit 4
10	83600033	83648738	41.29	-	MGI:2384914	protein coding gene	Appl2	adaptor protein, phosphotyrosine interaction, PH domain and leucine zipper containing 2
10	83722865	83762762	41.3	+	MGI:1917034	protein coding gene	1500009L16Rik	RIKEN cDNA 1500009L16 gene
10	84370905	84440597	41.42	-	MGI:1925226	protein coding gene	Nuak1	NUAK family, SNF1-like kinase, 1
10	84526305	84533888	41.52	-	MGI:2444926	protein coding gene	Ckap4	cytoskeleton-associated protein 4
10	84576947	84614355	41.55	+	MGI:2444679	protein coding gene	Tcp11l2	t-complex 11 (mouse) like 2
10	84622292	84727178	41.58	+	MGI:1917678	protein coding gene	Polr3b	polymerase (RNA) III (DNA directed) polypeptide B
10	84756062	84906538	41.63	+	MGI:1918387	protein coding gene	Rfx4	regulatory factor X, 4 (influences HLA class II expression)
10	84917616	85018337	41.63	+	MGI:2682307	protein coding gene	Ric8b	RIC8 guanine nucleotide exchange factor B
10	85097019	85102495	41.63	-	MGI:1338765	protein coding gene	Fhl4	four and a half LIM domains 4
10	85102627	85117747	41.63	+	MGI:2143652	protein coding gene	Tmem263	transmembrane protein 263
10	85119433	85128027	41.63	-	MGI:1921488	protein coding gene	Mterf2	mitochondrial transcription termination factor 2
10	85131700	85185054	41.63	-	MGI:1270841	protein coding gene	Cry1	cryptochrome 1 (photolyase-like)
10	85386814	85660292	41.65	+	MGI:1921257	protein coding gene	Btbd11	BTB (POZ) domain containing 11
10	85871831	85889103	41.73	+	MGI:1914735	protein coding gene	Pwp1	PWP1 homolog, endonuclein
10	85891966	85917142	41.75	-	MGI:1920093	protein coding gene	Prdm4	PR domain containing 4
10	85927402	85929649	41.8	+	MGI:1914591	protein coding gene	Ascl4	achaete-scute family bHLH transcription factor 4
10	85938637	85957793	41.81	-	MGI:106379	protein coding gene	Rtcb	RNA 2',3'-cyclic phosphate and 5'-OH ligase
10	85959340	86011889	41.83	-	MGI:3026884	protein coding gene	Bpifc	BPI fold containing family C
10	86021972	86051873	41.91	+	MGI:1917004	protein coding gene	Fbxo7	F-box protein 7
10	86055125	86498896	41.95	-	MGI:1351334	protein coding gene	Syn3	synapsin III
10	86300412	86349505	42.83	+	MGI:98754	protein coding gene	Timp3	tissue inhibitor of metalloproteinase 3
10	86690841	86705444	43.05	-	MGI:98817	protein coding gene	Hsp90b1	heat shock protein 90, beta (Grp94), member 1
10	86705811	86776844	43.07	+	MGI:2387653	protein coding gene	Ttc41	tetratricopeptide repeat domain 41
10	86763972	86833972		+	MGI:6121566	protein coding gene	Gm49358	predicted gene, 49358
10	86779005	86838389	43.11	+	MGI:3513266	protein coding gene	Nt5dc3	5'-nucleotidase domain containing 3
10	86841198	87008025	43.14	-	MGI:2178743	protein coding gene	Stab2	stabilin 2
10	87058045	87230589	43.5	+	MGI:1923890	protein coding gene	1700113H08Rik	RIKEN cDNA 1700113H08 gene
10	87490819	87493660	43.64	-	MGI:96919	protein coding gene	Ascl1	achaete-scute family bHLH transcription factor 1
10	87521795	87584136	43.64	+	MGI:97473	protein coding gene	Pah	phenylalanine hydroxylase
10	87858265	87937042	43.7	+	MGI:96432	protein coding gene	Igf1	insulin-like growth factor 1
10	88091072	88092374	43.7	+	MGI:97629	protein coding gene	Pmch	pro-melanin-concentrating hormone
10	88091432	88146941	43.7	-	MGI:1922567	protein coding gene	Parpbp	PARP1 binding protein
10	88146992	88178390	43.7	+	MGI:1919964	protein coding gene	Nup37	nucleoporin 37
10	88201093	88246158	43.7	+	MGI:1914532	protein coding gene	Washc3	WASH complex subunit 3
10	88322801	88364359	43.81	-	MGI:1918962	protein coding gene	Dram1	DNA-damage regulated autophagy modulator 1
10	88379134	88447324	43.86	+	MGI:3643902	protein coding gene	Gnptab	N-acetylglucosamine-1-phosphate transferase, alpha and beta subunits
10	88459587	88473236	43.94	+	MGI:109542	protein coding gene	Sycp3	synaptonemal complex protein 3
10	88469513	88503970	43.93	-	MGI:2384841	protein coding gene	Chpt1	choline phosphotransferase 1
10	88518279	88605152	43.99	-	MGI:1336213	protein coding gene	Mybpc1	myosin binding protein C, slow-type
10	88675269	88683023	44.14	-	MGI:1341168	protein coding gene	Spic	Spi-C transcription factor (Spi-1/PU.1 related)
10	88730920	88744094	44.19	+	MGI:99436	protein coding gene	Arl1	ADP-ribosylation factor-like 1
10	88746607	88826804	44.21	-	MGI:1917933	protein coding gene	Utp20	UTP20 small subunit processome component
10	88885992	88929515	44.34	+	MGI:2384916	protein coding gene	Slc5a8	solute carrier family 5 (iodide transporter), member 8
10	88948994	89344762	44.42	-	MGI:2443344	protein coding gene	Ano4	anoctamin 4
10	89408823	89443967	44.98	-	MGI:1918780	protein coding gene	Gas2l3	growth arrest-specific 2 like 3
10	89454234	89533585	44.98	-	MGI:1352464	protein coding gene	Nr1h4	nuclear receptor subfamily 1, group H, member 4
10	89574020	89621249	44.99	-	MGI:3039629	protein coding gene	Slc17a8	solute carrier family 17 (sodium-dependent inorganic phosphate cotransporter), member 8
10	89638721	89686285	45.05	-	MGI:1289172	protein coding gene	Scyl2	SCY1-like 2 (S. cerevisiae)
10	89711971	89732295	45.14	-	MGI:1914269	protein coding gene	Actr6	ARP6 actin-related protein 6
10	89744991	89819871	45.22	+	MGI:2442888	protein coding gene	Uhrf1bp1l	UHRF1 (ICBP90) binding protein 1-like
10	89822878	89826535		+	MGI:5825875	protein coding gene	Gm46238	predicted gene, 46238
10	89873509	90973300	45.28	+	MGI:1924781	protein coding gene	Anks1b	ankyrin repeat and sterile alpha motif domain containing 1B
10	90989311	91082743	45.47	-	MGI:1306796	protein coding gene	Apaf1	apoptotic peptidase activating factor 1
10	91082940	91102607	45.54	+	MGI:1914704	protein coding gene	Ikbip	IKBKB interacting protein
10	91116574	91124046	45.6	-	MGI:1353498	protein coding gene	Slc25a3	solute carrier family 25 (mitochondrial carrier, phosphate carrier), member 3
10	91147571	91181315	45.66	-	MGI:106920	protein coding gene	Tmpo	thymopoietin
10	92684746	92722420	47.25	-	MGI:97293	protein coding gene	Nedd1	neural precursor cell expressed, developmentally down-regulated gene 1
10	92775619	93081618	47.44	-	MGI:1922208	protein coding gene	Cfap54	cilia and flagella associated protein 54
10	93160876	93251094	47.89	+	MGI:97517	protein coding gene	Cdk17	cyclin-dependent kinase 17
10	93247414	93311135	48.04	-	MGI:101762	protein coding gene	Elk3	ELK3, member of ETS oncogene family
10	93453411	93484875	48.42	+	MGI:96836	protein coding gene	Lta4h	leukotriene A4 hydrolase
10	93488768	93516761	48.49	+	MGI:96010	protein coding gene	Hal	histidine ammonia lyase
10	93523338	93540033	48.54	-	MGI:1919011	protein coding gene	Amdhd1	amidohydrolase domain containing 1
10	93540632	93584327	48.55	+	MGI:2444738	protein coding gene	Ccdc38	coiled-coil domain containing 38
10	93583029	93589658	48.57	-	MGI:1917128	protein coding gene	Snrpf	small nuclear ribonucleoprotein polypeptide F
10	93641049	93745972	48.59	+	MGI:1888978	protein coding gene	Ntn4	netrin 4
10	93831555	93858088	48.67	+	MGI:3045318	protein coding gene	Usp44	ubiquitin specific peptidase 44
10	93858489	93897090	48.69	-	MGI:1929701	protein coding gene	Metap2	methionine aminopeptidase 2
10	93961522	94035799	48.72	-	MGI:2143698	protein coding gene	Vezt	vezatin, adherens junctions transmembrane protein
