# Supplementary material for: The role of Sp140 revealed in IgE and mast cell responses in Collaborative Cross mice
Source: JCI Insight. 2021 Jun 22;6(12):e146572. doi: 10.1172/jci.insight.146572 (PMC8262499; doi:10.1172/jci.insight.146572)
Supplement: Supplemental Table 5 [file jciinsight-6-146572-s121.xlsx]

## Sheet: (A) None, up-regulated
	Supplemental Table 5. List of significantly different GO signatures in BMCMCs from CC027 and C57BL/6J mice.
Category	ID	Description	Gene Ratio	Bg Ratio	p value	p adj	gene ID	Count
BP	GO:0007159	leukocyte cell-cell adhesion	46/1031	328/20349	3.73738e-10	1.80404e-06	Il12rb1/Lgals9/Cd244/Cd44/Tnfsf14/Bmp7/Tnfaip8l2/Slamf1/Cd274/Elane/Havcr2/Pecam1/Ap3b1/Dlg5/Ccl25/Sos1/Adam8/Il6/Itgb1/Smad7/Spta1/Zbtb7b/Nr4a3/Add2/Lat/Sash3/L1cam/Thy1/Ets1/Nt5e/Malt1/Dpp4/Ccl5/Ccr7/Dusp10/Cdkn2a/Shb/Pik3r6/Selplg/Igf2/Lgals3/Lax1/S100a8/Ptafr/Zbtb16/Sox13	46
BP	GO:0045785	positive regulation of cell adhesion	47/1031	374/20349	9.02966e-09	1.82354e-05	Cdh1/Il12rb1/Lgals9/Cd244/Cd44/Tnfsf14/Bmp7/Slamf1/Cd274/Elane/Havcr2/Itgb3/Ap3b1/Ccl25/Smoc2/Adam8/Il6/Itgb1/Smad7/Spta1/Itga6/Frmd5/Nr4a3/Stx4a/Sash3/L1cam/Vegfc/Plekha2/Adgrg1/Thy1/Ets1/Malt1/Edil3/Dpp4/Ccl5/Ccr7/Dusp10/Prex1/Thbs1/Shb/Pik3r6/Igf2/Ptafr/Skap1/Unc13d/Flot1/Zbtb16	47
BP	GO:0022407	regulation of cell-cell adhesion	48/1031	389/20349	1.13334e-08	1.82354e-05	Cdh1/Il12rb1/Lgals9/Cd244/Cd44/Tnfsf14/Bmp7/Tnfaip8l2/Slamf1/Cd274/Elane/Havcr2/Ap3b1/Dlg5/Ccl25/Sos1/Adam8/Il6/Smad7/Serpine2/Spta1/Itga6/Zbtb7b/Nr4a3/Mad2l2/Lat/Sash3/L1cam/Thy1/Ets1/Malt1/Dpp4/Ccl5/Ccr7/Dusp10/Cdkn2a/Shb/Epcam/Pik3r6/Igf2/Efna5/Lgals3/Lax1/Ptafr/Flot1/Zbtb16/Sox13/Spint2	48
BP	GO:0022409	positive regulation of cell-cell adhesion	33/1031	218/20349	1.74101e-08	2.10096e-05	Cdh1/Il12rb1/Lgals9/Cd244/Cd44/Tnfsf14/Bmp7/Slamf1/Cd274/Elane/Havcr2/Ap3b1/Adam8/Il6/Smad7/Spta1/Itga6/Nr4a3/Sash3/L1cam/Thy1/Ets1/Malt1/Dpp4/Ccl5/Ccr7/Dusp10/Shb/Pik3r6/Igf2/Ptafr/Flot1/Zbtb16	33
BP	GO:0007265	Ras protein signal transduction	40/1031	310/20349	5.56682e-08	5.37421e-05	Tiam1/Rala/Abca1/Cyth4/Arhgef25/Kitl/Dbnl/Pecam1/Rasgrf2/Spata13/Dok2/Fgd2/Sos1/Cdh2/Aatk/Itgb1/Nckap1/Arhgef16/Brap/Kras/Lat/Adgrg1/Arhgef5/Dhcr24/Dok3/Cdc42ep3/Lpar1/Prex1/Plekhg5/Rhou/Arhgef10l/Cdc42ep4/Rtn4r/Plekhg3/Arhgef12/Flot1/Cdc42ep5/Dok1/Fbp1/Rhog	40
BP	GO:0007264	small GTPase mediated signal transduction	48/1031	415/20349	8.64726e-08	6.95672e-05	Tiam1/Rala/Abca1/Cyth4/Arhgef25/Kitl/Dbnl/Pecam1/Rasgrf2/Spata13/Dok2/Sh3bp1/Fgd2/Sos1/Cdh2/Aatk/Itgb1/Nckap1/Bcar3/Arhgef16/Rhof/Brap/Kras/Lat/Adgrg1/Rasgrp2/Arhgef5/Dhcr24/Dok3/Cdc42ep3/Lpar1/Rap1gap2/Prex1/Plekhg5/Rhou/Arhgef10l/Arhgap12/Cdc42ep4/Amot/Reln/Rtn4r/Plekhg3/Arhgef12/Flot1/Cdc42ep5/Dok1/Fbp1/Rhog	48
BP	GO:1903037	regulation of leukocyte cell-cell adhesion	38/1031	298/20349	1.62286e-07	9.95773e-05	Il12rb1/Lgals9/Cd244/Cd44/Tnfsf14/Tnfaip8l2/Slamf1/Cd274/Elane/Havcr2/Ap3b1/Dlg5/Ccl25/Sos1/Adam8/Il6/Smad7/Spta1/Zbtb7b/Nr4a3/Lat/Sash3/Thy1/Ets1/Malt1/Dpp4/Ccl5/Ccr7/Dusp10/Cdkn2a/Shb/Pik3r6/Igf2/Lgals3/Lax1/Ptafr/Zbtb16/Sox13	38
BP	GO:0002703	regulation of leukocyte mediated immunity	28/1031	183/20349	1.65034e-07	9.95773e-05	Lgals9/Stat6/Stxbp2/Il27ra/Slamf1/Adora2b/Il13/Havcr2/Il6/Smad7/Cxcl5/Stx4a/Sash3/Cadm1/Malt1/Styk1/Dpp4/Arid5a/Serpinb9/Pik3r6/Igf2/Ptafr/Unc13d/Arrb2/H2-Q9/H2-K1/H2-D1/Sh2d1b2	28
BP	GO:0002443	leukocyte mediated immunity	38/1031	304/20349	2.71754e-07	0.000142906	Lgals9/Stat6/Stxbp2/Il27ra/Slamf1/Adora2b/Elane/Il13/Havcr2/Irf7/Il6/Cplx2/Smad7/Cd55b/Nr4a3/Cxcl5/Ctsc/Lat/Stx4a/Sash3/Cadm1/Malt1/Styk1/Dpp4/Arid5a/Stx11/Rftn1/Serpinb9/Pik3r6/Igf2/Ptafr/Unc13d/Irak4/Arrb2/H2-Q9/H2-K1/H2-D1/Sh2d1b2	38
BP	GO:0042110	T cell activation	51/1031	472/20349	2.96055e-07	0.000142906	Il12rb1/Lgals9/Stat6/Cd244/Cd44/Tnfsf14/Tnfaip8l2/Slamf1/Cd274/Fyn/Havcr2/Ap3b1/Dlg5/Cxadr/Sos1/Adam8/Il6/Smad7/Spta1/Sp3/Sla2/Zbtb7b/Tnfsf8/Lfng/Lat/Sash3/Thy1/Malt1/Fkbp1a/Ccnd3/Dpp4/Ccl5/Fzd8/Ccr7/Stx11/Dusp10/Prex1/Mill2/Cdkn2a/Shb/Pik3r6/Jaml/Igf2/Lgals3/Lax1/Hsh2d/Zbtb16/Itgad/Sox13/Treml2/Sox4	51
BP	GO:0002697	regulation of immune effector process	40/1031	332/20349	3.54096e-07	0.000148168	Il12rb1/Lgals9/Stat6/Irf3/Stxbp2/Cd244/Il27ra/Slamf1/Adora2b/Il13/Havcr2/Tmem173/Il6/Smad7/Nr4a3/Cxcl5/Stx4a/Sash3/Cadm1/Malt1/Styk1/Dpp4/Ccl5/Arid5a/Ccr7/Sema7a/Dusp10/Mill2/Shb/Serpinb9/Pik3r6/Igf2/Lgals3/Ptafr/Unc13d/Arrb2/H2-Q9/H2-K1/H2-D1/Sh2d1b2	40
BP	GO:0002694	regulation of leukocyte activation	50/1031	462/20349	3.68347e-07	0.000148168	Il12rb1/Lgals9/Stat6/Stxbp2/Cd244/Cd44/Il27ra/Mef2c/Tnfsf14/Mpl/Tnfaip8l2/Slamf1/Cd274/Adora2b/Ahr/Il13/Havcr2/Ap3b1/Dlg5/Sos1/Adam8/Il6/Smad7/Snca/Spta1/Zbtb7b/Nr4a3/Lat/Stx4a/Sash3/Thy1/Malt1/Styk1/Dpp4/Ccl5/Ccr7/Dusp10/Thbs1/Cftr/Cdkn2a/Shb/Pik3r6/Igf2/Lgals3/Lax1/Ptafr/Unc13d/Zbtb16/Sox13/Sh2d1b2	50
BP	GO:0001906	cell killing	22/1031	129/20349	5.19069e-07	0.000192734	Lgals9/Stxbp2/Elane/Il13/Havcr2/Bcl2l11/Cxcl5/Pf4/Ctsc/Cadm1/Prf1/Camp/Stx11/Serpinb9/Pik3r6/Igf2/Unc13d/Arrb2/H2-Q9/H2-K1/H2-D1/Sh2d1b2	22
BP	GO:1903039	positive regulation of leukocyte cell-cell adhesion	27/1031	183/20349	5.74594e-07	0.000198112	Il12rb1/Lgals9/Cd244/Cd44/Tnfsf14/Slamf1/Cd274/Elane/Havcr2/Ap3b1/Adam8/Il6/Spta1/Nr4a3/Sash3/Thy1/Ets1/Malt1/Dpp4/Ccl5/Ccr7/Dusp10/Shb/Pik3r6/Igf2/Ptafr/Zbtb16	27
BP	GO:0007266	Rho protein signal transduction	25/1031	169/20349	1.41928e-06	0.000456725	Tiam1/Abca1/Arhgef25/Pecam1/Rasgrf2/Spata13/Fgd2/Sos1/Cdh2/Itgb1/Arhgef16/Adgrg1/Arhgef5/Cdc42ep3/Lpar1/Prex1/Plekhg5/Arhgef10l/Cdc42ep4/Rtn4r/Plekhg3/Arhgef12/Flot1/Cdc42ep5/Rhog	25
BP	GO:0050900	leukocyte migration	36/1031	303/20349	1.8764e-06	0.000566086	Lgals9/Tnfsf14/Slamf1/Cd34/Kitl/Elane/Itgb3/Pecam1/Cxadr/Ccl25/Pla2g7/Sbds/Adam8/Itgb1/Itga6/Cxcl5/Pf4/Add2/Vegfc/Ccl17/Thy1/Arhgef5/Gpsm3/Ccl5/Ccr7/Camk1d/Prex1/Thbs1/Selplg/Jaml/Lgals3/Zfp580/S100a8/Ptafr/Prtn3/Irak4	36
BP	GO:0050778	positive regulation of immune response	49/1031	477/20349	2.18623e-06	0.00062076	Il12rb1/Lgals9/Stat6/Irf3/Cacnb3/Stxbp2/Cd44/Il27ra/Mef2c/Adora2b/Fyn/Elane/Il13/Havcr2/Tmem173/Adam8/Irf7/Il6/Cd55b/Fcnb/Nr4a3/Stx4a/Sash3/Thy1/Cadm1/Mapkapk3/Malt1/Arid5a/Ccr7/Sema7a/Rftn1/Mill2/Ubash3a/Klhl6/Shb/Lgr4/Lgals3/Lax1/Ptafr/Skap1/Flot1/Irak4/Arrb2/H2-Q9/H2-K1/Irgm2/H2-D1/Sh2d1b2/Wdfy1	49
BP	GO:0002687	positive regulation of leukocyte migration	21/1031	133/20349	3.38614e-06	0.00090805	Lgals9/Tnfsf14/Slamf1/Kitl/Elane/Itgb3/Pecam1/Pla2g7/Adam8/Cxcl5/Pf4/Vegfc/Thy1/Gpsm3/Ccl5/Ccr7/Camk1d/Thbs1/Lgals3/Zfp580/Ptafr	21
BP	GO:0035023	regulation of Rho protein signal transduction	20/1031	123/20349	3.62707e-06	0.000921466	Tiam1/Abca1/Arhgef25/Rasgrf2/Spata13/Fgd2/Sos1/Cdh2/Itgb1/Arhgef16/Adgrg1/Arhgef5/Lpar1/Prex1/Plekhg5/Arhgef10l/Rtn4r/Plekhg3/Arhgef12/Flot1	20
BP	GO:0051272	positive regulation of cellular component movement	49/1031	490/20349	4.6396e-06	0.00111977	Lgals9/Col18a1/Smo/Tiam1/Cavin1/Hdac9/Tnfsf14/Bmp7/Slamf1/Cd274/Pfn1/Kitl/Elane/Rtn4/Itgb3/Pecam1/Capn7/Pla2g7/Cyp1b1/Adam8/Itgb1/Pdgfa/Itga6/Cxcl5/Pf4/Stx4a/Vegfc/Thy1/Ets1/Fez1/P2ry2/Jcad/Gpsm3/Ccl5/Prr5/Tbc1d24/Ccr7/Lpar1/Camk1d/Prex1/Thbs1/Amot/Reln/Tubb2b/Epcam/Lgals3/Zfp580/Ptafr/Syne2	49
BP	GO:0002696	positive regulation of leukocyte activation	33/1031	279/20349	5.48507e-06	0.00126078	Il12rb1/Lgals9/Stat6/Stxbp2/Cd244/Mef2c/Tnfsf14/Mpl/Slamf1/Cd274/Adora2b/Il13/Havcr2/Ap3b1/Adam8/Il6/Spta1/Nr4a3/Stx4a/Sash3/Thy1/Malt1/Dpp4/Ccl5/Ccr7/Dusp10/Thbs1/Cftr/Shb/Pik3r6/Igf2/Ptafr/Zbtb16	33
BP	GO:0070571	negative regulation of neuron projection regeneration	7/1031	16/20349	6.4188e-06	0.00140834	Pten/Rtn4/Thy1/Neo1/Inpp5f/Rtn4r/Rtn4rl1	7
BP	GO:0050863	regulation of T cell activation	33/1031	283/20349	7.43568e-06	0.00156052	Il12rb1/Lgals9/Cd244/Cd44/Tnfsf14/Tnfaip8l2/Slamf1/Cd274/Havcr2/Ap3b1/Dlg5/Sos1/Adam8/Il6/Smad7/Spta1/Zbtb7b/Lat/Sash3/Thy1/Malt1/Dpp4/Ccl5/Ccr7/Dusp10/Cdkn2a/Shb/Pik3r6/Igf2/Lgals3/Lax1/Zbtb16/Sox13	33
BP	GO:0001909	leukocyte mediated cytotoxicity	17/1031	98/20349	7.89421e-06	0.00158772	Lgals9/Stxbp2/Elane/Havcr2/Cxcl5/Ctsc/Cadm1/Stx11/Serpinb9/Pik3r6/Igf2/Unc13d/Arrb2/H2-Q9/H2-K1/H2-D1/Sh2d1b2	17
BP	GO:0045123	cellular extravasation	12/1031	52/20349	8.44313e-06	0.0016302	Elane/Pecam1/Ccl25/Adam8/Itgb1/Add2/Thy1/Ccl5/Selplg/Jaml/Ptafr/Prtn3	12
BP	GO:0051056	regulation of small GTPase mediated signal transduction	29/1031	235/20349	8.83115e-06	0.00163954	Tiam1/Abca1/Cyth4/Arhgef25/Kitl/Rasgrf2/Spata13/Sh3bp1/Fgd2/Sos1/Cdh2/Itgb1/Arhgef16/Kras/Adgrg1/Arhgef5/Lpar1/Rap1gap2/Prex1/Plekhg5/Arhgef10l/Arhgap12/Amot/Reln/Rtn4r/Plekhg3/Arhgef12/Flot1/Fbp1	29
BP	GO:0022604	regulation of cell morphogenesis	46/1031	461/20349	9.54823e-06	0.00170701	Vrk3/Tiam1/Cd44/Mpl/Pten/Strip1/Mapt/Fyn/Rab21/Rtn4/Itgb3/Dpysl2/Parvb/Brwd1/Ache/Cdh2/Limd1/Aatk/Il6/Stau2/Spta1/Vim/Draxin/Kel/Plxnd1/Aldoa/Cttn/Arhgap4/L1cam/Thy1/Tbc1d24/Cdc42ep3/Fermt2/Sema7a/Lpar1/Prex1/Rhou/Dnm3/Cdc42ep4/Reln/Rtn4r/Tubb2b/Efna5/Tacstd2/Unc13d/Cdc42ep5	46
BP	GO:2000147	positive regulation of cell motility	47/1031	476/20349	1.01001e-05	0.00174118	Lgals9/Col18a1/Smo/Tiam1/Cavin1/Hdac9/Tnfsf14/Bmp7/Slamf1/Cd274/Pfn1/Kitl/Elane/Rtn4/Itgb3/Pecam1/Capn7/Pla2g7/Cyp1b1/Adam8/Itgb1/Pdgfa/Itga6/Cxcl5/Pf4/Stx4a/Vegfc/Thy1/Ets1/P2ry2/Jcad/Gpsm3/Ccl5/Prr5/Tbc1d24/Ccr7/Lpar1/Camk1d/Prex1/Thbs1/Amot/Reln/Epcam/Lgals3/Zfp580/Ptafr/Syne2	47
BP	GO:0031341	regulation of cell killing	15/1031	82/20349	1.37794e-05	0.00223929	Lgals9/Il13/Havcr2/Bcl2l11/Cxcl5/Cadm1/Prf1/Serpinb9/Pik3r6/Igf2/Arrb2/H2-Q9/H2-K1/H2-D1/Sh2d1b2	15
BP	GO:0034113	heterotypic cell-cell adhesion	11/1031	46/20349	1.39172e-05	0.00223929	Jup/Cd44/Bmp7/Itgb3/Cxadr/Dsc2/Itgb1/Thy1/Dsg2/Flot1/Itgad	11
BP	GO:0097479	synaptic vesicle localization	20/1031	135/20349	1.52922e-05	0.00232462	Fmr1/Sh3gl1/Pten/Cadps2/Amph/Ap3b1/Dpysl2/Cdh2/Cplx2/Snca/Syt13/Sytl1/Stx4a/Ap3m2/Syn1/Stx11/Dnm3/Sytl3/Bloc1s2/Btbd9	20
BP	GO:0050867	positive regulation of cell activation	33/1031	293/20349	1.54108e-05	0.00232462	Il12rb1/Lgals9/Stat6/Stxbp2/Cd244/Mef2c/Tnfsf14/Mpl/Slamf1/Cd274/Adora2b/Il13/Havcr2/Ap3b1/Adam8/Il6/Spta1/Nr4a3/Stx4a/Sash3/Thy1/Malt1/Dpp4/Ccl5/Ccr7/Dusp10/Thbs1/Cftr/Shb/Pik3r6/Igf2/Ptafr/Zbtb16	33
BP	GO:0051249	regulation of lymphocyte activation	40/1031	387/20349	1.59766e-05	0.00233694	Il12rb1/Lgals9/Stat6/Cd244/Cd44/Il27ra/Mef2c/Tnfsf14/Mpl/Tnfaip8l2/Slamf1/Cd274/Ahr/Il13/Havcr2/Ap3b1/Dlg5/Sos1/Adam8/Il6/Smad7/Spta1/Zbtb7b/Lat/Sash3/Thy1/Malt1/Dpp4/Ccl5/Ccr7/Dusp10/Cdkn2a/Shb/Pik3r6/Igf2/Lgals3/Lax1/Zbtb16/Sox13/Sh2d1b2	40
BP	GO:0030335	positive regulation of cell migration	45/1031	458/20349	1.75554e-05	0.00235966	Lgals9/Col18a1/Smo/Tiam1/Hdac9/Tnfsf14/Bmp7/Slamf1/Cd274/Pfn1/Kitl/Elane/Rtn4/Itgb3/Pecam1/Capn7/Pla2g7/Cyp1b1/Adam8/Itgb1/Pdgfa/Itga6/Cxcl5/Pf4/Stx4a/Vegfc/Thy1/Ets1/P2ry2/Jcad/Gpsm3/Ccl5/Prr5/Tbc1d24/Ccr7/Lpar1/Camk1d/Prex1/Thbs1/Amot/Reln/Lgals3/Zfp580/Ptafr/Syne2	45
BP	GO:0042326	negative regulation of phosphorylation	44/1031	444/20349	1.75859e-05	0.00235966	Vrk3/Cdkn1b/Bmp7/Nprl2/Podnl1/Pten/Gadd45b/Mapt/Socs2/Grb10/Pecam1/Zmynd11/Ppif/Lats2/Gfra2/Chmp6/Il6/Smad7/Snca/Rassf2/Cdk5rap1/Dnaja1/Errfi1/Dvl1/Ppargc1a/Dusp16/Thy1/Cish/Inppl1/Fkbp1a/Dusp10/Prex1/Inpp5f/Rtn4r/Cdkn2a/Shb/Lemd2/Rtn4rl1/Camk2n1/Gpd1l/Lax1/Arrb2/Fbp1/Cdkn2b	44
BP	GO:0051348	negative regulation of transferase activity	31/1031	269/20349	1.75984e-05	0.00235966	Cdkn1b/Bmp7/Nprl2/Podnl1/Pten/Gadd45b/Mapt/Socs2/Lats2/Chmp6/Il6/Smad7/Cdk5rap1/Dnaja1/Errfi1/Mad2l2/Dvl1/Nipsnap2/Dusp16/Thy1/Cish/Inppl1/Dusp10/Prex1/Rtn4r/Cdkn2a/Shb/Rtn4rl1/Camk2n1/Chchd10/Lax1	31
BP	GO:0002706	regulation of lymphocyte mediated immunity	20/1031	137/20349	1.90743e-05	0.00248842	Lgals9/Stat6/Il27ra/Slamf1/Havcr2/Il6/Smad7/Sash3/Cadm1/Malt1/Dpp4/Arid5a/Serpinb9/Pik3r6/Igf2/Arrb2/H2-Q9/H2-K1/H2-D1/Sh2d1b2	20
BP	GO:0002444	myeloid leukocyte mediated immunity	14/1031	81/20349	5.11536e-05	0.00649785	Stxbp2/Adora2b/Elane/Il13/Cplx2/Nr4a3/Cxcl5/Lat/Stx4a/Styk1/Stx11/Ptafr/Unc13d/Irak4	14
BP	GO:0002250	adaptive immune response	37/1031	366/20349	5.27382e-05	0.00652737	Il12rb1/Stat6/Cd244/Cd44/Il27ra/Mef2c/Slamf1/Fyn/Havcr2/Dbnl/Tfeb/Cd7/Irf7/Il6/Smad7/Cd55b/Sla2/Ctsc/Lat/Sash3/Malt1/Dpp4/Arid5a/Ccr7/Stx11/Rftn1/Dusp10/Klhl6/Serpinb9/Orai1/Lax1/Skap1/Unc13d/H2-Q9/H2-K1/H2-D1/Sh2d1b2	37
BP	GO:1990266	neutrophil migration	16/1031	103/20349	5.92373e-05	0.00714846	Pecam1/Cxadr/Ccl25/Adam8/Cxcl5/Pf4/Ccl17/Ccl5/Ccr7/Camk1d/Prex1/Jaml/Lgals3/S100a8/Prtn3/Irak4	16
BP	GO:0097530	granulocyte migration	18/1031	126/20349	6.55774e-05	0.0073877	Slamf1/Pecam1/Cxadr/Ccl25/Adam8/Cxcl5/Pf4/Ccl17/Ccl5/Ccr7/Camk1d/Prex1/Thbs1/Jaml/Lgals3/S100a8/Prtn3/Irak4	18
BP	GO:0050870	positive regulation of T cell activation	22/1031	173/20349	6.58798e-05	0.0073877	Il12rb1/Lgals9/Cd244/Tnfsf14/Slamf1/Cd274/Havcr2/Ap3b1/Adam8/Il6/Spta1/Sash3/Thy1/Malt1/Dpp4/Ccl5/Ccr7/Dusp10/Shb/Pik3r6/Igf2/Zbtb16	22
BP	GO:0010035	response to inorganic substance	38/1031	384/20349	6.6447e-05	0.0073877	Cdh1/Haao/Fmr1/Stat6/Cdkn1b/Mef2c/Crip1/Pgam2/Anxa11/Ppif/Hsf1/Slc30a6/Cyp1b1/Il6/Snca/Atp2b4/Gss/Kpna4/Casp6/Nr4a3/Alad/Slc30a2/Stim1/Hp/Mt2/Aqp9/Trpa1/Rasgrp2/Cpne2/Cpne7/Oser1/Ccr7/Thbs1/Itpr3/Cdkn2a/Zfp580/Fbp1/Bnip3	38
BP	GO:0033673	negative regulation of kinase activity	27/1031	236/20349	6.79695e-05	0.0073877	Cdkn1b/Bmp7/Nprl2/Podnl1/Pten/Gadd45b/Mapt/Socs2/Lats2/Chmp6/Il6/Cdk5rap1/Dnaja1/Errfi1/Dvl1/Dusp16/Thy1/Cish/Inppl1/Dusp10/Prex1/Rtn4r/Cdkn2a/Shb/Rtn4rl1/Camk2n1/Lax1	27
BP	GO:0007157	heterophilic cell-cell adhesion via plasma membrane cell adhesion molecules	11/1031	54/20349	6.88723e-05	0.0073877	Lgals9/Cadm3/Scarf2/Nectin3/Cxadr/Cdh2/L1cam/Cadm1/Jaml/Smagp/Gypc	11
BP	GO:0043299	leukocyte degranulation	12/1031	65/20349	8.97793e-05	0.00936104	Lgals9/Stxbp2/Adora2b/Il13/Cplx2/Nr4a3/Lat/Stx4a/Styk1/Stx11/Ptafr/Unc13d	12
BP	GO:0002275	myeloid cell activation involved in immune response	13/1031	75/20349	9.12537e-05	0.00936104	Stxbp2/Slamf1/Adora2b/Il13/Havcr2/Cplx2/Nr4a3/Lat/Stx4a/Styk1/Stx11/Ptafr/Unc13d	13
BP	GO:0043087	regulation of GTPase activity	30/1031	280/20349	9.30867e-05	0.00936104	Ocrl/Tiam1/Chn2/Tbc1d15/Pecam1/Sh3bp1/Ccl25/Itgb1/Itga6/Tbck/Rgp1/Arhgef16/Plxnd1/Ccl17/Thy1/Rasgrp2/Arhgef5/Mtss1l/Ccl5/Ccr7/Usp6nl/Prex1/Amot/Tbc1d22b/Rgs8/Rtn4r/Efna5/Prtn3/Arrb2/Rhog	30
BP	GO:0006469	negative regulation of protein kinase activity	25/1031	216/20349	0.000103379	0.0100204	Cdkn1b/Bmp7/Podnl1/Pten/Gadd45b/Socs2/Lats2/Chmp6/Il6/Cdk5rap1/Dnaja1/Errfi1/Dvl1/Dusp16/Thy1/Cish/Inppl1/Dusp10/Prex1/Rtn4r/Cdkn2a/Shb/Rtn4rl1/Camk2n1/Lax1	25
BP	GO:0007416	synapse assembly	20/1031	154/20349	0.000103795	0.0100204	Cdh1/Mef2c/Pten/Mapt/Dbnl/Dlg5/Ache/Cdh2/Snca/Stau2/Plxnd1/Gpm6a/Cadm1/Bsn/Myo6/Tpbg/Dnm3/Reln/Mdga1/Efna5	20
BP	GO:0002685	regulation of leukocyte migration	22/1031	179/20349	0.000109814	0.0103936	Lgals9/Tnfsf14/Slamf1/Kitl/Elane/Itgb3/Pecam1/Ccl25/Pla2g7/Adam8/Cxcl5/Pf4/Vegfc/Thy1/Gpsm3/Ccl5/Ccr7/Camk1d/Thbs1/Lgals3/Zfp580/Ptafr	22
BP	GO:0002449	lymphocyte mediated immunity	26/1031	230/20349	0.000112107	0.0104066	Lgals9/Stat6/Il27ra/Slamf1/Havcr2/Irf7/Il6/Smad7/Cd55b/Ctsc/Sash3/Cadm1/Malt1/Dpp4/Arid5a/Stx11/Rftn1/Serpinb9/Pik3r6/Igf2/Unc13d/Arrb2/H2-Q9/H2-K1/H2-D1/Sh2d1b2	26
BP	GO:0099504	synaptic vesicle cycle	17/1031	120/20349	0.000115137	0.0104861	Fmr1/Sh3gl1/Pten/Cadps2/Ddc/Amph/Cdh2/Cplx2/Snca/Syt13/Sytl1/Stx4a/Syn1/Stx11/Dnm3/Sytl3/Btbd9	17
BP	GO:0001910	regulation of leukocyte mediated cytotoxicity	12/1031	67/20349	0.00012178	0.0107685	Lgals9/Havcr2/Cxcl5/Cadm1/Serpinb9/Pik3r6/Igf2/Arrb2/H2-Q9/H2-K1/H2-D1/Sh2d1b2	12
BP	GO:0060326	cell chemotaxis	28/1031	258/20349	0.000126342	0.0107685	Tiam1/Tnfsf14/Slamf1/Cxadr/Ccl25/Pla2g7/Sbds/Adam8/Arhgef16/Cxcl5/Pf4/Vegfc/Ccl17/Arhgef5/Gpsm3/Ccl5/Ccr7/Lpar1/Camk1d/Prex1/Plekhg5/Thbs1/Jaml/Lgals3/Zfp580/S100a8/Arrb2/Rhog	28
BP	GO:0045953	negative regulation of natural killer cell mediated cytotoxicity	6/1031	17/20349	0.000127336	0.0107685	Lgals9/Havcr2/Serpinb9/Igf2/Arrb2/Sh2d1b2	6
BP	GO:0009615	response to virus	27/1031	245/20349	0.000128265	0.0107685	Mx1/Il12rb1/Fmr1/Lgals9/Irf3/Zmynd11/Bnip3l/Cxadr/Ifngr2/Tmem173/Ifitm1/Irf7/Il6/Bcl2l11/Tagap/Ccl5/Prf1/Gbp2b/Mill2/Mapk11/Unc13d/H2-Q9/Ifitm2/Irgm2/Fv1/Bnip3/Klra8	27
BP	GO:0031345	negative regulation of cell projection organization	22/1031	181/20349	0.000129391	0.0107685	Pten/Fyn/Rtn4/Adcy6/Aatk/Itgb1/Vim/Draxin/Arhgap4/Thy1/Neo1/Inppl1/Lpar1/Rap1gap2/Dnm3/Inpp5f/Rtn4r/Rtn4rl1/Tacstd2/H2-K1/H2-D1/Fat3	22
BP	GO:0031342	negative regulation of cell killing	7/1031	24/20349	0.000135887	0.0110424	Lgals9/Il13/Havcr2/Serpinb9/Igf2/Arrb2/Sh2d1b2	7
BP	GO:0046578	regulation of Ras protein signal transduction	24/1031	207/20349	0.000137259	0.0110424	Tiam1/Abca1/Cyth4/Arhgef25/Kitl/Rasgrf2/Spata13/Fgd2/Sos1/Cdh2/Itgb1/Arhgef16/Kras/Adgrg1/Arhgef5/Lpar1/Prex1/Plekhg5/Arhgef10l/Rtn4r/Plekhg3/Arhgef12/Flot1/Fbp1	24
BP	GO:0002819	regulation of adaptive immune response	19/1031	146/20349	0.000148973	0.0117884	Il12rb1/Stat6/Cd44/Il27ra/Mef2c/Slamf1/Havcr2/Irf7/Il6/Smad7/Sash3/Malt1/Dpp4/Arid5a/Ccr7/Dusp10/H2-Q9/H2-K1/H2-D1	19
BP	GO:0032535	regulation of cellular component size	34/1031	344/20349	0.000161287	0.012557	Hip1r/Spire2/Pten/Pfn1/Mapt/Ahr/Rab21/Rtn4/Pecam1/Sptb/Dpysl2/Sh3bp1/Pdxp/Aatk/Spta1/Nckap1/Tmod1/Draxin/Kel/Add2/Vasp/Cttn/Arhgap4/L1cam/Cdc42ep3/Sema7a/Rap1gap2/Prex1/Cdc42ep4/Rtn4r/Efna5/Pls1/Actr3b/Cdc42ep5	34
BP	GO:0001933	negative regulation of protein phosphorylation	38/1031	402/20349	0.000172327	0.0132035	Vrk3/Cdkn1b/Bmp7/Podnl1/Pten/Gadd45b/Socs2/Pecam1/Zmynd11/Lats2/Gfra2/Chmp6/Il6/Smad7/Snca/Rassf2/Cdk5rap1/Dnaja1/Errfi1/Dvl1/Ppargc1a/Dusp16/Thy1/Cish/Inppl1/Fkbp1a/Dusp10/Prex1/Inpp5f/Rtn4r/Cdkn2a/Shb/Lemd2/Rtn4rl1/Camk2n1/Gpd1l/Lax1/Arrb2	38
BP	GO:0007160	cell-matrix adhesion	22/1031	185/20349	0.000178034	0.0134276	Tiam1/Bcam/Pten/Cd34/Itgb3/Pecam1/Ccl25/Adam8/Itgb1/Itga6/Bcl2l11/Cttn/L1cam/Vegfc/Plekha2/Thy1/Tesk2/Fermt2/Thbs1/Cdkn2a/Efna5/Lypd3	22
BP	GO:0002716	negative regulation of natural killer cell mediated immunity	6/1031	18/20349	0.00018284	0.013578	Lgals9/Havcr2/Serpinb9/Igf2/Arrb2/Sh2d1b2	6
BP	GO:0001819	positive regulation of cytokine production	37/1031	390/20349	0.000194112	0.0141967	Il12rb1/Lgals9/Irf3/Cd244/Il27ra/Slamf1/Cd34/Cd274/Adora2b/Elane/Il13/Havcr2/Tbc1d23/Cyp1b1/Tmem173/Adam8/Irf7/Il6/Fcnb/Agpat2/Nr4a3/Pf4/Sash3/Cadm1/Malt1/P2ry2/Gpsm3/Ccl5/Arid5a/Ccr7/Sema7a/Thbs1/Mapk11/Zfp580/Ptafr/Flot1/H2-Q9	37
BP	GO:0002274	myeloid leukocyte activation	21/1031	174/20349	0.000201385	0.0145088	Lgals9/Stxbp2/Cd244/Slamf1/Adora2b/Il13/Havcr2/Cplx2/Snca/Nr4a3/Cxcl5/Ltbr/Lat/Stx4a/Styk1/Ccl5/Stx11/Thbs1/Cftr/Ptafr/Unc13d	21
BP	GO:0048872	homeostasis of number of cells	30/1031	294/20349	0.000221283	0.0156082	Smo/Cd44/Mef2c/Mpl/Tex15/Ahr/Kitl/Sos1/Cdh2/Cd7/Il6/Spta1/Gfi1b/Sp3/Rassf2/Bcl2l11/Fam210b/Tal1/Cxcl5/Kras/Lat/Sash3/Ets1/Lmo2/Ccr7/Lgr4/Hbb-b1/Hbb-b2/Klf1/Hba-a1	30
BP	GO:0051251	positive regulation of lymphocyte activation	26/1031	240/20349	0.000223112	0.0156082	Il12rb1/Lgals9/Stat6/Cd244/Mef2c/Tnfsf14/Mpl/Slamf1/Cd274/Il13/Havcr2/Ap3b1/Adam8/Il6/Spta1/Sash3/Thy1/Malt1/Dpp4/Ccl5/Ccr7/Dusp10/Shb/Pik3r6/Igf2/Zbtb16	26
BP	GO:0001525	angiogenesis	40/1031	437/20349	0.000231232	0.0156246	Col18a1/Pnpla6/Hdac9/Pten/Cd34/Vezf1/Adora2b/Ahr/Unc5b/Rtn4/Itgb3/Pecam1/Cyp1b1/Tmem2/Adam8/Itgb1/Pdgfa/Ddah1/Tal1/Pf4/Plxnd1/Stim1/Vegfc/Adgrg1/Thy1/Ets1/Ngp/Jcad/Ramp1/Gbx2/Ccl5/Prkx/Fzd8/Camp/Thbs1/Amot/Shb/Pik3r6/Lgals3/Chil1	40
BP	GO:0050770	regulation of axonogenesis	21/1031	176/20349	0.000236153	0.0156246	Tiam1/Pten/Mapt/Rab21/Rtn4/Dpysl2/Ache/Cdh2/Aatk/Vim/Draxin/Kel/Plxnd1/Cttn/Arhgap4/L1cam/Thy1/Sema7a/Rtn4r/Tubb2b/Efna5	21
BP	GO:0097529	myeloid leukocyte migration	21/1031	176/20349	0.000236153	0.0156246	Slamf1/Pecam1/Cxadr/Ccl25/Pla2g7/Adam8/Cxcl5/Pf4/Vegfc/Ccl17/Arhgef5/Ccl5/Ccr7/Camk1d/Prex1/Thbs1/Jaml/Lgals3/S100a8/Prtn3/Irak4	21
BP	GO:0061756	leukocyte adhesion to vascular endothelial cell	7/1031	26/20349	0.000236295	0.0156246	Elane/Ccl25/Itgb1/Add2/Ets1/Selplg/Ptafr	7
BP	GO:0010038	response to metal ion	25/1031	228/20349	0.000242626	0.0157178	Cdh1/Haao/Cdkn1b/Mef2c/Crip1/Pgam2/Anxa11/Ppif/Hsf1/Slc30a6/Snca/Gss/Casp6/Alad/Slc30a2/Stim1/Mt2/Aqp9/Rasgrp2/Cpne2/Cpne7/Thbs1/Itpr3/Fbp1/Bnip3	25
BP	GO:0002757	immune response-activating signal transduction	27/1031	255/20349	0.000247763	0.0157178	Lgals9/Cacnb3/Mef2c/Fyn/Havcr2/Adam8/Irf7/Fcnb/Nr4a3/Thy1/Mapkapk3/Malt1/Ccr7/Rftn1/Mill2/Ubash3a/Klhl6/Shb/Lgr4/Lgals3/Lax1/Skap1/Flot1/Irak4/Arrb2/Irgm2/Wdfy1	27
BP	GO:0010977	negative regulation of neuron projection development	19/1031	152/20349	0.000253049	0.0157178	Pten/Rtn4/Adcy6/Aatk/Vim/Draxin/Arhgap4/Thy1/Neo1/Inppl1/Lpar1/Rap1gap2/Dnm3/Inpp5f/Rtn4r/Rtn4rl1/H2-K1/H2-D1/Fat3	19
BP	GO:0048489	synaptic vesicle transport	17/1031	128/20349	0.000255117	0.0157178	Fmr1/Sh3gl1/Cadps2/Amph/Ap3b1/Dpysl2/Cplx2/Snca/Syt13/Sytl1/Stx4a/Ap3m2/Stx11/Dnm3/Sytl3/Bloc1s2/Btbd9	17
BP	GO:0097480	establishment of synaptic vesicle localization	17/1031	128/20349	0.000255117	0.0157178	Fmr1/Sh3gl1/Cadps2/Amph/Ap3b1/Dpysl2/Cplx2/Snca/Syt13/Sytl1/Stx4a/Ap3m2/Stx11/Dnm3/Sytl3/Bloc1s2/Btbd9	17
BP	GO:0002699	positive regulation of immune effector process	22/1031	190/20349	0.000261071	0.0157178	Stat6/Stxbp2/Cd244/Adora2b/Il13/Il6/Nr4a3/Stx4a/Sash3/Cadm1/Malt1/Styk1/Arid5a/Ccr7/Sema7a/Shb/Ptafr/Unc13d/H2-Q9/H2-K1/H2-D1/Sh2d1b2	22
BP	GO:0030595	leukocyte chemotaxis	22/1031	190/20349	0.000261071	0.0157178	Tnfsf14/Slamf1/Cxadr/Ccl25/Pla2g7/Sbds/Adam8/Cxcl5/Pf4/Vegfc/Ccl17/Arhgef5/Gpsm3/Ccl5/Ccr7/Camk1d/Prex1/Thbs1/Jaml/Lgals3/Zfp580/S100a8	22
BP	GO:0010769	regulation of cell morphogenesis involved in differentiation	30/1031	297/20349	0.000263754	0.0157178	Tiam1/Mpl/Pten/Mapt/Rab21/Rtn4/Itgb3/Dpysl2/Ache/Cdh2/Aatk/Stau2/Vim/Draxin/Kel/Plxnd1/Cttn/Arhgap4/L1cam/Thy1/Tbc1d24/Sema7a/Prex1/Dnm3/Reln/Rtn4r/Tubb2b/Efna5/Tacstd2/Unc13d	30
BP	GO:0099003	vesicle-mediated transport in synapse	17/1031	129/20349	0.000280244	0.0164968	Fmr1/Sh3gl1/Cadps2/Amph/Ap3b1/Dpysl2/Cplx2/Snca/Syt13/Sytl1/Stx4a/Ap3m2/Stx11/Dnm3/Sytl3/Bloc1s2/Btbd9	17
BP	GO:0001667	ameboidal-type cell migration	33/1031	341/20349	0.000294458	0.0170681	Smo/Hdac9/Bmp7/Pten/Pfn1/Kitl/Rtn4/Itgb3/Pecam1/Capn7/Sh3bp1/Cyp1b1/Adam8/Itgb1/Nckap1/Cap1/Plxnd1/Arhgap4/Vegfc/Ets1/Jcad/Gbx2/Dpp4/Prkx/Dusp10/Nrtn/Plekhg5/Thbs1/Ltb4r2/Amot/Tacstd2/Zfp580/Syne2	33
BP	GO:0002456	T cell mediated immunity	14/1031	95/20349	0.00029702	0.0170681	Slamf1/Il6/Smad7/Ctsc/Sash3/Malt1/Dpp4/Arid5a/Stx11/Rftn1/Serpinb9/H2-Q9/H2-K1/H2-D1	14
BP	GO:0048681	negative regulation of axon regeneration	5/1031	13/20349	0.000302437	0.0171749	Pten/Neo1/Inpp5f/Rtn4r/Rtn4rl1	5
BP	GO:0045665	negative regulation of neuron differentiation	25/1031	232/20349	0.000316852	0.0177842	Fmr1/Bmp7/Pten/Rtn4/Slc6a4/Adcy6/Gdf11/Aatk/Itgb1/Vim/Draxin/Arhgap4/Irx3/Thy1/Neo1/Inppl1/Lpar1/Rap1gap2/Dnm3/Inpp5f/Rtn4r/Rtn4rl1/H2-K1/H2-D1/Fat3	25
BP	GO:0032271	regulation of protein polymerization	21/1031	180/20349	0.000321818	0.0178554	Hip1r/Cdkn1b/Spire2/Pfn1/Mapt/Pecam1/Sptb/Snca/Spta1/Nckap1/Tmod1/Add2/Vasp/Cttn/Cdc42ep3/Prex1/Eml2/Cdc42ep4/Actr3b/Gda/Cdc42ep5	21
BP	GO:1903035	negative regulation of response to wounding	12/1031	75/20349	0.000365705	0.0200598	Pten/Cd34/Tpsab1/Pdgfa/Serpine2/Neo1/Dusp10/Thbs1/Inpp5f/Rtn4r/Rtn4rl1/Gja1	12
BP	GO:0006887	exocytosis	30/1031	303/20349	0.000370992	0.0201211	Fmr1/Lgals9/Lin7b/Stxbp2/Rala/Cadps2/Adora2b/Rab21/Il13/Rph3al/Scamp1/Cplx2/Snca/Syt13/Nr4a3/Sytl1/Pik3c2a/Lat/Stx4a/Vps4a/Styk1/Ccl5/Stx11/Cftr/Sytl3/Rab31/Ptafr/Unc13d/Vamp5/Rab7	30
BP	GO:0007015	actin filament organization	33/1031	346/20349	0.000382705	0.0205257	Hip1r/Spire2/Pfn1/Pecam1/Sptb/Sh3bp1/Pdxp/Msrb2/Myom1/Fscn2/Spta1/Nckap1/Tpm3/Tmod1/Cap1/Mad2l2/Rhof/Fscn1/Add2/Vasp/Cttn/Inppl1/Arhgef5/Cdc42ep3/Lpar1/Prex1/Arhgef10l/Arhgap12/Cdc42ep4/Pls1/Tacstd2/Actr3b/Cdc42ep5	33
BP	GO:0008088	axo-dendritic transport	10/1031	55/20349	0.000389485	0.0206598	Fmr1/Mapt/Rab21/Ap3b1/Klc2/Stau2/Ap3m2/Fez1/Bsn/Bloc1s2	10
BP	GO:0043547	positive regulation of GTPase activity	23/1031	209/20349	0.000401158	0.0210477	Tiam1/Tbc1d15/Sh3bp1/Ccl25/Itgb1/Itga6/Tbck/Rgp1/Arhgef16/Ccl17/Thy1/Rasgrp2/Arhgef5/Mtss1l/Ccl5/Ccr7/Usp6nl/Prex1/Tbc1d22b/Rgs8/Rtn4r/Prtn3/Rhog	23
BP	GO:0072507	divalent inorganic cation homeostasis	41/1031	465/20349	0.000421432	0.0217993	Cacnb3/Fyn/Stc2/Il13/Fam20a/Itgb3/Grin2c/Micu2/Grina/Adcy5/Slc30a6/Slc39a6/Itgb1/Snca/Atp2b4/Slc30a2/Chrna9/Kel/Itpr1/Stim1/Mt2/Thy1/Trpa1/P2ry2/Fkbp1a/Gna15/Ccl5/Atp13a4/Lpar1/Stim2/Itpr3/Ric3/Pthlh/Tmc8/Gja1/Selenon/1600014C10Rik/Slc24a3/Tmem203/Bnip3/Fam155a	41
BP	GO:0071900	regulation of protein serine/threonine kinase activity	37/1031	406/20349	0.000424514	0.0217993	Ccnd2/Tiam1/Cdkn1b/Bmp7/Pten/Gadd45b/Map2k3/Kitl/Lats2/Fgd2/Adam8/Pdgfa/Snca/Atp2b4/Cdk5rap1/Dnaja1/Mapre3/Dusp16/Kras/Thy1/Malt1/Inppl1/Arhgef5/Ccnd3/Fzd8/Ccr7/Lpar1/Dusp10/Thbs1/Cdkn2a/Pik3r6/Grm5/Lax1/Traf7/Chil1/Irgm2/Cdkn2b	37
BP	GO:0042098	T cell proliferation	22/1031	197/20349	0.000433751	0.0220391	Il12rb1/Lgals9/Cd244/Cd44/Slamf1/Cd274/Fyn/Havcr2/Dlg5/Sos1/Il6/Spta1/Sash3/Malt1/Fkbp1a/Ccnd3/Ccl5/Ccr7/Cdkn2a/Igf2/Lgals3/Itgad	22
BP	GO:0048638	regulation of developmental growth	33/1031	349/20349	0.000446272	0.0224373	Smo/Pex5/Mef2c/Cacna2d2/Pten/Mapt/Ahr/Trip10/Socs2/Rab21/Stc2/Rtn4/Slc6a4/Lats2/Dpysl2/Hsf1/Cxadr/Aatk/Bcl2l11/Spaar/Draxin/Cttn/Sash3/Arhgap4/L1cam/Sema7a/Dusp10/Rtn4r/Igf2/Efna5/Pls1/Gja1/Mapk11	33
BP	GO:0070486	leukocyte aggregation	5/1031	14/20349	0.000450884	0.0224373	Cd44/Bmp7/Adam8/Nr4a3/S100a8	5
BP	GO:0034330	cell junction organization	23/1031	211/20349	0.00045942	0.0226288	Cdh1/Jup/Pten/Grhl1/Itgb3/Dlg5/Sh3bp1/Cldn1/Cxadr/Itgb1/Smad7/Fscn1/Rassf8/Cttn/Kifc3/Thy1/Tesk2/Fermt2/Dsg2/Efna5/Gja1/Prtn3/Flot1	23
BP	GO:0050730	regulation of peptidyl-tyrosine phosphorylation	25/1031	238/20349	0.0004657	0.0226357	Cd44/Yes1/Fyn/Kitl/Prmt2/Il13/Itgb3/Pecam1/Hsf1/Chmp6/Il6/Itgb1/Pdgfa/Errfi1/Vegfc/Thy1/Ccl5/Inpp5f/Reln/Igf2/Efna5/Grm5/Cntn1/Arrb2/Sh2d1b2	25
BP	GO:0001911	negative regulation of leukocyte mediated cytotoxicity	6/1031	21/20349	0.000468939	0.0226357	Lgals9/Havcr2/Serpinb9/Igf2/Arrb2/Sh2d1b2	6
BP	GO:0002764	immune response-regulating signaling pathway	27/1031	267/20349	0.000514126	0.0245711	Lgals9/Cacnb3/Mef2c/Fyn/Havcr2/Adam8/Irf7/Fcnb/Nr4a3/Thy1/Mapkapk3/Malt1/Ccr7/Rftn1/Mill2/Ubash3a/Klhl6/Shb/Lgr4/Lgals3/Lax1/Skap1/Flot1/Irak4/Arrb2/Irgm2/Wdfy1	27
BP	GO:0010721	negative regulation of cell development	32/1031	339/20349	0.0005567	0.0260892	Fmr1/Bmp7/Pten/Rtn4/Slc6a4/Adcy6/Gdf11/Aatk/Itgb1/Vim/Draxin/Arhgap4/Irx3/Adgrg1/Thy1/Neo1/Inppl1/Lpar1/Rap1gap2/Dusp10/Dnm3/Cftr/Inpp5f/Rtn4r/Shb/Rtn4rl1/Efna5/Tacstd2/H2-K1/H2-D1/Cdkn2b/Fat3	32
BP	GO:0032970	regulation of actin filament-based process	32/1031	339/20349	0.0005567	0.0260892	Hip1r/Jup/Cnn2/Mef2c/Spire2/Pfn1/Itgb3/Pecam1/Sptb/Sh3bp1/Pdxp/Dsc2/Stau2/Spta1/Nckap1/Tmod1/Fscn1/Add2/Vasp/Cttn/Arhgef5/Kcne3/Cdc42ep3/Lpar1/Prex1/Arhgef10l/Cdc42ep4/Dsg2/Efna5/Tacstd2/Actr3b/Cdc42ep5	32
BP	GO:0031346	positive regulation of cell projection organization	37/1031	413/20349	0.000586048	0.0272005	Fmr1/Tiam1/Rala/Bmp7/Pfn1/Mapt/Fyn/Rab21/Dlg5/D16Ertd472e/Ache/Il6/Itgb1/Stau2/Serpine2/Nckap1/Dvl1/Cxcl5/Fscn1/Plxnd1/L1cam/Gpm6a/Fez1/P2ry2/Tbc1d24/Cdc42ep3/Ccr7/Sema7a/Lpar1/Camk1d/Dnm3/Cdc42ep4/Reln/Tubb2b/Efna5/Cntn1/Cdc42ep5	37
BP	GO:0046847	filopodium assembly	10/1031	58/20349	0.000605674	0.0278437	Fmr1/Rala/Spata13/Sh3bp1/Stau2/Itga6/Fscn1/Gpm6a/Ccr7/Dnm3	10
BP	GO:0002705	positive regulation of leukocyte mediated immunity	15/1031	114/20349	0.000636831	0.0289998	Stat6/Stxbp2/Adora2b/Il13/Il6/Stx4a/Sash3/Cadm1/Malt1/Arid5a/Ptafr/H2-Q9/H2-K1/H2-D1/Sh2d1b2	15
BP	GO:1903708	positive regulation of hemopoiesis	21/1031	190/20349	0.000664097	0.0299589	Lgals9/Mpl/Kitl/Itgb3/Ap3b1/Adam8/Il6/Gfi1b/Fam210b/Tal1/Pf4/Sash3/Il34/Ets1/Ccl5/Ccr7/Dusp10/Shb/Pik3r6/Hbb-b2/Zbtb16	21
BP	GO:0002709	regulation of T cell mediated immunity	10/1031	59/20349	0.00069668	0.030663	Slamf1/Il6/Smad7/Sash3/Malt1/Dpp4/Arid5a/H2-Q9/H2-K1/H2-D1	10
BP	GO:0042267	natural killer cell mediated cytotoxicity	10/1031	59/20349	0.00069668	0.030663	Lgals9/Havcr2/Cadm1/Stx11/Serpinb9/Pik3r6/Igf2/Unc13d/Arrb2/Sh2d1b2	10
BP	GO:0071887	leukocyte apoptotic process	15/1031	115/20349	0.000698764	0.030663	Cd44/Mef2c/Pten/Cd274/Kitl/Adam8/Il6/Bcl2l11/Nr4a3/Ccl5/Ccr7/Cdkn2a/Serpinb9/Lgals3/Hsh2d	15
BP	GO:1901699	cellular response to nitrogen compound	42/1031	494/20349	0.000754668	0.0325268	Cdh1/Fmr1/Jup/Stat6/Hdac9/Mef2c/Gabpa/Pten/Ahr/Socs2/Grb10/Slc6a4/Pdxp/Hsf1/Adcy6/Tmem173/Cdk2/Atp2b4/Capn2/Ptpra/Dnmt3b/Casp6/Nr4a3/Spaar/Agtrap/Itpr1/Cish/Inppl1/Ccnd3/Thbs1/Mars/Chrm4/Cftr/Pde3a/Itpr3/Rgs8/Igf2/Htr1b/Grm5/Selenon/Rab31/Flot1	42
BP	GO:0018108	peptidyl-tyrosine phosphorylation	29/1031	302/20349	0.000754713	0.0325268	Il12rb1/Cd44/Yes1/Fyn/Kitl/Prmt2/Il13/Itgb3/Pecam1/Hsf1/Chmp6/Aatk/Il6/Itgb1/Pdgfa/Sla2/Errfi1/Vegfc/Thy1/Styk1/Ccl5/Inpp5f/Reln/Igf2/Efna5/Grm5/Cntn1/Arrb2/Sh2d1b2	29
BP	GO:0008154	actin polymerization or depolymerization	20/1031	179/20349	0.000769683	0.03259	Hip1r/Spire2/Pfn1/Pecam1/Sptb/Sh3bp1/Pdxp/Msrb2/Spta1/Nckap1/Tmod1/Cap1/Add2/Vasp/Cttn/Cdc42ep3/Prex1/Cdc42ep4/Actr3b/Cdc42ep5	20
BP	GO:0017157	regulation of exocytosis	20/1031	179/20349	0.000769683	0.03259	Fmr1/Lgals9/Stxbp2/Rala/Cadps2/Adora2b/Rab21/Il13/Rph3al/Snca/Syt13/Sytl1/Stx4a/Vps4a/Styk1/Cftr/Sytl3/Ptafr/Unc13d/Rab7	20
BP	GO:0002724	regulation of T cell cytokine production	6/1031	23/20349	0.00079971	0.0332776	Slamf1/Il6/Smad7/Sash3/Malt1/Arid5a	6
BP	GO:0050901	leukocyte tethering or rolling	6/1031	23/20349	0.00079971	0.0332776	Elane/Ccl25/Itgb1/Add2/Selplg/Ptafr	6
BP	GO:0030031	cell projection assembly	40/1031	466/20349	0.000830688	0.0342712	Fmr1/Ocrl/Rala/Zmynd10/Tctex1d2/Pfn1/Dbnl/Spata13/Sh3bp1/Parvb/1110004E09Rik/Rsph9/Ehd3/Ehd1/Pdgfa/Stau2/Nckap1/Itga6/Fscn1/Emp1/Cttn/Gpm6a/Inppl1/Mtss1l/Ccl5/Cdc42ep3/Ccr7/Lpar1/Cc2d2a/Ccdc40/Ccdc114/Dnm3/Cdc42ep4/Tacstd2/Nudcd3/Syne2/Cdc42ep5/Rhog/Dnah7a/Dnah7c	40
BP	GO:0018212	peptidyl-tyrosine modification	29/1031	305/20349	0.000882321	0.0360929	Il12rb1/Cd44/Yes1/Fyn/Kitl/Prmt2/Il13/Itgb3/Pecam1/Hsf1/Chmp6/Aatk/Il6/Itgb1/Pdgfa/Sla2/Errfi1/Vegfc/Thy1/Styk1/Ccl5/Inpp5f/Reln/Igf2/Efna5/Grm5/Cntn1/Arrb2/Sh2d1b2	29
BP	GO:0036120	cellular response to platelet-derived growth factor stimulus	5/1031	16/20349	0.000903745	0.0364062	Yes1/Fyn/Itgb3/Mtss1l/Mars	5
BP	GO:0006898	receptor-mediated endocytosis	22/1031	208/20349	0.000905994	0.0364062	Fmr1/Hip1r/Sh3gl1/Rab21/Dbnl/Amph/Ache/Itgb1/Snca/Cap1/Cttn/Ramp1/Ldlrap1/Ccr7/Dnm3/Inpp5f/Ldlrad3/Htr1b/Rab31/Flot1/Arrb2/Btbd9	22
BP	GO:0002228	natural killer cell mediated immunity	10/1031	61/20349	0.000912607	0.0364062	Lgals9/Havcr2/Cadm1/Stx11/Serpinb9/Pik3r6/Igf2/Unc13d/Arrb2/Sh2d1b2	10
BP	GO:0031349	positive regulation of defense response	28/1031	292/20349	0.00094284	0.037174	Lgals9/Irf3/Mef2c/Adora2b/Havcr2/Tmem173/Pdcd4/Adam8/Irf7/Il6/Snca/Fcnb/Ets1/Cadm1/Mapkapk3/Gpsm3/Ccl5/Ccr7/Rftn1/Lgr4/Gja1/S100a8/Flot1/Irak4/Arrb2/Irgm2/Sh2d1b2/Wdfy1	28
BP	GO:0010631	epithelial cell migration	24/1031	236/20349	0.000947257	0.037174	Hdac9/Pten/Pfn1/Rtn4/Itgb3/Pecam1/Capn7/Sh3bp1/Cyp1b1/Adam8/Itgb1/Plxnd1/Vegfc/Ets1/Jcad/Dpp4/Prkx/Dusp10/Plekhg5/Thbs1/Ltb4r2/Amot/Tacstd2/Zfp580	24
BP	GO:1903555	regulation of tumor necrosis factor superfamily cytokine production	16/1031	131/20349	0.000973079	0.0378795	Lgals9/Slamf1/Cd34/Cd274/Havcr2/Hsf1/Tbc1d23/Adam8/Errfi1/Pf4/Sash3/Arid5a/Ccr7/Thbs1/Ptafr/Arrb2	16
BP	GO:1904030	negative regulation of cyclin-dependent protein kinase activity	6/1031	24/20349	0.00102099	0.0390761	Cdkn1b/Pten/Lats2/Cdk5rap1/Cdkn2a/Camk2n1	6
BP	GO:0008064	regulation of actin polymerization or depolymerization	18/1031	157/20349	0.00102505	0.0390761	Hip1r/Spire2/Pfn1/Pecam1/Sptb/Sh3bp1/Pdxp/Spta1/Nckap1/Tmod1/Add2/Vasp/Cttn/Cdc42ep3/Prex1/Cdc42ep4/Actr3b/Cdc42ep5	18
BP	GO:0051648	vesicle localization	22/1031	210/20349	0.00102811	0.0390761	Fmr1/Sh3gl1/Pten/Cadps2/Amph/Ap3b1/Dpysl2/Cdh2/Cplx2/Snca/Syt13/Sytl1/Stx4a/Ap3m2/Syn1/Stx11/Mreg/Dnm3/Sytl3/1190002N15Rik/Bloc1s2/Btbd9	22
BP	GO:0051258	protein polymerization	24/1031	238/20349	0.00106517	0.039227	Mx1/Hip1r/Cdkn1b/Spire2/Pfn1/Mapt/Pecam1/Sptb/Msrb2/Snca/Spta1/Nckap1/Tmod1/Add2/Vasp/Cttn/Cdc42ep3/Prex1/Dnm3/Eml2/Cdc42ep4/Actr3b/Gda/Cdc42ep5	24
BP	GO:0090132	epithelium migration	24/1031	238/20349	0.00106517	0.039227	Hdac9/Pten/Pfn1/Rtn4/Itgb3/Pecam1/Capn7/Sh3bp1/Cyp1b1/Adam8/Itgb1/Plxnd1/Vegfc/Ets1/Jcad/Dpp4/Prkx/Dusp10/Plekhg5/Thbs1/Ltb4r2/Amot/Tacstd2/Zfp580	24
BP	GO:0007162	negative regulation of cell adhesion	25/1031	252/20349	0.00107047	0.039227	Cdh1/Lgals9/Cd44/Pten/Tnfaip8l2/Cd274/Havcr2/Dlg5/Ccl25/Cyp1b1/Adam8/Smad7/Serpine2/Mad2l2/Plxnd1/Thbs1/Cdkn2a/Epcam/Dact2/Efna5/Lgals3/Tacstd2/Lax1/Jam2/Spint2	25
BP	GO:0042269	regulation of natural killer cell mediated cytotoxicity	8/1031	42/20349	0.00107132	0.039227	Lgals9/Havcr2/Cadm1/Serpinb9/Pik3r6/Igf2/Arrb2/Sh2d1b2	8
BP	GO:0072503	cellular divalent inorganic cation homeostasis	38/1031	442/20349	0.00107536	0.039227	Cacnb3/Fyn/Stc2/Il13/Itgb3/Grin2c/Micu2/Grina/Adcy5/Slc30a6/Slc39a6/Itgb1/Snca/Atp2b4/Slc30a2/Chrna9/Kel/Itpr1/Stim1/Mt2/Thy1/Trpa1/P2ry2/Fkbp1a/Gna15/Ccl5/Atp13a4/Lpar1/Stim2/Itpr3/Ric3/Gja1/Selenon/1600014C10Rik/Slc24a3/Tmem203/Bnip3/Fam155a	38
BP	GO:0030832	regulation of actin filament length	18/1031	158/20349	0.00110338	0.039227	Hip1r/Spire2/Pfn1/Pecam1/Sptb/Sh3bp1/Pdxp/Spta1/Nckap1/Tmod1/Add2/Vasp/Cttn/Cdc42ep3/Prex1/Cdc42ep4/Actr3b/Cdc42ep5	18
BP	GO:0098742	cell-cell adhesion via plasma-membrane adhesion molecules	18/1031	158/20349	0.00110338	0.039227	Cdh1/Lgals9/Cadm3/Scarf2/Pecam1/Cldn1/Nectin3/Cxadr/Cdh2/Dsc2/L1cam/Cadm1/Dsg2/Epcam/Jaml/Smagp/Fat3/Gypc	18
BP	GO:0042542	response to hydrogen peroxide	14/1031	108/20349	0.00110522	0.039227	Stat6/Ppif/Hsf1/Cyp1b1/Il6/Kpna4/Casp6/Nr4a3/Hp/Trpa1/Oser1/Cdkn2a/Zfp580/Bnip3	14
BP	GO:0071621	granulocyte chemotaxis	14/1031	108/20349	0.00110522	0.039227	Slamf1/Cxadr/Ccl25/Cxcl5/Pf4/Ccl17/Ccl5/Ccr7/Camk1d/Prex1/Thbs1/Jaml/Lgals3/S100a8	14
BP	GO:0045580	regulation of T cell differentiation	16/1031	133/20349	0.0011457	0.0403672	Lgals9/Cd44/Ap3b1/Sos1/Adam8/Il6/Smad7/Zbtb7b/Sash3/Ccr7/Dusp10/Cdkn2a/Shb/Pik3r6/Zbtb16/Sox13	16
BP	GO:0120031	plasma membrane bounded cell projection assembly	39/1031	459/20349	0.00115838	0.0404322	Fmr1/Ocrl/Rala/Zmynd10/Tctex1d2/Pfn1/Dbnl/Spata13/Sh3bp1/Parvb/1110004E09Rik/Rsph9/Ehd3/Ehd1/Stau2/Nckap1/Itga6/Fscn1/Emp1/Cttn/Gpm6a/Inppl1/Mtss1l/Ccl5/Cdc42ep3/Ccr7/Lpar1/Cc2d2a/Ccdc40/Ccdc114/Dnm3/Cdc42ep4/Tacstd2/Nudcd3/Syne2/Cdc42ep5/Rhog/Dnah7a/Dnah7c	39
BP	GO:0050808	synapse organization	27/1031	282/20349	0.00117818	0.0404322	Cdh1/Fmr1/Tiam1/Cacnb3/Mef2c/Cacna2d2/Pten/Mapt/Dbnl/Dlg5/Ache/Cdh2/Snca/Stau2/Dvl1/Plxnd1/L1cam/Gpm6a/Cadm1/Bsn/Myo6/Tpbg/Dnm3/Reln/Mdga1/Efna5/Grm5	27
BP	GO:0043542	endothelial cell migration	18/1031	159/20349	0.00118676	0.0404322	Hdac9/Pten/Itgb3/Pecam1/Sh3bp1/Cyp1b1/Adam8/Itgb1/Plxnd1/Vegfc/Ets1/Jcad/Dpp4/Prkx/Plekhg5/Thbs1/Amot/Zfp580	18
BP	GO:0090130	tissue migration	24/1031	240/20349	0.00119555	0.0404322	Hdac9/Pten/Pfn1/Rtn4/Itgb3/Pecam1/Capn7/Sh3bp1/Cyp1b1/Adam8/Itgb1/Plxnd1/Vegfc/Ets1/Jcad/Dpp4/Prkx/Dusp10/Plekhg5/Thbs1/Ltb4r2/Amot/Tacstd2/Zfp580	24
BP	GO:0048640	negative regulation of developmental growth	13/1031	97/20349	0.00120377	0.0404322	Pten/Socs2/Stc2/Rtn4/Slc6a4/Cxadr/Aatk/Draxin/Arhgap4/Dusp10/Rtn4r/Gja1/Mapk11	13
BP	GO:2000106	regulation of leukocyte apoptotic process	13/1031	97/20349	0.00120377	0.0404322	Cd44/Mef2c/Pten/Cd274/Kitl/Adam8/Nr4a3/Ccl5/Ccr7/Cdkn2a/Serpinb9/Lgals3/Hsh2d	13
BP	GO:0036119	response to platelet-derived growth factor	5/1031	17/20349	0.00122725	0.0404322	Yes1/Fyn/Itgb3/Mtss1l/Mars	5
BP	GO:0002822	regulation of adaptive immune response based on somatic recombination of immune receptors built from immunoglobulin superfamily domains	16/1031	134/20349	0.00124129	0.0404322	Il12rb1/Stat6/Il27ra/Mef2c/Slamf1/Havcr2/Il6/Smad7/Sash3/Malt1/Dpp4/Arid5a/Ccr7/H2-Q9/H2-K1/H2-D1	16
BP	GO:0050921	positive regulation of chemotaxis	16/1031	134/20349	0.00124129	0.0404322	Tiam1/Tnfsf14/Slamf1/Pla2g7/Cxcl5/Pf4/Stx4a/Vegfc/Gpsm3/Ccl5/Ccr7/Lpar1/Camk1d/Thbs1/Tubb2b/Zfp580	16
BP	GO:0071706	tumor necrosis factor superfamily cytokine production	16/1031	134/20349	0.00124129	0.0404322	Lgals9/Slamf1/Cd34/Cd274/Havcr2/Hsf1/Tbc1d23/Adam8/Errfi1/Pf4/Sash3/Arid5a/Ccr7/Thbs1/Ptafr/Arrb2	16
BP	GO:0002474	antigen processing and presentation of peptide antigen via MHC class I	8/1031	43/20349	0.0012586	0.0404322	H2-T24/H2-Q7/H2-Q9/H2-K1/H2-Q8/H2-Q6/H2-D1/H2-L	8
BP	GO:0002707	negative regulation of lymphocyte mediated immunity	8/1031	43/20349	0.0012586	0.0404322	Lgals9/Slamf1/Havcr2/Smad7/Serpinb9/Igf2/Arrb2/Sh2d1b2	8
BP	GO:0002715	regulation of natural killer cell mediated immunity	8/1031	43/20349	0.0012586	0.0404322	Lgals9/Havcr2/Cadm1/Serpinb9/Pik3r6/Igf2/Arrb2/Sh2d1b2	8
BP	GO:0050731	positive regulation of peptidyl-tyrosine phosphorylation	19/1031	173/20349	0.00126482	0.0404322	Cd44/Yes1/Fyn/Kitl/Il13/Itgb3/Pecam1/Hsf1/Il6/Itgb1/Vegfc/Ccl5/Reln/Igf2/Efna5/Grm5/Cntn1/Arrb2/Sh2d1b2	19
BP	GO:0071417	cellular response to organonitrogen compound	35/1031	401/20349	0.0012826	0.0405036	Cdh1/Jup/Hdac9/Mef2c/Gabpa/Pten/Ahr/Socs2/Grb10/Slc6a4/Pdxp/Hsf1/Adcy6/Cdk2/Atp2b4/Capn2/Ptpra/Dnmt3b/Casp6/Nr4a3/Spaar/Agtrap/Itpr1/Cish/Inppl1/Ccnd3/Mars/Cftr/Pde3a/Itpr3/Igf2/Htr1b/Grm5/Selenon/Rab31	35
BP	GO:0050768	negative regulation of neurogenesis	28/1031	298/20349	0.00128383	0.0405036	Fmr1/Bmp7/Pten/Rtn4/Slc6a4/Adcy6/Gdf11/Aatk/Itgb1/Vim/Draxin/Arhgap4/Irx3/Adgrg1/Thy1/Neo1/Inppl1/Lpar1/Rap1gap2/Dusp10/Dnm3/Inpp5f/Rtn4r/Rtn4rl1/H2-K1/H2-D1/Cdkn2b/Fat3	28
BP	GO:0019882	antigen processing and presentation	13/1031	98/20349	0.00132488	0.0415272	Ap3b1/Rab6a/Ccr7/Rftn1/Thbs1/H2-T24/H2-Q7/H2-Q9/H2-K1/H2-Q8/H2-Q6/H2-D1/H2-L	13
BP	GO:0070570	regulation of neuron projection regeneration	7/1031	34/20349	0.00135621	0.0419642	Pten/Rtn4/Thy1/Neo1/Inpp5f/Rtn4r/Rtn4rl1	7
BP	GO:2000108	positive regulation of leukocyte apoptotic process	7/1031	34/20349	0.00135621	0.0419642	Cd44/Mef2c/Cd274/Adam8/Nr4a3/Ccl5/Cdkn2a	7
BP	GO:0002253	activation of immune response	29/1031	314/20349	0.00138468	0.0425723	Lgals9/Cacnb3/Mef2c/Fyn/Havcr2/Tmem173/Adam8/Irf7/Cd55b/Fcnb/Nr4a3/Thy1/Mapkapk3/Malt1/Ccr7/Rftn1/Mill2/Ubash3a/Klhl6/Shb/Lgr4/Lgals3/Lax1/Skap1/Flot1/Irak4/Arrb2/Irgm2/Wdfy1	29
BP	GO:0002460	adaptive immune response based on somatic recombination of immune receptors built from immunoglobulin superfamily domains	24/1031	243/20349	0.00141683	0.042704	Il12rb1/Stat6/Il27ra/Mef2c/Slamf1/Havcr2/Irf7/Il6/Smad7/Cd55b/Ctsc/Sash3/Malt1/Dpp4/Arid5a/Ccr7/Stx11/Rftn1/Klhl6/Serpinb9/Unc13d/H2-Q9/H2-K1/H2-D1	24
BP	GO:0031589	cell-substrate adhesion	28/1031	300/20349	0.00141907	0.042704	Tiam1/Bcam/Pten/Cd34/Itgb3/Pecam1/Ccl25/Smoc2/Adam8/Itgb1/Itga6/Bcl2l11/Cttn/L1cam/Vegfc/Plekha2/Thy1/Tesk2/Edil3/Prkx/Fermt2/Prex1/Thbs1/Cdkn2a/Efna5/Tacstd2/Lypd3/Unc13d	28
BP	GO:0002690	positive regulation of leukocyte chemotaxis	12/1031	87/20349	0.00142435	0.042704	Tnfsf14/Slamf1/Pla2g7/Cxcl5/Pf4/Vegfc/Gpsm3/Ccl5/Ccr7/Camk1d/Thbs1/Zfp580	12
BP	GO:0030593	neutrophil chemotaxis	12/1031	87/20349	0.00142435	0.042704	Cxadr/Ccl25/Cxcl5/Pf4/Ccl17/Ccl5/Ccr7/Camk1d/Prex1/Jaml/Lgals3/S100a8	12
BP	GO:0051607	defense response to virus	21/1031	202/20349	0.00145617	0.0433885	Mx1/Il12rb1/Irf3/Zmynd11/Bnip3l/Cxadr/Ifngr2/Tmem173/Ifitm1/Irf7/Il6/Tagap/Ccl5/Prf1/Gbp2b/Mill2/Unc13d/H2-Q9/Ifitm2/Fv1/Bnip3	21
BP	GO:0030041	actin filament polymerization	17/1031	149/20349	0.00147265	0.0436105	Hip1r/Spire2/Pfn1/Pecam1/Sptb/Msrb2/Spta1/Nckap1/Tmod1/Add2/Vasp/Cttn/Cdc42ep3/Prex1/Cdc42ep4/Actr3b/Cdc42ep5	17
BP	GO:0061564	axon development	38/1031	451/20349	0.00154664	0.0453139	Smo/Tiam1/Bmp7/Pten/Mapt/Unc5b/Rab21/Rtn4/Dpysl2/Ache/Cdh2/Aatk/Itgb1/Vim/Nr4a3/Draxin/Dvl1/Kel/Plxnd1/Vasp/Cttn/Arhgap4/L1cam/Thy1/Fez1/Robo3/Neo1/Gbx2/Ntn3/Sema7a/Inpp5f/Reln/Rtn4r/Tubb2b/Rtn4rl1/Efna5/Flot1/Tubb3	38
BP	GO:0044843	cell cycle G1/S phase transition	19/1031	176/20349	0.00154895	0.0453139	Ccnd2/Ranbp3/Cdkn1b/Pten/Prmt2/Klf11/Camk2g/Lats2/Fhl1/Cdk2/Itgb1/Atp2b4/Pim2/Tjp3/Rhou/Cdkn2a/Ube2e2/Cdkn2b/Sox4	19
BP	GO:0007409	axonogenesis	36/1031	421/20349	0.00157555	0.0454504	Smo/Tiam1/Bmp7/Pten/Mapt/Unc5b/Rab21/Rtn4/Dpysl2/Ache/Cdh2/Aatk/Itgb1/Vim/Nr4a3/Draxin/Dvl1/Kel/Plxnd1/Vasp/Cttn/Arhgap4/L1cam/Thy1/Fez1/Robo3/Neo1/Gbx2/Ntn3/Sema7a/Reln/Rtn4r/Tubb2b/Efna5/Flot1/Tubb3	36
BP	GO:0034116	positive regulation of heterotypic cell-cell adhesion	4/1031	11/20349	0.00162303	0.0454504	Cd44/Bmp7/Thy1/Flot1	4
BP	GO:0044331	cell-cell adhesion mediated by cadherin	4/1031	11/20349	0.00162303	0.0454504	Cdh2/Mad2l2/Epcam/Flot1	4
BP	GO:1904321	response to forskolin	4/1031	11/20349	0.00162303	0.0454504	Adcy5/Adcy6/Cftr/Efna5	4
BP	GO:1904322	cellular response to forskolin	4/1031	11/20349	0.00162303	0.0454504	Adcy5/Adcy6/Cftr/Efna5	4
BP	GO:0021542	dentate gyrus development	5/1031	18/20349	0.00162894	0.0454504	Smo/Pten/Btg2/Reln/Emx2	5
BP	GO:0034138	toll-like receptor 3 signaling pathway	5/1031	18/20349	0.00162894	0.0454504	Lgals9/Havcr2/Rftn1/Flot1/Wdfy1	5
BP	GO:0042572	retinol metabolic process	5/1031	18/20349	0.00162894	0.0454504	Cyp1b1/Rdh10/Aldh1a1/Ttr/Dhrs3	5
BP	GO:0098900	regulation of action potential	9/1031	55/20349	0.00164927	0.0457529	Fmr1/Jup/Cacnb3/Cxadr/Dsc2/Trpa1/Kcne3/Ptpn3/Dsg2	9
BP	GO:0030833	regulation of actin filament polymerization	16/1031	138/20349	0.00169376	0.0463964	Hip1r/Spire2/Pfn1/Pecam1/Sptb/Spta1/Nckap1/Tmod1/Add2/Vasp/Cttn/Cdc42ep3/Prex1/Cdc42ep4/Actr3b/Cdc42ep5	16
BP	GO:0002279	mast cell activation involved in immune response	8/1031	45/20349	0.00171091	0.0463964	Stxbp2/Adora2b/Il13/Cplx2/Nr4a3/Lat/Styk1/Unc13d	8
BP	GO:0043300	regulation of leukocyte degranulation	8/1031	45/20349	0.00171091	0.0463964	Lgals9/Stxbp2/Adora2b/Il13/Stx4a/Styk1/Ptafr/Unc13d	8
BP	GO:0043303	mast cell degranulation	8/1031	45/20349	0.00171091	0.0463964	Stxbp2/Adora2b/Il13/Cplx2/Nr4a3/Lat/Styk1/Unc13d	8
BP	GO:0000082	G1/S transition of mitotic cell cycle	18/1031	165/20349	0.00180789	0.0484372	Ccnd2/Ranbp3/Cdkn1b/Pten/Prmt2/Klf11/Camk2g/Lats2/Fhl1/Cdk2/Itgb1/Pim2/Tjp3/Rhou/Cdkn2a/Ube2e2/Cdkn2b/Sox4	18
BP	GO:0006909	phagocytosis	18/1031	165/20349	0.00180789	0.0484372	Cnn2/Pten/Abca1/Slamf1/Elane/Pecam1/Sh3bp1/Fcnb/Pear1/Ccr7/Camk1d/Thbs1/Arhgap12/Cebpe/Prtn3/Unc13d/Ncf4/Rab7	18
BP	GO:0045216	cell-cell junction organization	20/1031	192/20349	0.00182232	0.0484372	Cdh1/Jup/Pten/Grhl1/Dlg5/Cldn1/Cxadr/Itgb1/Smad7/Fscn1/Rassf8/Cttn/Kifc3/Thy1/Tesk2/Fermt2/Dsg2/Efna5/Gja1/Prtn3	20
BP	GO:0048015	phosphatidylinositol-mediated signaling	16/1031	139/20349	0.0018263	0.0484372	Fyn/Unc5b/Pdgfa/Serpine2/Pear1/Pik3c2a/Fbxl2/Ptpn13/Ccl5/Prr5/Inpp5f/Reln/Nyap1/1190002N15Rik/Pik3r6/Ptafr	16
BP	GO:1902903	regulation of supramolecular fiber organization	28/1031	306/20349	0.00190118	0.0498499	Hip1r/Cdkn1b/Mef2c/Spire2/Pfn1/Mapt/Pecam1/Sptb/Sh3bp1/Pdxp/Snca/Spta1/Nckap1/Tmod1/Add2/Vasp/Cttn/Arhgef5/Cdc42ep3/Lpar1/Prex1/Eml2/Arhgef10l/Cdc42ep4/Tacstd2/Actr3b/Gda/Cdc42ep5	28
BP	GO:0032418	lysosome localization	10/1031	67/20349	0.00190906	0.0498499	Stxbp2/Adora2b/Il13/Cplx2/Nr4a3/Lat/Styk1/Bloc1s2/Unc13d/Hps6	10
BP	GO:0046620	regulation of organ growth	13/1031	102/20349	0.00191522	0.0498499	Smo/Mef2c/Cacna2d2/Pten/Ahr/Trip10/Slc6a4/Lats2/Cxadr/Bcl2l11/Sash3/Gja1/Mapk11	13
BP	GO:0033028	myeloid cell apoptotic process	7/1031	36/20349	0.00192692	0.0498499	Cd44/Mef2c/Pten/Kitl/Il6/Ccl5/Cdkn2a	7
BP	GO:0051961	negative regulation of nervous system development	29/1031	321/20349	0.00193121	0.0498499	Fmr1/Bmp7/Pten/Rtn4/Slc6a4/Adcy6/Gdf11/Aatk/Itgb1/Vim/Draxin/Arhgap4/Irx3/Adgrg1/Thy1/Neo1/Inppl1/Lpar1/Rap1gap2/Dusp10/Dnm3/Inpp5f/Mdga1/Rtn4r/Rtn4rl1/H2-K1/H2-D1/Cdkn2b/Fat3	29
CC	GO:0005912	adherens junction	55/1047	464/20585	4.77265e-09	1.76222e-06	Cdh1/Jup/Lin7b/Cnn2/Cd44/Cadm3/Rala/Scarf2/Yes1/Pfn1/Rab21/Klf11/Itgb3/Dlg5/Tgm1/Sh3bp1/Parvb/Nectin3/Cxadr/Fhl1/Ehd3/Cdh2/Dsc2/Limd1/Itgb1/Smad7/Capn2/Vim/Nckap1/Itga6/Frmd5/Cap1/Kras/Vasp/Cttn/L1cam/Kifc3/Thy1/Cadm1/Fhl3/Jcad/Ccnd3/Dpp4/Capn5/Fermt2/Cdc42ep4/Efna5/Gja1/Smagp/Pdlim1/Flot1/Syne2/Rhog/Hmga1b/Gypc	55
CC	GO:0070161	anchoring junction	56/1047	480/20585	6.12946e-09	1.76222e-06	Cdh1/Jup/Lin7b/Cnn2/Cd44/Cadm3/Rala/Scarf2/Yes1/Pfn1/Rab21/Klf11/Itgb3/Dlg5/Tgm1/Sh3bp1/Parvb/Nectin3/Cxadr/Fhl1/Ehd3/Cdh2/Dsc2/Limd1/Itgb1/Smad7/Capn2/Vim/Nckap1/Itga6/Frmd5/Cap1/Kras/Vasp/Cttn/L1cam/Kifc3/Thy1/Cadm1/Fhl3/Jcad/Ccnd3/Dpp4/Capn5/Fermt2/Cdc42ep4/Dsg2/Efna5/Gja1/Smagp/Pdlim1/Flot1/Syne2/Rhog/Hmga1b/Gypc	56
CC	GO:0098552	side of membrane	56/1047	498/20585	2.25692e-08	4.32576e-06	Cdh1/Il12rb1/Jup/Tiam1/Cd244/Cd44/Pten/Yes1/Abca1/Slamf1/Cd34/Cd274/Mapt/Fyn/Rab21/Il13/Itgb3/Pecam1/Esyt2/Ly6g/Il6/Itgb1/Serpine2/Spta1/Fcnb/Itga6/Sla2/Gnb4/Errfi1/Adgra3/Kras/Gpc4/L1cam/Thy1/C2cd2l/Styk1/Gna15/Stab2/Ldlrap1/Fermt2/Ccr7/Sema7a/Ptpn3/Thbs1/Mill2/Amot/Rgs8/Rtn4r/Rtn4rl1/Efna5/Lgals3/Gypa/H2-Q9/H2-K1/H2-D1/Ly6c1	56
CC	GO:0030027	lamellipodium	27/1047	159/20585	3.25044e-08	4.6725e-06	Cdh1/Dynlt1c/Stxbp2/Cd44/Kitl/Dbnl/Itgb3/Spata13/Sh3bp1/Pdxp/Parvb/Slc39a6/Cdh2/Nckap1/Fscn1/Plxnd1/Vasp/Stx4a/Cttn/Inppl1/Mtss1l/Ptpn13/Dpp4/Plekhg5/Amot/Flot1/Syne2	27
CC	GO:0005913	cell-cell adherens junction	19/1047	99/20585	5.01399e-07	5.76609e-05	Cdh1/Jup/Cadm3/Dlg5/Tgm1/Nectin3/Cxadr/Cdh2/Dsc2/Smad7/Itga6/Kifc3/Cadm1/Cdc42ep4/Gja1/Smagp/Pdlim1/Flot1/Gypc	19
CC	GO:0098589	membrane region	46/1047	416/20585	6.56891e-07	6.29521e-05	Cdh1/Hip1r/Ocrl/Smo/Stat6/Slc2a3/Cavin1/Eno2/Abca1/Fyn/Unc5b/Pecam1/Slc6a4/Adcy5/Cxadr/Adcy6/Cdh2/Itgb1/Cd55b/Capn2/Add2/Itpr1/Kras/Cttn/L1cam/Thy1/Myo6/Gpc1/Kcne3/Ldlrap1/Rftn1/Inpp5f/Mdga1/Rtn4r/Rtn4rl1/Cavin2/Ltb4r1/Selplg/Gja1/Cntn1/Prtn3/Eno1b/Flot1/Arrb2/Tuba1a/H2-D1	46
CC	GO:0045121	membrane raft	39/1047	347/20585	3.10199e-06	0.000222956	Cdh1/Smo/Stat6/Slc2a3/Cavin1/Eno2/Abca1/Fyn/Unc5b/Pecam1/Slc6a4/Adcy5/Cxadr/Adcy6/Cdh2/Itgb1/Cd55b/Capn2/Add2/Itpr1/Kras/L1cam/Thy1/Gpc1/Kcne3/Rftn1/Mdga1/Rtn4r/Rtn4rl1/Cavin2/Ltb4r1/Selplg/Gja1/Cntn1/Prtn3/Eno1b/Flot1/Tuba1a/H2-D1	39
CC	GO:0098857	membrane microdomain	39/1047	347/20585	3.10199e-06	0.000222956	Cdh1/Smo/Stat6/Slc2a3/Cavin1/Eno2/Abca1/Fyn/Unc5b/Pecam1/Slc6a4/Adcy5/Cxadr/Adcy6/Cdh2/Itgb1/Cd55b/Capn2/Add2/Itpr1/Kras/L1cam/Thy1/Gpc1/Kcne3/Rftn1/Mdga1/Rtn4r/Rtn4rl1/Cavin2/Ltb4r1/Selplg/Gja1/Cntn1/Prtn3/Eno1b/Flot1/Tuba1a/H2-D1	39
CC	GO:0009897	external side of plasma membrane	35/1047	309/20585	8.26999e-06	0.000485117	Il12rb1/Cd244/Cd44/Abca1/Slamf1/Cd34/Cd274/Il13/Itgb3/Pecam1/Ly6g/Il6/Itgb1/Serpine2/Fcnb/Itga6/Adgra3/Gpc4/L1cam/Thy1/Stab2/Ccr7/Sema7a/Thbs1/Mill2/Amot/Rtn4r/Rtn4rl1/Efna5/Lgals3/Gypa/H2-Q9/H2-K1/H2-D1/Ly6c1	35
CC	GO:0014069	postsynaptic density	29/1047	234/20585	8.7592e-06	0.000485117	Fmr1/Hip1r/Smo/Tiam1/Dnajb1/Mapt/Fyn/Rtn4/Dbnl/Grin2c/Dlg5/Camk2g/Sharpin/Sos1/Cdh2/Sema4c/Dvl1/Add2/Itpr1/Cadm1/Bsn/Syn1/Dnm3/Chrm4/Camk2n1/Entpd1/Grm5/Arrb2/Bnip3	29
CC	GO:0031252	cell leading edge	38/1047	350/20585	9.2805e-06	0.000485117	Cdh1/Dynlt1c/Hip1r/Tiam1/Stxbp2/Cd44/Mapt/Kitl/Dbnl/Itgb3/Pecam1/Amph/Spata13/Sh3bp1/Pdxp/Parvb/Fgd2/Slc39a6/Cdh2/Itgb1/Vim/Nckap1/Fscn1/Plxnd1/Vasp/Stx4a/Cttn/Thy1/Inppl1/Myo6/Mtss1l/Jcad/Ptpn13/Dpp4/Plekhg5/Amot/Flot1/Syne2	38
CC	GO:0099572	postsynaptic specialization	29/1047	236/20585	1.0335e-05	0.00049522	Fmr1/Hip1r/Smo/Tiam1/Dnajb1/Mapt/Fyn/Rtn4/Dbnl/Grin2c/Dlg5/Camk2g/Sharpin/Sos1/Cdh2/Sema4c/Dvl1/Add2/Itpr1/Cadm1/Bsn/Syn1/Dnm3/Chrm4/Camk2n1/Entpd1/Grm5/Arrb2/Bnip3	29
CC	GO:0032279	asymmetric synapse	29/1047	238/20585	1.21658e-05	0.0005381	Fmr1/Hip1r/Smo/Tiam1/Dnajb1/Mapt/Fyn/Rtn4/Dbnl/Grin2c/Dlg5/Camk2g/Sharpin/Sos1/Cdh2/Sema4c/Dvl1/Add2/Itpr1/Cadm1/Bsn/Syn1/Dnm3/Chrm4/Camk2n1/Entpd1/Grm5/Arrb2/Bnip3	29
CC	GO:0098984	neuron to neuron synapse	29/1047	240/20585	1.42878e-05	0.000586819	Fmr1/Hip1r/Smo/Tiam1/Dnajb1/Mapt/Fyn/Rtn4/Dbnl/Grin2c/Dlg5/Camk2g/Sharpin/Sos1/Cdh2/Sema4c/Dvl1/Add2/Itpr1/Cadm1/Bsn/Syn1/Dnm3/Chrm4/Camk2n1/Entpd1/Grm5/Arrb2/Bnip3	29
CC	GO:0030139	endocytic vesicle	19/1047	126/20585	2.02728e-05	0.000776934	Rala/Abca1/Slamf1/Anxa11/Ehd3/Ehd1/Adam8/Rab43/Myo6/Dpp4/Ldlrap1/Lpar1/Plekhg5/Amot/Inpp5f/AI314180/Rab31/Arrb2/Rab7	19
CC	GO:0005911	cell-cell junction	44/1047	446/20585	2.1619e-05	0.000776934	Cdh1/Jup/Cldn15/Tiam1/Lin7b/Cadm3/Dlg5/Tgm1/Sh3bp1/Pdxp/Cldn1/Nectin3/Cxadr/Cdh2/Dsc2/Limd1/Itgb1/Smad7/Itga6/Aqp3/Fscn1/Rho/Vasp/Lat/Kifc3/Cadm1/Jcad/Tjp3/Dpp4/Plekhg5/Cdc42ep4/Amot/Dsg2/Epcam/Jaml/Gja1/Jam2/Smagp/Pdlim1/Pard6g/Skap1/Flot1/Vamp5/Gypc	44
CC	GO:0030426	growth cone	24/1047	185/20585	2.39392e-05	0.000809707	Dynlt1c/Fmr1/Smo/Tiam1/Eno2/Mapt/Dpysl2/Cxadr/Aatk/Snca/Tpm3/Dvl1/Fscn1/Stim1/Cttn/Arhgap4/L1cam/Gpm6a/Thy1/Fez1/Prex1/Rtn4r/Orai1/Eno1b	24
CC	GO:0005925	focal adhesion	37/1047	357/20585	3.36827e-05	0.00107597	Jup/Cnn2/Cd44/Rala/Scarf2/Yes1/Pfn1/Rab21/Klf11/Itgb3/Parvb/Fhl1/Ehd3/Cdh2/Limd1/Itgb1/Capn2/Vim/Nckap1/Itga6/Cap1/Kras/Vasp/Cttn/L1cam/Thy1/Fhl3/Ccnd3/Dpp4/Capn5/Fermt2/Gja1/Pdlim1/Flot1/Syne2/Rhog/Hmga1b	37
CC	GO:0030427	site of polarized growth	24/1047	190/20585	3.7206e-05	0.00112597	Dynlt1c/Fmr1/Smo/Tiam1/Eno2/Mapt/Dpysl2/Cxadr/Aatk/Snca/Tpm3/Dvl1/Fscn1/Stim1/Cttn/Arhgap4/L1cam/Gpm6a/Thy1/Fez1/Prex1/Rtn4r/Orai1/Eno1b	24
CC	GO:0005924	cell-substrate adherens junction	37/1047	362/20585	4.53738e-05	0.0013045	Jup/Cnn2/Cd44/Rala/Scarf2/Yes1/Pfn1/Rab21/Klf11/Itgb3/Parvb/Fhl1/Ehd3/Cdh2/Limd1/Itgb1/Capn2/Vim/Nckap1/Itga6/Cap1/Kras/Vasp/Cttn/L1cam/Thy1/Fhl3/Ccnd3/Dpp4/Capn5/Fermt2/Gja1/Pdlim1/Flot1/Syne2/Rhog/Hmga1b	37
CC	GO:0030055	cell-substrate junction	37/1047	367/20585	6.06493e-05	0.00166064	Jup/Cnn2/Cd44/Rala/Scarf2/Yes1/Pfn1/Rab21/Klf11/Itgb3/Parvb/Fhl1/Ehd3/Cdh2/Limd1/Itgb1/Capn2/Vim/Nckap1/Itga6/Cap1/Kras/Vasp/Cttn/L1cam/Thy1/Fhl3/Ccnd3/Dpp4/Capn5/Fermt2/Gja1/Pdlim1/Flot1/Syne2/Rhog/Hmga1b	37
CC	GO:0019897	extrinsic component of plasma membrane	21/1047	161/20585	6.98658e-05	0.00182604	Cdh1/Fmr1/Jup/Tiam1/Yes1/Fyn/Esyt2/Cdh2/Smad7/Serpine2/Fcnb/Sla2/Gnb4/Sytl1/Errfi1/Kras/Styk1/Gna15/Fermt2/Sytl3/Rgs8	21
CC	GO:0044295	axonal growth cone	9/1047	37/20585	7.53019e-05	0.00188255	Dynlt1c/Fmr1/Smo/Tiam1/Mapt/Aatk/L1cam/Gpm6a/Rtn4r	9
CC	GO:0042612	MHC class I protein complex	5/1047	12/20585	0.00019779	0.00473871	H2-Q7/H2-K1/H2-Q6/H2-D1/H2-L	5
CC	GO:0098797	plasma membrane protein complex	25/1047	225/20585	0.000209712	0.00482339	Cdh1/Jup/Lin7b/Itgb3/Cdh2/Adam8/Itgb1/Smad7/Itga6/Gnb4/Neo1/Aph1b/Gna15/Fzd8/Ldlrap1/Gja1/Flot1/H2-Q7/H2-Q9/H2-K1/Itgad/H2-Q6/H2-D1/H2-L/Efcab7	25
CC	GO:0019898	extrinsic component of membrane	28/1047	266/20585	0.00022578	0.00489963	Cdh1/Fmr1/Jup/Tiam1/Yes1/Fyn/Esyt2/Cdh2/Smad7/Serpine2/Fcnb/Bcl2l11/Sla2/Gnb4/Sytl1/Errfi1/Kras/Pik3c2a/Bsn/Styk1/Gna15/Fermt2/Sytl3/Rgs8/Pik3r6/Snx32/Efcab7/Rab7	28
CC	GO:0009898	cytoplasmic side of plasma membrane	21/1047	175/20585	0.000230069	0.00489963	Cdh1/Jup/Tiam1/Pten/Yes1/Mapt/Fyn/Rab21/Esyt2/Spta1/Sla2/Gnb4/Errfi1/Kras/C2cd2l/Styk1/Gna15/Ldlrap1/Fermt2/Ptpn3/Rgs8	21
CC	GO:0016323	basolateral plasma membrane	24/1047	216/20585	0.000278234	0.00571373	Cdh1/Lin7b/Cd44/Cd34/Cldn1/Cxadr/Cdh2/Slco3a1/Atp2b4/Itga6/Slc23a2/Aqp3/Stx4a/Cadm1/Aqp9/P2ry2/Ldlrap1/Cftr/Epcam/Entpd1/Orai1/Tacstd2/Flot1/Arrb2	24
CC	GO:0098791	Golgi subcompartment	37/1047	397/20585	0.000297329	0.00589531	Cdh1/Ocrl/Naa60/B4galnt1/Rab21/Rhbdf1/Ap3b1/Scamp1/St3gal6/Scamp3/Rgp1/Lfng/Ccdc91/Rab6a/Stx4a/Bsn/Csgalnact1/Slc9a7/Rhbdd2/Scamp2/March9/B4galnt3/Csgalnact2/1190002N15Rik/Fut10/Fam109b/Tgoln1/Tgoln2/Rab31/H2-Q7/H2-K1/Lyz1/Irgm2/Ncf4/Vamp5/H2-Q6/H2-D1	37
CC	GO:0042581	specific granule	5/1047	13/20585	0.000307966	0.00590268	Stxbp2/Anxa11/Adam8/Stx4a/Camp	5
CC	GO:0098794	postsynapse	42/1047	473/20585	0.000337931	0.00626807	Fmr1/Hip1r/Gabrg1/Smo/Tiam1/Lin7b/Dnajb1/Pten/Cadps2/Mapt/Fyn/Rtn4/Dbnl/Grin2c/Dlg5/Camk2g/Sharpin/Nectin3/Ache/Pja2/Sos1/Cdh2/Apba1/Itgb1/Sema4c/Psmc2/Dvl1/Add2/Itpr1/Stx4a/Cttn/Cadm1/Bsn/Syn1/Lpar1/Dnm3/Chrm4/Camk2n1/Entpd1/Grm5/Arrb2/Bnip3	42
CC	GO:0016328	lateral plasma membrane	10/1047	57/20585	0.000540974	0.00972063	Cdh1/Jup/Cldn15/Cldn1/Vangl1/Dvl1/Dsg2/Epcam/Gja1/Tacstd2	10
CC	GO:0005938	cell cortex	25/1047	240/20585	0.000558367	0.00972913	Cdh1/Hip1r/Eno2/Spire2/Pfn1/Dbnl/Sptb/Sh3bp1/Cdh2/Snca/Spta1/Tpm3/Tmod1/Cap1/Agtrap/Stim1/Cttn/C2cd2l/Bsn/Mtss1l/Frmpd1/Pls1/Eno1b/Flot1/Gypc	25
CC	GO:0044448	cell cortex part	18/1047	151/20585	0.000677705	0.0114612	Cdh1/Eno2/Sptb/Sh3bp1/Cdh2/Spta1/Tpm3/Tmod1/Cap1/Stim1/Cttn/C2cd2l/Bsn/Mtss1l/Pls1/Eno1b/Flot1/Gypc	18
CC	GO:0098562	cytoplasmic side of membrane	21/1047	190/20585	0.000698322	0.0114724	Cdh1/Jup/Tiam1/Pten/Yes1/Mapt/Fyn/Rab21/Esyt2/Spta1/Sla2/Gnb4/Errfi1/Kras/C2cd2l/Styk1/Gna15/Ldlrap1/Fermt2/Ptpn3/Rgs8	21
CC	GO:0031225	anchored component of membrane	19/1047	166/20585	0.000805644	0.0126846	Gfra2/Ly6g/Ache/Cntn3/Gpc4/Thy1/Nt5e/Gpc1/Syn1/Sema7a/Mill2/Mdga1/Rtn4r/Rtn4rl1/Efna5/Cntn1/Lypd3/Gpc6/Ly6c1	19
CC	GO:0042611	MHC protein complex	6/1047	23/20585	0.000816224	0.0126846	H2-Q7/H2-Q9/H2-K1/H2-Q6/H2-D1/H2-L	6
CC	GO:0030863	cortical cytoskeleton	13/1047	95/20585	0.00102499	0.0155097	Cdh1/Sptb/Cdh2/Spta1/Tpm3/Tmod1/Cap1/Cttn/Bsn/Mtss1l/Pls1/Flot1/Gypc	13
CC	GO:0016342	catenin complex	4/1047	10/20585	0.00109162	0.0160944	Cdh1/Jup/Cdh2/Smad7	4
CC	GO:0030175	filopodium	12/1047	85/20585	0.00119831	0.0172256	Fmr1/Kitl/Itgb3/Spata13/Cxadr/Itgb1/Itga6/Fscn1/Vasp/Gpm6a/Morn4/Syne2	12
CC	GO:0055037	recycling endosome	15/1047	121/20585	0.00123528	0.017324	Vipas39/Scamp1/Ehd3/Ehd1/Aatk/Slc9a9/Ldlrap1/Slc9a7/Atp11b/Scamp2/Cftr/Inpp5f/Fam109b/Bloc1s2/Tuba1a	15
CC	GO:0043209	myelin sheath	22/1047	213/20585	0.00130113	0.0177627	Cdh1/Eno2/Rala/Pten/Sept8/Rtn4/Dpysl2/Aco2/Ehd3/Ehd1/Itgb1/Gnb4/Fscn1/Aldoa/Stx4a/Thy1/Syn1/Itpr3/Hbb-b1/Cntn1/Hba-a1/Tuba1a	22
CC	GO:0030133	transport vesicle	26/1047	269/20585	0.00132834	0.0177627	Cttnbp2/Slc2a3/Slc17a8/Ddc/Amph/Scamp1/Apba1/Snca/Sema4c/Tmem163/Syt13/Sytl1/Rab6a/Stx4a/Cadm1/Aph1b/Syn1/Ldlrap1/Stx11/Scamp2/Sytl3/Entpd1/Tgoln1/Tgoln2/Unc13d/Lyz1	26
CC	GO:0001726	ruffle	16/1047	138/20585	0.0017625	0.0230327	Hip1r/Tiam1/Dbnl/Itgb3/Pecam1/Spata13/Pdxp/Fgd2/Itgb1/Nckap1/Fscn1/Cttn/Myo6/Mtss1l/Jcad/Amot	16
CC	GO:0099568	cytoplasmic region	26/1047	277/20585	0.00200976	0.024534	Cdh1/Fmr1/Hip1r/Eno2/Spire2/Pfn1/Dbnl/Sptb/Sh3bp1/Cdh2/Snca/Spta1/Tpm3/Tmod1/Cap1/Agtrap/Stim1/Cttn/C2cd2l/Bsn/Mtss1l/Frmpd1/Pls1/Eno1b/Flot1/Gypc	26
CC	GO:0033267	axon part	23/1047	235/20585	0.00208327	0.024534	Cdh1/Dynlt1c/Fmr1/Smo/Tiam1/Mapt/Slc17a8/Amph/Scamp1/Dpysl2/Prph/Aatk/Cplx2/Snca/L1cam/Gpm6a/Thy1/Cadm1/Bsn/Syn1/Blvrb/Rtn4r/Rab7	23
CC	GO:0098793	presynapse	32/1047	366/20585	0.00209388	0.024534	Cdh1/Cttnbp2/Fmr1/Slc2a3/Cadps2/Slc17a8/Ddc/Amph/Scamp1/Dpysl2/Ache/Prph/Cdh2/Apba1/Got1/Cplx2/Snca/Sema4c/Tmem163/Erc1/Stx4a/L1cam/Cadm1/Bsn/Fkbp1a/Syn1/Stx11/Blvrb/Chrm4/Entpd1/Grm5/Rab7	32
CC	GO:0044291	cell-cell contact zone	11/1047	79/20585	0.00211702	0.024534	Jup/Tiam1/Nectin3/Cxadr/Cdh2/Dsc2/Itgb1/Dsg2/Gja1/Flot1/Vamp5	11
CC	GO:0070971	endoplasmic reticulum exit site	5/1047	19/20585	0.00215591	0.024534	Mia2/H2-Q7/H2-K1/H2-Q6/H2-D1	5
CC	GO:0030136	clathrin-coated vesicle	12/1047	91/20585	0.00217588	0.024534	Hip1r/Ocrl/Scamp1/Dvl1/Myo6/Ldlrap1/Inpp5f/Fam109b/Tgoln1/Tgoln2/Unc13d/Lyz1	12
CC	GO:0031985	Golgi cisterna	9/1047	57/20585	0.00218941	0.024534	Rab21/Csgalnact1/B4galnt3/Csgalnact2/H2-Q7/H2-K1/Lyz1/H2-Q6/H2-D1	9
CC	GO:0031253	cell projection membrane	25/1047	265/20585	0.00226533	0.024534	Hip1r/Smo/Tiam1/Cd44/Slc5a6/Mapt/Itgb3/Slc6a19/Spata13/Pdxp/Adcy6/Prph/Ehd3/Slc39a6/Ehd1/Itgb1/Fscn1/Rho/Thy1/Myo6/Mtss1l/Jcad/Dpp4/Syne2/Efcab7	25
CC	GO:0005766	primary lysosome	4/1047	12/20585	0.002371	0.024534	Stxbp2/Prss57/Anxa11/Prtn3	4
CC	GO:0042582	azurophil granule	4/1047	12/20585	0.002371	0.024534	Stxbp2/Prss57/Anxa11/Prtn3	4
CC	GO:0000323	lytic vacuole	39/1047	476/20585	0.0023894	0.024534	Stxbp2/Nprl2/Cd34/Abca5/Trip10/Nprl3/Prss57/Ap3b1/Anxa11/Tpsab1/Tmem8/Got1/Adam8/Capn2/Tmem63a/Gnb4/Tmem55a/Spaar/Slc30a2/Plbd1/Ctsc/Vps4a/Pon2/P2ry2/Dpp4/Dync1li2/Prf1/March9/Slc17a5/4930486L24Rik/Gja1/Tmem150a/Bloc1s2/Prtn3/Unc13d/Flot1/Clec16a/Hps6/Rab7	39
CC	GO:0005764	lysosome	39/1047	476/20585	0.0023894	0.024534	Stxbp2/Nprl2/Cd34/Abca5/Trip10/Nprl3/Prss57/Ap3b1/Anxa11/Tpsab1/Tmem8/Got1/Adam8/Capn2/Tmem63a/Gnb4/Tmem55a/Spaar/Slc30a2/Plbd1/Ctsc/Vps4a/Pon2/P2ry2/Dpp4/Dync1li2/Prf1/March9/Slc17a5/4930486L24Rik/Gja1/Tmem150a/Bloc1s2/Prtn3/Unc13d/Flot1/Clec16a/Hps6/Rab7	39
CC	GO:0043296	apical junction complex	15/1047	131/20585	0.00273066	0.0269352	Cdh1/Cldn15/Lin7b/Sh3bp1/Cldn1/Nectin3/Cxadr/Vasp/Kifc3/Tjp3/Amot/Epcam/Jaml/Jam2/Pard6g	15
CC	GO:0097386	glial cell projection	5/1047	20/20585	0.00275546	0.0269352	Fmr1/Slc17a8/Adgrg1/Grm5/Lgals3	5
CC	GO:0044431	Golgi apparatus part	39/1047	480/20585	0.00276379	0.0269352	Cdh1/Ocrl/Naa60/B4galnt1/Rab21/Rhbdf1/Ap3b1/Scamp1/St3gal6/Scamp3/Rgp1/Lfng/Ccdc91/Rab6a/Stx4a/Bsn/Csgalnact1/Ldlrap1/Slc9a7/Rhbdd2/Scamp2/March9/B4galnt3/Csgalnact2/1190002N15Rik/Fut10/Fam109b/AI314180/Tgoln1/Tgoln2/Rab31/H2-Q7/H2-K1/Lyz1/Irgm2/Ncf4/Vamp5/H2-Q6/H2-D1	39
CC	GO:0031256	leading edge membrane	15/1047	132/20585	0.00293965	0.0281717	Hip1r/Tiam1/Cd44/Mapt/Itgb3/Amph/Spata13/Pdxp/Slc39a6/Itgb1/Thy1/Myo6/Mtss1l/Jcad/Syne2	15
CC	GO:0015629	actin cytoskeleton	36/1047	444/20585	0.00406488	0.0383165	Cdh1/Cttnbp2/Jup/Cnn2/Yes1/Fyn/Dbnl/Sptb/Pdxp/Myom1/Cdh2/Fscn2/Adam8/Snca/Spta1/Nckap1/Tpm3/Tmod1/Cap1/Fscn1/Add2/Aldoa/Cttn/Fhl3/Myo6/Mtss1l/Cdc42ep3/Fermt2/Myl6b/Bmf/Cdc42ep4/Amot/Pls1/Actr3b/Flot1/H1f0	36
CC	GO:0032580	Golgi cisterna membrane	4/1047	14/20585	0.00441944	0.0409867	Rab21/Csgalnact1/B4galnt3/Csgalnact2	4
CC	GO:0005802	trans-Golgi network	18/1047	180/20585	0.00482792	0.0434035	Cdh1/Ocrl/Rab21/Ap3b1/Scamp1/Ccdc91/Rab6a/Stx4a/Bsn/Slc9a7/Scamp2/March9/Fam109b/Tgoln1/Tgoln2/Rab31/Ncf4/Vamp5	18
CC	GO:0070382	exocytic vesicle	19/1047	194/20585	0.004831	0.0434035	Cttnbp2/Slc2a3/Slc17a8/Ddc/Amph/Scamp1/Apba1/Snca/Sema4c/Tmem163/Sytl1/Rab6a/Stx4a/Cadm1/Syn1/Stx11/Sytl3/Entpd1/Unc13d	19
CC	GO:0032587	ruffle membrane	9/1047	65/20585	0.00542112	0.0479561	Hip1r/Tiam1/Itgb3/Spata13/Pdxp/Itgb1/Myo6/Mtss1l/Jcad	9
MF	GO:0017048	Rho GTPase binding	25/1023	149/20291	1.11872e-07	5.61417e-05	Ocrl/Tiam1/Pfn1/Arhgef25/Rasgrf2/Spata13/Fgd2/Sos1/Nckap1/Arhgef16/Dvl1/Srgap3/Arhgap4/Vps4a/Arhgef5/Mtss1l/Cdc42ep3/Prex1/Plekhg5/Arhgef10l/Cdc42ep4/Plekhg3/Arhgef12/Cdc42ep5/Rab7	25
MF	GO:0051020	GTPase binding	53/1023	488/20291	1.25597e-07	5.61417e-05	Ocrl/Ranbp3/Tiam1/Sh3gl1/Pex5/Dennd2c/Abca1/Cyth4/Pfn1/Arhgef25/Tbc1d15/Slc6a4/Rph3al/Rasgrf2/Spata13/Fgd2/Sos1/Ehd1/Atg16l1/Nckap1/Tbck/Bcar3/Rgp1/Sytl1/Errfi1/Arhgef16/Dvl1/Erc1/Srgap3/Stx4a/Arhgap4/Vps4a/Rasgrp2/Tagap/Arhgef5/Mtss1l/Cdc42ep3/Usp6nl/Prex1/Plekhg5/Chrm4/Arhgef10l/Cdc42ep4/Tbc1d22b/Plekhg3/Unc13d/Eno1b/Arhgef12/Cdc42ep5/Ncf4/Hps6/Bnip3/Rab7	53
MF	GO:0060589	nucleoside-triphosphatase regulator activity	35/1023	285/20291	1.08006e-06	0.000321857	Axin2/Ocrl/Acap1/Ranbp3/Chn2/Dnajb1/Nprl2/Pfn1/Tbc1d15/Nprl3/Ahsa1/Sh3bp1/Dnajb2/Tbck/Dnaja1/Srgap3/Rab6a/Stard8/Arhgap4/Thy1/Mtss1l/Gpsm3/Prr5/Gmip/Cdc42ep3/Arap2/Rap1gap2/Usp6nl/Arhgef10l/Arhgap12/Cdc42ep4/Tbc1d22b/Rgs8/Arhgef12/Cdc42ep5	35
MF	GO:0031267	small GTPase binding	43/1023	394/20291	1.69544e-06	0.00037893	Ocrl/Ranbp3/Tiam1/Pex5/Dennd2c/Abca1/Pfn1/Arhgef25/Tbc1d15/Slc6a4/Rph3al/Rasgrf2/Spata13/Fgd2/Sos1/Ehd1/Nckap1/Tbck/Rgp1/Sytl1/Errfi1/Arhgef16/Dvl1/Erc1/Srgap3/Stx4a/Arhgap4/Vps4a/Arhgef5/Mtss1l/Cdc42ep3/Usp6nl/Prex1/Plekhg5/Arhgef10l/Cdc42ep4/Tbc1d22b/Plekhg3/Unc13d/Arhgef12/Cdc42ep5/Hps6/Rab7	43
MF	GO:0017016	Ras GTPase binding	40/1023	378/20291	8.17368e-06	0.00129968	Ocrl/Ranbp3/Tiam1/Dennd2c/Pfn1/Arhgef25/Tbc1d15/Slc6a4/Rph3al/Rasgrf2/Spata13/Fgd2/Sos1/Ehd1/Nckap1/Tbck/Rgp1/Sytl1/Arhgef16/Dvl1/Erc1/Srgap3/Stx4a/Arhgap4/Vps4a/Arhgef5/Mtss1l/Cdc42ep3/Usp6nl/Prex1/Plekhg5/Arhgef10l/Cdc42ep4/Tbc1d22b/Plekhg3/Unc13d/Arhgef12/Cdc42ep5/Hps6/Rab7	40
MF	GO:0008047	enzyme activator activity	43/1023	420/20291	8.72268e-06	0.00129968	Axin2/Lgals9/Ocrl/Acap1/Ranbp3/Sec14l2/Chn2/Dnajb1/Nprl2/Tbc1d15/Nprl3/Fam20a/Ahsa1/Sh3bp1/Dnajb2/Tbck/Dnaja1/Srgap3/Ctsc/Rab6a/Stx4a/Stard8/Arhgap4/Thy1/Malt1/Mtss1l/Ccl5/Prr5/Gmip/Cdc42ep3/Arap2/Rap1gap2/Usp6nl/Arhgef10l/Arhgap12/Cdc42ep4/Tbc1d22b/Rgs8/Igf2/Arhgef12/Cdc42ep5/Irgm2/Ncf4	43
MF	GO:0043236	laminin binding	9/1023	31/20291	1.49746e-05	0.00191247	Bcam/Ache/Itgb1/Itga6/Plekha2/Gpc1/Thbs1/Lgals3/Lypd3	9
MF	GO:0050840	extracellular matrix binding	12/1023	56/20291	1.80359e-05	0.00201551	Bcam/Itgb3/Ache/Itgb1/Itga6/Plekha2/Adgrg1/Adamts15/Gpc1/Thbs1/Lgals3/Lypd3	12
MF	GO:0005096	GTPase activator activity	28/1023	236/20291	2.38314e-05	0.00227773	Axin2/Ocrl/Acap1/Ranbp3/Chn2/Nprl2/Tbc1d15/Nprl3/Sh3bp1/Tbck/Srgap3/Stard8/Arhgap4/Thy1/Mtss1l/Prr5/Gmip/Cdc42ep3/Arap2/Rap1gap2/Usp6nl/Arhgef10l/Arhgap12/Cdc42ep4/Tbc1d22b/Rgs8/Arhgef12/Cdc42ep5	28
MF	GO:0050839	cell adhesion molecule binding	44/1023	453/20291	2.54779e-05	0.00227773	Cdh1/Jup/Puf60/Sh3gl1/Cnn2/Cadm3/Dnajb1/Pfn1/Rtn4/Dbnl/Itgb3/Ahsa1/Esyt2/Pfkp/Nectin3/Cxadr/Tmem2/Ehd1/Klc2/Adam8/Itgb1/Itga6/Frmd5/Arhgef16/Fscn1/Erc1/Vasp/Aldoa/Cttn/L1cam/Thy1/Cadm1/Neo1/Myo6/Edil3/Sema7a/Thbs1/Dsg2/Epcam/Jaml/Smagp/Pdlim1/Eno1b/Gypc	44
MF	GO:0030695	GTPase regulator activity	29/1023	253/20291	3.2795e-05	0.0024376	Axin2/Ocrl/Acap1/Ranbp3/Chn2/Nprl2/Tbc1d15/Nprl3/Sh3bp1/Tbck/Srgap3/Stard8/Arhgap4/Thy1/Mtss1l/Gpsm3/Prr5/Gmip/Cdc42ep3/Arap2/Rap1gap2/Usp6nl/Arhgef10l/Arhgap12/Cdc42ep4/Tbc1d22b/Rgs8/Arhgef12/Cdc42ep5	29
MF	GO:0005089	Rho guanyl-nucleotide exchange factor activity	13/1023	69/20291	3.5064e-05	0.0024376	Tiam1/Arhgef25/Rasgrf2/Spata13/Fgd2/Sos1/Arhgef16/Arhgef5/Prex1/Plekhg5/Arhgef10l/Plekhg3/Arhgef12	13
MF	GO:0005543	phospholipid binding	37/1023	361/20291	3.5446e-05	0.0024376	Hip1r/Tiam1/Pfn1/Sap30l/Rph3al/Esyt2/Amph/Anxa11/Pla2g7/Fgd2/Pitpnm1/Apba1/Dgka/Snca/Syt13/Sytl1/Itpr1/Plekha5/Pik3c2a/Plekha2/Thy1/C2cd2l/Inppl1/Mtss1l/Ldlrap1/Fermt2/Arap2/Lpar1/Prex1/Thbs1/Sytl3/Itpr3/Cavin2/Snx32/Ptafr/Ncf4/Wdfy1	37
MF	GO:0042605	peptide antigen binding	9/1023	36/20291	5.56983e-05	0.00355673	Dhcr24/H2-T24/H2-Q7/H2-Q9/H2-K1/H2-Q8/H2-Q6/H2-D1/H2-L	9
MF	GO:0035591	signaling adaptor activity	10/1023	52/20291	0.000232288	0.0138444	Socs2/Grb10/Dok2/Sla2/Bcar3/Lat/Ldlrap1/Shb/Skap1/Hsh2d	10
MF	GO:0003924	GTPase activity	27/1023	260/20291	0.000313192	0.0174996	Mx1/Rala/Tubb1/Rab21/Nkiras1/Gnb4/Rhof/Rab19/Rab43/Kras/Rab6a/Eefsec/Gna15/Tbcc/Rhou/Gbp2b/Dnm3/Tubb2b/Rab31/Tubb2a/Tubb3/Rab44/Irgm2/Tuba1a/Rhog/Igtp/Rab7	27
MF	GO:0005085	guanyl-nucleotide exchange factor activity	21/1023	187/20291	0.000504684	0.0265404	Tiam1/Dennd2c/Cyth4/Arhgef25/Rasgrf2/Spata13/Fgd2/Sos1/Bcar3/Rgp1/Arhgef16/Rasgrp2/Tagap/Arhgef5/Prex1/Plekhg5/Chrm4/Arhgef10l/Plekhg3/Arhgef12/Ncf4	21
MF	GO:0030165	PDZ domain binding	15/1023	117/20291	0.000797026	0.0365847	Lin7b/Pten/Grin2c/Cxadr/Apba1/Atp2b4/Arhgef16/Erc1/L1cam/Plekha2/Cadm1/Fzd8/Lpar1/Cftr/Gja1	15
MF	GO:0019902	phosphatase binding	21/1023	194/20291	0.000818297	0.0365847	Cdh1/Fmr1/Jup/Stat6/Vrk3/Cdkn1b/Sh3gl1/Mapt/Pecam1/Ap3b1/Ppp2r2a/Sfi1/Cdh2/Atp2b4/Vim/Itpr1/Ctsc/Fbxl2/Hsf4/Ppp1r18/Skap1	21
MF	GO:0048365	Rac GTPase binding	10/1023	61/20291	0.000878756	0.0365847	Ocrl/Tiam1/Spata13/Nckap1/Dvl1/Srgap3/Arhgap4/Mtss1l/Prex1/Rab7	10
MF	GO:0042608	T cell receptor binding	5/1023	16/20291	0.000883735	0.0365847	Fyn/H2-Q7/H2-K1/H2-Q6/H2-D1	5
MF	GO:0005070	SH3/SH2 adaptor activity	7/1023	32/20291	0.000900294	0.0365847	Grb10/Sla2/Bcar3/Lat/Shb/Skap1/Hsh2d	7
MF	GO:0005088	Ras guanyl-nucleotide exchange factor activity	15/1023	120/20291	0.00103807	0.039338	Tiam1/Dennd2c/Arhgef25/Rasgrf2/Spata13/Fgd2/Sos1/Rgp1/Arhgef16/Arhgef5/Prex1/Plekhg5/Arhgef10l/Plekhg3/Arhgef12	15
MF	GO:0003680	AT DNA binding	4/1023	10/20291	0.00105605	0.039338	Mef2c/Crip1/Hmga1b/H1f0	4
MF	GO:0019903	protein phosphatase binding	17/1023	146/20291	0.00111499	0.0398722	Cdh1/Fmr1/Jup/Stat6/Vrk3/Cdkn1b/Mapt/Pecam1/Ap3b1/Ppp2r2a/Cdh2/Atp2b4/Vim/Itpr1/Fbxl2/Hsf4/Skap1	17
MF	GO:0045296	cadherin binding	28/1023	301/20291	0.00138661	0.0476781	Cdh1/Jup/Puf60/Sh3gl1/Cnn2/Dnajb1/Pfn1/Rtn4/Dbnl/Ahsa1/Esyt2/Pfkp/Tmem2/Ehd1/Klc2/Itgb1/Itga6/Arhgef16/Fscn1/Erc1/Vasp/Aldoa/Cttn/Neo1/Myo6/Epcam/Pdlim1/Eno1b	28

## Sheet: (B) None, down-regulated
Category	ID	Description	GeneRatio	BgRatio	pvalue	padj	geneID	Count
BP	GO:0000280	nuclear division	72/1529	382/20349	2.81835e-13	1.51796e-09	Ube2c/Spag5/Ccne1/Rec8/Calr/Insr/Cdc20/Rad51c/Met/Kif11/Eps8/Ncapg/Birc5/Esr1/Fbxo5/Igf1/Pttg1/Aurkb/Top2a/Trip13/Bmp4/Dscc1/Racgap1/Rps6ka2/Sgo1/Ndc80/Cep192/Pdgfrb/Cdca5/Cd28/Sgo2a/Nek2/Suv39h2/Mastl/Kif18a/Nusap1/Rad51/Knstrn/Bub1/Il1b/Tpx2/Aurka/Ccne2/Kif2c/Stil/Cdca8/Cit/Mad2l1/Kif22/Chek1/Mlh1/Piwil2/Aspm/Brip1/Lif/Ncaph/Fignl1/Stag3/Tacc3/Cep85/Cdkn1c/Ccdc155/Ttk/Eme1/Bub1b/Ccdc8/Ccnb1/Kif…	72
BP	GO:0007059	chromosome segregation	60/1529	300/20349	2.06259e-12	5.55456e-09	Ube2c/Spag5/Ccne1/Rec8/Spc25/Cdc20/Ctnnb1/Rad51c/Kif11/Ncapg/Birc5/Pttg1/Aurkb/Top2a/Trip13/Ska3/Esco2/Dscc1/Racgap1/Sgo1/Ndc80/Cep192/Cdca5/Sgo2a/Nek2/Nuf2/Kif18a/Nusap1/Knstrn/Bub1/Fam83d/Ect2/Pmf1/Ccne2/Kif2c/Stil/Cdca8/Cit/Mad2l1/Kif22/Cenpn/Mlh1/Brip1/Ncaph/Ska1/Stag3/Tacc3/Cep85/Rmi2/Ccdc155/Ttk/Eme1/Bub1b/Ccnb1/Kif14/Cdca2/Kif18b/Espl1/Nsl1/Oip5	60
BP	GO:0048285	organelle fission	74/1529	430/20349	1.35628e-11	2.16289e-08	Ube2c/Spag5/Ccne1/Rec8/Calr/Insr/Cdc20/Rad51c/Met/Kif11/Eps8/Ncapg/Birc5/Esr1/Fbxo5/Igf1/Pttg1/Lpin1/Aurkb/Top2a/Trip13/Bmp4/Dscc1/Racgap1/Rps6ka2/Sgo1/Ndc80/Cep192/Pdgfrb/Cdca5/Cd28/Sgo2a/Nek2/Suv39h2/Mastl/Kif18a/Nusap1/Rad51/Knstrn/Bub1/Il1b/Tpx2/Aurka/Ccne2/Kif2c/Stil/Cdca8/Cit/Mad2l1/Kif22/Chek1/Mlh1/Piwil2/Aspm/Brip1/Lif/Ncaph/Fignl1/Stag3/Tacc3/Cep85/Cdkn1c/Ccdc155/Ttk/Eme1/Bub1b/Ccdc8/Ccn…	74
BP	GO:0140014	mitotic nuclear division	50/1529	236/20349	1.60631e-11	2.16289e-08	Ube2c/Spag5/Insr/Cdc20/Met/Kif11/Eps8/Ncapg/Birc5/Esr1/Fbxo5/Igf1/Pttg1/Aurkb/Bmp4/Dscc1/Racgap1/Sgo1/Ndc80/Cep192/Pdgfrb/Cdca5/Cd28/Nek2/Kif18a/Nusap1/Knstrn/Bub1/Il1b/Tpx2/Aurka/Kif2c/Stil/Cdca8/Cit/Mad2l1/Kif22/Chek1/Ncaph/Tacc3/Cep85/Cdkn1c/Ttk/Bub1b/Ccdc8/Ccnb1/Kif14/Kif18b/Espl1/Nsl1	50
BP	GO:0007346	regulation of mitotic cell cycle	80/1529	489/20349	2.77618e-11	2.9905e-08	Cdc45/Ube2c/Fbxo7/Tpra1/Insr/Ctnnb1/Rad51c/Met/Kif11/Chfr/Timp2/Birc5/Esr1/Fbxo5/Cdk1/Igf1/Pttg1/Map2k6/Top2a/Gpr132/Fgf10/Ecd/Bmp4/App/Ndc80/Map4k3/Cep192/Lmnb1/Pdgfrb/Anxa1/Cdca5/Cd28/Nabp1/Nek2/Nusap1/Bub1/Il1b/Tpx2/Gpsm2/Cks1b/Sdcbp/Brinp1/Pdpn/Plk3/Stil/Rint1/Cdc7/Kntc1/Cit/Gpnmb/Mad2l1/Ddias/Stk26/Eif4ebp1/Fgfr1/Usp2/Chek1/Zwilch/Gadd45a/Tacc3/Cep85/Dtl/Cdkn1c/Ttk/Eme1/Fanci/Bub1b/Ccdc8/Ccn…	80
BP	GO:0000819	sister chromatid segregation	39/1529	161/20349	4.05856e-11	3.64324e-08	Ube2c/Spag5/Rec8/Cdc20/Ctnnb1/Rad51c/Ncapg/Pttg1/Aurkb/Top2a/Dscc1/Racgap1/Sgo1/Ndc80/Cep192/Cdca5/Sgo2a/Nek2/Kif18a/Nusap1/Knstrn/Bub1/Kif2c/Stil/Cdca8/Cit/Mad2l1/Kif22/Ncaph/Stag3/Tacc3/Rmi2/Ttk/Bub1b/Ccnb1/Kif14/Kif18b/Espl1/Nsl1	39
BP	GO:0098813	nuclear chromosome segregation	49/1529	237/20349	6.39554e-11	4.92091e-08	Ube2c/Spag5/Ccne1/Rec8/Cdc20/Ctnnb1/Rad51c/Ncapg/Pttg1/Aurkb/Top2a/Trip13/Dscc1/Racgap1/Sgo1/Ndc80/Cep192/Cdca5/Sgo2a/Nek2/Nuf2/Kif18a/Nusap1/Knstrn/Bub1/Fam83d/Ect2/Ccne2/Kif2c/Stil/Cdca8/Cit/Mad2l1/Kif22/Mlh1/Brip1/Ncaph/Stag3/Tacc3/Rmi2/Ccdc155/Ttk/Eme1/Bub1b/Ccnb1/Kif14/Kif18b/Espl1/Nsl1	49
BP	GO:0044772	mitotic cell cycle phase transition	57/1529	326/20349	1.66653e-09	1.12199e-06	Cdc45/Ube2c/Fbxo7/Ccne1/Tpra1/Rad51c/Eps8/Birc5/Cdk1/Gpr132/Fgf10/Ecd/App/Ndc80/Cep192/Lmnb1/Anxa1/Cdca5/Bach1/Mastl/Bub1/E2f5/Ccna2/Cks1b/Iqgap3/Ccne2/Pdpn/Plk3/Stil/Cdk14/Rint1/Cdc7/Cit/Gpnmb/Mad2l1/Kdm8/Eif4ebp1/Chek1/Calm2/Tacc3/Dtl/Cdkn3/Cdkn1c/Ttk/Fanci/Bub1b/Rbbp8/Ccnb1/Kif14/Clspn/Cdc25c/Pid1/Zfp36l2/Tcf19/Camk2d/Camk2b/Ctdsp2	57
BP	GO:0000070	mitotic sister chromatid segregation	32/1529	132/20349	2.19352e-09	1.3127e-06	Ube2c/Spag5/Cdc20/Ncapg/Pttg1/Aurkb/Dscc1/Racgap1/Sgo1/Ndc80/Cep192/Cdca5/Nek2/Kif18a/Nusap1/Knstrn/Bub1/Kif2c/Stil/Cdca8/Cit/Mad2l1/Kif22/Ncaph/Tacc3/Ttk/Bub1b/Ccnb1/Kif14/Kif18b/Espl1/Nsl1	32
BP	GO:0051783	regulation of nuclear division	37/1529	173/20349	5.2239e-09	2.81359e-06	Ube2c/Calr/Insr/Cdc20/Met/Kif11/Birc5/Esr1/Fbxo5/Igf1/Pttg1/Bmp4/Rps6ka2/Ndc80/Cep192/Pdgfrb/Cdca5/Cd28/Sgo2a/Nek2/Nusap1/Bub1/Il1b/Stil/Cit/Mad2l1/Chek1/Piwil2/Lif/Tacc3/Cep85/Cdkn1c/Ttk/Bub1b/Ccdc8/Ccnb1/Camk2b	37
BP	GO:0044770	cell cycle phase transition	58/1529	352/20349	1.15059e-08	5.63372e-06	Cdc45/Ube2c/Fbxo7/Ccne1/Tpra1/Rad51c/Eps8/Birc5/Cdk1/Gpr132/Fgf10/Ecd/App/Ndc80/Cep192/Lmnb1/Anxa1/Cdca5/Bach1/Mastl/Bub1/E2f5/Fam83d/Ccna2/Cks1b/Iqgap3/Ccne2/Pdpn/Plk3/Stil/Cdk14/Rint1/Cdc7/Cit/Gpnmb/Mad2l1/Kdm8/Eif4ebp1/Chek1/Calm2/Tacc3/Dtl/Cdkn3/Cdkn1c/Ttk/Fanci/Bub1b/Rbbp8/Ccnb1/Kif14/Clspn/Cdc25c/Pid1/Zfp36l2/Tcf19/Camk2d/Camk2b/Ctdsp2	58
BP	GO:0070371	ERK1 and ERK2 cascade	50/1529	294/20349	4.1586e-08	1.86652e-05	Cd36/Ndrg2/Cnksr3/Ccl6/Ccl9/Esr1/Timp3/Igf1/Frs2/Dnajc27/Gcnt2/Fgf10/Bmp4/Dab2/Trem2/Nrxn1/Dusp1/Pdgfrb/Csf1r/Ccr1/Nrp1/Fn1/Tnfrsf11a/Atf3/Bmp2/Il1b/Fam83d/Ptpn22/Iqgap3/Epha7/Glipr2/Gpnmb/Nox4/Pdgfd/Ctsh/Lif/Ccl7/Ccl2/Ccr3/Spry1/Fgf2/Dstyk/Dmd/Zfp36l2/F2r/Camk2d/Ffar4/Nod2/Hmgb1/C5ar2	50
BP	GO:0050663	cytokine secretion	38/1529	199/20349	8.15408e-08	3.3783e-05	Cd36/Mcoln2/Lpl/Srgn/Csf1r/Anxa1/Casp1/Il1rl1/Il1r2/Fn1/Il1b/Ptpn22/Rnf19b/Fgr/Tnfrsf9/Ephb6/Anxa4/Panx1/Cd276/Bank1/Crp/Cd84/Rbpj/Tlr8/Cd300c2/Trim16/F2r/Nlrp10/Mmp12/Cyp2j6/Mapk14/Ffar4/Nod2/Gapdh/Hmgb1/Nlrp1a/C5ar2/Ccr5	38
BP	GO:0045786	negative regulation of cell cycle	63/1529	419/20349	9.37769e-08	3.60773e-05	Fbxo7/Tpra1/Calr/Gmnn/Ctnnb1/Chfr/Timp2/Birc5/Pmp22/Esr1/Fbxo5/Tnfaip3/Cdk1/Pttg1/Prr11/Aurkb/Top2a/Gpr132/Fgf10/Bmp4/Nr4a1/Rps6ka2/Ndc80/Cep192/Tcf7l2/Nabp1/Nek2/Bmp2/Bub1/Aurka/Brinp1/Plk3/Stil/Rint1/Kntc1/Gpnmb/Mad2l1/Ddias/Hpgd/Chek1/Zwilch/Lif/Cebpa/Gadd45a/Dna2/Ints7/Dtl/Cdkn3/Cdkn1c/Ttk/Eme1/Fanci/Bub1b/Rbbp8/Ccnb1/Clspn/Zfp36l2/Mlf1/Tmem67/Foxc1/Mapk14/Ctdsp2/Kifc1	63
BP	GO:0050707	regulation of cytokine secretion	34/1529	176/20349	2.90167e-07	9.21117e-05	Cd36/Lpl/Srgn/Csf1r/Anxa1/Casp1/Il1rl1/Il1r2/Fn1/Il1b/Ptpn22/Fgr/Tnfrsf9/Anxa4/Panx1/Cd276/Bank1/Crp/Cd84/Tlr8/Cd300c2/Trim16/F2r/Nlrp10/Mmp12/Cyp2j6/Mapk14/Ffar4/Nod2/Gapdh/Hmgb1/Nlrp1a/C5ar2/Ccr5	34
BP	GO:0070372	regulation of ERK1 and ERK2 cascade	46/1529	277/20349	2.92539e-07	9.21117e-05	Cd36/Ndrg2/Cnksr3/Ccl6/Ccl9/Esr1/Timp3/Igf1/Frs2/Dnajc27/Gcnt2/Fgf10/Bmp4/Dab2/Trem2/Nrxn1/Dusp1/Pdgfrb/Csf1r/Ccr1/Nrp1/Fn1/Tnfrsf11a/Atf3/Bmp2/Il1b/Fam83d/Ptpn22/Epha7/Glipr2/Gpnmb/Nox4/Pdgfd/Lif/Ccl7/Ccl2/Spry1/Fgf2/Dstyk/Dmd/F2r/Camk2d/Ffar4/Nod2/Hmgb1/C5ar2	46
BP	GO:0006260	DNA replication	43/1529	251/20349	2.94147e-07	9.21117e-05	Cdc45/Ccne1/Calr/Mcm5/Insr/Gmnn/Met/Cdk1/Igf1/Pold2/Rrm2/Pole2/Gtpbp4/Fgf10/Bmp4/Esco2/Dscc1/Mcm4/Chaf1b/Polh/Prim1/Mcm10/Rad51/Ccne2/Nasp/Cdc7/Rfc5/Mcm7/Atg7/Rrm1/Rbbp7/Fgfr1/Gins2/Dna2/Dtl/Zfp365/Rmi2/Eme1/Pclaf/Pif1/Mcm3/Pid1/Mms22l	43
BP	GO:0007088	regulation of mitotic nuclear division	30/1529	145/20349	3.07837e-07	9.21117e-05	Ube2c/Insr/Met/Kif11/Birc5/Esr1/Fbxo5/Igf1/Pttg1/Bmp4/Ndc80/Cep192/Pdgfrb/Cdca5/Cd28/Nek2/Nusap1/Bub1/Il1b/Stil/Cit/Mad2l1/Chek1/Tacc3/Cep85/Cdkn1c/Ttk/Bub1b/Ccdc8/Ccnb1	30
BP	GO:0032612	interleukin-1 production	20/1529	74/20349	3.34825e-07	9.49139e-05	Cd36/Tnfaip3/Anxa1/Casp1/Il1r2/Il1b/Hdac1/Panx1/Egr1/Tlr8/Trim16/F2r/Nlrp10/Nod2/Sphk1/Hmgb1/S1pr3/Nlrp1a/Nlrp1b/Ccr5	20
BP	GO:0009611	response to wounding	63/1529	435/20349	3.6663e-07	9.87334e-05	Ngfr/Acvrl1/Vwf/Cd36/Large1/Slc1a3/Vav2/Mertk/Hps5/Sdc4/Tnfaip3/Igf1/Plek/Sdc1/Gna13/Fkbp1b/Evl/Mtr/F2rl2/Dhfr/Fgf10/Scara5/Lbh/Lox/Anxa1/Tmeff2/Slc11a1/Fn1/Stxbp1/Tfpi/Aurka/Procr/Anxa5/Slc7a11/B4galt1/Pdpn/Cd9/F7/Pdgfd/Fam46a/Tspan8/Itga2b/Dcbld2/Hpse/Ccl2/Fgf2/Nov/Serpine1/Crp/Scarf1/F13a1/Fzd7/Zfp36/Zfp36l2/Cd109/Gp5/F2r/Myof/Mmp12/Flrt3/Mapk14/Arhgap24/Hmgb1	63
BP	GO:0060326	cell chemotaxis	43/1529	258/20349	6.38433e-07	0.000163743	Itgb2/Calr/Pgf/Met/Ccl6/Ccl9/Ednrb/Nckap1l/Nr4a1/Pdgfrb/Anxa1/Ccr1/Nrp1/Il1b/Hgf/Bst1/Spp1/Ptpro/Itgam/Plxnb3/F7/Slit2/Fgfr1/Pdgfd/Egr3/Ccl7/Ccl2/Ccr3/Fgf2/Nov/Serpine1/Itga9/Saa3/Cmklr1/S1pr1/Slamf8/Mapk14/Hmgb2/Nod2/Cxcl12/Ccr1l1/Hmgb1/C5ar2	43
BP	GO:0140013	meiotic nuclear division	33/1529	175/20349	7.66375e-07	0.000187622	Ccne1/Rec8/Calr/Cdc20/Rad51c/Fbxo5/Pttg1/Top2a/Trip13/Rps6ka2/Sgo1/Sgo2a/Suv39h2/Mastl/Kif18a/Rad51/Bub1/Aurka/Ccne2/Mlh1/Piwil2/Aspm/Brip1/Lif/Ncaph/Fignl1/Stag3/Ccdc155/Ttk/Eme1/Bub1b/Camk2b/Espl1	33
BP	GO:0051983	regulation of chromosome segregation	22/1529	92/20349	8.85451e-07	0.000207349	Ube2c/Spag5/Ctnnb1/Pttg1/Racgap1/Ndc80/Cep192/Cdca5/Sgo2a/Nek2/Knstrn/Bub1/Ect2/Kif2c/Stil/Cit/Mad2l1/Tacc3/Rmi2/Ttk/Bub1b/Ccnb1	22
BP	GO:0000226	microtubule cytoskeleton organization	66/1529	477/20349	1.02567e-06	0.000230177	Spag5/Kif20a/Spc25/Cdc20/Ctnnb1/Met/Kif11/Tppp3/Birc5/Fbxo5/Cdk1/Sgk1/Xpo1/Aurkb/Ccdc103/Fgf10/Ska3/Racgap1/Sgo1/Ndc80/Cep192/Hdgfl3/Plk4/Rgs2/Nek2/Vamp4/Kif18a/Nusap1/Knstrn/Tpx2/Aurka/Gpsm2/Kif2c/Plk3/Stil/Stmn1/Cenpa/Hdac6/Chek1/Mlh1/Aspm/Haus8/Melk/Ska1/Gadd45a/Spry1/Tacc3/Cep85/Ckap2/Ccdc155/Ift172/Prc1/Pclaf/Cep126/Ccdc8/Ccnb1/Tmem67/Kif18b/Epha3/Map6/Gnai1/Gapdh/Espl1/Capn6/Cep76/Kifc1	66
BP	GO:0009100	glycoprotein metabolic process	50/1529	330/20349	1.54772e-06	0.000333441	Lmf1/Large1/Man2b1/Insr/Ctnnb1/Man1a2/St3gal1/Igf1/Gcnt2/Extl3/Pmm1/St6gal1/Tcf7l2/Soat1/Galnt3/Bmp2/Rpn2/Erp44/B4galt1/Fktn/Vcp/Ddost/Gfpt1/St8sia1/Magt1/Galnt7/Stt3a/Dpagt1/Mamdc2/Hpse/Alg8/Gxylt1/Man1c1/Acer2/Galnt18/Edem2/Gcnt1/Pomt1/Fut11/Dse/Edem3/Dpy19l3/Xxylt1/Fut4/St6galnac3/St3gal5/Prss34/Chst8/B3galt5/B3gnt7	50
BP	GO:0045598	regulation of fat cell differentiation	26/1529	125/20349	1.6679e-06	0.000345512	Fndc5/Runx1t1/Wdfy2/Igf1/Lpin1/Trib2/Tcf7l2/Bmp2/Nucb2/Hdac6/Rora/Cebpa/Aamdc/Mex3c/Fndc3b/Prdm16/Tph1/Sh3pxd2b/Cmklr1/Zfp36/Insig1/Zfp36l2/Zadh2/Mapk14/Arntl/Sort1	26
BP	GO:0006909	phagocytosis	31/1529	165/20349	1.77839e-06	0.000354756	Itgb2/Cd36/Hck/Calr/Mertk/Hspa8/Pdia6/Nckap1l/Trem2/Anxa1/Msr1/Slc11a1/Il1b/Fgr/Cdc7/Anxa3/Atg7/Mfge8/Itgam/Ccl2/Colec12/Xkr8/Tgm2/Txndc5/Lrp1/Cd300lf/Pld4/Nod2/Dock1/Cd302/Hmgb1	31
BP	GO:0042060	wound healing	52/1529	351/20349	1.9117e-06	0.000367729	Acvrl1/Vwf/Cd36/Large1/Vav2/Mertk/Hps5/Sdc4/Igf1/Plek/Sdc1/Gna13/Evl/F2rl2/Fgf10/Scara5/Lbh/Lox/Anxa1/Tmeff2/Slc11a1/Fn1/Stxbp1/Tfpi/Procr/Anxa5/Slc7a11/B4galt1/Pdpn/Cd9/F7/Pdgfd/Fam46a/Tspan8/Itga2b/Dcbld2/Hpse/Ccl2/Fgf2/Nov/Serpine1/Crp/F13a1/Fzd7/Cd109/Gp5/F2r/Myof/Mmp12/Mapk14/Arhgap24/Hmgb1	52
BP	GO:0000086	G2/M transition of mitotic cell cycle	23/1529	104/20349	2.16802e-06	0.000402654	Rad51c/Birc5/Cdk1/Gpr132/App/Lmnb1/Bach1/Mastl/Ccna2/Cdk14/Rint1/Cdc7/Cit/Kdm8/Chek1/Calm2/Dtl/Fanci/Ccnb1/Kif14/Clspn/Cdc25c/Camk2d	23
BP	GO:0045930	negative regulation of mitotic cell cycle	35/1529	201/20349	2.47814e-06	0.00044491	Fbxo7/Tpra1/Ctnnb1/Chfr/Timp2/Esr1/Cdk1/Pttg1/Top2a/Gpr132/Bmp4/Ndc80/Cep192/Nabp1/Bub1/Brinp1/Plk3/Stil/Rint1/Kntc1/Gpnmb/Mad2l1/Ddias/Chek1/Zwilch/Gadd45a/Ttk/Eme1/Fanci/Bub1b/Ccnb1/Clspn/Zfp36l2/Foxc1/Ctdsp2	35
BP	GO:0032652	regulation of interleukin-1 production	17/1529	63/20349	2.58183e-06	0.000448573	Tnfaip3/Anxa1/Casp1/Il1r2/Hdac1/Panx1/Egr1/Tlr8/Trim16/F2r/Nlrp10/Nod2/Sphk1/Hmgb1/S1pr3/Nlrp1a/Ccr5	17
BP	GO:1903046	meiotic cell cycle process	33/1529	187/20349	3.52485e-06	0.000593276	Ccne1/Rec8/Calr/Cdc20/Rad51c/Fbxo5/Pttg1/Top2a/Trip13/Rps6ka2/Sgo1/Sgo2a/Suv39h2/Mastl/Kif18a/Rad51/Bub1/Aurka/Ccne2/Mlh1/Piwil2/Aspm/Brip1/Lif/Ncaph/Fignl1/Stag3/Ccdc155/Ttk/Eme1/Bub1b/Camk2b/Espl1	33
BP	GO:0030335	positive regulation of cell migration	62/1529	458/20349	4.45522e-06	0.000727147	Calr/Pgf/Insr/Nsmf/Met/Sash1/Igf1/Gpld1/Gcnt2/Sema4d/Drd1/Fgf10/Bmp4/Elp3/Dab2/Nckap1l/App/Pdgfrb/Csf1r/Ccr1/Nrp1/Fn1/Hspa5/Itga4/Bmp2/Il1b/Sdcbp/Glipr2/Pdpn/Hgf/Fgr/Anxa3/Gpnmb/Ret/Nox4/Hdac6/F7/Fgfr1/Pgr/Pdgfd/Ctsh/Itga2b/Arhgap5/Ccl2/Fgf2/Serpine1/Atp8a1/Egr1/Cmklr1/S1pr1/F2r/Arhgef39/Mapk14/Camk2d/Slc8a1/Rras2/Dock1/Cxcl12/Sphk1/Ccr1l1/Hmgb1/Ccr5	62
BP	GO:0032611	interleukin-1 beta production	16/1529	59/20349	4.71829e-06	0.000747432	Cd36/Tnfaip3/Casp1/Il1b/Panx1/Egr1/Tlr8/Trim16/F2r/Nod2/Sphk1/Hmgb1/S1pr3/Nlrp1a/Nlrp1b/Ccr5	16
BP	GO:0001818	negative regulation of cytokine production	37/1529	225/20349	5.19948e-06	0.000800125	Ndrg2/Twist2/Met/Mertk/Pdcd1lg2/Tnfaip3/Srgn/Vsir/Trib2/Nckap1l/Anxa1/Il1rl1/Il1r2/Slc11a1/Fn1/Ptpn22/Gba/Hgf/Tnfrsf9/Gpnmb/Anxa4/Trim30a/Fgfr1/Cd59a/Cd276/Bank1/Cd84/Nploc4/Tlr8/Cmklr1/D1Ertd622e/Zfp36/Ffar4/Klf2/Nod2/C5ar2/Gbp4	37
BP	GO:0045931	positive regulation of mitotic cell cycle	27/1529	143/20349	7.33919e-06	0.00109802	Cdc45/Ube2c/Insr/Rad51c/Met/Birc5/Cdk1/Igf1/Fgf10/App/Ndc80/Pdgfrb/Anxa1/Cdca5/Cd28/Nusap1/Il1b/Cdc7/Mad2l1/Eif4ebp1/Fgfr1/Usp2/Dtl/Ccnb1/Usp22/Sphk1/Hmgb1	27
BP	GO:0045787	positive regulation of cell cycle	48/1529	330/20349	7.7849e-06	0.00112422	Cdc45/Ube2c/Spag5/Calr/Insr/Rad51c/Met/Birc5/Fbxo5/Cdk1/Igf1/Aurkb/Fgf10/App/Racgap1/Ndc80/Lmnb1/Pdgfrb/Anxa1/Cdca5/Plk4/Cd28/Sgo2a/Nusap1/Il1b/Aurka/Fam83d/Ect2/Gpsm2/Cks1b/Stil/Cdc7/Cit/Mad2l1/Trim21/Eif4ebp1/Fgfr1/Usp2/Chek1/Piwil2/Dtl/Ccnb1/Kif14/Usp22/Cdc25c/Camk2b/Sphk1/Hmgb1	48
BP	GO:0034599	cellular response to oxidative stress	38/1529	238/20349	7.93174e-06	0.00112422	Ngfr/Fbxo7/Cd36/Psap/Pdk1/Ctnnb1/Mgst1/Met/Etv5/Tnfaip3/Net1/Fos/Mtr/Dapk1/Dhfr/Bmp4/Anxa1/Aldh3b1/P4hb/Hk3/Ankzf1/Ect2/Txn1/Hdac1/Hgf/Atp2a2/Atg7/Ddias/Stk26/Hdac6/Trpc6/Melk/Gch1/Slc25a24/Fzd1/Slc8a1/Arntl/Vkorc1l1	38
BP	GO:0044839	cell cycle G2/M phase transition	23/1529	112/20349	8.15082e-06	0.00112565	Rad51c/Birc5/Cdk1/Gpr132/App/Lmnb1/Bach1/Mastl/Ccna2/Cdk14/Rint1/Cdc7/Cit/Kdm8/Chek1/Calm2/Dtl/Fanci/Ccnb1/Kif14/Clspn/Cdc25c/Camk2d	23
BP	GO:0048871	multicellular organismal homeostasis	48/1529	331/20349	8.45599e-06	0.0011386	Napsa/Cd36/Ctnnb1/Homer1/Met/Slc22a5/Gcnt2/Drd1/Ednrb/Tfrc/Muc13/Pdgfrb/Csf1r/Lipa/Homer2/Slc40a1/Acadl/Slc11a1/Pask/Cln8/Tnfrsf11a/Il1rn/Il1b/Gba/Prkaa2/Sgip1/Stmn1/Spp1/Nox4/Cngb1/Ctsh/Mks1/Apln/Scd1/Mex3c/Cib2/Ctss/Il7/S1pr1/Sfn/F2r/Foxc1/Nod2/Pla2g4a/Fcgr4/Tnfrsf11b/Arrdc3/Ccr5	48
BP	GO:0051272	positive regulation of cellular component movement	64/1529	490/20349	1.01809e-05	0.00133742	Calr/Pgf/Insr/Nsmf/Met/Sash1/Igf1/Gpld1/Gcnt2/Sema4d/Drd1/Fgf10/Bmp4/Elp3/Dab2/Nckap1l/App/Pdgfrb/Csf1r/Ccr1/Nrp1/Fn1/Hspa5/Itga4/Bmp2/Il1b/Sdcbp/Glipr2/Pdpn/Stmn1/Hgf/Fgr/Anxa3/Gpnmb/Ret/Nox4/Hdac6/F7/Fgfr1/Pgr/Pdgfd/Ctsh/Itga2b/Arhgap5/Ccl2/Fgf2/Serpine1/Atp8a1/Egr1/Cmklr1/S1pr1/F2r/Dscam/Arhgef39/Mapk14/Camk2d/Slc8a1/Rras2/Dock1/Cxcl12/Sphk1/Ccr1l1/Hmgb1/Ccr5	64
BP	GO:1901990	regulation of mitotic cell cycle phase transition	37/1529	232/20349	1.06599e-05	0.001367	Cdc45/Ube2c/Fbxo7/Tpra1/Rad51c/Birc5/Cdk1/Gpr132/Fgf10/Ecd/App/Ndc80/Cep192/Lmnb1/Anxa1/Cdca5/Bub1/Pdpn/Plk3/Stil/Rint1/Cdc7/Gpnmb/Mad2l1/Chek1/Dtl/Cdkn1c/Ttk/Fanci/Bub1b/Ccnb1/Kif14/Clspn/Pid1/Zfp36l2/Camk2d/Ctdsp2	37
BP	GO:0006261	DNA-dependent DNA replication	24/1529	123/20349	1.30553e-05	0.00163525	Cdc45/Ccne1/Mcm5/Pold2/Pole2/Bmp4/Dscc1/Mcm4/Prim1/Mcm10/Rad51/Ccne2/Cdc7/Rfc5/Mcm7/Atg7/Fgfr1/Gins2/Dna2/Zfp365/Eme1/Mcm3/Pid1/Mms22l	24
BP	GO:1901987	regulation of cell cycle phase transition	39/1529	253/20349	1.4083e-05	0.00172388	Cdc45/Ube2c/Fbxo7/Tpra1/Rad51c/Birc5/Cdk1/Gpr132/Fgf10/Ecd/App/Ndc80/Cep192/Lmnb1/Anxa1/Cdca5/Bub1/Fam83d/Pdpn/Plk3/Stil/Rint1/Cdc7/Gpnmb/Mad2l1/Chek1/Dtl/Cdkn1c/Ttk/Fanci/Bub1b/Ccnb1/Kif14/Clspn/Cdc25c/Pid1/Zfp36l2/Camk2d/Ctdsp2	39
BP	GO:2000147	positive regulation of cell motility	62/1529	476/20349	1.51857e-05	0.00181756	Calr/Pgf/Insr/Nsmf/Met/Sash1/Igf1/Gpld1/Gcnt2/Sema4d/Drd1/Fgf10/Bmp4/Elp3/Dab2/Nckap1l/App/Pdgfrb/Csf1r/Ccr1/Nrp1/Fn1/Hspa5/Itga4/Bmp2/Il1b/Sdcbp/Glipr2/Pdpn/Hgf/Fgr/Anxa3/Gpnmb/Ret/Nox4/Hdac6/F7/Fgfr1/Pgr/Pdgfd/Ctsh/Itga2b/Arhgap5/Ccl2/Fgf2/Serpine1/Atp8a1/Egr1/Cmklr1/S1pr1/F2r/Arhgef39/Mapk14/Camk2d/Slc8a1/Rras2/Dock1/Cxcl12/Sphk1/Ccr1l1/Hmgb1/Ccr5	62
BP	GO:0009101	glycoprotein biosynthetic process	41/1529	273/20349	1.62502e-05	0.00190268	Lmf1/Large1/Insr/Ctnnb1/St3gal1/Igf1/Gcnt2/Extl3/Pmm1/St6gal1/Tcf7l2/Soat1/Galnt3/Rpn2/B4galt1/Fktn/Vcp/Ddost/Gfpt1/St8sia1/Magt1/Galnt7/Stt3a/Dpagt1/Alg8/Gxylt1/Man1c1/Acer2/Galnt18/Gcnt1/Pomt1/Fut11/Dse/Dpy19l3/Xxylt1/Fut4/St6galnac3/St3gal5/Chst8/B3galt5/B3gnt7	41
BP	GO:0043277	apoptotic cell clearance	11/1529	33/20349	1.71141e-05	0.00191597	Cd36/Mertk/Pdia6/Mfge8/Ccl2/Xkr8/Tgm2/Txndc5/Lrp1/Cd300lf/Hmgb1	11
BP	GO:0050715	positive regulation of cytokine secretion	24/1529	125/20349	1.73199e-05	0.00191597	Cd36/Lpl/Csf1r/Casp1/Il1rl1/Il1b/Ptpn22/Fgr/Panx1/Cd276/Cd84/Tlr8/Cd300c2/Trim16/F2r/Nlrp10/Mmp12/Cyp2j6/Mapk14/Nod2/Gapdh/Hmgb1/Nlrp1a/Ccr5	24
BP	GO:0090068	positive regulation of cell cycle process	35/1529	219/20349	1.74309e-05	0.00191597	Cdc45/Ube2c/Spag5/Insr/Rad51c/Met/Birc5/Fbxo5/Cdk1/Igf1/Aurkb/App/Racgap1/Ndc80/Pdgfrb/Anxa1/Cdca5/Plk4/Cd28/Sgo2a/Nusap1/Il1b/Fam83d/Ect2/Gpsm2/Cdc7/Cit/Mad2l1/Fgfr1/Piwil2/Dtl/Ccnb1/Kif14/Cdc25c/Camk2b	35
BP	GO:0050920	regulation of chemotaxis	31/1529	185/20349	2.00806e-05	0.00216308	Calr/Pgf/Met/Fgf10/Nckap1l/Robo1/St6gal1/Pdgfrb/Ccr1/Nrp1/Fn1/Il1b/Bst1/F7/Slit2/Fgfr1/Pdgfd/Ccl2/Fgf2/Nov/Serpine1/Cmklr1/S1pr1/Dscam/Slamf8/Mapk14/Nod2/Cxcl12/Ccr1l1/Hmgb1/C5ar2	31
BP	GO:0050727	regulation of inflammatory response	41/1529	276/20349	2.11401e-05	0.00223256	Esr1/Tnfaip3/Aoah/Pbk/Ednrb/C1qtnf12/Anxa1/Pik3ap1/Casp1/Cd28/Il1rl1/Il1r2/Tnfrsf11a/Il1b/Tnfrsf1b/Hgf/Bst1/Slit2/Slc7a2/Rora/Cd59a/Cd276/Nov/Serpine1/Tgm2/Ctss/D1Ertd622e/Zfp36/Nlrp10/Socs3/Slamf8/Tarm1/Mapk14/Ffar4/Nod2/Pla2g4a/Calcrl/Fabp4/Cd59b/Il1rl2/Ccr5	41
BP	GO:0051784	negative regulation of nuclear division	15/1529	59/20349	2.17416e-05	0.00225193	Esr1/Fbxo5/Pttg1/Bmp4/Rps6ka2/Ndc80/Cep192/Bub1/Stil/Mad2l1/Chek1/Lif/Ttk/Bub1b/Ccnb1	15
BP	GO:0019318	hexose metabolic process	34/1529	213/20349	2.34374e-05	0.00238177	Man2b1/Insr/Pdk1/Igfbp4/Fuca2/Igf1/Gpld1/Pmm1/C1qtnf12/Pcx/Tcf7l2/Adpgk/Pfkfb4/Pgm2/Pask/Slc45a3/Atf3/Slc2a8/Chst1/Fabp5/B4galt1/Dyrk2/Pgm1/Gfpt1/Rora/Npy1r/Man1c1/Glb1/Ppp1r3g/Gnpda1/Mapk14/Gapdh/Hmgb1/Ppp1r3e	34
BP	GO:0070374	positive regulation of ERK1 and ERK2 cascade	32/1529	196/20349	2.54585e-05	0.00253925	Cd36/Ccl6/Ccl9/Esr1/Dnajc27/Gcnt2/Fgf10/Bmp4/Trem2/Nrxn1/Pdgfrb/Csf1r/Ccr1/Nrp1/Tnfrsf11a/Bmp2/Il1b/Ptpn22/Glipr2/Gpnmb/Nox4/Pdgfd/Ccl7/Ccl2/Fgf2/Dstyk/F2r/Camk2d/Ffar4/Nod2/Hmgb1/C5ar2	32
BP	GO:0006979	response to oxidative stress	51/1529	375/20349	2.69724e-05	0.00264133	Ngfr/Fbxo7/Cd36/Psap/Pdk1/Ctnnb1/Mgst1/Met/Etv5/Gpx3/Tnfaip3/Net1/Fos/Mtr/Dapk1/Mctp1/Dhfr/Bmp4/App/Anxa1/Aldh3b1/P4hb/Hk3/Ankzf1/Cln8/Ggt7/Ect2/Txn1/Plk3/Hdac1/Hgf/Lias/Atp2a2/Atg7/Ddias/Stk26/Hdac6/Rbpms/Trpc6/Sesn3/Melk/Gch1/Slc25a24/Fzd1/Ptgs1/Slc8a1/Arntl/ND1/COX1/ND3/Vkorc1l1	51
BP	GO:0043281	regulation of cysteine-type endopeptidase activity involved in apoptotic process	32/1529	197/20349	2.82459e-05	0.00271574	Ngfr/Bcl2l12/Birc5/Apaf1/Igf1/Dapk1/Robo1/Nr4a1/0610009O20Rik/Pmaip1/Fas/Casp12/Casp1/Epha7/Vcp/Tnfrsf1b/Hgf/Dnajb6/Ret/Rps6ka3/Dlc1/Cck/Acer2/Plaur/Sfn/F2r/Sox7/Nlrp1b/Naip5/Naip6/Naip7/Naip2	32
BP	GO:0021800	cerebral cortex tangential migration	6/1529	10/20349	2.87406e-05	0.00271574	Robo1/Nrp1/Nrp2/Slit2/Fgfr1/Arx	6
BP	GO:0070507	regulation of microtubule cytoskeleton organization	28/1529	163/20349	3.12968e-05	0.00285866	Spag5/Ctnnb1/Met/Kif11/Sgk1/Xpo1/Ska3/Cep192/Hdgfl3/Plk4/Rgs2/Nek2/Kif18a/Tpx2/Gpsm2/Stil/Stmn1/Hdac6/Chek1/Ska1/Tacc3/Cep85/Ckap2/Tmem67/Epha3/Gnai1/Cep76/Kifc1	28
BP	GO:0045444	fat cell differentiation	35/1529	225/20349	3.13147e-05	0.00285866	Fndc5/Runx1t1/Wdfy2/Igf1/Lpin1/Trib2/Fgf10/Nr4a1/Tcf7l2/Rgs2/Bmp2/Nucb2/Hdac6/Rora/Cebpa/Aamdc/Scd1/Mex3c/Bbs7/Egr2/Fndc3b/Prdm16/Tph1/Sh3pxd2b/Cmklr1/Zfp36/Insig1/Zfp36l2/Zadh2/Mapk14/Ffar4/Arntl/Fabp4/Sort1/Bscl2	35
BP	GO:0007143	female meiotic nuclear division	11/1529	35/20349	3.20745e-05	0.00287922	Rad51c/Fbxo5/Top2a/Trip13/Sgo2a/Mastl/Aurka/Mlh1/Ncaph/Stag3/Ttk	11
BP	GO:0007051	spindle organization	26/1529	147/20349	3.53681e-05	0.00312283	Spag5/Spc25/Cdc20/Kif11/Birc5/Fbxo5/Aurkb/Racgap1/Ndc80/Cep192/Nek2/Knstrn/Tpx2/Aurka/Gpsm2/Stil/Stmn1/Mlh1/Aspm/Haus8/Tacc3/Ccdc155/Cep126/Ccnb1/Gnai1/Espl1	26
BP	GO:1901031	regulation of response to reactive oxygen species	12/1529	42/20349	4.10461e-05	0.0034398	Fbxo7/Cd36/Psap/Met/Dhfr/Hk3/Txn1/Hgf/Stk26/Hdac6/Sesn3/Gch1	12
BP	GO:0006270	DNA replication initiation	10/1529	30/20349	4.14461e-05	0.0034398	Cdc45/Ccne1/Mcm5/Mcm4/Mcm10/Ccne2/Cdc7/Mcm7/Gins2/Mcm3	10
BP	GO:0008608	attachment of spindle microtubules to kinetochore	10/1529	30/20349	4.14461e-05	0.0034398	Spag5/Racgap1/Sgo1/Ndc80/Nek2/Nuf2/Knstrn/Ect2/Kif2c/Ccnb1	10
BP	GO:0010948	negative regulation of cell cycle process	31/1529	192/20349	4.21372e-05	0.0034398	Fbxo7/Tpra1/Calr/Esr1/Fbxo5/Cdk1/Pttg1/Gpr132/Fgf10/Bmp4/Rps6ka2/Ndc80/Cep192/Nek2/Bub1/Plk3/Stil/Rint1/Gpnmb/Mad2l1/Chek1/Lif/Ttk/Fanci/Bub1b/Ccnb1/Clspn/Zfp36l2/Tmem67/Ctdsp2/Kifc1	31
BP	GO:0044344	cellular response to fibroblast growth factor stimulus	18/1529	84/20349	4.21513e-05	0.0034398	Ngfr/Ctnnb1/Frs2/Fgf10/Shcbp1/Nr4a1/Nrxn1/Tcf7l2/Fam20c/Fgfr1/Egr3/Spry1/Fgf2/Dstyk/Zfp36/Zfp36l2/Flrt2/Flrt3	18
BP	GO:0045132	meiotic chromosome segregation	19/1529	92/20349	4.48073e-05	0.00359129	Ccne1/Rec8/Rad51c/Pttg1/Top2a/Trip13/Sgo1/Sgo2a/Bub1/Ccne2/Mlh1/Brip1/Ncaph/Stag3/Ccdc155/Ttk/Eme1/Bub1b/Espl1	19
BP	GO:0000724	double-strand break repair via homologous recombination	20/1529	100/20349	4.63238e-05	0.00359129	Cdc45/Rec8/Rad51c/Nabp1/Rad51/Rad54l/Cdc7/Recql/Rad51ap1/Gins2/Chek1/Parpbp/Fignl1/Zfp365/Ccdc155/Rbbp8/Swi5/Mms22l/Fancb/Usp51	20
BP	GO:0000725	recombinational repair	20/1529	100/20349	4.63238e-05	0.00359129	Cdc45/Rec8/Rad51c/Nabp1/Rad51/Rad54l/Cdc7/Recql/Rad51ap1/Gins2/Chek1/Parpbp/Fignl1/Zfp365/Ccdc155/Rbbp8/Swi5/Mms22l/Fancb/Usp51	20
BP	GO:0032651	regulation of interleukin-1 beta production	13/1529	49/20349	4.68922e-05	0.00359129	Tnfaip3/Casp1/Panx1/Egr1/Tlr8/Trim16/F2r/Nod2/Sphk1/Hmgb1/S1pr3/Nlrp1a/Ccr5	13
BP	GO:0002683	negative regulation of immune system process	55/1529	423/20349	4.73416e-05	0.00359129	Fbxo7/Il7r/Htra1/Ctnnb1/Twist2/Mertk/H2-M3/Pdcd1lg2/Sdc4/Tnfaip3/Igf1/Vsir/Bmp4/Gcsam/Tmem176a/H2-Oa/Tap2/Riok3/Anxa1/Fas/Pik3ap1/Ccr1/Il1rl1/Fbn1/Pag1/Ptpn22/Tmem176b/Gpnmb/Trim30a/Tsc22d3/Slit2/Cd59a/Cd276/C1qc/Tap1/Nov/Bank1/Cd84/Prdm16/Nploc4/H2-Ob/Zfp36/Cd300lf/Mmp12/Rab7b/Slamf8/Tarm1/Nod2/Hist1h4i/Cxcl12/Pilrb1/Cd59b/Fcrlb/C5ar2/Mafb	55
BP	GO:0097529	myeloid leukocyte migration	29/1529	176/20349	5.03462e-05	0.00366868	Itgb2/Pgf/Mcoln2/Ccl6/Ccl9/Ednrb/Nckap1l/Anxa1/Ccr1/Il1b/Bst1/Spp1/Ptpro/Itgam/Slit2/Pdgfd/Ccl7/Ccl2/Ccr3/Nov/Serpine1/Itga9/Cmklr1/Slamf8/Mapk14/Nod2/Cxcl12/Ccr1l1/C5ar2	29
BP	GO:0001759	organ induction	9/1529	25/20349	5.04052e-05	0.00366868	Ctnnb1/Frs2/Fgf10/Bmp4/Bmp2/Fgfr1/Spry1/Fgf2/Rbpj	9
BP	GO:0050716	positive regulation of interleukin-1 secretion	9/1529	25/20349	5.04052e-05	0.00366868	Casp1/Panx1/Tlr8/Trim16/Nlrp10/Nod2/Hmgb1/Nlrp1a/Ccr5	9
BP	GO:0032675	regulation of interleukin-6 production	23/1529	125/20349	5.18733e-05	0.00372519	Cd36/Met/Tnfaip3/Nckap1l/Il1b/Ptpn22/Gba/Hgf/Trim30a/Cd300ld/Bank1/Cd84/Tlr8/Tlr7/F2r/Nlrp10/Rab7b/Klf2/Nod2/Hmgb1/Il1rl2/C5ar2/Ccr5	23
BP	GO:0032103	positive regulation of response to external stimulus	39/1529	268/20349	5.28989e-05	0.00373623	Calr/Pgf/Met/Sash1/Fkbp1b/Cd180/Fgf10/Nckap1l/Pdgfrb/Ccr1/Nrp1/Cd28/Il1rl1/Fn1/Tnfrsf11a/Il1b/F7/Slit2/Fgfr1/Pdgfd/Ccl2/Fgf2/Serpine1/Tgm2/Scarf1/Ctss/Cmklr1/S1pr1/Nlrp10/Dscam/Tarm1/Mapk14/Nod2/Pla2g4a/Cxcl12/Fabp4/Ccr1l1/Hmgb1/Ccr5	39
BP	GO:0051304	chromosome separation	17/1529	78/20349	5.44065e-05	0.00373623	Ube2c/Pttg1/Top2a/Ndc80/Cep192/Bub1/Stil/Cit/Mad2l1/Mlh1/Ncaph/Tacc3/Ttk/Eme1/Bub1b/Ccnb1/Espl1	17
BP	GO:0007292	female gamete generation	24/1529	134/20349	5.65387e-05	0.00373623	Rec8/Ctnnb1/Rad51c/Gdf9/Fbxo5/Igf1/Top2a/Trip13/Adamts1/Rps6ka2/Sgo2a/Mastl/Aurka/Pgr/Mlh1/Piwil2/Aspm/Ncaph/Stag3/Ccdc155/Ttk/Ccnb1/Gpr149/Pla2g4a	24
BP	GO:0050921	positive regulation of chemotaxis	24/1529	134/20349	5.65387e-05	0.00373623	Calr/Pgf/Met/Fgf10/Nckap1l/Pdgfrb/Ccr1/Nrp1/Fn1/Il1b/F7/Slit2/Fgfr1/Pdgfd/Ccl2/Fgf2/Serpine1/Cmklr1/S1pr1/Dscam/Mapk14/Cxcl12/Ccr1l1/Hmgb1	24
BP	GO:0032732	positive regulation of interleukin-1 production	11/1529	37/20349	5.71511e-05	0.00373623	Casp1/Hdac1/Panx1/Egr1/Tlr8/Trim16/Nlrp10/Nod2/Hmgb1/Nlrp1a/Ccr5	11
BP	GO:0033045	regulation of sister chromatid segregation	16/1529	71/20349	5.82988e-05	0.00373623	Ube2c/Ctnnb1/Pttg1/Ndc80/Cep192/Cdca5/Sgo2a/Bub1/Stil/Cit/Mad2l1/Tacc3/Rmi2/Ttk/Bub1b/Ccnb1	16
BP	GO:0005996	monosaccharide metabolic process	36/1529	241/20349	5.83134e-05	0.00373623	Man2b1/Insr/Pdk1/Igfbp4/Fuca2/Igf1/Gpld1/Pmm1/C1qtnf12/Pcx/Tcf7l2/Adpgk/Pfkfb4/Pgm2/Pask/Slc45a3/Atf3/Slc2a8/Chst1/Fabp5/B4galt1/Dyrk2/Pgm1/Gfpt1/Rora/Npy1r/Man1c1/Glb1/Ppp1r3g/Gnpda1/Mapk14/Rpia/Gapdh/Hmgb1/Ppp1r3e/Ugt1a7c	36
BP	GO:0032496	response to lipopolysaccharide	36/1529	241/20349	5.83134e-05	0.00373623	Ngfr/Cd36/Mgst1/Sash1/Slpi/Il12rb2/Tnfaip3/Cd180/Ednrb/Trem2/Fas/Casp1/Slc11a1/Tnfrsf11a/Mrc1/Il1b/Ptpn22/Tnfrsf1b/Tnfrsf8/Tnfrsf9/Lias/Rps6ka3/Ccl2/Serpine1/Gch1/Cd84/Zfp36/Tnfrsf26/F2r/Cited1/Mapk14/Hmgb2/Nod2/Fcgr4/Cd300lb/Tnfrsf11b	36
BP	GO:0071774	response to fibroblast growth factor	18/1529	86/20349	5.85744e-05	0.00373623	Ngfr/Ctnnb1/Frs2/Fgf10/Shcbp1/Nr4a1/Nrxn1/Tcf7l2/Fam20c/Fgfr1/Egr3/Spry1/Fgf2/Dstyk/Zfp36/Zfp36l2/Flrt2/Flrt3	18
BP	GO:0070493	thrombin-activated receptor signaling pathway	6/1529	11/20349	5.91948e-05	0.00373623	Met/Plek/F2rl2/Iqgap2/Stmn1/F2r	6
BP	GO:0002237	response to molecule of bacterial origin	38/1529	260/20349	5.96576e-05	0.00373623	Ngfr/Cd36/Mgst1/Sash1/H2-M3/Slpi/Il12rb2/Tnfaip3/Cd180/Ednrb/Trem2/Tap2/Fas/Casp1/Slc11a1/Tnfrsf11a/Mrc1/Il1b/Ptpn22/Tnfrsf1b/Tnfrsf8/Tnfrsf9/Lias/Rps6ka3/Ccl2/Serpine1/Gch1/Cd84/Zfp36/Tnfrsf26/F2r/Cited1/Mapk14/Hmgb2/Nod2/Fcgr4/Cd300lb/Tnfrsf11b	38
BP	GO:0010639	negative regulation of organelle organization	47/1529	348/20349	6.51892e-05	0.00403573	Met/Eps8/Esr1/Fbxo5/Sgk1/Igf1/Pttg1/Top2a/Evl/Bmp4/Rps6ka2/Ndc80/Dcp2/Cep192/Hdgfl3/Rnf41/Tmem14a/Tmeff2/Nek2/Patl2/Bub1/Stil/Stmn1/Hgf/Espn/Mad2l1/Atg7/Hdac6/Mtm1/Dlc1/Slit2/Chek1/Lif/Acaa2/Ckap2/Ttk/Vill/Bub1b/Pif1/Ccnb1/Zfp451/S1pr1/Insig1/Pid1/Tmem67/Kifc1/Noc2l	47
BP	GO:0010718	positive regulation of epithelial to mesenchymal transition	12/1529	44/20349	6.80174e-05	0.00416297	Ctnnb1/Gcnt2/Bmp4/Dab2/Bambi/Tcf7l2/Bmp2/Il1b/Sdcbp/Glipr2/Pdpn/Foxc1	12
BP	GO:0000075	cell cycle checkpoint	28/1529	171/20349	7.54036e-05	0.0044874	Chfr/Birc5/Cdk1/Aurkb/Top2a/Ndc80/Cep192/Nabp1/Bub1/Aurka/Plk3/Stil/Rint1/Kntc1/Mad2l1/Chek1/Zwilch/Dna2/Ints7/Dtl/Ttk/Eme1/Fanci/Bub1b/Rbbp8/Ccnb1/Clspn/Mapk14	28
BP	GO:0006486	protein glycosylation	32/1529	207/20349	7.58176e-05	0.0044874	Lmf1/Large1/St3gal1/Gcnt2/Extl3/Pmm1/St6gal1/Galnt3/Rpn2/B4galt1/Fktn/Vcp/Ddost/Gfpt1/St8sia1/Magt1/Galnt7/Stt3a/Dpagt1/Alg8/Gxylt1/Acer2/Galnt18/Pomt1/Fut11/Dpy19l3/Xxylt1/Fut4/St6galnac3/St3gal5/B3galt5/B3gnt7	32
BP	GO:0043413	macromolecule glycosylation	32/1529	207/20349	7.58176e-05	0.0044874	Lmf1/Large1/St3gal1/Gcnt2/Extl3/Pmm1/St6gal1/Galnt3/Rpn2/B4galt1/Fktn/Vcp/Ddost/Gfpt1/St8sia1/Magt1/Galnt7/Stt3a/Dpagt1/Alg8/Gxylt1/Acer2/Galnt18/Pomt1/Fut11/Dpy19l3/Xxylt1/Fut4/St6galnac3/St3gal5/B3galt5/B3gnt7	32
BP	GO:0002694	regulation of leukocyte activation	58/1529	462/20349	8.05042e-05	0.00471299	Itgb2/Fbxo7/Il7r/Ctnnb1/Mertk/H2-M3/Pdcd1lg2/Sdc4/Tnfaip3/Igf1/Vsir/Fgf10/Bmp4/Nckap1l/Tfrc/Il15ra/H2-Oa/Anxa1/Fas/Rnf41/Cd28/Il1rl1/Stxbp1/Il1b/Pag1/Ptpn22/Fgr/Bst1/Ung/Gpnmb/Ephb6/D6Wsu163e/Itgam/Lamp1/Slc7a2/Rora/Mlh1/Egr3/Ccl2/Cd276/H2-DMa/Cd81/Bank1/Cd84/Slamf7/Adk/Il7/Zfp36l2/Cd300lf/Tarm1/Nod2/Nfam1/Atp11c/Cd300lb/Cd59b/Il1rl2/Lst1/Ulbp1	58
BP	GO:0071674	mononuclear cell migration	16/1529	73/20349	8.32158e-05	0.00481936	Ccl6/Ccl9/Anxa1/Ccr1/Ptpro/Slit2/Pdgfd/Ccl7/Ccl2/Nov/Serpine1/Cmklr1/Slamf8/Mapk14/Cxcl12/Ccr1l1	16
BP	GO:0030595	leukocyte chemotaxis	30/1529	190/20349	8.46933e-05	0.00485274	Itgb2/Calr/Pgf/Ccl6/Ccl9/Ednrb/Nckap1l/Anxa1/Ccr1/Il1b/Bst1/Spp1/Ptpro/Itgam/F7/Slit2/Ccl7/Ccl2/Ccr3/Nov/Serpine1/Itga9/Cmklr1/S1pr1/Slamf8/Mapk14/Nod2/Cxcl12/Ccr1l1/C5ar2	30
BP	GO:0000281	mitotic cytokinesis	12/1529	45/20349	8.64598e-05	0.00490181	Rhoc/Kif20a/Racgap1/Cep55/Nusap1/Ect2/Stmn1/Cenpa/Cit/Anln/Ckap2/Zfp365	12
BP	GO:0002548	monocyte chemotaxis	13/1529	52/20349	9.17447e-05	0.00514726	Ccl6/Ccl9/Anxa1/Ccr1/Ptpro/Slit2/Ccl7/Ccl2/Nov/Serpine1/Slamf8/Cxcl12/Ccr1l1	13
BP	GO:1902882	regulation of response to oxidative stress	18/1529	89/20349	9.38238e-05	0.00520964	Fbxo7/Cd36/Psap/Ctnnb1/Met/Mctp1/Dhfr/P4hb/Hk3/Ggt7/Txn1/Hgf/Atg7/Stk26/Hdac6/Sesn3/Gch1/Fzd1	18
BP	GO:0050701	interleukin-1 secretion	11/1529	39/20349	9.74322e-05	0.00535479	Cd36/Casp1/Il1r2/Panx1/Tlr8/Trim16/Nlrp10/Nod2/Hmgb1/Nlrp1a/Ccr5	11
BP	GO:0043410	positive regulation of MAPK cascade	58/1529	466/20349	0.000102072	0.00547589	Ngfr/Cd36/Psap/Insr/Ctnnb1/Met/Sash1/Timp2/Igfbp4/Ccl6/Ccl9/Esr1/Igf1/Frs2/Map2k6/Dnajc27/Gcnt2/Fgf10/Bmp4/Dab2/Fgd4/Robo1/App/Trem2/Nrxn1/Lmnb1/Pdgfrb/Csf1r/Maged1/Ccr1/Nrp1/Tnfrsf11a/Il1rn/Bmp2/Il1b/Ptpn22/Iqgap3/Glipr2/Hgf/Gpnmb/Nox4/Fgfr1/Pdgfd/Lif/Ccl7/Ccl2/Gadd45a/Fgf2/Cd81/Bank1/Cd84/Dstyk/F2r/Camk2d/Ffar4/Nod2/Hmgb1/C5ar2	58
BP	GO:0044283	small molecule biosynthetic process	58/1529	466/20349	0.000102072	0.00547589	Cyp51/Slc1a3/Lpl/Lta4h/Pltp/Plod1/Plek/Shmt1/Mtr/Dhfr/Dab2/C1qtnf12/Abcg1/Cacna1h/Anxa1/Fads2/Pcx/Tcf7l2/Scd2/Acadl/Atic/Slc45a3/Coq8a/Atf3/Kynu/Dhrs9/Gatm/Bmp2/Il1b/Gba/Abcd3/Prkaa2/Acot7/Fam213b/Lias/Prps1/Sc5d/Plod2/Acsl3/Decr2/Scd1/Fgf2/Gch1/Acer2/Egr1/Ephx1/Dse/Fads6/Insig1/Rbp1/Ptgs1/Gnpda1/Thnsl2/Pla2g4a/Gapdh/Sphk1/Ptges3/Mgst2	58
BP	GO:0050679	positive regulation of epithelial cell proliferation	28/1529	174/20349	0.000102885	0.00547589	Acvrl1/Hpn/Pgf/Htra1/Ctnnb1/Twist2/Esr1/Tnfaip3/Igf1/Fgf10/Bmp4/Nr4a1/Tcf7l2/Bmp2/Iqgap3/B4galt1/Plxnb3/Scn5a/Egr3/Ccl2/Ccr3/Fgf2/Fzd7/Mmp12/Hmgb2/Nod2/Cxcl12/C5ar2	28
BP	GO:0050704	regulation of interleukin-1 secretion	10/1529	33/20349	0.000103702	0.00547589	Casp1/Il1r2/Panx1/Tlr8/Trim16/Nlrp10/Nod2/Hmgb1/Nlrp1a/Ccr5	10
BP	GO:1902850	microtubule cytoskeleton organization involved in mitosis	21/1529	114/20349	0.000106205	0.00555358	Spc25/Cdc20/Kif11/Birc5/Aurkb/Fgf10/Racgap1/Ndc80/Nek2/Nusap1/Tpx2/Aurka/Gpsm2/Stil/Stmn1/Cenpa/Spry1/Tacc3/Cep126/Ccnb1/Gnai1	21
BP	GO:0051988	regulation of attachment of spindle microtubules to kinetochore	6/1529	12/20349	0.000110847	0.00573618	Spag5/Racgap1/Nek2/Knstrn/Ect2/Ccnb1	6
BP	GO:0007062	sister chromatid cohesion	13/1529	53/20349	0.000113281	0.00573618	Rec8/Cdc20/Ctnnb1/Rad51c/Pttg1/Dscc1/Sgo1/Cdca5/Sgo2a/Bub1/Kif22/Stag3/Bub1b	13
BP	GO:0001525	angiogenesis	55/1529	437/20349	0.000113889	0.00573618	Ngfr/Itgb2/Acvrl1/Cd36/Pgf/Ctnnb1/Vav2/Sash1/Cybb/Gna13/Tnfaip2/Gpld1/Erap1/Bmp4/Robo1/Adamts1/Nr4a1/Nrxn1/Pdgfrb/Mmp19/Nrp1/Nrp2/Fn1/Il1b/Adam15/B4galt1/Hgf/Anxa3/Mfge8/Slit2/Fgfr1/Rora/Ctsh/Thsd7a/Cd59a/Egr3/Lif/Hpse/Ccl2/Ccr3/Fgf2/Nov/Serpine1/Rbpj/S1pr1/Foxc1/Mapk14/Tcf4/Arhgap24/Calcrl/Cxcl12/Sphk1/Hmgb1/Ism1/Ccr5	55
BP	GO:0006302	double-strand break repair	29/1529	184/20349	0.000113957	0.00573618	Cdc45/Rec8/Rad51c/Trip13/Esco2/Cdca5/Nabp1/Rad51/Vcp/Rad54l/Cdc7/Recql/Rad51ap1/Ggn/Gins2/Chek1/Mlh1/Brip1/Parpbp/Fignl1/Dna2/Zfp365/Ccdc155/Eme1/Rbbp8/Swi5/Mms22l/Fancb/Usp51	29
BP	GO:0051047	positive regulation of secretion	56/1529	448/20349	0.000118999	0.00593454	Itgb2/Cd36/Lpl/Sdc4/Igf1/Sdc1/Map2k6/Gpld1/Ednrb/Dab2/C1qtnf12/Cacna1h/Csf1r/Tcf7l2/Nmb/Casp1/Il1rl1/Tnfrsf11a/Stxbp1/Il1b/Ptpn22/Sdcbp/Fgr/Spp1/Atg7/Sytl2/Nucb2/Itgam/Lamp1/Fgfr1/Panx1/Cck/Acsl3/Lif/Cd276/Slc18a1/Apln/Cd84/Tlr8/Cd300c2/Trim16/F2r/Nlrp10/Mmp12/Mmp13/Cyp2j6/Mapk14/Nod2/Gapdh/Cxcl12/Sphk1/Syt9/Ncs1/Hmgb1/Nlrp1a/Ccr5	56
BP	GO:0032635	interleukin-6 production	23/1529	132/20349	0.000123489	0.00602724	Cd36/Met/Tnfaip3/Nckap1l/Il1b/Ptpn22/Gba/Hgf/Trim30a/Cd300ld/Bank1/Cd84/Tlr8/Tlr7/F2r/Nlrp10/Rab7b/Klf2/Nod2/Hmgb1/Il1rl2/C5ar2/Ccr5	23
BP	GO:0010955	negative regulation of protein processing	11/1529	40/20349	0.000125334	0.00602724	Bcl2l12/Ctsz/Birc5/Il1r2/Cd59a/Serpine1/Cd59b/Naip5/Naip6/Naip7/Naip2	11
BP	GO:0031577	spindle checkpoint	11/1529	40/20349	0.000125334	0.00602724	Birc5/Aurkb/Ndc80/Cep192/Bub1/Aurka/Stil/Mad2l1/Ttk/Bub1b/Ccnb1	11
BP	GO:1903318	negative regulation of protein maturation	11/1529	40/20349	0.000125334	0.00602724	Bcl2l12/Ctsz/Birc5/Il1r2/Cd59a/Serpine1/Cd59b/Naip5/Naip6/Naip7/Naip2	11
BP	GO:0002224	toll-like receptor signaling pathway	18/1529	91/20349	0.00012665	0.00603661	Cd36/Esr1/Tnfaip3/Rsad2/Cd180/Pik3ap1/Ptpn22/Trim30a/Rps6ka3/Tlr13/Colec12/Tlr8/Tlr7/Cd300lf/Rab7b/Nod2/Hmgb1/Cd300ld3	18
BP	GO:0050878	regulation of body fluid levels	44/1529	328/20349	0.000128458	0.00606908	Vwf/Cd36/Met/Vav2/Mertk/Hps5/Plek/Gna13/Evl/F2rl2/Fgf10/Scara5/Ednrb/Lbh/Copa/Stxbp1/Tfpi/Procr/Anxa5/Slc7a11/Gba/Pdpn/Stmn1/Ptpro/Atg7/Cd9/Sytl2/F7/Pdgfd/Fam46a/Tspan8/Itga2b/Hpse/Apln/Scd1/Serpine1/F13a1/Sfn/Gp5/F2r/Tifab/Mmp13/Gja5/Heg1	44
BP	GO:0006487	protein N-linked glycosylation	14/1529	61/20349	0.000135268	0.00633525	St3gal1/Pmm1/St6gal1/Rpn2/B4galt1/Vcp/Ddost/Gfpt1/Magt1/Stt3a/Dpagt1/Alg8/St6galnac3/St3gal5	14
BP	GO:0051445	regulation of meiotic cell cycle	12/1529	47/20349	0.000136511	0.00633833	Calr/Insr/Cdc20/Fbxo5/Cdk1/Rps6ka2/Sgo2a/Piwil2/Aspm/Lif/Ttk/Camk2b	12
BP	GO:0071695	anatomical structure maturation	27/1529	168/20349	0.000138627	0.00634641	Rec8/Ctnnb1/Fbxo5/Ntn4/Igf1/Sema4d/Ctsl/Trip13/Ednrb/App/Rps6ka2/Nrxn1/Fam20c/Bmp2/Aurka/Ret/Pgr/Arcn1/Cdkn1c/Scarf1/Rbpj/Cntnap2/Ccnb1/S1pr1/Bhlha15/Dlg2/Klf2	27
BP	GO:0061640	cytoskeleton-dependent cytokinesis	13/1529	54/20349	0.000139041	0.00634641	Rhoc/Kif20a/Aurkb/Racgap1/Cep55/Nusap1/Ect2/Stmn1/Cenpa/Cit/Anln/Ckap2/Zfp365	13
BP	GO:0001819	positive regulation of cytokine production	50/1529	390/20349	0.000145591	0.00658951	Cd36/Mcoln2/Cybb/Lpl/H2-M3/Il12rb2/Rsad2/Riok3/Csf1r/Anxa1/Casp1/Cd28/Il1rl1/Slc11a1/Il1b/Ptpn22/Tnfrsf8/Hdac1/Hgf/Fgr/Panx1/Rora/Hpse/Ccl2/Cd276/Serpine1/Cd84/Egr1/Nploc4/Tlr8/Tlr7/Cd300c2/Trim16/F2r/Nlrp10/Mmp12/Rab7b/Cyp2j6/Tarm1/Mapk14/Hmgb2/Nod2/Gapdh/Nfam1/Hmgb1/Nlrp1a/Il1rl2/Heg1/Ccr5/Ulbp1	50
BP	GO:0045839	negative regulation of mitotic nuclear division	12/1529	48/20349	0.000169689	0.00761622	Esr1/Pttg1/Bmp4/Ndc80/Cep192/Bub1/Stil/Mad2l1/Chek1/Ttk/Bub1b/Ccnb1	12
BP	GO:2000116	regulation of cysteine-type endopeptidase activity	33/1529	226/20349	0.000180238	0.00802284	Ngfr/Bcl2l12/Birc5/Apaf1/Igf1/Dapk1/Robo1/Nr4a1/0610009O20Rik/Pmaip1/Fas/Casp12/Casp1/Epha7/Vcp/Tnfrsf1b/Hgf/Dnajb6/Ret/Rps6ka3/Dlc1/Cck/Acer2/Plaur/Sfn/F2r/Sox7/Nlrp1b/Naip5/Naip6/Naip7/Naip2/Psmb9	33
BP	GO:0007596	blood coagulation	28/1529	180/20349	0.000186093	0.00821553	Vwf/Cd36/Vav2/Mertk/Hps5/Plek/Gna13/Evl/F2rl2/Scara5/Lbh/Stxbp1/Tfpi/Procr/Anxa5/Slc7a11/Pdpn/Cd9/F7/Pdgfd/Fam46a/Tspan8/Itga2b/Hpse/Serpine1/F13a1/Gp5/F2r	28
BP	GO:0007135	meiosis II	6/1529	13/20349	0.000192761	0.00838299	Rad51c/Sgo2a/Mastl/Bub1/Stag3/Bub1b	6
BP	GO:0007264	small GTPase mediated signal transduction	52/1529	415/20349	0.000192999	0.00838299	Ngfr/Rhoc/Rasa4/Eps8l1/Met/Vav2/Eps8/Arl5b/Timp2/Igf1/Gna13/Net1/Gdi2/F2rl2/Fgf10/Arhgef3/Rhobtb2/Fgd4/Arhgap31/Robo1/Rhoq/Pdgfrb/Nrp1/Ralgps2/Abi2/Ect2/Gpsm2/Iqgap3/Sdcbp/Pdpn/Stmn1/Rasgef1a/Dlc1/Slit2/Cgnl1/Srprb/Arhgef17/Arl5a/Ralgapa2/Spry1/Dgki/Iqsec3/Kif14/Cdc42ep2/F2r/P2ry10/Arhgef39/Camk2d/Rras2/Arhgap24/Dock1/Chml	52
BP	GO:0008360	regulation of cell shape	23/1529	136/20349	0.000195711	0.00839586	Hpn/Hck/Fblim1/Plekho1/Eps8/Gna13/Sema4d/Fgd4/Rhoq/Bambi/Csf1r/Anxa1/Fn1/Pdpn/Fgr/Cdc7/Plxnb3/Dlc1/Ccl2/Plxnb2/Cdc42ep2/Arhgap15/Lst1	23
BP	GO:0052548	regulation of endopeptidase activity	38/1529	275/20349	0.000196413	0.00839586	Ngfr/Bcl2l12/Timp2/Birc5/Apaf1/Timp3/Igf1/Dapk1/Robo1/Nr4a1/0610009O20Rik/Pmaip1/Fas/Casp12/Casp1/Epha7/Vcp/Tnfrsf1b/Hgf/Dnajb6/Ret/Rps6ka3/Dlc1/Cck/Serpine1/Acer2/Plaur/Sfn/F2r/Sorl1/Gapdh/Sox7/Nlrp1b/Naip5/Naip6/Naip7/Naip2/Psmb9	38
BP	GO:0051493	regulation of cytoskeleton organization	56/1529	457/20349	0.000200539	0.00850477	Spag5/Hck/Ctnnb1/Met/Kif11/Eps8/Sdc4/Sgk1/Plek/Xpo1/Pdlim4/Evl/Ctsl/Iqgap2/Ska3/Nckap1l/Cep192/Pdgfrb/Csf1r/Hdgfl3/Plk4/Nrp1/Tmeff2/Rgs2/Nek2/Abi2/Kif18a/Tpx2/Gpsm2/Stil/Stmn1/Fgr/Espn/Bst1/Cit/Nox4/Fchsd2/Hdac6/Dlc1/Slit2/Chek1/Ska1/Tacc3/Cep85/Ckap2/Vill/Lrp1/Sh3pxd2b/S1pr1/Cdc42ep2/Tmem67/Epha3/Gnai1/Capn6/Cep76/Kifc1	56
BP	GO:0045600	positive regulation of fat cell differentiation	13/1529	56/20349	0.000205958	0.00858483	Fndc5/Wdfy2/Igf1/Bmp2/Cebpa/Aamdc/Fndc3b/Prdm16/Tph1/Sh3pxd2b/Cmklr1/Zfp36/Mapk14	13
BP	GO:0016053	organic acid biosynthetic process	37/1529	266/20349	0.000207209	0.00858483	Slc1a3/Lpl/Lta4h/Plod1/Shmt1/Mtr/Dhfr/Anxa1/Fads2/Scd2/Acadl/Atic/Slc45a3/Kynu/Dhrs9/Gatm/Il1b/Abcd3/Prkaa2/Acot7/Fam213b/Lias/Plod2/Acsl3/Decr2/Scd1/Gch1/Dse/Fads6/Insig1/Rbp1/Ptgs1/Thnsl2/Pla2g4a/Sphk1/Ptges3/Mgst2	37
BP	GO:0046394	carboxylic acid biosynthetic process	37/1529	266/20349	0.000207209	0.00858483	Slc1a3/Lpl/Lta4h/Plod1/Shmt1/Mtr/Dhfr/Anxa1/Fads2/Scd2/Acadl/Atic/Slc45a3/Kynu/Dhrs9/Gatm/Il1b/Abcd3/Prkaa2/Acot7/Fam213b/Lias/Plod2/Acsl3/Decr2/Scd1/Gch1/Dse/Fads6/Insig1/Rbp1/Ptgs1/Thnsl2/Pla2g4a/Sphk1/Ptges3/Mgst2	37
BP	GO:0010965	regulation of mitotic sister chromatid separation	12/1529	49/20349	0.000209515	0.00861412	Ube2c/Pttg1/Ndc80/Cep192/Bub1/Stil/Cit/Mad2l1/Tacc3/Ttk/Bub1b/Ccnb1	12
BP	GO:0007599	hemostasis	28/1529	182/20349	0.000224892	0.00917627	Vwf/Cd36/Vav2/Mertk/Hps5/Plek/Gna13/Evl/F2rl2/Scara5/Lbh/Stxbp1/Tfpi/Procr/Anxa5/Slc7a11/Pdpn/Cd9/F7/Pdgfd/Fam46a/Tspan8/Itga2b/Hpse/Serpine1/F13a1/Gp5/F2r	28
BP	GO:0052547	regulation of peptidase activity	47/1529	367/20349	0.000232743	0.00942523	Ngfr/Bcl2l12/Slpi/Timp2/Birc5/Apaf1/Timp3/Igf1/Dapk1/Robo1/App/Nr4a1/0610009O20Rik/Pmaip1/Fas/Casp12/Casp1/Tfpi/Epha7/Spink4/Vcp/Tnfrsf1b/Hgf/Dnajb6/Ret/Rps6ka3/Dlc1/Ctsh/Cck/Serpine1/Acer2/Serpinb1a/Cd109/Plaur/Sfn/F2r/Sorl1/Mapk14/Gapdh/Serpinb12/Sox7/Nlrp1b/Naip5/Naip6/Naip7/Naip2/Psmb9	47
BP	GO:0070085	glycosylation	32/1529	220/20349	0.000240609	0.00967103	Lmf1/Large1/St3gal1/Gcnt2/Extl3/Pmm1/St6gal1/Galnt3/Rpn2/B4galt1/Fktn/Vcp/Ddost/Gfpt1/St8sia1/Magt1/Galnt7/Stt3a/Dpagt1/Alg8/Gxylt1/Acer2/Galnt18/Pomt1/Fut11/Dpy19l3/Xxylt1/Fut4/St6galnac3/St3gal5/B3galt5/B3gnt7	32
BP	GO:0050718	positive regulation of interleukin-1 beta secretion	8/1529	24/20349	0.000246327	0.00970512	Casp1/Panx1/Tlr8/Trim16/Nod2/Hmgb1/Nlrp1a/Ccr5	8
BP	GO:0090025	regulation of monocyte chemotaxis	8/1529	24/20349	0.000246327	0.00970512	Ccr1/Slit2/Ccl2/Nov/Serpine1/Slamf8/Cxcl12/Ccr1l1	8
BP	GO:0050817	coagulation	28/1529	183/20349	0.000246863	0.00970512	Vwf/Cd36/Vav2/Mertk/Hps5/Plek/Gna13/Evl/F2rl2/Scara5/Lbh/Stxbp1/Tfpi/Procr/Anxa5/Slc7a11/Pdpn/Cd9/F7/Pdgfd/Fam46a/Tspan8/Itga2b/Hpse/Serpine1/F13a1/Gp5/F2r	28
BP	GO:0048771	tissue remodeling	27/1529	174/20349	0.000250368	0.0097716	Acvrl1/Tmbim1/Ctnnb1/Mertk/Igf1/Fgf10/Tfrc/Csf1r/Anxa1/Lipa/Itga4/B4galt1/Spp1/Gpnmb/Nox4/Lif/Tgm2/Ctss/Rbpj/Tph1/Il7/S1pr1/F2r/Foxc1/Gja5/Fcgr4/Tnfrsf11b	27
BP	GO:0046605	regulation of centrosome cycle	12/1529	50/20349	0.000257032	0.0098884	Ctnnb1/Kif11/Xpo1/Cep192/Plk4/Nek2/Stil/Chek1/Cep85/Tmem67/Cep76/Kifc1	12
BP	GO:0070098	chemokine-mediated signaling pathway	12/1529	50/20349	0.000257032	0.0098884	Ccl6/Ccl9/Robo1/Trem2/Ccr1/Slit2/Ccl7/Ccl2/Ackr1/Gpr75/Foxc1/Cxcl12	12
BP	GO:0002791	regulation of peptide secretion	56/1529	463/20349	0.000280151	0.0107014	Cd36/Lpl/Birc5/Igf1/Srgn/Fkbp1b/Rsad2/Gpld1/C1qtnf12/Nrxn1/Csf1r/Anxa1/Tcf7l2/Casp1/Il1rl1/Il1r2/Fn1/Pask/Il1b/Anxa5/Ptpn22/Hdac1/Fgr/Tnfrsf9/Anxa4/Atg7/Nucb2/Cdk16/Panx1/Lif/Cd276/Apln/Nov/Bank1/Crp/Cd84/Tlr8/Cd300c2/Trim16/F2r/Nlrp10/Mmp12/Mmp13/Rab11fip5/Cyp2j6/Mapk14/Ffar4/Arntl/Nod2/Gja5/Gapdh/Syt9/Hmgb1/Nlrp1a/C5ar2/Ccr5	56
BP	GO:0006633	fatty acid biosynthetic process	21/1529	122/20349	0.000284082	0.0107751	Lpl/Anxa1/Fads2/Scd2/Acadl/Slc45a3/Abcd3/Prkaa2/Acot7/Fam213b/Lias/Acsl3/Decr2/Scd1/Fads6/Insig1/Ptgs1/Thnsl2/Pla2g4a/Sphk1/Ptges3	21
BP	GO:0050678	regulation of epithelial cell proliferation	42/1529	321/20349	0.00031018	0.0116827	Ngfr/Acvrl1/Hpn/Pgf/Htra1/Ctnnb1/Twist2/Birc5/Esr1/Tnfaip3/Igf1/Frs2/Ctsl/Fgf10/Bmp4/Ednrb/Dab2/Robo1/Nr4a1/Tcf7l2/Maged1/Bmp2/Iqgap3/B4galt1/Plxnb3/Pgr/Scn5a/Egr3/Ccl2/Ccr3/Fgf2/Ift172/Fzd7/Zfp36/Cd109/Sfn/Mmp12/Hmgb2/Nod2/Krt4/Cxcl12/C5ar2	42
BP	GO:0031650	regulation of heat generation	6/1529	14/20349	0.000315904	0.0117342	Ednrb/Tnfrsf11a/Il1b/Apln/Arrdc3/Ccr5	6
BP	GO:1990001	inhibition of cysteine-type endopeptidase activity involved in apoptotic process	6/1529	14/20349	0.000315904	0.0117342	Bcl2l12/Birc5/Naip5/Naip6/Naip7/Naip2	6
BP	GO:0032731	positive regulation of interleukin-1 beta production	9/1529	31/20349	0.000329544	0.012157	Casp1/Panx1/Egr1/Tlr8/Trim16/Nod2/Hmgb1/Nlrp1a/Ccr5	9
BP	GO:0007093	mitotic cell cycle checkpoint	20/1529	115/20349	0.000341287	0.0125046	Chfr/Cdk1/Top2a/Ndc80/Cep192/Nabp1/Bub1/Plk3/Stil/Rint1/Kntc1/Mad2l1/Chek1/Zwilch/Ttk/Eme1/Fanci/Bub1b/Ccnb1/Clspn	20
BP	GO:0032886	regulation of microtubule-based process	29/1529	196/20349	0.00034481	0.0125483	Spag5/Ctnnb1/Met/Kif11/Sgk1/Xpo1/Ska3/Cep192/Hdgfl3/Plk4/Rgs2/Nek2/Kif18a/Tpx2/Gpsm2/Stil/Stmn1/Hdac6/Lamp1/Chek1/Ska1/Tacc3/Cep85/Ckap2/Tmem67/Epha3/Gnai1/Cep76/Kifc1	29
BP	GO:0050900	leukocyte migration	40/1529	303/20349	0.000354826	0.0128261	Itgb2/Calr/Pgf/Mcoln2/Eps8/Ccl6/Ccl9/Ednrb/Nckap1l/Gcsam/App/Anxa1/Ccr1/Itga4/Il1b/Ptpn22/B4galt1/Bst1/Spp1/Ptpro/Itgam/F7/Slit2/Pdgfd/Itga2b/Ccl7/Ccl2/Ccr3/Nov/Serpine1/Gcnt1/Itga9/Cmklr1/S1pr1/Slamf8/Mapk14/Nod2/Cxcl12/Ccr1l1/C5ar2	40
BP	GO:0001763	morphogenesis of a branching structure	33/1529	235/20349	0.000373634	0.0133271	Pgf/Ctnnb1/Met/Etv5/Ctsz/Esr1/Ntn4/Igf1/Frs2/Gna13/Fgf10/Bmp4/Grhl2/Maged1/Nrp1/Bmp2/Il1b/Epha7/B4galt1/Hgf/Ctnnbip1/Slit2/Fgfr1/Pgr/Ctsh/Mks1/Spry1/Fgf2/Tgm2/Cpe/Tmem67/Socs3/Cxcl12	33
BP	GO:0051056	regulation of small GTPase mediated signal transduction	33/1529	235/20349	0.000373634	0.0133271	Ngfr/Rasa4/Eps8l1/Met/Vav2/Timp2/Igf1/Net1/F2rl2/Fgf10/Arhgef3/Fgd4/Robo1/Pdgfrb/Nrp1/Ralgps2/Ect2/Stmn1/Rasgef1a/Dlc1/Slit2/Cgnl1/Arhgef17/Ralgapa2/Spry1/Dgki/Iqsec3/Kif14/F2r/P2ry10/Arhgef39/Camk2d/Arhgap24	33
BP	GO:0051306	mitotic sister chromatid separation	12/1529	52/20349	0.000379895	0.0134613	Ube2c/Pttg1/Ndc80/Cep192/Bub1/Stil/Cit/Mad2l1/Tacc3/Ttk/Bub1b/Ccnb1	12
BP	GO:0050708	regulation of protein secretion	52/1529	427/20349	0.000386294	0.0135891	Cd36/Lpl/Birc5/Igf1/Srgn/Fkbp1b/Rsad2/Gpld1/C1qtnf12/Nrxn1/Csf1r/Anxa1/Tcf7l2/Casp1/Il1rl1/Il1r2/Fn1/Il1b/Anxa5/Ptpn22/Hdac1/Fgr/Tnfrsf9/Anxa4/Atg7/Cdk16/Panx1/Cd276/Nov/Bank1/Crp/Cd84/Tlr8/Cd300c2/Trim16/F2r/Nlrp10/Mmp12/Mmp13/Rab11fip5/Cyp2j6/Mapk14/Ffar4/Arntl/Nod2/Gja5/Gapdh/Syt9/Hmgb1/Nlrp1a/C5ar2/Ccr5	52
BP	GO:0071675	regulation of mononuclear cell migration	11/1529	45/20349	0.000388549	0.0135891	Ccr1/Slit2/Pdgfd/Ccl2/Nov/Serpine1/Cmklr1/Slamf8/Mapk14/Cxcl12/Ccr1l1	11
BP	GO:0046578	regulation of Ras protein signal transduction	30/1529	207/20349	0.000394448	0.0137064	Ngfr/Rasa4/Eps8l1/Met/Vav2/Timp2/Igf1/Net1/F2rl2/Fgf10/Arhgef3/Fgd4/Robo1/Pdgfrb/Nrp1/Ralgps2/Ect2/Stmn1/Rasgef1a/Dlc1/Arhgef17/Spry1/Dgki/Iqsec3/Kif14/F2r/P2ry10/Arhgef39/Camk2d/Arhgap24	30
BP	GO:2000241	regulation of reproductive process	25/1529	161/20349	0.000412414	0.0142388	Calr/Insr/Cdc20/Ctnnb1/Gdf9/Esr1/Fbxo5/Cdk1/Igf1/Bmp4/Ednrb/Rps6ka2/Cacna1h/Prdx4/Sgo2a/Aurka/B4galt1/Piwil2/Aspm/Lif/Ttk/Gpr149/Lhfpl2/Mmp12/Camk2b	25
BP	GO:0006281	DNA repair	52/1529	429/20349	0.00043169	0.0146491	Cdc45/Gtf2h4/Rec8/Rad51c/Cdk1/Pttg1/Pold2/Pole2/Trip13/Fgf10/Esco2/Chaf1b/Polh/Cdca5/Faap100/Bach1/Nabp1/Rad51/Vcp/Rad54l/Cdc7/Rfc5/Ung/Recql/Rad51ap1/Kif22/Ggn/Gins2/Chek1/Mlh1/Brip1/Tdg/Parpbp/Fignl1/Dna2/Dtl/Zfp365/Ccdc155/Eme1/Fanci/Neil3/Exo1/Pclaf/Pif1/Rbbp8/Clspn/Swi5/Mms22l/Hmga1/Fancb/Hmgb1/Usp51	52
BP	GO:0032610	interleukin-1 alpha production	5/1529	10/20349	0.000435176	0.0146491	Casp1/Il1r2/Panx1/Nlrp10/Nlrp1b	5
BP	GO:0051177	meiotic sister chromatid cohesion	5/1529	10/20349	0.000435176	0.0146491	Rad51c/Sgo2a/Bub1/Stag3/Bub1b	5
BP	GO:0070601	centromeric sister chromatid cohesion	5/1529	10/20349	0.000435176	0.0146491	Ctnnb1/Sgo1/Sgo2a/Bub1/Bub1b	5
BP	GO:0051785	positive regulation of nuclear division	14/1529	68/20349	0.000451434	0.015102	Ube2c/Insr/Met/Birc5/Fbxo5/Igf1/Pdgfrb/Cdca5/Cd28/Sgo2a/Nusap1/Il1b/Piwil2/Camk2b	14
BP	GO:1905818	regulation of chromosome separation	12/1529	53/20349	0.000457928	0.0152247	Ube2c/Pttg1/Ndc80/Cep192/Bub1/Stil/Cit/Mad2l1/Tacc3/Ttk/Bub1b/Ccnb1	12
BP	GO:0048762	mesenchymal cell differentiation	28/1529	190/20349	0.000461671	0.015255	Hpn/Ctnnb1/Hey2/Gcnt2/Fgf10/Bmp4/Ednrb/Dab2/Bambi/Ldlrad4/Nrp1/Nrp2/Fn1/Klhl12/Bmp2/Il1b/Fam83d/Adam15/Sdcbp/Glipr2/Pdpn/Ret/Fgfr1/Eomes/Rbpj/Plaur/Foxc1/Epha3	28
BP	GO:0097340	inhibition of cysteine-type endopeptidase activity	6/1529	15/20349	0.000493112	0.0160964	Bcl2l12/Birc5/Naip5/Naip6/Naip7/Naip2	6
BP	GO:0097341	zymogen inhibition	6/1529	15/20349	0.000493112	0.0160964	Bcl2l12/Birc5/Naip5/Naip6/Naip7/Naip2	6
BP	GO:0051321	meiotic cell cycle	38/1529	289/20349	0.000531458	0.0172436	Ccne1/Rec8/Calr/Insr/Cdc20/Rad51c/Fbxo5/Cdk1/Pttg1/Top2a/Trip13/Rps6ka2/Sgo1/Sgo2a/Nek2/Suv39h2/Mastl/Kif18a/Rad51/Bub1/Aurka/Ccne2/Mlh1/Piwil2/Aspm/Brip1/Lif/Ncaph/Fignl1/Stag3/Ccdc155/Ttk/Eme1/Exo1/Bub1b/Rbbp8/Camk2b/Espl1	38
BP	GO:0040020	regulation of meiotic nuclear division	9/1529	33/20349	0.000549864	0.0176284	Calr/Cdc20/Fbxo5/Rps6ka2/Sgo2a/Piwil2/Lif/Ttk/Camk2b	9
BP	GO:0050702	interleukin-1 beta secretion	9/1529	33/20349	0.000549864	0.0176284	Cd36/Casp1/Panx1/Tlr8/Trim16/Nod2/Hmgb1/Nlrp1a/Ccr5	9
BP	GO:0007265	Ras protein signal transduction	40/1529	310/20349	0.00056384	0.0179695	Ngfr/Rasa4/Eps8l1/Met/Vav2/Eps8/Timp2/Igf1/Gna13/Net1/F2rl2/Fgf10/Arhgef3/Fgd4/Robo1/Pdgfrb/Nrp1/Ralgps2/Abi2/Ect2/Gpsm2/Iqgap3/Sdcbp/Pdpn/Stmn1/Rasgef1a/Dlc1/Arhgef17/Ralgapa2/Spry1/Dgki/Iqsec3/Kif14/Cdc42ep2/F2r/P2ry10/Arhgef39/Camk2d/Rras2/Arhgap24	40
BP	GO:0007052	mitotic spindle organization	17/1529	94/20349	0.000582031	0.0184401	Spc25/Cdc20/Kif11/Birc5/Aurkb/Racgap1/Ndc80/Nek2/Tpx2/Aurka/Gpsm2/Stil/Stmn1/Tacc3/Cep126/Ccnb1/Gnai1	17
BP	GO:0002221	pattern recognition receptor signaling pathway	20/1529	120/20349	0.00060319	0.0188296	Cd36/Esr1/Tnfaip3/Rsad2/Cd180/Riok3/Pik3ap1/Ptpn22/Trim30a/Rps6ka3/Tlr13/Colec12/Nploc4/Tlr8/Tlr7/Cd300lf/Rab7b/Nod2/Hmgb1/Cd300ld3	20
BP	GO:0034311	diol metabolic process	7/1529	21/20349	0.000605984	0.0188296	Sgpp1/Dhfr/Gba/Gch1/Acer2/Ephx1/Sphk1	7
BP	GO:2000482	regulation of interleukin-8 secretion	7/1529	21/20349	0.000605984	0.0188296	Anxa1/Ptpn22/Anxa4/Crp/F2r/Nlrp10/C5ar2	7
BP	GO:0050673	epithelial cell proliferation	47/1529	383/20349	0.00060831	0.0188296	Ngfr/Acvrl1/Hpn/Pgf/Htra1/Ctnnb1/Twist2/Igfbp4/Birc5/Esr1/Tnfaip3/Igf1/Frs2/Ctsl/Fgf10/Bmp4/Ednrb/Dab2/Robo1/Nr4a1/Tcf7l2/Maged1/Bmp2/Iqgap3/B4galt1/Plxnb3/Pgr/Scn5a/Egr3/Ccl2/Ccr3/Fgf2/Nov/Ift172/Adk/Fzd7/Zfp36/Cd109/Sfn/Mmp12/Tcf19/Hmgb2/Nod2/Krt4/Cxcl12/Hmgb1/C5ar2	47
BP	GO:0008543	fibroblast growth factor receptor signaling pathway	14/1529	70/20349	0.000614793	0.0189216	Ngfr/Ctnnb1/Frs2/Fgf10/Shcbp1/Nrxn1/Tcf7l2/Fam20c/Fgfr1/Spry1/Fgf2/Dstyk/Flrt2/Flrt3	14
BP	GO:0031349	positive regulation of defense response	38/1529	292/20349	0.00064902	0.0198615	Cd36/H2-M3/Esr1/Tnfaip3/Rsad2/Cd180/Riok3/Pik3ap1/Cd28/Il1rl1/Tnfrsf11a/Il1b/Ptpn22/Trim30a/Rps6ka3/Lamp1/Tlr13/Colec12/Serpine1/Tgm2/Ctss/Nploc4/Pvr/Tlr8/Tlr7/Cd300lf/Nlrp10/Mmp12/Rab7b/Tarm1/Hmgb2/Nod2/Pla2g4a/Fabp4/Hmgb1/Cd300ld3/Ccr5/Ulbp1	38
BP	GO:0071897	DNA biosynthetic process	23/1529	148/20349	0.00068059	0.0207099	Acvrl1/Ctnnb1/Aurkb/Pole2/Grhl2/Dscc1/Polh/Dusp1/Dcp2/Pdgfrb/Tk1/Nek2/Vcp/Hgf/Rfc5/Nox4/Chek1/Cct2/Dtl/Pclaf/Pif1/Lin9/Ptges3	23
BP	GO:0050867	positive regulation of cell activation	38/1529	293/20349	0.000693028	0.0209699	Itgb2/Il7r/H2-M3/Pdcd1lg2/Igf1/Plek/Fgf10/Nckap1l/Tfrc/Il15ra/Pdgfrb/Anxa1/Cd28/Il1rl1/Stxbp1/Il1b/Ptpn22/Pdpn/Fgr/Bst1/Ung/Ephb6/Itgam/Lamp1/Mlh1/Egr3/Ccl2/Cd276/H2-DMa/Cd81/Adk/Il7/Nod2/Atp11c/Cd300lb/Cd59b/Il1rl2/Ulbp1	38
BP	GO:0007091	metaphase/anaphase transition of mitotic cell cycle	11/1529	48/20349	0.000702304	0.0211319	Ube2c/Ndc80/Cep192/Bub1/Stil/Cit/Mad2l1/Tacc3/Ttk/Bub1b/Ccnb1	11
BP	GO:1902749	regulation of cell cycle G2/M phase transition	15/1529	79/20349	0.000709367	0.0212258	Rad51c/Cdk1/Gpr132/App/Lmnb1/Rint1/Cdc7/Chek1/Dtl/Fanci/Ccnb1/Kif14/Clspn/Cdc25c/Camk2d	15
BP	GO:0070192	chromosome organization involved in meiotic cell cycle	14/1529	71/20349	0.000713683	0.021237	Ccne1/Rec8/Rad51c/Trip13/Sgo2a/Rad51/Bub1/Ccne2/Mlh1/Brip1/Ncaph/Stag3/Ccdc155/Bub1b	14
BP	GO:0034312	diol biosynthetic process	6/1529	16/20349	0.000739016	0.0217913	Dhfr/Gba/Gch1/Acer2/Ephx1/Sphk1	6
BP	GO:0045144	meiotic sister chromatid segregation	5/1529	11/20349	0.000748494	0.0217913	Rad51c/Sgo2a/Bub1/Stag3/Bub1b	5
BP	GO:0060693	regulation of branching involved in salivary gland morphogenesis	5/1529	11/20349	0.000748494	0.0217913	Met/Ntn4/Fgf10/Hgf/Fgfr1	5
BP	GO:1901142	insulin metabolic process	5/1529	11/20349	0.000748494	0.0217913	Tcf7l2/Nucb2/Cpe/Ide/Ero1lb	5
BP	GO:0051249	regulation of lymphocyte activation	47/1529	387/20349	0.000762207	0.0220712	Fbxo7/Il7r/Ctnnb1/Mertk/H2-M3/Pdcd1lg2/Sdc4/Tnfaip3/Igf1/Vsir/Fgf10/Bmp4/Nckap1l/Tfrc/Il15ra/H2-Oa/Anxa1/Fas/Rnf41/Cd28/Il1b/Pag1/Ptpn22/Bst1/Ung/Gpnmb/Ephb6/Lamp1/Mlh1/Egr3/Ccl2/Cd276/H2-DMa/Cd81/Bank1/Slamf7/Adk/Il7/Zfp36l2/Tarm1/Nod2/Nfam1/Atp11c/Cd59b/Il1rl2/Lst1/Ulbp1	47
BP	GO:0034121	regulation of toll-like receptor signaling pathway	12/1529	56/20349	0.000777345	0.0221768	Cd36/Esr1/Tnfaip3/Rsad2/Pik3ap1/Ptpn22/Trim30a/Cd300lf/Rab7b/Nod2/Hmgb1/Cd300ld3	12
BP	GO:0050710	negative regulation of cytokine secretion	12/1529	56/20349	0.000777345	0.0221768	Srgn/Anxa1/Il1r2/Fn1/Ptpn22/Tnfrsf9/Anxa4/Bank1/Cd84/Tlr8/Ffar4/C5ar2	12
BP	GO:0045088	regulation of innate immune response	32/1529	235/20349	0.000778204	0.0221768	Cd36/H2-M3/Esr1/Tnfaip3/Rsad2/Cd180/Tap2/Riok3/Pik3ap1/Ccr1/Samhd1/Ptpn22/Fgr/Trim30a/Rps6ka3/Lamp1/Tlr13/Colec12/Tap1/Nploc4/Pvr/Tlr8/Tlr7/Cd300lf/Mmp12/Rab7b/Slamf8/Hmgb2/Nod2/Hmgb1/Cd300ld3/Ulbp1	32
BP	GO:0035767	endothelial cell chemotaxis	8/1529	28/20349	0.000794303	0.0222818	Met/Nr4a1/Nrp1/Fgfr1/Egr3/Fgf2/Nov/Hmgb1	8
BP	GO:0043171	peptide catabolic process	8/1529	28/20349	0.000794303	0.0222818	Lta4h/Erap1/Ggt7/Ctsh/Cpe/Rnpep/Mmp13/Ide	8
BP	GO:0050706	regulation of interleukin-1 beta secretion	8/1529	28/20349	0.000794303	0.0222818	Casp1/Panx1/Tlr8/Trim16/Nod2/Hmgb1/Nlrp1a/Ccr5	8
BP	GO:1900407	regulation of cellular response to oxidative stress	15/1529	80/20349	0.000813454	0.0225252	Fbxo7/Cd36/Psap/Ctnnb1/Met/Dhfr/P4hb/Hk3/Txn1/Hgf/Atg7/Stk26/Hdac6/Gch1/Fzd1	15
BP	GO:0010389	regulation of G2/M transition of mitotic cell cycle	14/1529	72/20349	0.000825693	0.0225252	Rad51c/Cdk1/Gpr132/App/Lmnb1/Rint1/Cdc7/Chek1/Dtl/Fanci/Ccnb1/Kif14/Clspn/Camk2d	14
BP	GO:0051384	response to glucocorticoid	14/1529	72/20349	0.000825693	0.0225252	Aldh3a1/Sgk1/Bmp4/Fbxo32/Anxa1/Fas/Il1rn/Gba/Sult1a1/Eif4ebp1/Zfp36/Zfp36l2/ND3/Hmgb1	14
BP	GO:0031649	heat generation	7/1529	22/20349	0.000831536	0.0225252	Ednrb/Tnfrsf11a/Il1rn/Il1b/Apln/Arrdc3/Ccr5	7
BP	GO:0072215	regulation of metanephros development	7/1529	22/20349	0.000831536	0.0225252	Ctnnb1/Bmp4/Pdgfrb/Ret/Lif/Egr1/Cited1	7
BP	GO:0002758	innate immune response-activating signal transduction	20/1529	123/20349	0.000832254	0.0225252	Cd36/Esr1/Tnfaip3/Rsad2/Cd180/Riok3/Pik3ap1/Ptpn22/Trim30a/Rps6ka3/Tlr13/Colec12/Nploc4/Tlr8/Tlr7/Cd300lf/Rab7b/Nod2/Hmgb1/Cd300ld3	20
BP	GO:1901991	negative regulation of mitotic cell cycle phase transition	20/1529	123/20349	0.000832254	0.0225252	Fbxo7/Tpra1/Cdk1/Gpr132/Ndc80/Cep192/Bub1/Plk3/Stil/Rint1/Gpnmb/Mad2l1/Chek1/Ttk/Fanci/Bub1b/Ccnb1/Clspn/Zfp36l2/Ctdsp2	20
BP	GO:0044784	metaphase/anaphase transition of cell cycle	11/1529	49/20349	0.000844953	0.0227546	Ube2c/Ndc80/Cep192/Bub1/Stil/Cit/Mad2l1/Tacc3/Ttk/Bub1b/Ccnb1	11
BP	GO:0061138	morphogenesis of a branching epithelium	30/1529	217/20349	0.000872308	0.0233018	Pgf/Ctnnb1/Met/Etv5/Ctsz/Esr1/Ntn4/Igf1/Frs2/Gna13/Fgf10/Bmp4/Grhl2/Maged1/Nrp1/Bmp2/B4galt1/Hgf/Ctnnbip1/Slit2/Fgfr1/Pgr/Ctsh/Mks1/Spry1/Fgf2/Tgm2/Tmem67/Socs3/Cxcl12	30
BP	GO:0006636	unsaturated fatty acid biosynthetic process	9/1529	35/20349	0.00087825	0.0233018	Anxa1/Scd2/Fam213b/Decr2/Scd1/Ptgs1/Pla2g4a/Sphk1/Ptges3	9
BP	GO:2000816	negative regulation of mitotic sister chromatid separation	9/1529	35/20349	0.00087825	0.0233018	Pttg1/Ndc80/Cep192/Bub1/Stil/Mad2l1/Ttk/Bub1b/Ccnb1	9
BP	GO:0006310	DNA recombination	31/1529	227/20349	0.000888076	0.0233253	Cdc45/Rec8/Rad51c/Top2a/Trip13/Tfrc/Cd28/Nabp1/Rad51/Rad54l/Cdc7/Ung/Recql/Rad51ap1/Gins2/Chek1/Mlh1/Brip1/Parpbp/Fignl1/Zfp365/Ccdc155/Eme1/Exo1/Pif1/Rbbp8/Swi5/Mms22l/Fancb/Hmgb2/Usp51	31
BP	GO:0034341	response to interferon-gamma	16/1529	89/20349	0.000892129	0.0233253	Ccl6/Ccl9/Dapk1/Casp1/Slc11a1/Mrc1/Kynu/Gbp9/Trim21/Gbp8/Ccl7/Ccl2/Gch1/Cited1/Gapdh/Gbp4	16
BP	GO:0050818	regulation of coagulation	16/1529	89/20349	0.000892129	0.0233253	Cd36/Vav2/Plek/Scara5/Lbh/Procr/Anxa5/Pdpn/Cd9/F7/Fam46a/Tspan8/Hpse/Serpine1/Gp5/F2r	16
BP	GO:0034614	cellular response to reactive oxygen species	21/1529	133/20349	0.000925459	0.0240798	Fbxo7/Cd36/Psap/Met/Tnfaip3/Net1/Fos/Mtr/Dhfr/Anxa1/Hk3/Ankzf1/Ect2/Txn1/Hgf/Atg7/Stk26/Hdac6/Trpc6/Gch1/Slc8a1	21
BP	GO:0014812	muscle cell migration	17/1529	98/20349	0.000950509	0.024508	Met/Plekho1/Igf1/Net1/Pdgfrb/Anxa1/Nox4/Slit2/Pgr/Pdgfd/Nov/Serpine1/Egr1/Rbpj/Lrp1/Sorl1/Camk2d	17
BP	GO:0060688	regulation of morphogenesis of a branching structure	13/1529	65/20349	0.000951016	0.024508	Pgf/Ctnnb1/Met/Etv5/Esr1/Ntn4/Fgf10/Bmp4/Maged1/Il1b/Hgf/Fgfr1/Cpe	13
BP	GO:0006457	protein folding	23/1529	152/20349	0.000990132	0.0253945	Fkbp11/Calr/Hspa8/Canx/Pdia6/Fkbp1b/Txndc11/Pdia5/Ppil1/Fkbp5/P4hb/Prdx4/Dnajc10/Pdia3/Erp44/Dnajb6/Fkbp9/Cct2/H2-DMa/Txndc5/Bag2/Ero1lb/Ptges3	23
BP	GO:0051225	spindle assembly	16/1529	90/20349	0.00101074	0.0257615	Spag5/Cdc20/Kif11/Birc5/Fbxo5/Aurkb/Racgap1/Cep192/Nek2/Tpx2/Aurka/Gpsm2/Mlh1/Aspm/Haus8/Ccdc155	16
BP	GO:0072330	monocarboxylic acid biosynthetic process	25/1529	171/20349	0.00101789	0.0257615	Slc1a3/Lpl/Anxa1/Fads2/Scd2/Acadl/Slc45a3/Dhrs9/Abcd3/Prkaa2/Acot7/Fam213b/Lias/Acsl3/Decr2/Scd1/Dse/Fads6/Insig1/Rbp1/Ptgs1/Thnsl2/Pla2g4a/Sphk1/Ptges3	25
BP	GO:1901615	organic hydroxy compound metabolic process	50/1529	424/20349	0.00101879	0.0257615	Hpn/Cyp51/Lmf1/Pltp/Plek/Sgpp1/Rdh12/Mrs2/Drd1/Dhfr/Dab2/Ly6e/App/Abcg1/Cacna1h/Lipa/Maoa/Acadl/Cln8/Soat1/Bmp2/Hdc/Il1b/Gba/Prkaa2/Cyp2r1/Sult1a1/Itgam/Fgfr1/Sc5d/Dpagt1/Cebpa/Fgf2/Gch1/Acer2/Ephx1/Tph1/Lrp1/Grk3/Pcsk9/Napepld/Insig1/Rbp1/Sorl1/Cited1/Gdpd1/Cyp2d22/Sphk1/D2hgdh/Ttpa	50
BP	GO:0010569	regulation of double-strand break repair via homologous recombination	8/1529	29/20349	0.00102537	0.0258068	Rad51/Rad51ap1/Chek1/Parpbp/Fignl1/Zfp365/Fancb/Usp51	8
BP	GO:0048608	reproductive structure development	51/1529	435/20349	0.00103835	0.0260118	Vwf/Rec8/Psap/Insr/Htra1/Ctnnb1/Met/Mertk/Gdf9/Slc22a5/Esr1/Hey2/Igf1/Frs2/Ctsl/Rhobtb3/Srd5a1/Fgf10/Bmp4/Ctsb/Grhl2/Adamts1/Hsd17b4/Tcf7l2/Prdx4/Plk4/Itga4/Kif18a/Dnajb6/Pgr/Eomes/Aspm/Brip1/Lif/Cebpa/Serpine1/Cdkn1c/Rbpj/Gpr149/Plaur/Ermp1/Tifab/Foxc1/Cited1/Socs3/Mapk14/Slc8a1/Hmgb2/Pla2g4a/Il11ra1/Ttpa	51
BP	GO:0010717	regulation of epithelial to mesenchymal transition	15/1529	82/20349	0.00106079	0.0263291	Hpn/Ctnnb1/Gcnt2/Bmp4/Dab2/Bambi/Ldlrad4/Tcf7l2/Bmp2/Il1b/Sdcbp/Glipr2/Pdpn/Foxc1/Epha3	15
BP	GO:0050764	regulation of phagocytosis	15/1529	82/20349	0.00106079	0.0263291	Cd36/Hck/Calr/Mertk/Hspa8/Nckap1l/Slc11a1/Il1b/Fgr/Atg7/Mfge8/Ccl2/Cd300lf/Nod2/Hmgb1	15
BP	GO:0006576	cellular biogenic amine metabolic process	10/1529	43/20349	0.00107746	0.0264987	Srm/Odc1/Maoa/Paox/Kynu/Hnmt/Hdc/Napepld/Gdpd1/Cyp2d22	10
BP	GO:0032715	negative regulation of interleukin-6 production	10/1529	43/20349	0.00107746	0.0264987	Tnfaip3/Nckap1l/Ptpn22/Gba/Hgf/Trim30a/Bank1/Cd84/Klf2/C5ar2	10
BP	GO:0051346	negative regulation of hydrolase activity	44/1529	362/20349	0.00108471	0.0265556	Dlg3/Hpn/Bcl2l12/Rasa4/Slpi/Timp2/Birc5/Timp3/Igf1/Fkbp1b/Sema4d/Nckap1l/App/Nr4a1/Pkmyt1/Cep192/Anxa1/Rgs2/Mastl/Tfpi/Spink4/Tnfrsf1b/Hgf/Dnajb6/Uri1/Sytl2/Rps6ka3/Plxnb3/Spry1/Serpine1/Ccdc8/Serpinb1a/Cd109/Plaur/Sfn/Sorl1/Dlg2/Gapdh/Serpinb12/Sort1/Naip5/Naip6/Naip7/Naip2	44
BP	GO:1905819	negative regulation of chromosome separation	9/1529	36/20349	0.00109387	0.0266587	Pttg1/Ndc80/Cep192/Bub1/Stil/Mad2l1/Ttk/Bub1b/Ccnb1	9
BP	GO:0048146	positive regulation of fibroblast proliferation	13/1529	66/20349	0.00110418	0.026728	Ngfr/Esr1/Igf1/Fgf10/Pdgfrb/Fn1/Ccna2/Pdgfd/Serpine1/Fndc3b/Ccnb1/Tgif1/Sphk1	13
BP	GO:0071621	granulocyte chemotaxis	18/1529	108/20349	0.00110664	0.026728	Itgb2/Ccl6/Ccl9/Nckap1l/Anxa1/Il1b/Bst1/Spp1/Itgam/Slit2/Ccl7/Ccl2/Ccr3/Itga9/Cmklr1/Mapk14/Nod2/C5ar2	18
BP	GO:0097530	granulocyte migration	20/1529	126/20349	0.00113249	0.0272302	Itgb2/Mcoln2/Ccl6/Ccl9/Nckap1l/Anxa1/Il1b/Bst1/Spp1/Itgam/Slit2/Ccl7/Ccl2/Ccr3/Itga9/Cmklr1/Slamf8/Mapk14/Nod2/C5ar2	20
BP	GO:0060249	anatomical structure homeostasis	42/1529	343/20349	0.00120315	0.0282851	Ccne1/Napsa/Large1/Ctnnb1/Homer1/Rad51c/Slc22a5/Aurkb/Gcnt2/Tfrc/Muc13/Dcp2/Pdgfrb/Csf1r/Lipa/Homer2/Cln8/Nek2/Rad51/Ccne2/Spp1/Nox4/Mtm1/Cngb1/Ctsh/Cct2/Mks1/Dna2/Cib2/Zfp365/Ctss/Il7/Pif1/S1pr1/Dmd/F2r/Foxc1/Nod2/Pla2g4a/Fcgr4/Tnfrsf11b/Ptges3	42
BP	GO:0007100	mitotic centrosome separation	5/1529	12/20349	0.00120396	0.0282851	Kif11/Nek2/Aurka/Chek1/Cep85	5
BP	GO:0034162	toll-like receptor 9 signaling pathway	5/1529	12/20349	0.00120396	0.0282851	Rsad2/Pik3ap1/Ptpn22/Rab7b/Cd300ld3	5
BP	GO:0070269	pyroptosis	5/1529	12/20349	0.00120396	0.0282851	Casp1/Nlrp1b/Naip5/Naip6/Naip2	5
BP	GO:0071404	cellular response to low-density lipoprotein particle stimulus	5/1529	12/20349	0.00120396	0.0282851	Itgb2/Cd36/Lpl/Cd9/Cd81	5
BP	GO:0061458	reproductive system development	51/1529	438/20349	0.00120787	0.0282851	Vwf/Rec8/Psap/Insr/Htra1/Ctnnb1/Met/Mertk/Gdf9/Slc22a5/Esr1/Hey2/Igf1/Frs2/Ctsl/Rhobtb3/Srd5a1/Fgf10/Bmp4/Ctsb/Grhl2/Adamts1/Hsd17b4/Tcf7l2/Prdx4/Plk4/Itga4/Kif18a/Dnajb6/Pgr/Eomes/Aspm/Brip1/Lif/Cebpa/Serpine1/Cdkn1c/Rbpj/Gpr149/Plaur/Ermp1/Tifab/Foxc1/Cited1/Socs3/Mapk14/Slc8a1/Hmgb2/Pla2g4a/Il11ra1/Ttpa	51
BP	GO:0030324	lung development	28/1529	202/20349	0.00122212	0.028495	Ctnnb1/Man1a2/Ctsz/Igf1/Tns3/Fgf10/Bmp4/Grhl2/Lox/Pdgfrb/Lipa/Gpsm2/Pdpn/Fgfr1/Asah1/Pgr/Ctsh/Lif/Cebpa/Zfp157/Spry1/Fgf2/Rbpj/Fndc3b/Klf2/Hmgb1/Ptges3/Heg1	28
BP	GO:1903532	positive regulation of secretion by cell	49/1529	417/20349	0.00122742	0.0284953	Itgb2/Cd36/Lpl/Sdc4/Igf1/Sdc1/Gpld1/Dab2/C1qtnf12/Cacna1h/Csf1r/Tcf7l2/Nmb/Casp1/Il1rl1/Stxbp1/Il1b/Ptpn22/Sdcbp/Fgr/Atg7/Itgam/Lamp1/Fgfr1/Panx1/Cck/Lif/Cd276/Slc18a1/Apln/Cd84/Tlr8/Cd300c2/Trim16/F2r/Nlrp10/Mmp12/Mmp13/Cyp2j6/Mapk14/Nod2/Gapdh/Cxcl12/Sphk1/Syt9/Ncs1/Hmgb1/Nlrp1a/Ccr5	49
BP	GO:0001837	epithelial to mesenchymal transition	20/1529	127/20349	0.00125124	0.0286566	Hpn/Ctnnb1/Hey2/Gcnt2/Bmp4/Dab2/Bambi/Ldlrad4/Klhl12/Bmp2/Il1b/Fam83d/Adam15/Sdcbp/Glipr2/Pdpn/Eomes/Rbpj/Foxc1/Epha3	20
BP	GO:0031960	response to corticosteroid	14/1529	75/20349	0.00125438	0.0286566	Aldh3a1/Sgk1/Bmp4/Fbxo32/Anxa1/Fas/Il1rn/Gba/Sult1a1/Eif4ebp1/Zfp36/Zfp36l2/ND3/Hmgb1	14
BP	GO:0032677	regulation of interleukin-8 production	12/1529	59/20349	0.0012645	0.0286566	Anxa1/Il1b/Ptpn22/Anxa4/Serpine1/Crp/Tlr8/Tlr7/F2r/Nlrp10/Nod2/C5ar2	12
BP	GO:0033047	regulation of mitotic sister chromatid segregation	12/1529	59/20349	0.0012645	0.0286566	Ube2c/Pttg1/Ndc80/Cep192/Bub1/Stil/Cit/Mad2l1/Tacc3/Ttk/Bub1b/Ccnb1	12
BP	GO:0097006	regulation of plasma lipoprotein particle levels	12/1529	59/20349	0.0012645	0.0286566	Lmf1/Cd36/Lpcat3/Lpl/Pltp/Gpld1/Abcg1/Msr1/Soat1/Acsl3/Crp/Pcsk9	12
BP	GO:0032102	negative regulation of response to external stimulus	35/1529	272/20349	0.00126629	0.0286566	Htra1/Tnfaip3/Aoah/Pbk/Robo1/St6gal1/C1qtnf12/Nrxn1/Riok3/Nrp1/Il1r2/Anxa5/Tnfrsf1b/Hgf/Cd9/Nucb2/Slit2/Rora/Cck/Tspan8/Cd276/Fgf2/Nov/Serpine1/Nploc4/D1Ertd622e/Zfp36/Cd109/Gp5/Socs3/Slamf8/Ffar4/Nod2/Calcrl/C5ar2	35
BP	GO:0001822	kidney development	34/1529	262/20349	0.0012742	0.0287147	Pgf/Nid1/Ctnnb1/Odc1/Vcan/Fgf10/Bmp4/Adamts1/Pdgfrb/Maged1/Nrp1/Fbn1/Lrp4/Bmp2/Epha7/Ctnnbip1/Anxa4/Sec61a1/Ret/Ptpro/Slit2/Fgfr1/Pdgfd/Lif/Lzts2/Spry1/Fgf2/Cdkn1c/Egr1/Gcnt1/Pcsk9/Foxc1/Cited1/Aph1c	34
BP	GO:0032392	DNA geometric change	8/1529	30/20349	0.00130717	0.029335	Top2a/Mcm4/Anxa1/Rad51/Mcm7/Recql/Pif1/Hmgb1	8
BP	GO:0009617	response to bacterium	55/1529	483/20349	0.00133048	0.0297344	Ngfr/Cd36/Hck/Mgst1/Sash1/H2-M3/Slpi/Il12rb2/Fuca2/Tnfaip3/Cd180/Rnase6/Ednrb/Adamts5/Trem2/Tap2/Fas/Casp1/Slc11a1/Tnfrsf11a/Mrc1/Il1b/Ptpn22/Tnfrsf1b/Tnfrsf8/Fgr/Tnfrsf9/Lias/Gbp9/Anxa3/Clec4d/Rps6ka3/Ccl2/Scd1/Serpine1/Gch1/Cd84/Rbpj/Zfp36/Tnfrsf26/F2r/Nlrp10/Cited1/Slamf8/Mapk14/Hmgb2/Nod2/Rpl30/Fcgr4/Cd300lb/Tnfrsf11b/Nlrp1a/Naip5/Naip6/Naip2	55
BP	GO:0021884	forebrain neuron development	9/1529	37/20349	0.00135034	0.0299298	Drd1/Robo1/Nrp1/Nrp2/Atg7/Dcx/Slit2/Fgfr1/Arx	9
BP	GO:0038066	p38MAPK cascade	9/1529	37/20349	0.00135034	0.0299298	Met/Sash1/Bmp2/Il1b/Ptpn22/Hgf/Gadd45a/Zfp36/Mapk14	9
BP	GO:0002688	regulation of leukocyte chemotaxis	18/1529	110/20349	0.00137431	0.0303363	Calr/Pgf/Nckap1l/Ccr1/Il1b/Bst1/F7/Slit2/Ccl2/Nov/Serpine1/Cmklr1/Slamf8/Mapk14/Nod2/Cxcl12/Ccr1l1/C5ar2	18
BP	GO:0001655	urogenital system development	40/1529	325/20349	0.00141012	0.0309997	Psap/Pgf/Nid1/Ctnnb1/Odc1/Esr1/Igf1/Frs2/Vcan/Fgf10/Bmp4/Adamts1/Pdgfrb/Hells/Maged1/Nrp1/Fbn1/Lrp4/Bmp2/Epha7/Ctnnbip1/Anxa4/Sec61a1/Ret/Ptpro/Slit2/Fgfr1/Pdgfd/Lif/Lzts2/Spry1/Fgf2/Cdkn1c/Egr1/Gcnt1/Pcsk9/Plaur/Foxc1/Cited1/Aph1c	40
BP	GO:1902883	negative regulation of response to oxidative stress	11/1529	52/20349	0.00142327	0.0311272	Fbxo7/Psap/Ctnnb1/Met/Mctp1/Hk3/Ggt7/Txn1/Hgf/Atg7/Fzd1	11
BP	GO:0045844	positive regulation of striated muscle tissue development	14/1529	76/20349	0.00143326	0.0311272	Ctnnb1/Erbb3/Hey2/Cdk1/Igf1/Bmp4/Mtm1/Fgfr1/Usp2/Fgf2/Rbpj/Ccnb1/Mapk14/Arntl	14
BP	GO:0048636	positive regulation of muscle organ development	14/1529	76/20349	0.00143326	0.0311272	Ctnnb1/Erbb3/Hey2/Cdk1/Igf1/Bmp4/Mtm1/Fgfr1/Usp2/Fgf2/Rbpj/Ccnb1/Mapk14/Arntl	14
BP	GO:0060191	regulation of lipase activity	13/1529	68/20349	0.00147261	0.0318532	Rhoc/Lmf1/Esr1/Gna13/Pdgfrb/Anxa1/Rgs2/Dlc1/Fgfr1/Fgf2/Lrp1/Camk2b/Sort1	13
BP	GO:0002792	negative regulation of peptide secretion	21/1529	138/20349	0.00149527	0.0321353	Srgn/Fkbp1b/Rsad2/Anxa1/Il1r2/Fn1/Il1b/Anxa5/Ptpn22/Hdac1/Tnfrsf9/Anxa4/Nucb2/Nov/Bank1/Cd84/Tlr8/F2r/Rab11fip5/Ffar4/C5ar2	21
BP	GO:0002577	regulation of antigen processing and presentation	6/1529	18/20349	0.00150355	0.0321353	Trem2/H2-Oa/Tap2/Slc11a1/H2-Ob/Nod2	6
BP	GO:0097242	amyloid-beta clearance	6/1529	18/20349	0.00150355	0.0321353	Itgb2/Insr/Msr1/Itgam/Lrp1/Ide	6
BP	GO:0050709	negative regulation of protein secretion	20/1529	129/20349	0.0015209	0.0323778	Srgn/Fkbp1b/Rsad2/Anxa1/Il1r2/Fn1/Il1b/Anxa5/Ptpn22/Hdac1/Tnfrsf9/Anxa4/Nov/Bank1/Cd84/Tlr8/F2r/Rab11fip5/Ffar4/C5ar2	20
BP	GO:0030323	respiratory tube development	28/1529	205/20349	0.00153093	0.0324581	Ctnnb1/Man1a2/Ctsz/Igf1/Tns3/Fgf10/Bmp4/Grhl2/Lox/Pdgfrb/Lipa/Gpsm2/Pdpn/Fgfr1/Asah1/Pgr/Ctsh/Lif/Cebpa/Zfp157/Spry1/Fgf2/Rbpj/Fndc3b/Klf2/Hmgb1/Ptges3/Heg1	28
BP	GO:0044843	cell cycle G1/S phase transition	25/1529	176/20349	0.00154028	0.0324581	Cdc45/Fbxo7/Ccne1/Gpr132/Fgf10/Ecd/Anxa1/Bach1/E2f5/Fam83d/Ccna2/Iqgap3/Ccne2/Pdpn/Plk3/Gpnmb/Eif4ebp1/Cdkn3/Rbbp8/Kif14/Pid1/Tcf19/Camk2d/Camk2b/Ctdsp2	25
BP	GO:0030193	regulation of blood coagulation	15/1529	85/20349	0.00154878	0.0324581	Cd36/Vav2/Plek/Scara5/Lbh/Anxa5/Pdpn/Cd9/F7/Fam46a/Tspan8/Hpse/Serpine1/Gp5/F2r	15
BP	GO:1900046	regulation of hemostasis	15/1529	85/20349	0.00154878	0.0324581	Cd36/Vav2/Plek/Scara5/Lbh/Anxa5/Pdpn/Cd9/F7/Fam46a/Tspan8/Hpse/Serpine1/Gp5/F2r	15
BP	GO:0051052	regulation of DNA metabolic process	46/1529	390/20349	0.00157694	0.0329202	Acvrl1/Calr/Insr/Gmnn/Ctnnb1/Met/Cdk1/Apaf1/Igf1/Aurkb/Gtpbp4/Fgf10/Bmp4/Esco2/Grhl2/Dscc1/Tfrc/Dusp1/Dcp2/Pdgfrb/Cd28/Nek2/Rad51/Hgf/Cdc7/Rfc5/Anxa3/Ung/Atg7/Rad51ap1/Nox4/Fgfr1/Chek1/Mlh1/Cct2/Parpbp/Fignl1/Dna2/Zfp365/Pif1/Pid1/Fancb/Rsl1/Hmgb1/Usp51/Ptges3	46
BP	GO:0070301	cellular response to hydrogen peroxide	14/1529	77/20349	0.00163293	0.0335982	Fbxo7/Psap/Met/Tnfaip3/Net1/Anxa1/Hk3/Ankzf1/Ect2/Txn1/Hgf/Stk26/Hdac6/Trpc6	14
BP	GO:1901863	positive regulation of muscle tissue development	14/1529	77/20349	0.00163293	0.0335982	Ctnnb1/Erbb3/Hey2/Cdk1/Igf1/Bmp4/Mtm1/Fgfr1/Usp2/Fgf2/Rbpj/Ccnb1/Mapk14/Arntl	14
BP	GO:0006692	prostanoid metabolic process	8/1529	31/20349	0.00164721	0.0335982	Anxa1/Pdpn/Fam213b/Hpgd/Ptgs1/Pla2g4a/Sphk1/Ptges3	8
BP	GO:0006693	prostaglandin metabolic process	8/1529	31/20349	0.00164721	0.0335982	Anxa1/Pdpn/Fam213b/Hpgd/Ptgs1/Pla2g4a/Sphk1/Ptges3	8
BP	GO:0018279	protein N-linked glycosylation via asparagine	8/1529	31/20349	0.00164721	0.0335982	St3gal1/St6gal1/Vcp/Ddost/Magt1/Stt3a/St6galnac3/St3gal5	8
BP	GO:0033048	negative regulation of mitotic sister chromatid segregation	9/1529	38/20349	0.00165308	0.0335982	Pttg1/Ndc80/Cep192/Bub1/Stil/Mad2l1/Ttk/Bub1b/Ccnb1	9
BP	GO:0035924	cellular response to vascular endothelial growth factor stimulus	9/1529	38/20349	0.00165308	0.0335982	Robo1/Nr4a1/Pdgfrb/Nrp1/Nrp2/Egr3/Foxc1/Mapk14/Tcf4	9
BP	GO:1901988	negative regulation of cell cycle phase transition	20/1529	130/20349	0.0016733	0.033701	Fbxo7/Tpra1/Cdk1/Gpr132/Ndc80/Cep192/Bub1/Plk3/Stil/Rint1/Gpnmb/Mad2l1/Chek1/Ttk/Fanci/Bub1b/Ccnb1/Clspn/Zfp36l2/Ctdsp2	20
BP	GO:0051310	metaphase plate congression	11/1529	53/20349	0.0016761	0.033701	Spag5/Ndc80/Cdca5/Kif18a/Fam83d/Kif2c/Cdca8/Kif22/Mlh1/Ccnb1/Kif14	11
BP	GO:1903706	regulation of hemopoiesis	44/1529	370/20349	0.00167692	0.033701	Fbxo7/Il7r/P4htm/Ctnnb1/Twist2/H2-M3/Fos/Bmp4/Nckap1l/Il15ra/Tmem176a/H2-Oa/Csf1r/Anxa1/Fas/Rnf41/Ccr1/Cd28/Fbn1/Il1b/Ctnnbip1/Tmem176b/Atg7/Egr3/Lif/C1qc/H2-DMa/Prdm16/Il7/Zfp36/Zfp36l2/Rbp1/Foxc1/Rab7b/Mapk14/Hmgb2/Nfam1/Hist1h4i/Atp11c/Hmgb1/Pilrb1/Il1rl2/Hbb-b2/Mafb	44
BP	GO:0007127	meiosis I	18/1529	112/20349	0.00169495	0.0339367	Ccne1/Rec8/Rad51c/Fbxo5/Pttg1/Top2a/Trip13/Sgo2a/Rad51/Aurka/Ccne2/Mlh1/Piwil2/Brip1/Stag3/Ccdc155/Eme1/Espl1	18
BP	GO:0048732	gland development	49/1529	424/20349	0.00174358	0.0347695	Hpn/Vwf/Psap/Insr/Ctnnb1/Met/Etv5/Ppdpf/Esr1/Tnfaip3/Ntn4/Igf1/Frs2/Fgf10/Bmp4/Ly6e/Robo1/Igf2r/Lbh/Pdgfrb/Tcf7l2/Nrp1/Tnfrsf11a/Bmp2/Aurka/Iqgap3/B4galt1/Hgf/Atg7/Slit2/Fgfr1/Pgr/Ccnb2/Cebpa/Hrh2/Arhgap5/Zfp157/Scd1/Fgf2/Cdkn1c/Tgm2/Rbpj/Tph1/Hesx1/Pcsk9/Plaur/Foxc1/Cbx7/Mafb	49
BP	GO:0006643	membrane lipid metabolic process	24/1529	168/20349	0.00174945	0.0347695	Gm2a/Psap/Smpdl3a/Sgpp1/Gpld1/Naga/Cln8/Gba/Pigo/St8sia1/Atg7/Pgap2/Gla/Cerk/Acer2/A4galt/Pigm/Sgms2/St6galnac3/B4galt6/Sphk1/Mppe1/Pgap1/Mgst2	24
BP	GO:0031348	negative regulation of defense response	25/1529	178/20349	0.00180609	0.0357632	Htra1/Tnfaip3/Aoah/Pbk/C1qtnf12/Tap2/Riok3/Ccr1/Il1r2/Tnfrsf1b/Hgf/Slit2/Rora/Cd276/Tap1/Nov/Nploc4/D1Ertd622e/Zfp36/Mmp12/Socs3/Slamf8/Ffar4/Nod2/Calcrl	25
BP	GO:0009263	deoxyribonucleotide biosynthetic process	5/1529	13/20349	0.00183595	0.0360892	Shmt1/Rrm2/Dut/Rrm1/Adk	5
BP	GO:0051299	centrosome separation	5/1529	13/20349	0.00183595	0.0360892	Kif11/Nek2/Aurka/Chek1/Cep85	5
BP	GO:2001057	reactive nitrogen species metabolic process	14/1529	78/20349	0.00185521	0.0363352	Itgb2/Cd36/Insr/H2-M3/Esr1/Igf1/Il1b/Gla/Slc7a2/Rora/Crp/Suox/Klf2/Ulbp1	14
BP	GO:0030194	positive regulation of blood coagulation	7/1529	25/20349	0.00192051	0.0368334	Cd36/Plek/Pdpn/F7/Hpse/Serpine1/F2r	7
BP	GO:0032508	DNA duplex unwinding	7/1529	25/20349	0.00192051	0.0368334	Top2a/Mcm4/Anxa1/Rad51/Mcm7/Recql/Pif1	7
BP	GO:0060045	positive regulation of cardiac muscle cell proliferation	7/1529	25/20349	0.00192051	0.0368334	Hey2/Cdk1/Fgfr1/Fgf2/Rbpj/Ccnb1/Mapk14	7
BP	GO:0072606	interleukin-8 secretion	7/1529	25/20349	0.00192051	0.0368334	Anxa1/Ptpn22/Anxa4/Crp/F2r/Nlrp10/C5ar2	7
BP	GO:1900048	positive regulation of hemostasis	7/1529	25/20349	0.00192051	0.0368334	Cd36/Plek/Pdpn/F7/Hpse/Serpine1/F2r	7
BP	GO:0030336	negative regulation of cell migration	30/1529	228/20349	0.00192168	0.0368334	Acvrl1/Calr/Gtpbp4/Evl/Drd1/Mctp1/Ptprg/Gcsam/Robo1/Ldlrad4/Rnf41/Tmeff2/Il1rn/Adam15/Ptpru/Stk26/Plxnb3/Dlc1/Slit2/Fgf2/Nov/Serpine1/Rbpj/Lrp1/D1Ertd622e/Slamf8/Cxcl12/C5ar2/Ccr5/Erdr1	30
BP	GO:0006809	nitric oxide biosynthetic process	13/1529	70/20349	0.00193761	0.0368653	Itgb2/Cd36/Insr/H2-M3/Esr1/Igf1/Il1b/Gla/Slc7a2/Rora/Crp/Klf2/Ulbp1	13
BP	GO:0002685	regulation of leukocyte migration	25/1529	179/20349	0.0019531	0.0368653	Calr/Pgf/Nckap1l/Gcsam/App/Anxa1/Ccr1/Itga4/Il1b/Ptpn22/Bst1/F7/Slit2/Pdgfd/Itga2b/Ccl2/Nov/Serpine1/Cmklr1/Slamf8/Mapk14/Nod2/Cxcl12/Ccr1l1/C5ar2	25
BP	GO:0002696	positive regulation of leukocyte activation	35/1529	279/20349	0.00196271	0.0368653	Itgb2/Il7r/H2-M3/Pdcd1lg2/Igf1/Fgf10/Nckap1l/Tfrc/Il15ra/Anxa1/Cd28/Il1rl1/Stxbp1/Il1b/Ptpn22/Fgr/Bst1/Ung/Ephb6/Itgam/Lamp1/Mlh1/Egr3/Ccl2/Cd276/H2-DMa/Cd81/Adk/Il7/Nod2/Atp11c/Cd300lb/Cd59b/Il1rl2/Ulbp1	35
BP	GO:0043405	regulation of MAP kinase activity	35/1529	279/20349	0.00196271	0.0368653	Insr/Met/Sash1/Igf1/Frs2/Trib2/Map2k6/Fgf10/Bmp4/Dab2/Fgd4/Robo1/Dusp1/Pdgfrb/Maged1/Tnfrsf11a/Rgs2/Il1rn/Bmp2/Il1b/Ptpn22/Gba/Iqgap3/Hgf/Nox4/Fgfr1/Pdgfd/Gadd45a/Spry1/Fgf2/Spred3/Cd81/F2r/Sorl1/Nod2	35
BP	GO:0035272	exocrine system development	11/1529	54/20349	0.00196442	0.0368653	Insr/Met/Ppdpf/Ntn4/Igf1/Fgf10/Nrp1/Hgf/Fgfr1/Tgm2/Foxc1	11
BP	GO:0046579	positive regulation of Ras protein signal transduction	11/1529	54/20349	0.00196442	0.0368653	Ngfr/Igf1/F2rl2/Fgf10/Robo1/Pdgfrb/Rasgef1a/Dgki/F2r/P2ry10/Camk2d	11
BP	GO:0045454	cell redox homeostasis	12/1529	62/20349	0.00198057	0.0369091	Pdia6/Txndc11/Pdia5/P4hb/Prdx4/Dnajc10/Pdia3/Erp44/Txn1/Sh3bgrl3/Txndc5/Ero1lb	12
BP	GO:0048002	antigen processing and presentation of peptide antigen	12/1529	62/20349	0.00198057	0.0369091	Calr/H2-M3/Erap1/Trem2/H2-Oa/Tap2/Slc11a1/March1/Tap1/H2-DMa/Ctss/H2-Ob	12
BP	GO:0010035	response to inorganic substance	45/1529	384/20349	0.00200087	0.0369091	Fbxo7/Cd36/Psap/Rasa4/Slc1a3/Homer1/Met/Lrp11/Tnfaip3/Net1/Fos/Mtr/Gpld1/Slc30a5/Dhfr/Tfrc/Nr4a1/Nrxn1/Anxa1/Fas/Hk3/Slc40a1/Fn1/Ankzf1/Gatm/Rad51/Ect2/Anxa5/Txn1/Hgf/Stk26/Hdac6/Trpc6/Scn5a/Cebpa/Gch1/Crp/Slc25a24/Pla2g4a/Camk2b/Fabp4/CYTB/D2hgdh/Ggh/Selenom	45
BP	GO:0031128	developmental induction	9/1529	39/20349	0.00200786	0.0369091	Ctnnb1/Frs2/Fgf10/Bmp4/Bmp2/Fgfr1/Spry1/Fgf2/Rbpj	9
BP	GO:0051653	spindle localization	9/1529	39/20349	0.00200786	0.0369091	Spag5/Fgf10/Ndc80/Nusap1/Gpsm2/Cenpa/Aspm/Spry1/Ccdc155	9
BP	GO:0031589	cell-substrate adhesion	37/1529	300/20349	0.00200787	0.0369091	Itgb2/Acvrl1/Vwf/Epdr1/Cd36/Calr/Nid1/Ctnnb1/Mertk/Sdc4/Net1/Gcnt2/Dab2/Itgb5/St6gal1/Nrp1/Fn1/Itga4/Adam15/Pdpn/Bst1/Spp1/Dlc1/Itga2b/Hpse/Serpine1/Acer2/Fndc3b/Fzd7/Kif14/Rell2/Dmd/Gp5/Rpl29/Epha3/Dock1/Tmem8b	37
BP	GO:0090287	regulation of cellular response to growth factor stimulus	32/1529	249/20349	0.0020361	0.0372405	Ngfr/Acvrl1/Htra1/Ctnnb1/Vsir/Fgf10/Bmp4/Dab2/Robo1/Nrxn1/Bambi/Ldlrad4/Tcf7l2/Fam20c/Hspa5/Fbn1/Sdcbp/Htra3/Slit2/Fgfr1/Cd59a/Spry1/Fgf2/Rbpj/Prdm16/Dstyk/Zfp451/Fzd1/Dmd/Cd109/Myof/Tcf4	32
BP	GO:0018196	peptidyl-asparagine modification	8/1529	32/20349	0.00205355	0.0372405	St3gal1/St6gal1/Vcp/Ddost/Magt1/Stt3a/St6galnac3/St3gal5	8
BP	GO:0030261	chromosome condensation	8/1529	32/20349	0.00205355	0.0372405	Ncapg/Cdk1/Top2a/Cdca5/Nusap1/Ncaph/Ccnb1/Ncapg2	8
BP	GO:1903205	regulation of hydrogen peroxide-induced cell death	8/1529	32/20349	0.00205355	0.0372405	Fbxo7/Psap/Met/Hk3/Txn1/Hgf/Stk26/Hdac6	8
BP	GO:0006275	regulation of DNA replication	18/1529	114/20349	0.00207651	0.0375305	Calr/Insr/Gmnn/Met/Cdk1/Igf1/Gtpbp4/Fgf10/Bmp4/Esco2/Dscc1/Cdc7/Rfc5/Atg7/Fgfr1/Dna2/Zfp365/Pid1	18
BP	GO:0032844	regulation of homeostatic process	55/1529	494/20349	0.0021969	0.0395737	Ngfr/Cd36/P4htm/Ctnnb1/Birc5/Slc22a5/Scn1b/Fkbp1b/Aurkb/Gpld1/Drd1/Slc30a5/Bmp4/Ednrb/Nckap1l/Tfrc/C1qtnf12/Nrxn1/Dcp2/Csf1r/Anxa1/Tcf7l2/Pask/Tnfrsf11a/Nek2/Il1b/Prkaa2/Sgip1/Spp1/Atg7/Cdk16/Tsc22d3/Rora/Scn5a/Cck/Cct2/Apln/Fgf2/Pif1/Zfp36/S1pr1/Dmd/F2r/Mapk14/Camk2d/Slc8a1/Hmgb2/Gja5/Ryr3/Fcgr4/Tnfrsf11b/Hbb-b2/Mafb/Arrdc3/Ccr5	55
BP	GO:0008202	steroid metabolic process	34/1529	271/20349	0.00225226	0.0404355	Cyp51/Lmf1/Sult2b1/Esr1/Igf1/Srd5a1/Dab2/App/Abcg1/Cacna1h/Hsd17b4/Lipa/Acadl/Cln8/Soat1/Dhrs9/Bmp2/Il1b/Hsd3b6/Prkaa2/Spp1/Cyp2r1/Sult1a1/Fgfr1/Sc5d/Rora/Cebpa/Scd1/Egr1/Lrp1/Pcsk9/Insig1/Sorl1/Ugt1a7c	34
BP	GO:0000910	cytokinesis	19/1529	124/20349	0.00226127	0.0404624	Rhoc/Kif20a/Birc5/Aurkb/Racgap1/Cep55/Nusap1/Aurka/Ect2/Plk3/Stmn1/Cenpa/Cit/Pstpip1/Anln/Ckap2/Zfp365/Prc1/Kif14	19
BP	GO:1903036	positive regulation of response to wounding	12/1529	63/20349	0.00228246	0.0407065	Cd36/Plek/Fkbp1b/Anxa1/Pdpn/F7/Hpse/Ccl2/Serpine1/Scarf1/F2r/Hmgb1	12
BP	GO:0003156	regulation of animal organ formation	9/1529	40/20349	0.00242079	0.0427487	Ctnnb1/Frs2/Fgf10/Bmp4/Bmp2/Fgfr1/Spry1/Fgf2/Rbpj	9
BP	GO:0009311	oligosaccharide metabolic process	9/1529	40/20349	0.00242079	0.0427487	Gm2a/St3gal1/Naga/St6gal1/Ctbs/B4galt1/Gla/St6galnac3/St3gal5	9
BP	GO:0033046	negative regulation of sister chromatid segregation	9/1529	40/20349	0.00242079	0.0427487	Pttg1/Ndc80/Cep192/Bub1/Stil/Mad2l1/Ttk/Bub1b/Ccnb1	9
BP	GO:0060485	mesenchyme development	31/1529	242/20349	0.00249115	0.0435853	Acvrl1/Hpn/Ctnnb1/Erbb3/Hey2/Gcnt2/Fgf10/Bmp4/Ednrb/Dab2/Bambi/Ldlrad4/Nrp1/Nrp2/Fn1/Klhl12/Itga4/Bmp2/Il1b/Fam83d/Adam15/Sdcbp/Glipr2/Pdpn/Ret/Fgfr1/Eomes/Rbpj/Plaur/Foxc1/Epha3	31
BP	GO:0045089	positive regulation of innate immune response	26/1529	192/20349	0.00249244	0.0435853	Cd36/H2-M3/Esr1/Tnfaip3/Rsad2/Cd180/Riok3/Pik3ap1/Ptpn22/Trim30a/Rps6ka3/Lamp1/Tlr13/Colec12/Nploc4/Pvr/Tlr8/Tlr7/Cd300lf/Mmp12/Rab7b/Hmgb2/Nod2/Hmgb1/Cd300ld3/Ulbp1	26
BP	GO:0045732	positive regulation of protein catabolic process	26/1529	192/20349	0.00249244	0.0435853	Chfr/Tnfaip3/Trib2/Rnf144a/Gpld1/Dab2/Rnf41/Il1b/Aurka/Gba/Vcp/Tnfrsf1b/Plk3/Rnf19b/Atg7/Trim30a/Rnf125/Nsf/Bbs7/Dtl/Cd81/Edem2/Lrp1/Pcsk9/Sorl1/Tmem67	26
BP	GO:0042398	cellular modified amino acid biosynthetic process	8/1529	33/20349	0.00253473	0.0438973	Plod1/Dhfr/Atic/Gatm/Ggt7/Plod2/Gch1/Mgst2	8
BP	GO:0060479	lung cell differentiation	8/1529	33/20349	0.00253473	0.0438973	Ctnnb1/Igf1/Fgf10/Grhl2/Gpsm2/Rbpj/Fndc3b/Klf2	8
BP	GO:0071174	mitotic spindle checkpoint	8/1529	33/20349	0.00253473	0.0438973	Ndc80/Cep192/Bub1/Stil/Mad2l1/Ttk/Bub1b/Ccnb1	8
BP	GO:0032637	interleukin-8 production	12/1529	64/20349	0.00262087	0.0452436	Anxa1/Il1b/Ptpn22/Anxa4/Serpine1/Crp/Tlr8/Tlr7/F2r/Nlrp10/Nod2/C5ar2	12
BP	GO:0021700	developmental maturation	35/1529	284/20349	0.00264392	0.0454958	Rec8/Cdc20/Ctnnb1/Fbxo5/Ntn4/Igf1/Sema4d/Ctsl/Trip13/Ednrb/App/Rps6ka2/Nrxn1/Fam20c/Stxbp1/Bmp2/Aurka/Ret/Calca/Fgfr1/Pgr/Snx19/Arcn1/Cebpa/Cdkn1c/Scarf1/Rbpj/Cntnap2/Ccnb1/Kif14/S1pr1/Bhlha15/Dlg2/Klf2/Camk2b	35
BP	GO:0001660	fever generation	5/1529	14/20349	0.00268043	0.045977	Ednrb/Tnfrsf11a/Il1rn/Il1b/Ccr5	5
BP	GO:0050778	positive regulation of immune response	53/1529	477/20349	0.00272715	0.0466299	Itgb2/Cfp/Cd36/Hspa8/H2-M3/Esr1/Tnfaip3/Rsad2/Gpld1/Cd180/Nckap1l/Gcsam/Tfrc/Tap2/Riok3/Anxa1/Pik3ap1/Cd28/Slc11a1/Stxbp1/Ptpn22/Fgr/Ung/Itgam/Trim30a/Rps6ka3/Lamp1/Mlh1/Cd59a/Tlr13/Colec12/C1qc/C1qb/H2-DMa/Crp/Nploc4/Pvr/Tlr8/Cd79b/Tlr7/Cd300lf/Nlrp10/Mmp12/Rab7b/Mapk14/Hmgb2/Nod2/Nfam1/Hmgb1/Cd59b/Cd300ld3/Fyb2/Ulbp1	53
BP	GO:0006006	glucose metabolic process	25/1529	184/20349	0.00285098	0.048423	Insr/Pdk1/Igfbp4/Igf1/Gpld1/C1qtnf12/Pcx/Tcf7l2/Adpgk/Pgm2/Pask/Slc45a3/Atf3/Slc2a8/Fabp5/Dyrk2/Pgm1/Gfpt1/Rora/Npy1r/Ppp1r3g/Mapk14/Gapdh/Hmgb1/Ppp1r3e	25
BP	GO:0046209	nitric oxide metabolic process	13/1529	73/20349	0.00285651	0.048423	Itgb2/Cd36/Insr/H2-M3/Esr1/Igf1/Il1b/Gla/Slc7a2/Rora/Crp/Klf2/Ulbp1	13
BP	GO:0060541	respiratory system development	30/1529	234/20349	0.00285899	0.048423	Ctnnb1/Man1a2/Ctsz/Igf1/Tns3/Fgf10/Bmp4/Grhl2/Lox/Pdgfrb/Lipa/Speg/Gpsm2/Pdpn/Fgfr1/Asah1/Pgr/Ctsh/Lif/Cebpa/Zfp157/Spry1/Fgf2/Rbpj/Fndc3b/Hesx1/Klf2/Hmgb1/Ptges3/Heg1	30
BP	GO:0030278	regulation of ossification	27/1529	204/20349	0.00289219	0.0486303	Ctnnb1/Twist2/Atraid/Igf1/Srgn/Rsad2/Sema4d/Bmp4/Ank/Ccr1/Fam20c/Lrp4/Bmp2/Ctnnbip1/Calca/Fgfr1/Cebpa/Cd276/Fgf2/Egr2/Rbpj/Fndc3b/Tph1/S1pr1/Cited1/Mapk14/Slc8a1	27
BP	GO:0005978	glycogen biosynthetic process	9/1529	41/20349	0.00289831	0.0486303	Insr/Igf1/Pgm2/Pask/Dyrk2/Gfpt1/Ppp1r3g/Ptges3/Ppp1r3e	9
BP	GO:0009250	glucan biosynthetic process	9/1529	41/20349	0.00289831	0.0486303	Insr/Igf1/Pgm2/Pask/Dyrk2/Gfpt1/Ppp1r3g/Ptges3/Ppp1r3e	9
BP	GO:0000082	G1/S transition of mitotic cell cycle	23/1529	165/20349	0.00296575	0.0494536	Cdc45/Fbxo7/Ccne1/Gpr132/Fgf10/Ecd/Anxa1/Bach1/E2f5/Iqgap3/Ccne2/Pdpn/Plk3/Gpnmb/Eif4ebp1/Cdkn3/Rbbp8/Kif14/Pid1/Tcf19/Camk2d/Camk2b/Ctdsp2	23
BP	GO:0001890	placenta development	23/1529	165/20349	0.00296575	0.0494536	Vwf/Htra1/Met/Hey2/Ctsl/Ctsb/Grhl2/Plk4/Itga4/Dnajb6/Eomes/Lif/Cebpa/Serpine1/Cdkn1c/Rbpj/Cited1/Socs3/Mapk14/Slc8a1/Pla2g4a/Il11ra1/Ttpa	23
BP	GO:0010827	regulation of glucose transport	14/1529	82/20349	0.00301012	0.0499855	Ngfr/Insr/Met/Erbb3/Esr1/Igf1/C1qtnf12/Rhoq/Il1b/C2cd5/Appl1/Pid1/Mapk14/Ffar4	14
BP	GO:0040013	negative regulation of locomotion	34/1529	276/20349	0.00303489	0.0499855	Acvrl1/Calr/Gtpbp4/Evl/Drd1/Mctp1/Ptprg/Gcsam/Robo1/St6gal1/Ldlrad4/Rnf41/Nrp1/Tmeff2/Il1rn/Adam15/Ptpru/Trim21/Stk26/Plxnb3/Dlc1/Slit2/Fgf2/Nov/Serpine1/Rbpj/Lrp1/D1Ertd622e/Slamf8/Cxcl12/C5ar2/Arrdc3/Ccr5/Erdr1	34
BP	GO:0010517	regulation of phospholipase activity	10/1529	49/20349	0.00306103	0.0499855	Esr1/Gna13/Pdgfrb/Anxa1/Rgs2/Dlc1/Fgfr1/Fgf2/Lrp1/Camk2b	10
BP	GO:0055025	positive regulation of cardiac muscle tissue development	10/1529	49/20349	0.00306103	0.0499855	Erbb3/Hey2/Cdk1/Igf1/Bmp4/Fgfr1/Fgf2/Rbpj/Ccnb1/Mapk14	10
BP	GO:0045862	positive regulation of proteolysis	36/1529	297/20349	0.00306645	0.0499855	Ngfr/Hpn/Chfr/Hspa8/Apaf1/Trib2/Rnf144a/Gpld1/Dapk1/Dab2/Robo1/Pmaip1/Fas/Casp12/Casp1/Il1b/Aurka/Gba/Vcp/Tnfrsf1b/Plk3/Rnf19b/Ret/Atg7/Dlc1/Ctsh/Cck/Rnf125/Bbs7/Acer2/Edem2/F2r/Tmem67/Mapk14/Sox7/Nlrp1b	36
BP	GO:0006644	phospholipid metabolic process	38/1529	318/20349	0.0030681	0.0499855	Lpcat3/Vav2/Smpdl3a/Plek/Efr3b/Sgpp1/Gpld1/Drd1/Pdgfrb/Csf1r/Pcx/Cln8/Gpcpd1/Fabp5/Pigo/Fgr/Pi4k2b/Cds1/Etnk1/Pgap2/Mtm1/Agpat5/Abhd12/Dpagt1/Acsl3/Fgf2/Cd81/Pcsk9/Napepld/Pigm/Sgms2/Nod2/Pla2g4a/Chpt1/Gdpd1/Mppe1/Pgap1/Selenoi	38
BP	GO:0050766	positive regulation of phagocytosis	11/1529	57/20349	0.00307896	0.0499855	Cd36/Calr/Mertk/Hspa8/Nckap1l/Slc11a1/Il1b/Mfge8/Ccl2/Cd300lf/Nod2	11
BP	GO:0033002	muscle cell proliferation	27/1529	205/20349	0.00309868	0.0499855	Ndrg2/Ctnnb1/Esr1/Hey2/Tnfaip3/Cdk1/Igf1/Nampt/Bmp4/Paxbp1/Pdgfrb/Tcf7l2/Ctnnbip1/Fgfr1/Hpgd/Pdgfd/Fgf2/Nov/Tgm2/Egr1/Rbpj/Ccnb1/S1pr1/Foxc1/Mapk14/Camk2d/Calcrl	27
BP	GO:0036474	cell death in response to hydrogen peroxide	8/1529	34/20349	0.00309974	0.0499855	Fbxo7/Psap/Met/Hk3/Txn1/Hgf/Stk26/Hdac6	8
BP	GO:0045841	negative regulation of mitotic metaphase/anaphase transition	8/1529	34/20349	0.00309974	0.0499855	Ndc80/Cep192/Bub1/Stil/Mad2l1/Ttk/Bub1b/Ccnb1	8
BP	GO:0070873	regulation of glycogen metabolic process	8/1529	34/20349	0.00309974	0.0499855	Insr/Igf1/Pask/Dyrk2/Gfpt1/Ppp1r3g/Hmgb1/Ppp1r3e	8
CC	GO:0000775	chromosome, centromeric region	42/1557	187/20585	1.20048e-10	7.23889e-08	Spag5/Rec8/Spc25/Ncapg/Birc5/Xpo1/Aurkb/Cenpk/Ska3/Esco2/Dscc1/Sgo1/Ndc80/Hells/Sgo2a/Nek2/Suv39h2/Nuf2/Kif18a/Knstrn/Bub1/Aurka/Pmf1/Kif2c/Cdca8/Cenpa/Kntc1/Mad2l1/Cenpi/Cenpn/Zwilch/Ska1/Stag3/Wdhd1/Ttk/Bub1b/Ccnb1/Kmt5c/Nsl1/Cenpm/Oip5/Spc24	42
CC	GO:0000779	condensed chromosome, centromeric region	18/1557	46/20585	2.16714e-09	3.2975e-07	Rec8/Spc25/Ncapg/Birc5/Aurkb/Ska3/Sgo1/Ndc80/Sgo2a/Bub1/Aurka/Pmf1/Cenpa/Ska1/Bub1b/Ccnb1/Kmt5c/Nsl1	18
CC	GO:0000323	lytic vacuole	74/1557	476/20585	2.1874e-09	3.2975e-07	Gm2a/Itfg2/Siae/Napsa/Epdr1/Stard3nl/Hck/Psap/Man2b1/Tmbim1/Mcoln2/Atraid/Galns/Hspa8/Ctsz/Ctsa/Cd68/Tnfaip3/Dram1/Srgn/Lgmn/Gpld1/Ctsl/Ctsb/Naga/Dirc2/Igf2r/Atp6v0c/Napg/Pdgfrb/Anxa1/Fth1/Slc15a3/Lipa/Gusb/Slc11a1/Slc2a8/Il1b/Gba/Ctbs/Atp6v0d2/3110043O21Rik/Rnf19b/Naaa/Scarb2/Gla/Lamp1/Asah1/Ctsh/Acpp/Nsf/Mfsd12/Hpse/March1/H2-DMa/Tm6sf1/Ctss/Lrp1/H2-Ob/Pcsk9/Tlr7/Glb1/Tmem150b/Mmp13/Rab7b/Gnai1…	74
CC	GO:0005764	lysosome	74/1557	476/20585	2.1874e-09	3.2975e-07	Gm2a/Itfg2/Siae/Napsa/Epdr1/Stard3nl/Hck/Psap/Man2b1/Tmbim1/Mcoln2/Atraid/Galns/Hspa8/Ctsz/Ctsa/Cd68/Tnfaip3/Dram1/Srgn/Lgmn/Gpld1/Ctsl/Ctsb/Naga/Dirc2/Igf2r/Atp6v0c/Napg/Pdgfrb/Anxa1/Fth1/Slc15a3/Lipa/Gusb/Slc11a1/Slc2a8/Il1b/Gba/Ctbs/Atp6v0d2/3110043O21Rik/Rnf19b/Naaa/Scarb2/Gla/Lamp1/Asah1/Ctsh/Acpp/Nsf/Mfsd12/Hpse/March1/H2-DMa/Tm6sf1/Ctss/Lrp1/H2-Ob/Pcsk9/Tlr7/Glb1/Tmem150b/Mmp13/Rab7b/Gnai1…	74
CC	GO:0000776	kinetochore	31/1557	130/20585	6.97373e-09	8.41032e-07	Spag5/Rec8/Spc25/Birc5/Xpo1/Aurkb/Cenpk/Ska3/Sgo1/Ndc80/Sgo2a/Nek2/Nuf2/Kif18a/Knstrn/Bub1/Pmf1/Kif2c/Cenpa/Kntc1/Mad2l1/Cenpi/Cenpn/Zwilch/Ska1/Ttk/Bub1b/Ccnb1/Nsl1/Cenpm/Spc24	31
CC	GO:0098687	chromosomal region	56/1557	336/20585	1.71661e-08	1.72519e-06	Spag5/Rec8/Spc25/Mcm5/Ncapg/Birc5/Cdk1/Xpo1/Aurkb/Cenpk/Ska3/Esco2/Dscc1/Mcm4/Sgo1/Ndc80/Hells/Sgo2a/Nabp1/Nek2/Suv39h2/Nuf2/Hat1/Kif18a/Rad51/Knstrn/Bub1/Aurka/Pmf1/Kif2c/Cdca8/Cenpa/Kntc1/Mcm7/Mad2l1/Cenpi/Cenpn/Chek1/Zwilch/Piwil2/Ska1/Dna2/Stag3/Wdhd1/Ccdc155/Ttk/Bub1b/Pif1/Ccnb1/Mcm3/Kmt5c/Hist1h4i/Nsl1/Cenpm/Oip5/Spc24	56
CC	GO:0009897	external side of plasma membrane	51/1557	309/20585	1.0171e-07	8.76161e-06	Ngfr/Vwf/Spa17/Cd36/Calr/Il7r/Adgre1/Insr/H2-M3/Il12rb2/Vsir/Sdc1/Ctsl/Ctsb/Alcam/Tfrc/Abcg1/Anxa1/Fas/P4hb/Ccr1/Cd28/Il1rl1/Tnfrsf11a/Itga4/Anxa5/B4galt1/Pdpn/Tnfrsf9/Antxr2/Cd9/Cd22/Mfge8/Itgam/Itgax/Lamp1/Cd59a/Itga2b/Cd276/Slamf7/Tlr8/Cd79b/Rnpep/S1pr1/Fcgr4/Cxcl12/Cd59b/Heg1/Ly6a/Ccr5/Ulbp1	51
CC	GO:0000780	condensed nuclear chromosome, centromeric region	11/1557	25/20585	7.38745e-07	5.38674e-05	Rec8/Aurkb/Sgo1/Ndc80/Sgo2a/Bub1/Aurka/Cenpa/Bub1b/Ccnb1/Kmt5c	11
CC	GO:0000777	condensed chromosome kinetochore	12/1557	30/20585	8.03992e-07	5.38674e-05	Rec8/Spc25/Birc5/Ska3/Ndc80/Bub1/Pmf1/Cenpa/Ska1/Bub1b/Ccnb1/Nsl1	12
CC	GO:0098552	side of membrane	68/1557	498/20585	1.44549e-06	8.71632e-05	Ngfr/Vwf/Spa17/Cd36/Hck/Calr/Il7r/Adgre1/Rasa4/Insr/H2-M3/Il12rb2/Vsir/Sdc1/Gna13/Ctsl/Ctsb/Sla/Alcam/Tfrc/Racgap1/Gnb3/Abcg1/Gnal/Anxa1/Fas/P4hb/Ccr1/Cd28/Il1rl1/Tnfrsf11a/Rgs2/Itga4/Anxa5/Ptpn22/B4galt1/Pdpn/Fgr/Kcnab2/Tnfrsf9/Antxr2/Atp2a2/Cd9/Cd22/Mfge8/Itgam/Itgax/Cdk16/Lamp1/Cd59a/Itga2b/Cd276/Gng12/Slamf7/Tlr8/Cd79b/Rnpep/Gng2/Acp1/S1pr1/Gnai1/Fcgr4/Cxcl12/Cd59b/Heg1/Ly6a/Ccr5/Ulbp1	68
CC	GO:0042175	nuclear outer membrane-endoplasmic reticulum membrane network	64/1557	461/20585	1.66482e-06	9.12623e-05	Hpn/Ssr4/Lmf1/Stard3nl/Calr/Tmpo/Ncln/Xpo1/Canx/Fkbp1b/Rsad2/Ssr1/Erap1/Tkt/Dnajc3/Tap2/Cyb5a/Tmem14a/Soat1/Hspa5/Dhrs9/Pdia3/Rpn2/Erp44/Vcp/Pigo/Ddost/Cds1/Atp2a2/Sec61a1/Nucb2/Pgap2/Magt1/Sc5d/Stt3a/Slc37a2/Dpagt1/Rp9/Srprb/Alg8/March1/Scd1/Tap1/Ccdc155/Reep2/Pomt1/Nploc4/Alg13/Insig1/Preb/AI464131/Xxylt1/Nat8l/Mmgt2/Tmem67/Sgms2/Sec61b/Triqk/Ero1lb/Ryr3/Vkorc1l1/Bscl2/Ifi47/Ier3ip1	64
CC	GO:0005819	spindle	40/1557	241/20585	2.03917e-06	0.000102468	Spag5/Kif20a/Kif11/Birc5/Fbxo5/Cdk1/Aurkb/Ska3/App/Racgap1/Rps6ka2/Sgo1/Kifap3/Nek2/Kif18a/Nusap1/Knstrn/Tpx2/Aurka/Fam83d/Ect2/Gpsm2/Cdca8/Cdc7/Kntc1/Mad2l1/Kif22/Aspm/Ska1/Cep85/Ccdc155/Prc1/Ccnb1/Kif14/Kif18b/Mapk14/Camk2b/Espl1/Capn6/Kifc1	40
CC	GO:0005876	spindle microtubule	15/1557	51/20585	3.34209e-06	0.000155022	Spag5/Kif11/Birc5/Cdk1/Aurkb/Ska3/Kifap3/Kif18a/Nusap1/Tpx2/Aurka/Kntc1/Ska1/Kif18b/Capn6	15
CC	GO:0005789	endoplasmic reticulum membrane	61/1557	443/20585	3.78583e-06	0.000163061	Hpn/Ssr4/Lmf1/Stard3nl/Calr/Tmpo/Ncln/Canx/Fkbp1b/Rsad2/Ssr1/Erap1/Tkt/Dnajc3/Tap2/Cyb5a/Tmem14a/Soat1/Hspa5/Dhrs9/Pdia3/Rpn2/Erp44/Vcp/Pigo/Ddost/Cds1/Atp2a2/Sec61a1/Pgap2/Magt1/Sc5d/Stt3a/Slc37a2/Dpagt1/Rp9/Srprb/Alg8/March1/Scd1/Tap1/Reep2/Pomt1/Nploc4/Alg13/Insig1/Preb/AI464131/Xxylt1/Nat8l/Mmgt2/Tmem67/Sgms2/Sec61b/Triqk/Ero1lb/Ryr3/Vkorc1l1/Bscl2/Ifi47/Ier3ip1	61
CC	GO:0098827	endoplasmic reticulum subcompartment	62/1557	456/20585	4.78354e-06	0.000192298	Hpn/Ssr4/Lmf1/Stard3nl/Calr/Tmpo/Ncln/Canx/Fkbp1b/Rsad2/Ssr1/Erap1/Tkt/Dnajc3/Tap2/Cyb5a/Rnf41/Tmem14a/Soat1/Hspa5/Dhrs9/Pdia3/Rpn2/Erp44/Vcp/Pigo/Ddost/Cds1/Atp2a2/Sec61a1/Pgap2/Magt1/Sc5d/Stt3a/Slc37a2/Dpagt1/Rp9/Srprb/Alg8/March1/Scd1/Tap1/Reep2/Pomt1/Nploc4/Alg13/Insig1/Preb/AI464131/Xxylt1/Nat8l/Mmgt2/Tmem67/Sgms2/Sec61b/Triqk/Ero1lb/Ryr3/Vkorc1l1/Bscl2/Ifi47/Ier3ip1	62
CC	GO:0072686	mitotic spindle	18/1557	81/20585	2.74506e-05	0.00103455	Spag5/Kif11/Cdk1/Aurkb/Racgap1/Kif18a/Knstrn/Tpx2/Aurka/Fam83d/Ect2/Gpsm2/Cdc7/Mad2l1/Kif22/Aspm/Espl1/Kifc1	18
CC	GO:0000793	condensed chromosome	31/1557	193/20585	5.28731e-05	0.00187544	Rec8/Spc25/Ncapg/Birc5/Aurkb/Top2a/Ska3/Sgo1/Ndc80/Lrpprc/Cdca5/Sgo2a/Kifap3/Nek2/Rad51/Bub1/Aurka/Pmf1/Cenpa/Chek1/Mlh1/Ncaph/Ska1/Stag3/Ccdc155/Bub1b/Ccnb1/Ncapg2/Hmgb2/Kmt5c/Nsl1	31
CC	GO:0030055	cell-substrate junction	49/1557	367/20585	7.28629e-05	0.00244091	Aif1l/Hck/Calr/Fblim1/Ctnnb1/Hspa8/Sdc4/Tns3/Gna13/Gdi2/Evl/Dab2/Alcam/Itgb5/Igf2r/Atp6v0c/Pdgfrb/Anxa1/P4hb/Nrp1/Hspa5/Itga4/Pdia3/Procr/Anxa5/Scarb2/Cd9/Nox4/Dlc1/Itga2b/Cib2/Cd81/Tgm2/Focad/Lrp1/Sntb2/Smpx/Alkbh6/Fzd1/Dmd/Plaur/Hmga1/Flrt2/Flrt3/Rras2/Arhgap24/Rpl30/Rpl3/Cd59b	49
CC	GO:0005924	cell-substrate adherens junction	48/1557	362/20585	0.0001018	0.00323081	Aif1l/Hck/Calr/Fblim1/Ctnnb1/Hspa8/Sdc4/Tns3/Gna13/Gdi2/Evl/Dab2/Alcam/Itgb5/Igf2r/Atp6v0c/Pdgfrb/Anxa1/P4hb/Nrp1/Hspa5/Itga4/Pdia3/Procr/Anxa5/Scarb2/Cd9/Nox4/Dlc1/Itga2b/Cib2/Cd81/Tgm2/Focad/Lrp1/Sntb2/Smpx/Alkbh6/Fzd1/Plaur/Hmga1/Flrt2/Flrt3/Rras2/Arhgap24/Rpl30/Rpl3/Cd59b	48
CC	GO:0000778	condensed nuclear chromosome kinetochore	6/1557	12/20585	0.000115039	0.00346844	Rec8/Ndc80/Bub1/Cenpa/Bub1b/Ccnb1	6
CC	GO:0005874	microtubule	50/1557	390/20585	0.000170966	0.00490915	Tubb6/Spag5/Kif20a/Dnah2/Kif11/Tppp3/Hspa8/Birc5/Tube1/Cdk1/Aurkb/Iqgap2/Ska3/Gtse1/Lrpprc/Tpgs2/Kifap3/Nek2/Kif18a/Tcp11l1/Nusap1/Knstrn/Tpx2/Aurka/Kif2c/Stmn1/Kcnab2/Kntc1/Kif22/Hdac6/Dcx/Srprb/Aspm/Cct2/Lzts2/Haus8/Ska1/Ckap2/Reep2/Prc1/Sntb2/Kif14/Eml6/Lrrc49/Kif18b/Slc8a1/Map6/Jakmip1/Capn6/Dynlt1a	50
CC	GO:0000940	condensed chromosome outer kinetochore	6/1557	13/20585	0.000199962	0.00548078	Ska3/Ndc80/Bub1/Ska1/Bub1b/Ccnb1	6
CC	GO:0070161	anchoring junction	58/1557	480/20585	0.000268004	0.00684223	Aif1l/Hck/Calr/Fblim1/Nectin4/Ctnnb1/Hspa8/Sdc4/Frs2/Tns3/Gna13/Gdi2/Evl/Dab2/Alcam/Itgb5/Cdca3/Igf2r/Atp6v0c/Pdgfrb/Anxa1/P4hb/Nrp1/Pkp1/Abi2/Hspa5/Itga4/Pdia3/Procr/Anxa5/B4galt1/Scarb2/Cd9/Nox4/Dlc1/Itga2b/Cib2/Cd81/Tgm2/Focad/Lrp1/Pvr/Kazn/Sntb2/Smpx/Alkbh6/Fzd1/Plaur/Stxbp6/Hmga1/Flrt2/Flrt3/Rras2/Arhgap24/Mpp7/Rpl30/Rpl3/Cd59b	58
CC	GO:0005925	focal adhesion	46/1557	357/20585	0.000272327	0.00684223	Aif1l/Hck/Calr/Fblim1/Ctnnb1/Hspa8/Sdc4/Tns3/Gna13/Gdi2/Evl/Dab2/Alcam/Itgb5/Igf2r/Atp6v0c/Pdgfrb/Anxa1/P4hb/Nrp1/Hspa5/Itga4/Pdia3/Procr/Anxa5/Scarb2/Cd9/Nox4/Dlc1/Itga2b/Cd81/Tgm2/Focad/Lrp1/Sntb2/Alkbh6/Fzd1/Plaur/Hmga1/Flrt2/Flrt3/Rras2/Arhgap24/Rpl30/Rpl3/Cd59b	46
CC	GO:0061702	inflammasome complex	6/1557	14/20585	0.000327558	0.00790069	Casp1/Nlrp1a/Nlrp1b/Naip5/Naip6/Naip2	6
CC	GO:0005788	endoplasmic reticulum lumen	12/1557	52/20585	0.000403608	0.0093606	Calr/Foxred2/Pdia6/Erap1/Dnajc3/Hspa5/Dnajc10/Erp44/Colgalt1/Txndc5/Edem3/Rnaset2b	12
CC	GO:0005912	adherens junction	55/1557	464/20585	0.000608207	0.0135833	Aif1l/Hck/Calr/Fblim1/Nectin4/Ctnnb1/Hspa8/Sdc4/Frs2/Tns3/Gna13/Gdi2/Evl/Dab2/Alcam/Itgb5/Cdca3/Igf2r/Atp6v0c/Pdgfrb/Anxa1/P4hb/Nrp1/Abi2/Hspa5/Itga4/Pdia3/Procr/Anxa5/Scarb2/Cd9/Nox4/Dlc1/Itga2b/Cib2/Cd81/Tgm2/Focad/Lrp1/Pvr/Sntb2/Smpx/Alkbh6/Fzd1/Plaur/Stxbp6/Hmga1/Flrt2/Flrt3/Rras2/Arhgap24/Mpp7/Rpl30/Rpl3/Cd59b	55
CC	GO:0042555	MCM complex	5/1557	11/20585	0.00077171	0.0166193	Mcm5/Mcm4/Mcm7/Mcm3/Mms22l	5
CC	GO:0098797	plasma membrane protein complex	31/1557	225/20585	0.000853589	0.0177488	Itgb2/Sgce/Ctnnb1/H2-M3/Igf1/Gna13/Dab2/Itgb5/Gnb3/H2-Oa/Gnal/Fas/Itga4/Lrp4/Sgip1/Bst1/Ret/Itgam/Itgax/Itga2b/Gng12/H2-DMa/Itga9/Cd79b/H2-Ob/Gng2/Dmd/Aph1c/Gja5/Mpp7/Gnai1	31
CC	GO:0098636	protein complex involved in cell adhesion	9/1557	35/20585	0.000921063	0.0185134	Itgb2/Itgb5/Cd28/Itga4/Bst1/Itgam/Itgax/Itga2b/Itga9	9
CC	GO:0005813	centrosome	54/1557	467/20585	0.00120258	0.0233921	Cdc45/B9d1/Spag5/Ccne1/Cdc20/Ctnnb1/Ift22/Ift27/Cdk1/Aurkb/Ccdc14/Rttn/Sgo1/Ndc80/Cep192/Cep55/Plk4/Kifap3/Nek2/Mastl/Aurka/Lrrcc1/Procr/Kif2c/Plk3/Stil/Rilpl2/Hdac6/Tti2/Usp2/Chek1/Ccnb2/Mks1/Trim59/Haus8/Tacc3/Bbs7/Cep85/Dtl/Ckap2/Zfp365/Snx10/Pclaf/Cep126/Ccdc8/Ccnb1/Mcm3/Ccdc141/Tmem67/Ttc26/Gnai1/Espl1/Cep76/Kifc1	54
CC	GO:0051233	spindle midzone	8/1557	30/20585	0.00136452	0.0257127	Aurkb/App/Racgap1/Kif18a/Aurka/Cdca8/Kif14/Camk2b	8
CC	GO:0008305	integrin complex	8/1557	32/20585	0.00214171	0.0391349	Itgb2/Itgb5/Itga4/Bst1/Itgam/Itgax/Itga2b/Itga9	8
CC	GO:0005790	smooth endoplasmic reticulum	8/1557	33/20585	0.00264235	0.0455319	Calr/Canx/Pdia6/Dnajc3/Prdx4/Hspa5/Pdia3/Kcnj2	8
CC	GO:0005791	rough endoplasmic reticulum	15/1557	89/20585	0.00264281	0.0455319	Ngfr/Ssr4/Cybb/Canx/Dnajc3/App/Rpn2/Slc7a11/Sec61a1/Rp9/Srprb/Ccl2/Kcnj2/Pcsk9/Sec61b	15
MF	GO:0019838	growth factor binding	30/1518	141/20291	1.4701e-07	0.000147304	Ngfr/Acvrl1/Cd36/Insr/Htra1/Igfbp4/Erbb3/Igf2r/Dusp1/Pdgfrb/Kazald1/Nrp1/Il1r2/Il1rn/Wisp2/Sdcbp/Tnfrsf8/Htra3/Fgfr1/Il10ra/Scn5a/Fstl4/Nov/Tnfrsf26/Cd109/Trim16/Sec61b/Lifr/Sort1/Il11ra1	30
MF	GO:0019955	cytokine binding	22/1518	105/20291	8.46906e-06	0.004243	Acvrl1/Cd36/Csf1r/Fas/Ccr1/Il1rl1/Il1r2/Tnfrsf11a/Il1rn/Itga4/Pdpn/Tnfrsf9/Il10ra/Ccr3/Ackr1/Zfp36/Cd109/Trim16/Lifr/Csf2ra/Il11ra1/Ccr5	22
MF	GO:0003756	protein disulfide isomerase activity	8/1518	19/20291	3.4446e-05	0.00862873	Pdia6/Txndc11/Pdia5/P4hb/Pdia3/Erp44/Txndc5/Ero1lb	8
MF	GO:0016864	intramolecular oxidoreductase activity, transposing S-S bonds	8/1518	19/20291	3.4446e-05	0.00862873	Pdia6/Txndc11/Pdia5/P4hb/Pdia3/Erp44/Txndc5/Ero1lb	8
MF	GO:0030169	low-density lipoprotein particle binding	7/1518	15/20291	4.86974e-05	0.00952199	Cd36/Msr1/Colec12/Crp/Scarf1/Pcsk9/Sorl1	7
MF	GO:1901681	sulfur compound binding	35/1518	233/20291	5.98812e-05	0.00952199	Insr/Mgst1/Lpl/Fgf10/Bmp4/Tkt/Fstl1/App/Adamts1/Adamts5/Pcx/Nrp1/Nrp2/Acadl/Fn1/Soat1/Suv39h2/Fbn1/Wisp2/Acot7/Gpnmb/Sult1a1/Itgam/Slit2/Fgfr1/Tpsb2/Ccl7/Ccl2/Fgf2/Nov/Gstm2/Atp1a3/Adamtsl5/Rpl29/Prss34	35
MF	GO:0005539	glycosaminoglycan binding	30/1518	189/20291	7.0896e-05	0.00952199	Lpl/Hmmr/Vcan/Fgf10/Bmp4/Fstl1/App/Adamts1/Adamts5/Trem2/Nrp1/Nrp2/Fn1/Fbn1/Wisp2/Gpnmb/Itgam/Slit2/Fgfr1/Mamdc2/Tpsb2/Ccl7/Ccl2/Fgf2/Nov/Adamtsl5/Rpl29/Nod2/Prss34/Layn	30
MF	GO:0004896	cytokine receptor activity	18/1518	88/20291	7.60239e-05	0.00952199	Il7r/Il5ra/Il12rb2/Il10rb/Ccr1/Il1rl1/Il1r2/Il10ra/Ccr3/Il17rd/Ccrl2/Gpr75/Lifr/Csf2ra/Ccr1l1/Il1rl2/Il11ra1/Ccr5	18
MF	GO:0016853	isomerase activity	24/1518	139/20291	9.6281e-05	0.0107193	Fkbp11/Pdia6/Fkbp1b/Top2a/Pmm1/Txndc11/Tsta3/Pdia5/Ppil1/Fkbp5/Hsd17b4/P4hb/Pgm2/Pdia3/Hsd3b6/Erp44/Pgm1/Fkbp9/Txndc5/Dse/Gnpda1/Rpia/Ero1lb/Ptges3	24
MF	GO:0005031	tumor necrosis factor-activated receptor activity	8/1518	22/20291	0.000118947	0.010835	Ngfr/Fas/Tnfrsf11a/Tnfrsf1b/Tnfrsf8/Tnfrsf9/Tnfrsf26/Tnfrsf11b	8
MF	GO:0005035	death receptor activity	8/1518	22/20291	0.000118947	0.010835	Ngfr/Fas/Tnfrsf11a/Tnfrsf1b/Tnfrsf8/Tnfrsf9/Tnfrsf26/Tnfrsf11b	8
MF	GO:0016798	hydrolase activity, acting on glycosyl bonds	23/1518	133/20291	0.000130152	0.0108677	Gm2a/Naglu/Psap/Man2b1/Man1a2/Fuca2/Naga/Gusb/Glb1l/Gba/Ctbs/Bst1/Ung/Gla/Tdg/Hpse/Man1c1/Acer2/Edem2/Neil3/Edem3/Glb1/AI464131	23
MF	GO:0016757	transferase activity, transferring glycosyl groups	38/1518	272/20291	0.00014312	0.0110313	Large1/St3gal1/Nampt/Gcnt2/Parp8/Extl3/B4galt4/Umps/St6gal1/Galnt3/Rpn2/B4galt1/Ddost/St8sia1/Magt1/Galnt7/Alg9/Stt3a/Dpagt1/Colgalt1/Alg8/Gxylt1/Galnt18/Gcnt1/Pomt1/Fut11/Alg13/Dpy19l3/Xxylt1/A4galt/Fut4/Pigm/St6galnac3/St3gal5/B4galt6/B3galt5/B3gnt7/Ugt1a7c	38
MF	GO:0016860	intramolecular oxidoreductase activity	12/1518	48/20291	0.000162844	0.011655	Pdia6/Txndc11/Pdia5/P4hb/Pdia3/Hsd3b6/Erp44/Txndc5/Gnpda1/Rpia/Ero1lb/Ptges3	12
MF	GO:0008201	heparin binding	24/1518	145/20291	0.000188796	0.0126115	Lpl/Fgf10/Bmp4/Fstl1/App/Adamts1/Adamts5/Nrp1/Nrp2/Fn1/Fbn1/Wisp2/Gpnmb/Itgam/Slit2/Fgfr1/Tpsb2/Ccl7/Ccl2/Fgf2/Nov/Adamtsl5/Rpl29/Prss34	24
MF	GO:0071813	lipoprotein particle binding	8/1518	24/20291	0.000239016	0.0140879	Cd36/Msr1/Lrp8/Colec12/Crp/Scarf1/Pcsk9/Sorl1	8
MF	GO:0071814	protein-lipid complex binding	8/1518	24/20291	0.000239016	0.0140879	Cd36/Msr1/Lrp8/Colec12/Crp/Scarf1/Pcsk9/Sorl1	8
MF	GO:0140097	catalytic activity, acting on DNA	27/1518	176/20291	0.000282063	0.0154532	Cdc45/Gtf2h4/Mcm5/Rad51c/Pold2/Top2a/Pole2/Mcm4/Polh/Anxa1/Rad51/Rad54l/Ung/Mcm7/Recql/Gins2/Brip1/Tdg/Dna2/Eme1/Neil3/Exo1/Pif1/Rbbp8/Hmga1/Nod2/Ptges3	27
MF	GO:0004553	hydrolase activity, hydrolyzing O-glycosyl compounds	19/1518	106/20291	0.000302834	0.0154532	Gm2a/Naglu/Psap/Man2b1/Man1a2/Fuca2/Naga/Gusb/Glb1l/Gba/Ctbs/Gla/Hpse/Man1c1/Acer2/Edem2/Edem3/Glb1/AI464131	19
MF	GO:0016493	C-C chemokine receptor activity	6/1518	14/20291	0.000308447	0.0154532	Ccr1/Ccr3/Ccrl2/Gpr75/Ccr1l1/Ccr5	6
MF	GO:0004714	transmembrane receptor protein tyrosine kinase activity	13/1518	59/20291	0.000342333	0.0156146	Insr/Met/Mertk/Erbb3/Pdgfrb/Csf1r/Nrp1/Nrp2/Epha7/Ephb6/Ret/Fgfr1/Epha3	13
MF	GO:0005178	integrin binding	19/1518	107/20291	0.000342836	0.0156146	Vwf/Calr/Timp2/Igf1/Dab2/Itgb5/P4hb/Fn1/Fbn1/Wisp2/Adam15/Gpnmb/Cd9/Mfge8/Tspan8/Tgfbi/Nov/Cib2/S1pr3	19
MF	GO:0019957	C-C chemokine binding	5/1518	10/20291	0.000426376	0.0184244	Ccr1/Ccr3/Ackr1/Zfp36/Ccr5	5
MF	GO:0019199	transmembrane receptor protein kinase activity	15/1518	76/20291	0.000441304	0.0184244	Acvrl1/Insr/Met/Mertk/Erbb3/Amhr2/Pdgfrb/Csf1r/Nrp1/Nrp2/Epha7/Ephb6/Ret/Fgfr1/Epha3	15
MF	GO:0003678	DNA helicase activity	10/1518	41/20291	0.000698642	0.026794	Cdc45/Gtf2h4/Mcm5/Mcm4/Mcm7/Recql/Gins2/Brip1/Dna2/Pif1	10
MF	GO:0034185	apolipoprotein binding	6/1518	16/20291	0.000721994	0.026794	Lpl/Canx/Lrp4/Lrp8/Lrp1/Pcsk9	6
MF	GO:0042288	MHC class I protein binding	6/1518	16/20291	0.000721994	0.026794	Tap2/Pdia3/Vcp/Tap1/Pilrb2/Pilrb1	6
MF	GO:0005520	insulin-like growth factor binding	8/1518	28/20291	0.000771656	0.0276143	Insr/Htra1/Igfbp4/Igf2r/Kazald1/Wisp2/Htra3/Nov	8
MF	GO:0004713	protein tyrosine kinase activity	21/1518	134/20291	0.000966387	0.0333903	Hck/Insr/Met/Mertk/Erbb3/Map2k6/Sla/Pdgfrb/Csf1r/Nrp1/Nrp2/Epha7/Dyrk2/Fgr/Ephb6/Ret/Fgfr1/Melk/Ttk/Dstyk/Epha3	21
MF	GO:0015037	peptide disulfide oxidoreductase activity	5/1518	12/20291	0.00118028	0.0394214	Pdia6/Pdia5/P4hb/Pdia3/Txn1	5
MF	GO:0016758	transferase activity, transferring hexosyl groups	27/1518	194/20291	0.00130669	0.0422357	Large1/Gcnt2/Extl3/B4galt4/Galnt3/Rpn2/B4galt1/Ddost/Magt1/Galnt7/Alg9/Stt3a/Colgalt1/Alg8/Galnt18/Gcnt1/Pomt1/Fut11/Alg13/Dpy19l3/A4galt/Fut4/Pigm/B4galt6/B3galt5/B3gnt7/Ugt1a7c	27
MF	GO:0019956	chemokine binding	7/1518	24/20291	0.0014403	0.0450993	Ccr1/Itga4/Pdpn/Ccr3/Ackr1/Zfp36/Ccr5	7
MF	GO:0016887	ATPase activity	49/1518	424/20291	0.0015934	0.0472542	Gtf2h4/Kif20a/Dnah2/Dhx34/Rad51c/Kif11/Hspa8/Top2a/Rhobtb3/Dscc1/Atp13a3/Mcm4/Abcg1/Atp6v0c/Tap2/Anxa1/Hspa5/Kif18a/Rad51/Anxa5/Abcd3/Atp6v0d2/Vcp/Atp8b5/Kif2c/Abcg3/Rfc5/Atp2a2/Mcm7/Recql/Kif22/Ddx25/Mlh1/Nsf/Brip1/Ythdc2/Fignl1/Dna2/Tap1/Atp8a1/Atp1a3/Pif1/Kif14/Ddx28/Nlrp10/Kif18b/Ide/Atp11c/Kifc1	49
MF	GO:0004712	protein serine/threonine/tyrosine kinase activity	9/1518	38/20291	0.00160344	0.0472542	Sgk1/Map2k6/Aurkb/Rps6ka2/Aurka/Prkaa2/Dyrk2/Ttk/Dstyk	9

## Sheet: (C) IgE, up-regulated
Category	ID	Description	GeneRatio	BgRatio	pvalue	padj	geneID	Count
BP	GO:0046034	ATP metabolic process	45/1556	215/20349	4.40863e-10	7.20863e-07	Cox5a/Atp5f1/Ier3/Bid/Map2k1/Cbfa2t3/Bcl2l1/Pgam1/Clpx/Atp5e/Pfkl/Guk1/Dld/Pfkp/Uqcrb/Cyc1/Atp5j/Tpi1/Ndufv3/Uqcc2/Snca/Ak1/Stoml2/Ak4/Park7/Ppargc1a/Aldoa/Pkm/Mif/Atp5h/Enpp1/Bpgm/Cox6a1/Tspo/Uqcrq/Entpd1/Chchd10/Eno1b/Pgk1/Ldha/COX2/ATP6/ND4L/Fbp1/Ndufb6	45
BP	GO:0009205	purine ribonucleoside triphosphate metabolic process	48/1556	240/20349	5.93667e-10	7.20863e-07	Cox5a/Atp5f1/Impdh1/Ier3/Bid/Rab23/Map2k1/Cbfa2t3/Bcl2l1/Pgam1/Clpx/Atp5e/Pfkl/Guk1/Dld/Pfkp/Uqcrb/Cyc1/Atp5j/Tpi1/Ndufv3/Uqcc2/Snca/Ak1/Stoml2/Ak4/Park7/Ppargc1a/Aldoa/Pkm/Mif/Atp5h/Enpp1/Nme1/Bpgm/Cox6a1/Tspo/Uqcrq/Entpd1/Chchd10/Eno1b/Pgk1/Ldha/COX2/ATP6/ND4L/Fbp1/Ndufb6	48
BP	GO:0009144	purine nucleoside triphosphate metabolic process	49/1556	248/20349	6.09561e-10	7.20863e-07	Cox5a/Atp5f1/Impdh1/Ier3/Bid/Rab23/Map2k1/Cbfa2t3/Bcl2l1/Pgam1/Clpx/Atp5e/Pfkl/Guk1/Dld/Pfkp/Uqcrb/Cyc1/Atp5j/Tpi1/Ndufv3/Uqcc2/Snca/Ak1/Stoml2/Ak4/Park7/Ppargc1a/Aldoa/Pkm/Nudt16/Mif/Atp5h/Enpp1/Nme1/Bpgm/Cox6a1/Tspo/Uqcrq/Entpd1/Chchd10/Eno1b/Pgk1/Ldha/COX2/ATP6/ND4L/Fbp1/Ndufb6	49
BP	GO:0009167	purine ribonucleoside monophosphate metabolic process	48/1556	241/20349	6.87356e-10	7.20863e-07	Cox5a/Atp5f1/Impdh1/Ier3/Bid/Map2k1/Cbfa2t3/Bcl2l1/Pgam1/Clpx/Atp5e/Pfkl/Guk1/Dld/Pfkp/Uqcrb/Cyc1/Atp5j/Gart/Tpi1/Ndufv3/Uqcc2/Snca/Ak1/Stoml2/Ak4/Park7/Ppargc1a/Aldoa/Pkm/Nt5e/Mif/Atp5h/Enpp1/Bpgm/Cox6a1/Tspo/Uqcrq/Entpd1/Chchd10/Eno1b/Pgk1/Ldha/COX2/ATP6/ND4L/Fbp1/Ndufb6	48
BP	GO:0009126	purine nucleoside monophosphate metabolic process	48/1556	242/20349	7.95014e-10	7.20863e-07	Cox5a/Atp5f1/Impdh1/Ier3/Bid/Map2k1/Cbfa2t3/Bcl2l1/Pgam1/Clpx/Atp5e/Pfkl/Guk1/Dld/Pfkp/Uqcrb/Cyc1/Atp5j/Gart/Tpi1/Ndufv3/Uqcc2/Snca/Ak1/Stoml2/Ak4/Park7/Ppargc1a/Aldoa/Pkm/Nt5e/Mif/Atp5h/Enpp1/Bpgm/Cox6a1/Tspo/Uqcrq/Entpd1/Chchd10/Eno1b/Pgk1/Ldha/COX2/ATP6/ND4L/Fbp1/Ndufb6	48
BP	GO:0009161	ribonucleoside monophosphate metabolic process	48/1556	244/20349	1.06033e-09	7.20863e-07	Cox5a/Atp5f1/Impdh1/Ier3/Bid/Map2k1/Cbfa2t3/Bcl2l1/Pgam1/Clpx/Atp5e/Pfkl/Guk1/Dld/Pfkp/Uqcrb/Cyc1/Atp5j/Gart/Tpi1/Ndufv3/Uqcc2/Snca/Ak1/Stoml2/Ak4/Park7/Ppargc1a/Aldoa/Pkm/Nt5e/Mif/Atp5h/Enpp1/Bpgm/Cox6a1/Tspo/Uqcrq/Entpd1/Chchd10/Eno1b/Pgk1/Ldha/COX2/ATP6/ND4L/Fbp1/Ndufb6	48
BP	GO:0009199	ribonucleoside triphosphate metabolic process	48/1556	244/20349	1.06033e-09	7.20863e-07	Cox5a/Atp5f1/Impdh1/Ier3/Bid/Rab23/Map2k1/Cbfa2t3/Bcl2l1/Pgam1/Clpx/Atp5e/Pfkl/Guk1/Dld/Pfkp/Uqcrb/Cyc1/Atp5j/Tpi1/Ndufv3/Uqcc2/Snca/Ak1/Stoml2/Ak4/Park7/Ppargc1a/Aldoa/Pkm/Mif/Atp5h/Enpp1/Nme1/Bpgm/Cox6a1/Tspo/Uqcrq/Entpd1/Chchd10/Eno1b/Pgk1/Ldha/COX2/ATP6/ND4L/Fbp1/Ndufb6	48
BP	GO:0009123	nucleoside monophosphate metabolic process	49/1556	252/20349	1.07612e-09	7.20863e-07	Cox5a/Atp5f1/Impdh1/Ier3/Bid/Map2k1/Cbfa2t3/Bcl2l1/Pgam1/Clpx/Atp5e/Pfkl/Guk1/Dld/Pfkp/Uqcrb/Cyc1/Atp5j/Gart/Tpi1/Ndufv3/Uqcc2/Snca/Ak1/Stoml2/Ak4/Park7/Ppargc1a/Aldoa/Pkm/Nt5e/Mif/Atp5h/Enpp1/Bpgm/Dnph1/Cox6a1/Tspo/Uqcrq/Entpd1/Chchd10/Eno1b/Pgk1/Ldha/COX2/ATP6/ND4L/Fbp1/Ndufb6	49
BP	GO:0050900	leukocyte migration	54/1556	303/20349	4.09012e-09	2.19598e-06	Lgals9/Itgb7/Rac1/Slamf1/Cd34/Kitl/Myo1g/Pik3cg/Itgb3/Pecam1/Cxadr/Ccl25/Pla2g7/Vegfb/Adam8/Podxl/Itgb1/Itga6/Tlr2/Ecm1/Padi2/Pf4/Add2/Thy1/Dapk2/Mif/Arhgef5/Vav1/Gpsm3/Pawr/Fut7/Ccr7/Trpm4/Camk1d/Prex1/Ptger3/Thbs1/Spns2/Trem3/Trem1/Itga1/Hsd3b7/Selplg/Jaml/Lgals3/Cx3cr1/Zfp580/S100a8/S100a9/Ptafr/Prtn3/Fcer1g/Irak4/Cnr2	54
BP	GO:0007264	small GTPase mediated signal transduction	67/1556	415/20349	4.09775e-09	2.19598e-06	Gna12/Itga3/Rac1/Tiam1/Arhgef18/Map2k1/Sh2b2/Trim28/Rala/Abca1/Cyth4/Arrb1/Arhgef25/Kitl/Dbnl/Pecam1/Rasgrf2/Spata13/Dok2/Sh3bp1/Fgd2/Ralbp1/Cdh2/Arl2/Aatk/Itgb1/Col3a1/Psd4/Bcar3/Mfn2/Arhgef16/Lat/Was/Mcf2l/Adgrg1/Apoa1/Rasgrp2/Arhgef5/Vav1/Dhcr24/Arl4d/Dok3/Arhgef4/Lpar1/Arfrp1/Rap1gap2/Ctnnal1/Prex1/Plekhg5/Rgl3/Arhgef10l/Arhgap12/Cdc42ep4/Amot/Reln/Arl11/F2rl3/Plekhg3/Jun/Arhgef33/Sipa1/Flot1…	67
BP	GO:0009141	nucleoside triphosphate metabolic process	49/1556	264/20349	5.4148e-09	2.63799e-06	Cox5a/Atp5f1/Impdh1/Ier3/Bid/Rab23/Map2k1/Cbfa2t3/Bcl2l1/Pgam1/Clpx/Atp5e/Pfkl/Guk1/Dld/Pfkp/Uqcrb/Cyc1/Atp5j/Tpi1/Ndufv3/Uqcc2/Snca/Ak1/Stoml2/Ak4/Park7/Ppargc1a/Aldoa/Pkm/Nudt16/Mif/Atp5h/Enpp1/Nme1/Bpgm/Cox6a1/Tspo/Uqcrq/Entpd1/Chchd10/Eno1b/Pgk1/Ldha/COX2/ATP6/ND4L/Fbp1/Ndufb6	49
BP	GO:0007265	Ras protein signal transduction	53/1556	310/20349	2.45159e-08	1.09484e-05	Gna12/Itga3/Rac1/Tiam1/Arhgef18/Map2k1/Sh2b2/Trim28/Rala/Abca1/Cyth4/Arrb1/Arhgef25/Kitl/Dbnl/Pecam1/Rasgrf2/Spata13/Dok2/Fgd2/Cdh2/Aatk/Itgb1/Col3a1/Psd4/Mfn2/Arhgef16/Lat/Was/Mcf2l/Adgrg1/Apoa1/Arhgef5/Vav1/Dhcr24/Dok3/Arhgef4/Lpar1/Ctnnal1/Prex1/Plekhg5/Arhgef10l/Cdc42ep4/F2rl3/Plekhg3/Jun/Arhgef33/Flot1/Kalrn/Cdc42ep5/Dok1/Fbp1/Synj2bp	53
BP	GO:0007599	hemostasis	37/1556	182/20349	3.44753e-08	1.42118e-05	Alox12/Zfp385a/Axl/Clic1/Cd34/Pik3cg/Itgb3/Fzd6/Pros1/Treml1/C3/Tpsab1/Fibp/Fermt3/Serpine2/Csrp1/F5/Gnas/P2ry1/Pear1/Pf4/Gp9/Vps33b/Gata1/Flna/F10/Anxa2/Tbxa2r/Stab2/Ptger3/Thbs1/Entpd1/F2rl3/Gp1bb/S100a9/Fcer1g/Gp6	37
BP	GO:0007266	Rho protein signal transduction	35/1556	169/20349	4.93223e-08	1.88799e-05	Gna12/Itga3/Tiam1/Arhgef18/Abca1/Arrb1/Arhgef25/Pecam1/Rasgrf2/Spata13/Fgd2/Cdh2/Itgb1/Col3a1/Arhgef16/Was/Mcf2l/Adgrg1/Apoa1/Arhgef5/Vav1/Arhgef4/Lpar1/Ctnnal1/Prex1/Plekhg5/Arhgef10l/Cdc42ep4/F2rl3/Plekhg3/Arhgef33/Flot1/Kalrn/Cdc42ep5/Synj2bp	35
BP	GO:0009150	purine ribonucleotide metabolic process	70/1556	470/20349	5.36608e-08	1.91712e-05	Cox5a/Atp5f1/Impdh1/Ier3/Bid/Rab23/Map2k1/Cbfa2t3/Epha2/Bcl2l1/Pgam1/Abca1/Clpx/Atp5e/Pfkl/Guk1/Dld/Pfkp/Uqcrb/Cyc1/Adcy5/Atp5j/Gart/Adcy6/Tpi1/Ndufv3/Uqcc2/Snca/Ak1/Gnas/Stoml2/Npr2/Ak4/Cap1/Park7/Ppargc1a/Pf4/Aldoa/Nudt7/Egln1/Pde4a/Pkm/Nt5e/Nudt16/Mif/Ramp1/Atp5h/Enpp1/Nme1/Lpar1/Bpgm/Ptger3/Thbs1/Cox6a1/Tspo/Pde3a/Uqcrq/Nudt18/Entpd1/Pthlh/Chchd10/Htr1b/Eno1b/Pgk1/Ldha/COX2/ATP6/ND4L/Fbp1/Ndu…	70
BP	GO:0030099	myeloid cell differentiation	59/1556	373/20349	7.23612e-08	2.42365e-05	Zfp385a/Mef2c/Cbfa2t3/Mpl/Epha2/Gabpa/Gata2/Dyrk3/Atp6ap1/Kitl/Myb/Itgb3/Nfkbia/Fos/Glo1/Esrra/Adam8/Stat1/Gfi1b/Gnas/Car2/Tspan2/Tlr2/Add1/Tesc/Pf4/Clec5a/Clec1b/Ltbr/Vps33b/Cib1/Gata1/Il34/Anxa2/Tgfbr2/Trf/Lmo2/Ankrd54/Gas2l1/Isg15/Nme1/Ccr7/Bpgm/Cited2/Foxo3/Zfpm1/Hbb-b1/Hbb-b2/Jun/Klf1/Klf2/Prtn3/Tmod3/Hist1h4a/B2m/Hist1h4h/Zbtb16/Hba-a1/Trim10	59
BP	GO:0007596	blood coagulation	36/1556	180/20349	8.12834e-08	2.56234e-05	Alox12/Axl/Clic1/Cd34/Pik3cg/Itgb3/Fzd6/Pros1/Treml1/C3/Tpsab1/Fibp/Fermt3/Serpine2/Csrp1/F5/Gnas/P2ry1/Pear1/Pf4/Gp9/Vps33b/Gata1/Flna/F10/Anxa2/Tbxa2r/Stab2/Ptger3/Thbs1/Entpd1/F2rl3/Gp1bb/S100a9/Fcer1g/Gp6	36
BP	GO:0009259	ribonucleotide metabolic process	70/1556	478/20349	1.05043e-07	3.12737e-05	Cox5a/Atp5f1/Impdh1/Ier3/Bid/Rab23/Map2k1/Cbfa2t3/Epha2/Bcl2l1/Pgam1/Abca1/Clpx/Atp5e/Pfkl/Guk1/Dld/Pfkp/Uqcrb/Cyc1/Adcy5/Atp5j/Gart/Adcy6/Tpi1/Ndufv3/Uqcc2/Snca/Ak1/Gnas/Stoml2/Npr2/Ak4/Cap1/Park7/Ppargc1a/Pf4/Aldoa/Nudt7/Egln1/Pde4a/Pkm/Nt5e/Nudt16/Mif/Ramp1/Atp5h/Enpp1/Nme1/Lpar1/Bpgm/Ptger3/Thbs1/Cox6a1/Tspo/Pde3a/Uqcrq/Nudt18/Entpd1/Pthlh/Chchd10/Htr1b/Eno1b/Pgk1/Ldha/COX2/ATP6/ND4L/Fbp1/Ndu…	70
BP	GO:0050817	coagulation	36/1556	183/20349	1.2565e-07	3.40436e-05	Alox12/Axl/Clic1/Cd34/Pik3cg/Itgb3/Fzd6/Pros1/Treml1/C3/Tpsab1/Fibp/Fermt3/Serpine2/Csrp1/F5/Gnas/P2ry1/Pear1/Pf4/Gp9/Vps33b/Gata1/Flna/F10/Anxa2/Tbxa2r/Stab2/Ptger3/Thbs1/Entpd1/F2rl3/Gp1bb/S100a9/Fcer1g/Gp6	36
BP	GO:0019693	ribose phosphate metabolic process	71/1556	490/20349	1.29982e-07	3.40436e-05	Cox5a/Atp5f1/Impdh1/Ier3/Bid/Rab23/Map2k1/Cbfa2t3/Epha2/Bcl2l1/Pgam1/Abca1/Clpx/Hsd11b1/Atp5e/Pfkl/Guk1/Dld/Pfkp/Uqcrb/Cyc1/Adcy5/Atp5j/Gart/Adcy6/Tpi1/Ndufv3/Uqcc2/Snca/Ak1/Gnas/Stoml2/Npr2/Ak4/Cap1/Park7/Ppargc1a/Pf4/Aldoa/Nudt7/Egln1/Pde4a/Pkm/Nt5e/Nudt16/Mif/Ramp1/Atp5h/Enpp1/Nme1/Lpar1/Bpgm/Ptger3/Thbs1/Cox6a1/Tspo/Pde3a/Uqcrq/Nudt18/Entpd1/Pthlh/Chchd10/Htr1b/Eno1b/Pgk1/Ldha/COX2/ATP6/ND4L/…	71
BP	GO:0035023	regulation of Rho protein signal transduction	28/1556	123/20349	1.33405e-07	3.40436e-05	Itga3/Tiam1/Arhgef18/Abca1/Arrb1/Arhgef25/Rasgrf2/Spata13/Fgd2/Cdh2/Itgb1/Col3a1/Arhgef16/Mcf2l/Adgrg1/Apoa1/Arhgef5/Vav1/Arhgef4/Lpar1/Prex1/Plekhg5/Arhgef10l/F2rl3/Plekhg3/Arhgef33/Flot1/Kalrn	28
BP	GO:0009611	response to wounding	65/1556	435/20349	1.41461e-07	3.44586e-05	Clec10a/Alox12/Axl/Klf4/Cnn2/Map2k1/Cd44/Clic1/Pten/Cers2/Cd34/Tnfaip3/Pik3cg/Itgb3/Pecam1/Grin2c/Fzd6/Cxadr/Pros1/Treml1/C3/Tpsab1/Fibp/Vegfb/Fermt3/Col3a1/Serpine2/Csrp1/F5/Gnas/P2ry1/Pear1/Spaar/Pf4/Gp9/Vps33b/Gata1/Flna/F10/Plet1/Anxa2/Pkm/Neo1/Mif/Tbxa2r/Map2k2/Stab2/Nlrp6/Dusp10/Ptger3/Thbs1/Inpp5f/Rtn4rl1/Cxcr4/Entpd1/Jaml/Morn4/F2rl3/Gp1bb/Selenon/Jun/S100a9/Fcer1g/Klk8/Gp6	65
BP	GO:0006163	purine nucleotide metabolic process	70/1556	483/20349	1.57983e-07	3.68099e-05	Cox5a/Atp5f1/Impdh1/Ier3/Bid/Rab23/Map2k1/Cbfa2t3/Epha2/Bcl2l1/Pgam1/Abca1/Clpx/Atp5e/Pfkl/Guk1/Dld/Pfkp/Uqcrb/Cyc1/Adcy5/Atp5j/Gart/Adcy6/Tpi1/Ndufv3/Uqcc2/Snca/Ak1/Gnas/Stoml2/Npr2/Ak4/Cap1/Park7/Ppargc1a/Pf4/Aldoa/Nudt7/Egln1/Pde4a/Pkm/Nt5e/Nudt16/Mif/Ramp1/Atp5h/Enpp1/Nme1/Lpar1/Bpgm/Ptger3/Thbs1/Cox6a1/Tspo/Pde3a/Uqcrq/Nudt18/Entpd1/Pthlh/Chchd10/Htr1b/Eno1b/Pgk1/Ldha/COX2/ATP6/ND4L/Fbp1/Ndu…	70
BP	GO:0051056	regulation of small GTPase mediated signal transduction	41/1556	235/20349	5.28861e-07	0.00011809	Itga3/Tiam1/Arhgef18/Map2k1/Sh2b2/Abca1/Cyth4/Arrb1/Arhgef25/Kitl/Rasgrf2/Spata13/Sh3bp1/Fgd2/Cdh2/Itgb1/Col3a1/Psd4/Mfn2/Arhgef16/Mcf2l/Adgrg1/Apoa1/Arhgef5/Vav1/Arhgef4/Lpar1/Rap1gap2/Prex1/Plekhg5/Arhgef10l/Arhgap12/Amot/Reln/F2rl3/Plekhg3/Arhgef33/Sipa1/Flot1/Kalrn/Fbp1	41
BP	GO:1990266	neutrophil migration	24/1556	103/20349	6.55304e-07	0.000140471	Rac1/Pik3cg/Pecam1/Cxadr/Ccl25/Adam8/Pf4/Dapk2/Vav1/Pawr/Ccr7/Camk1d/Prex1/Ptger3/Trem3/Trem1/Itga1/Jaml/Lgals3/S100a8/S100a9/Prtn3/Fcer1g/Irak4	24
BP	GO:0034113	heterotypic cell-cell adhesion	15/1556	46/20349	8.83072e-07	0.000182015	Itgb7/Jup/Klf4/Cd44/Bmp7/Tnfaip3/Itgb3/Cxadr/Dsc2/Itgb1/Thy1/Apoa1/Flot1/Myadm/Itgad	15
BP	GO:0045123	cellular extravasation	16/1556	52/20349	9.30826e-07	0.000184752	Itgb7/Pecam1/Ccl25/Adam8/Itgb1/Add2/Thy1/Pawr/Ptger3/Trem3/Trem1/Itga1/Selplg/Jaml/Ptafr/Prtn3	16
BP	GO:0072672	neutrophil extravasation	8/1556	13/20349	1.04294e-06	0.000199611	Pecam1/Adam8/Pawr/Ptger3/Trem3/Trem1/Jaml/Prtn3	8
BP	GO:0048872	homeostasis of number of cells	47/1556	294/20349	1.10976e-06	0.000205076	Smo/Rac1/Axl/Sh2b2/Cd44/Mef2c/Mpl/Tex15/Tnfrsf13b/Gata2/Dyrk3/Ahr/Tnfaip3/Kitl/Myb/Axin1/Cdh2/Men1/Prdx5/Stat1/Fh1/Gfi1b/Add1/Tsc22d4/Lat/Gata1/Lmo2/Ankrd54/Mif/Gas2l1/Isg15/Ccr7/Bpgm/Cited2/Spns2/Foxo3/Zfpm1/Lgr4/Hbb-b1/Hbb-b2/Klf1/Klf2/Tmod3/Fcer1g/B2m/Hba-a1/Trim10	47
BP	GO:0034109	homotypic cell-cell adhesion	20/1556	79/20349	1.37719e-06	0.000246013	Alox12/Jup/Map2k1/Clic1/Pik3cg/Itgb3/Cxadr/Dsc2/Fibp/Fermt3/Serpine2/Csrp1/Gnas/Pear1/Vps33b/Gata1/Flna/L1cam/Ptger3/Lgals1	20
BP	GO:0009132	nucleoside diphosphate metabolic process	23/1556	103/20349	2.44478e-06	0.000419583	Ier3/Cbfa2t3/Pgam1/Pfkl/Guk1/Pfkp/Tpi1/Ak1/Ak4/Ppargc1a/Aldoa/Nudt7/Pkm/Nudt16/Mif/Nme1/Bpgm/Nudt18/Entpd1/Eno1b/Pgk1/Ldha/Fbp1	23
BP	GO:0009135	purine nucleoside diphosphate metabolic process	20/1556	82/20349	2.58373e-06	0.000419583	Ier3/Cbfa2t3/Pgam1/Pfkl/Guk1/Pfkp/Tpi1/Ak1/Ppargc1a/Aldoa/Pkm/Nudt16/Mif/Bpgm/Nudt18/Entpd1/Eno1b/Pgk1/Ldha/Fbp1	20
BP	GO:0009179	purine ribonucleoside diphosphate metabolic process	20/1556	82/20349	2.58373e-06	0.000419583	Ier3/Cbfa2t3/Pgam1/Pfkl/Guk1/Pfkp/Tpi1/Ak1/Ppargc1a/Aldoa/Pkm/Nudt16/Mif/Bpgm/Nudt18/Entpd1/Eno1b/Pgk1/Ldha/Fbp1	20
BP	GO:0097530	granulocyte migration	26/1556	126/20349	2.69731e-06	0.000425144	Rac1/Slamf1/Pik3cg/Pecam1/Cxadr/Ccl25/Adam8/Pf4/Dapk2/Vav1/Pawr/Ccr7/Camk1d/Prex1/Ptger3/Thbs1/Trem3/Trem1/Itga1/Jaml/Lgals3/S100a8/S100a9/Prtn3/Fcer1g/Irak4	26
BP	GO:0042060	wound healing	52/1556	351/20349	3.17802e-06	0.0004866	Clec10a/Alox12/Axl/Cnn2/Cd44/Clic1/Pten/Cd34/Pik3cg/Itgb3/Pecam1/Fzd6/Cxadr/Pros1/Treml1/C3/Tpsab1/Fibp/Vegfb/Fermt3/Col3a1/Serpine2/Csrp1/F5/Gnas/P2ry1/Pear1/Spaar/Pf4/Gp9/Vps33b/Gata1/Flna/F10/Plet1/Anxa2/Pkm/Tbxa2r/Stab2/Nlrp6/Dusp10/Ptger3/Thbs1/Cxcr4/Entpd1/Jaml/F2rl3/Gp1bb/Selenon/S100a9/Fcer1g/Gp6	52
BP	GO:0050778	positive regulation of immune response	65/1556	477/20349	3.76115e-06	0.000559889	Il12rb1/Lgals9/Stat6/Cacnb3/Stxbp2/Sh2b2/Cd44/Il27ra/Mef2c/Gata2/Irf1/Fyn/Tnfaip3/Myb/Myo1g/Nfkbia/Prkch/C3/Tmem173/Adam8/Irf7/Zap70/Cd55/Cd55b/Fcnb/Tlr2/Cd1d1/Stoml2/Park7/Thy1/Cadm1/Ltf/Mapkapk3/Mif/Lrrc14/Vav1/Pawr/Ccr7/Nlrp6/Phb/Rftn1/Plekha1/Mill2/Ubash3a/Klhl6/Shb/Otulin/Nr1h4/Lgr4/Lgals3/Cd14/Ptafr/Skap1/Fcer1g/Flot1/Irak4/Arrb2/H2-Q9/B2m/H2-K1/Nectin2/H2-D1/Sh2d1b2/Wdfy1/Nlrc5	65
BP	GO:0070570	regulation of neuron projection regeneration	12/1556	34/20349	4.2921e-06	0.000621658	Klf4/Map2k1/Pten/Cers2/Rtn4/Thy1/Neo1/Mif/Map2k2/Inpp5f/Rtn4rl1/Klk8	12
BP	GO:0002757	immune response-activating signal transduction	41/1556	255/20349	4.54788e-06	0.000628522	Lgals9/Cacnb3/Sh2b2/Mef2c/Irf1/Fyn/Tnfaip3/Myo1g/Nfkbia/Prkch/Adam8/Irf7/Zap70/Fcnb/Tlr2/Stoml2/Thy1/Ltf/Mapkapk3/Lrrc14/Pawr/Ccr7/Nlrp6/Rftn1/Plekha1/Mill2/Ubash3a/Klhl6/Shb/Otulin/Nr1h4/Lgr4/Lgals3/Cd14/Skap1/Fcer1g/Flot1/Irak4/Arrb2/Nectin2/Wdfy1	41
BP	GO:0030168	platelet activation	21/1556	92/20349	4.57406e-06	0.000628522	Alox12/Axl/Clic1/Pik3cg/Itgb3/Fzd6/Treml1/Fibp/Fermt3/Serpine2/Csrp1/Gnas/P2ry1/Pear1/Pf4/Vps33b/Gata1/Flna/Ptger3/Entpd1/Fcer1g	21
BP	GO:0009185	ribonucleoside diphosphate metabolic process	20/1556	86/20349	5.66629e-06	0.000759141	Ier3/Cbfa2t3/Pgam1/Pfkl/Guk1/Pfkp/Tpi1/Ak1/Ppargc1a/Aldoa/Pkm/Nudt16/Mif/Bpgm/Nudt18/Entpd1/Eno1b/Pgk1/Ldha/Fbp1	20
BP	GO:0046578	regulation of Ras protein signal transduction	35/1556	207/20349	7.20621e-06	0.000941904	Itga3/Tiam1/Arhgef18/Map2k1/Sh2b2/Abca1/Cyth4/Arrb1/Arhgef25/Kitl/Rasgrf2/Spata13/Fgd2/Cdh2/Itgb1/Col3a1/Psd4/Mfn2/Arhgef16/Mcf2l/Adgrg1/Apoa1/Arhgef5/Vav1/Arhgef4/Lpar1/Prex1/Plekhg5/Arhgef10l/F2rl3/Plekhg3/Arhgef33/Flot1/Kalrn/Fbp1	35
BP	GO:0009142	nucleoside triphosphate biosynthetic process	18/1556	74/20349	8.43061e-06	0.00105468	Atp5f1/Impdh1/Map2k1/Bcl2l1/Atp5e/Cyc1/Atp5j/Ak1/Stoml2/Ak4/Ppargc1a/Aldoa/Pkm/Atp5h/Nme1/Entpd1/Chchd10/ATP6	18
BP	GO:0070571	negative regulation of neuron projection regeneration	8/1556	16/20349	8.46263e-06	0.00105468	Pten/Cers2/Rtn4/Thy1/Neo1/Inpp5f/Rtn4rl1/Klk8	8
BP	GO:0009206	purine ribonucleoside triphosphate biosynthetic process	16/1556	61/20349	9.43182e-06	0.00112599	Atp5f1/Impdh1/Map2k1/Bcl2l1/Atp5e/Cyc1/Atp5j/Stoml2/Ppargc1a/Aldoa/Pkm/Atp5h/Nme1/Entpd1/Chchd10/ATP6	16
BP	GO:0045785	positive regulation of cell adhesion	53/1556	374/20349	9.53488e-06	0.00112599	Cdh1/Alox12/Il12rb1/Lgals9/Itga3/Rac1/Cd44/Bmp7/Slamf1/Irf1/Myb/Itgb3/Ccl25/Smoc2/Adam8/Itgb1/Smad7/Zap70/Ppm1f/Itga6/Cd1d1/Cib1/Efnb1/Flna/L1cam/Plekha2/Adgrg1/Thy1/Apoa1/Tgfbr2/Triobp/Vav1/Edil3/Dpp4/Pawr/Ccr7/Dusp10/Prex1/Cited2/Thbs1/S100a10/Shb/Pik3r6/Spn/Ptafr/Skap1/Unc13d/Flot1/Dhps/Flot2/Zbtb16/Lgals1/Myadm	53
BP	GO:0032102	negative regulation of response to external stimulus	42/1556	272/20349	9.8276e-06	0.00112599	Alox12/Lgals9/Ier3/Cd44/Pten/Tnfaip8l2/Cers2/Cd34/Tnfaip3/Sema5a/Sharpin/Pros1/Tpsab1/Pdcd4/Serpine2/Padi2/Dvl1/Pglyrp1/Apoa1/Anxa2/Neo1/Nt5e/Ltf/Mif/Nenf/Nlrp6/Metrnl/Dusp10/Ptger3/Thbs1/Mill2/Inpp5f/Fem1a/Rtn4rl1/Otulin/Nr1h4/Nlrc3/Spn/Cx3cr1/Ppm1b/Cnr2/Klk8	42
BP	GO:0010035	response to inorganic substance	54/1556	384/20349	9.87528e-06	0.00112599	Cdh1/Haao/Stat6/Daxx/Axl/Cdkn1b/Fosb/Mef2c/Trap1/Epor/Crip1/Fnta/Tnfaip3/Fos/Glrx/Anxa11/Gart/Xdh/Slc30a6/Cyp1b1/Cuta/Pde8a/Snca/Lcn2/Casp6/Alad/Pef1/Slc30a2/Park7/Add1/Hp/Egln1/Trf/Trpa1/Trpc1/Rasgrp2/Ucp2/Cpne2/Pawr/Atp13a2/Ccr7/Alg2/Thbs1/Plekha1/Itpr3/Cdkn2a/Foxo3/Jun/Zfp580/Sipa1/B2m/Fbp1/Jund/Bnip3	54
BP	GO:0097529	myeloid leukocyte migration	31/1556	176/20349	1.01598e-05	0.00113429	Rac1/Slamf1/Pik3cg/Pecam1/Cxadr/Ccl25/Pla2g7/Vegfb/Adam8/Pf4/Dapk2/Mif/Arhgef5/Vav1/Pawr/Ccr7/Camk1d/Prex1/Ptger3/Thbs1/Trem3/Trem1/Itga1/Jaml/Lgals3/Cx3cr1/S100a8/S100a9/Prtn3/Fcer1g/Irak4	31
BP	GO:0043433	negative regulation of DNA binding transcription factor activity	27/1556	144/20349	1.15327e-05	0.00123607	Klf4/Phb2/Chp1/Arrb1/Tnfaip3/Prmt2/Nfkbia/Fzd6/Pim1/Cyp1b1/Men1/Smad7/Rwdd3/Mad2l2/Flna/Egln1/Lrrc14/Dap/Id1/Cdkn2a/Otulin/Nr1h4/Pthlh/Nlrc3/Commd7/Arrb2/Nlrc5	27
BP	GO:0045807	positive regulation of endocytosis	27/1556	144/20349	1.15327e-05	0.00123607	Axl/Bcl2l1/Tsg101/Gata2/Arrb1/Rab21/Clu/Pros1/C3/Bin1/Itgb1/Snca/Ppt1/Add1/Anxa2/Trf/Ldlrap1/Ccr7/Camk1d/Magi2/Cd14/Fcer1g/Vps28/Flot1/Arrb2/B2m/Synj2bp	27
BP	GO:0009145	purine nucleoside triphosphate biosynthetic process	16/1556	62/20349	1.18174e-05	0.00124176	Atp5f1/Impdh1/Map2k1/Bcl2l1/Atp5e/Cyc1/Atp5j/Stoml2/Ppargc1a/Aldoa/Pkm/Atp5h/Nme1/Entpd1/Chchd10/ATP6	16
BP	GO:0009127	purine nucleoside monophosphate biosynthetic process	17/1556	69/20349	1.24243e-05	0.00125627	Atp5f1/Impdh1/Map2k1/Bcl2l1/Atp5e/Cyc1/Atp5j/Gart/Ak1/Stoml2/Ppargc1a/Aldoa/Pkm/Atp5h/Entpd1/Chchd10/ATP6	17
BP	GO:0009168	purine ribonucleoside monophosphate biosynthetic process	17/1556	69/20349	1.24243e-05	0.00125627	Atp5f1/Impdh1/Map2k1/Bcl2l1/Atp5e/Cyc1/Atp5j/Gart/Ak1/Stoml2/Ppargc1a/Aldoa/Pkm/Atp5h/Entpd1/Chchd10/ATP6	17
BP	GO:0002764	immune response-regulating signaling pathway	41/1556	267/20349	1.42861e-05	0.00137922	Lgals9/Cacnb3/Sh2b2/Mef2c/Irf1/Fyn/Tnfaip3/Myo1g/Nfkbia/Prkch/Adam8/Irf7/Zap70/Fcnb/Tlr2/Stoml2/Thy1/Ltf/Mapkapk3/Lrrc14/Pawr/Ccr7/Nlrp6/Rftn1/Plekha1/Mill2/Ubash3a/Klhl6/Shb/Otulin/Nr1h4/Lgr4/Lgals3/Cd14/Skap1/Fcer1g/Flot1/Irak4/Arrb2/Nectin2/Wdfy1	41
BP	GO:0022407	regulation of cell-cell adhesion	54/1556	389/20349	1.43564e-05	0.00137922	Cdh1/Alox12/Il12rb1/Lgals9/Klf4/Map2k1/Cd44/Bmp7/Tnfaip8l2/Slamf1/Irf1/Tnfaip3/Myb/Dlg5/Ccl25/Fermt3/Adam8/Podxl/Smad7/Zap70/Serpine2/Itga6/Cd1d1/Mad2l2/Vps33b/Lat/Efnb1/L1cam/Thy1/Apoa1/Tgfbr2/Dpp4/Pawr/Ccr7/Dusp10/Cited2/Ptger3/Cdkn2a/Shb/Epcam/Pik3r6/Lgals3/Spn/Ptafr/Flot1/Dhps/Flot2/Zbtb16/Lgals1/Myadm/Celsr2/Sox13/Spint2/Nrarp	54
BP	GO:0002697	regulation of immune effector process	48/1556	332/20349	1.45199e-05	0.00137922	Il12rb1/Lgals9/Stat6/Stxbp2/Il27ra/Gata2/Slamf1/Irf1/Tnfaip3/Myb/Cd96/C3/Tmem173/Smad7/Stat1/Cd55/Tlr2/Cd1d1/Pglyrp1/Cd37/Was/Cadm1/Apoa1/Styk1/Mif/Vav1/Dpp4/Ccr7/Trpm4/Phb/Dusp10/Mill2/Shb/Serpinb9/Pik3r6/Lgals3/Spn/Ptafr/Unc13d/Fcer1g/Arrb2/H2-Q9/B2m/Ppm1b/H2-K1/Nectin2/H2-D1/Sh2d1b2	48
BP	GO:0002819	regulation of adaptive immune response	27/1556	146/20349	1.49815e-05	0.00137922	Il12rb1/Stat6/Cd44/Il27ra/Mef2c/Slamf1/Cd48/Irf1/Tnfaip3/C3/Irf7/Smad7/Cd55/Cd1d1/Was/Mif/Dpp4/Ccr7/Trpm4/Dusp10/Spn/Fcer1g/H2-Q9/B2m/H2-K1/Nectin2/H2-D1	27
BP	GO:0006754	ATP biosynthetic process	14/1556	50/20349	1.50097e-05	0.00137922	Atp5f1/Map2k1/Bcl2l1/Atp5e/Cyc1/Atp5j/Stoml2/Ppargc1a/Aldoa/Pkm/Atp5h/Entpd1/Chchd10/ATP6	14
BP	GO:0032088	negative regulation of NF-kappaB transcription factor activity	17/1556	70/20349	1.52514e-05	0.00137922	Klf4/Chp1/Arrb1/Tnfaip3/Prmt2/Nfkbia/Cyp1b1/Rwdd3/Lrrc14/Dap/Cdkn2a/Otulin/Nr1h4/Nlrc3/Commd7/Arrb2/Nlrc5	17
BP	GO:0002253	activation of immune response	46/1556	314/20349	1.54419e-05	0.00137922	Lgals9/Cacnb3/Sh2b2/Mef2c/Irf1/Fyn/Tnfaip3/Myo1g/Nfkbia/Prkch/C3/Tmem173/Adam8/Irf7/Zap70/Cd55/Cd55b/Fcnb/Tlr2/Stoml2/Thy1/Ltf/Mapkapk3/Lrrc14/Pawr/Ccr7/Nlrp6/Phb/Rftn1/Plekha1/Mill2/Ubash3a/Klhl6/Shb/Otulin/Nr1h4/Lgr4/Lgals3/Cd14/Skap1/Fcer1g/Flot1/Irak4/Arrb2/Nectin2/Wdfy1	46
BP	GO:0006091	generation of precursor metabolites and energy	47/1556	324/20349	1.62638e-05	0.00142882	Cox5a/Ier3/Bid/Trap1/Cbfa2t3/Sdhb/Pgam1/Gyg/Grb10/Pfkl/Mdh1/Dld/Pfkp/Uqcrb/Sucla2/Cyc1/Ndufa5/Tpi1/Ndufv3/Uqcc2/Snca/Ndufb3/Sdhaf4/Fh1/Gnas/Park7/Ppargc1a/Aldoa/Pkm/Pygb/Mif/Enpp1/Bpgm/Cox6a1/Uqcrq/Mtfr1l/Chchd10/Epm2a/Eno1b/Pgk1/Ldha/COX2/COX3/ND4L/Fbp1/Ndufb6/Bnip3	47
BP	GO:0009201	ribonucleoside triphosphate biosynthetic process	16/1556	64/20349	1.82526e-05	0.00156294	Atp5f1/Impdh1/Map2k1/Bcl2l1/Atp5e/Cyc1/Atp5j/Stoml2/Ppargc1a/Aldoa/Pkm/Atp5h/Nme1/Entpd1/Chchd10/ATP6	16
BP	GO:0033108	mitochondrial respiratory chain complex assembly	17/1556	71/20349	1.8638e-05	0.00156294	Ndufb2/Ndufa2/Coa3/Ndufs7/Uqcrb/Ndufa5/Uqcc2/Ndufb3/Coa5/Sdhaf4/Acad9/Dmac1/Ndufb7/Ndufa13/Aifm1/Immp1l/Ndufb6	17
BP	GO:0030595	leukocyte chemotaxis	32/1556	190/20349	1.89571e-05	0.00156294	Rac1/Slamf1/Pik3cg/Cxadr/Ccl25/Pla2g7/Vegfb/Adam8/Padi2/Pf4/Dapk2/Mif/Arhgef5/Vav1/Gpsm3/Ccr7/Trpm4/Camk1d/Prex1/Thbs1/Trem3/Trem1/Itga1/Hsd3b7/Jaml/Lgals3/Cx3cr1/Zfp580/S100a8/S100a9/Fcer1g/Cnr2	32
BP	GO:1903708	positive regulation of hemopoiesis	32/1556	190/20349	1.89571e-05	0.00156294	Lgals9/Axl/Mpl/Gata2/Irf1/Atp6ap1/Kitl/Myb/Itgb3/Fos/Adam8/Stat1/Zap70/Gfi1b/Gnas/Car2/Cd1d1/Tesc/Pf4/Gata1/Il34/Tgfbr2/Ankrd54/Isg15/Ccr7/Dusp10/Shb/Pik3r6/Foxo3/Hbb-b2/Jun/Zbtb16	32
BP	GO:0072524	pyridine-containing compound metabolic process	26/1556	140/20349	1.98146e-05	0.00160888	Haao/Ier3/Cbfa2t3/Pgam1/Hsd11b1/Fdxr/Pfkl/Mdh1/Dld/Pfkp/Pdxp/Tpi1/Prdx5/Nadk/Ppargc1a/Qprt/Aldoa/Pkm/Pdxk/Mif/Bpgm/Gpd1l/Eno1b/Pgk1/Ldha/Fbp1	26
BP	GO:0042326	negative regulation of phosphorylation	59/1556	444/20349	2.22421e-05	0.00173617	Cdkn1b/Klf4/Ier3/Cbfa2t3/Bmp7/Nprl2/Podnl1/Pten/Chp1/Tsg101/Prpsap1/Mapt/Irf1/Arrb1/Tnfaip3/Grb10/Pecam1/Gfra2/Xdh/Dusp1/Men1/Chmp6/Smad7/Snca/Ppm1f/Dusp19/Cdk5rap1/Zgpat/Park7/Dvl1/Ppargc1a/Cib1/Mvp/Dusp4/Thy1/Inppl1/Fkbp1a/Smpd1/Enpp1/Atg14/Nlrp6/Phb/Dusp10/Prex1/Inpp5f/Aida/Fem1a/Cdkn2a/Shb/Lemd2/Rtn4rl1/Ppm1e/Camk2n1/Gpd1l/Jun/Arrb2/Myadm/Fbp1/Synj2bp	59
BP	GO:0050878	regulation of body fluid levels	47/1556	328/20349	2.24091e-05	0.00173617	Cdh1/Alox12/Zfp385a/Axl/Clic1/Cd34/Pik3cg/Itgb3/Fzd6/Pros1/Adcy6/Treml1/Xdh/C3/Tpsab1/Fibp/Fermt3/Serpine2/Csrp1/F5/Gnas/P2ry1/Pear1/Pf4/Gp9/Vps33b/Gata1/Flna/F10/Anxa2/Trpc1/P2ry2/Tbxa2r/Stab2/Nme1/Nlrp6/Ptger3/Thbs1/Cftr/Entpd1/F2rl3/Gp1bb/S100a9/Fcer1g/Kalrn/Celsr2/Gp6	47
BP	GO:0002703	regulation of leukocyte mediated immunity	31/1556	183/20349	2.26173e-05	0.00173617	Lgals9/Stat6/Stxbp2/Il27ra/Gata2/Slamf1/Cd96/C3/Smad7/Cd55/Tlr2/Cd1d1/Was/Cadm1/Styk1/Vav1/Dpp4/Trpm4/Serpinb9/Pik3r6/Spn/Ptafr/Unc13d/Fcer1g/Arrb2/H2-Q9/B2m/H2-K1/Nectin2/H2-D1/Sh2d1b2	31
BP	GO:0009156	ribonucleoside monophosphate biosynthetic process	17/1556	72/20349	2.2678e-05	0.00173617	Atp5f1/Impdh1/Map2k1/Bcl2l1/Atp5e/Cyc1/Atp5j/Gart/Ak1/Stoml2/Ppargc1a/Aldoa/Pkm/Atp5h/Entpd1/Chchd10/ATP6	17
BP	GO:1903706	regulation of hemopoiesis	51/1556	370/20349	2.97561e-05	0.00221877	Lgals9/Axl/Cd44/Mef2c/Mpl/Gabpa/Gata2/Irf1/Atp6ap1/Kitl/Myb/Itgb3/Nfkbia/Fos/Pim1/Esrra/Adam8/Smad7/Stat1/Zap70/Gfi1b/Gnas/Car2/Cd1d1/Tesc/Pf4/Pglyrp1/Cib1/Gata1/Il34/Tgfbr2/Lmo2/Ankrd54/Gas2l1/Isg15/Nme1/Ccr7/Dusp10/Cdkn2a/Shb/Pik3r6/Foxo3/Zfpm1/Hbb-b2/Jun/Hist1h4a/B2m/Hist1h4h/Zbtb16/Sox13/Nrarp	51
BP	GO:0045637	regulation of myeloid cell differentiation	33/1556	203/20349	2.98099e-05	0.00221877	Mef2c/Mpl/Gabpa/Gata2/Atp6ap1/Kitl/Itgb3/Nfkbia/Fos/Esrra/Adam8/Stat1/Gfi1b/Gnas/Car2/Tesc/Pf4/Cib1/Gata1/Il34/Lmo2/Ankrd54/Gas2l1/Isg15/Nme1/Foxo3/Zfpm1/Hbb-b2/Jun/Hist1h4a/B2m/Hist1h4h/Zbtb16	33
BP	GO:0060326	cell chemotaxis	39/1556	258/20349	3.28591e-05	0.00239273	Rac1/Tiam1/Epha2/Slamf1/Pik3cg/Sema5a/Cxadr/Ccl25/Pla2g7/Vegfb/Adam8/Padi2/Arhgef16/Pf4/Dapk2/Mif/Arhgef5/Vav1/Gpsm3/Ccr7/Trpm4/Lpar1/Camk1d/Prex1/Plekhg5/Thbs1/Trem3/Trem1/Itga1/Hsd3b7/Jaml/Lgals3/Cx3cr1/Zfp580/S100a8/S100a9/Fcer1g/Arrb2/Cnr2	39
BP	GO:0051272	positive regulation of cellular component movement	63/1556	490/20349	3.30402e-05	0.00239273	Alox12/Lgals9/Col18a1/Itga3/Smo/Rac1/Tiam1/Cavin1/Map2k1/Bmp7/Slamf1/Kitl/Rtn4/Itgb3/Pecam1/Sema5a/Hdac7/Pla2g7/Cyp1b1/Vegfb/Fermt3/Adam8/Itgb1/Ppm1f/Itga6/Tlr2/Pf4/Cib1/Flna/Thy1/Plet1/Fez1/Dapk2/Tgfbr2/Trf/P2ry2/Mif/Jcad/Gpsm3/Dapk3/Map2k2/Pawr/Tbc1d24/Ccr7/Trpm4/Lpar1/Camk1d/Prex1/Ptger3/Thbs1/Amot/Reln/Tubb2b/Cxcr4/Epcam/Tmsb4x/Lgals3/Jun/Fbxo31/Zfp580/Ptafr/Syne2/Myadm	63
BP	GO:0002262	myeloid cell homeostasis	28/1556	161/20349	3.39539e-05	0.00240997	Axl/Cd44/Mpl/Gata2/Dyrk3/Kitl/Axin1/Stat1/Gfi1b/Add1/Gata1/Lmo2/Ankrd54/Gas2l1/Isg15/Bpgm/Cited2/Foxo3/Zfpm1/Hbb-b1/Hbb-b2/Klf1/Klf2/Tmod3/Fcer1g/B2m/Hba-a1/Trim10	28
BP	GO:0048679	regulation of axon regeneration	10/1556	29/20349	3.44541e-05	0.00240997	Klf4/Map2k1/Pten/Cers2/Neo1/Mif/Map2k2/Inpp5f/Rtn4rl1/Klk8	10
BP	GO:0034101	erythrocyte homeostasis	24/1556	128/20349	3.46273e-05	0.00240997	Axl/Gata2/Dyrk3/Axin1/Stat1/Gfi1b/Add1/Gata1/Lmo2/Ankrd54/Gas2l1/Isg15/Bpgm/Cited2/Foxo3/Zfpm1/Hbb-b1/Hbb-b2/Klf1/Klf2/Tmod3/B2m/Hba-a1/Trim10	24
BP	GO:1902903	regulation of supramolecular fiber organization	44/1556	306/20349	3.71006e-05	0.00253913	Rac1/Cdkn1b/Mef2c/Spire2/Mapt/Pecam1/Sptb/Clu/Sema5a/Sh3bp1/Pdxp/Arl2/Snca/Terf1/Ppm1f/Tlr2/Tmod1/Add1/Add2/Fkbp4/Cib1/Cttn/Was/Flna/Katnb1/Apoa1/Arhgef5/Gas2l1/Lpar1/Prex1/Eml2/Arhgef10l/Cdc42ep4/S100a10/Id1/Ppm1e/Tacstd2/Actr3b/Capg/Tmod3/Gda/Gmfg/Cdc42ep5/Myadm	44
BP	GO:0006914	autophagy	49/1556	354/20349	3.79045e-05	0.00253913	Rab23/Map2k1/Ubqln4/Nprl2/Mapt/Fis1/Ubxn6/Tnfaip3/Nprl3/Bnip3l/Retreg1/Tfeb/Pga5/Rab1b/Snca/Vps16/Nsfl1c/Tlr2/Ubxn2b/Park7/Mfn2/Cttn/Pim2/Gabarapl2/Fez1/Ulk3/Fbxl2/Pik3c3/Qsox1/Mtmr3/Sh3bp4/Atp13a2/Atg14/Nlrp6/Dap/Bmf/5330417C22Rik/Tspo/Arsb/Cdkn2a/1600014C10Rik/Soga1/Epm2a/S100a8/S100a9/D17Wsu92e/Htra2/Clec16a/Bnip3	49
BP	GO:0061919	process utilizing autophagic mechanism	49/1556	354/20349	3.79045e-05	0.00253913	Rab23/Map2k1/Ubqln4/Nprl2/Mapt/Fis1/Ubxn6/Tnfaip3/Nprl3/Bnip3l/Retreg1/Tfeb/Pga5/Rab1b/Snca/Vps16/Nsfl1c/Tlr2/Ubxn2b/Park7/Mfn2/Cttn/Pim2/Gabarapl2/Fez1/Ulk3/Fbxl2/Pik3c3/Qsox1/Mtmr3/Sh3bp4/Atp13a2/Atg14/Nlrp6/Dap/Bmf/5330417C22Rik/Tspo/Arsb/Cdkn2a/1600014C10Rik/Soga1/Epm2a/S100a8/S100a9/D17Wsu92e/Htra2/Clec16a/Bnip3	49
BP	GO:0002706	regulation of lymphocyte mediated immunity	25/1556	137/20349	3.85724e-05	0.00255197	Lgals9/Stat6/Il27ra/Slamf1/Cd96/C3/Smad7/Cd55/Cd1d1/Was/Cadm1/Vav1/Dpp4/Trpm4/Serpinb9/Pik3r6/Spn/Fcer1g/Arrb2/H2-Q9/B2m/H2-K1/Nectin2/H2-D1/Sh2d1b2	25
BP	GO:0001906	cell killing	24/1556	129/20349	3.95047e-05	0.00258178	Lgals9/Stxbp2/Cd1d1/Pf4/Pglyrp1/Ctsc/Cadm1/Ltf/Vav1/Camp/Stx11/Trem3/Trem1/Serpinb9/Pik3r6/Unc13d/Arrb2/H2-Q9/B2m/H2-K1/Nectin2/Romo1/H2-D1/Sh2d1b2	24
BP	GO:0061515	myeloid cell development	16/1556	68/20349	4.10208e-05	0.00264856	Zfp385a/Atp6ap1/Tspan2/Tlr2/Vps33b/Gata1/Anxa2/Bpgm/Cited2/Zfpm1/Hbb-b1/Hbb-b2/Klf1/Klf2/Tmod3/Hba-a1	16
BP	GO:0051186	cofactor metabolic process	48/1556	346/20349	4.27629e-05	0.00272817	Haao/Narfl/Ier3/Cbfa2t3/Pgam1/Hsd11b1/Fdxr/Pfkl/Mdh1/Dld/Sptb/Pfkp/Coq6/Sucla2/Pdxp/Cpox/Cbr3/Gart/Tpi1/Prdx5/Acot9/Iscu/Snca/Ahcy/Alad/Scp2/Ppt1/Akr7a5/Nadk/Ppargc1a/Qprt/Aldoa/Acadsb/Nudt7/Ciapin1/Pts/Pkm/Pdxk/Mif/Bpgm/Blvrb/Hebp1/Gpd1l/Eno1b/Pgk1/Ldha/Fbp1/Mlycd	48
BP	GO:0022900	electron transport chain	18/1556	83/20349	4.48048e-05	0.00282481	Cox5a/Bid/Sdhb/Dld/Uqcrb/Cyc1/Ndufa5/Ndufv3/Snca/Ndufb3/Park7/Ppargc1a/Cox6a1/Uqcrq/COX2/COX3/ND4L/Ndufb6	18
BP	GO:0031345	negative regulation of cell projection organization	30/1556	181/20349	4.64517e-05	0.00289459	Itga3/Pten/Cers2/Fyn/Rtn4/Sema5a/Adcy6/Aatk/Itgb1/Vim/Dync1i2/Draxin/Cib1/Flna/Arhgap4/Thy1/Neo1/Inppl1/Lpar1/Rap1gap2/Inpp5f/Id1/Rtn4rl1/Tacstd2/B2m/H2-K1/Klk8/Lgals1/H2-D1/Fat3	30
BP	GO:0031102	neuron projection regeneration	14/1556	55/20349	4.85202e-05	0.00297207	Klf4/Map2k1/Pten/Cers2/Rtn4/Thy1/Apoa1/Neo1/Mif/Map2k2/Inpp5f/Rtn4rl1/Jun/Klk8	14
BP	GO:0031589	cell-substrate adhesion	43/1556	300/20349	4.88044e-05	0.00297207	Itgb7/Itga3/Rac1/Tiam1/Axl/Bcam/Pten/Cd34/Myo1g/Itgb3/Pecam1/Cd96/Ccl25/Smoc2/Men1/Fermt3/Adam8/Itgb1/Col3a1/Ppm1f/Itga6/Cib1/Cttn/Flna/L1cam/Plekha2/Thy1/Plet1/Apoa1/Triobp/Strc/Edil3/Dapk3/Micall2/Prex1/Thbs1/S100a10/Itga1/Cdkn2a/Tacstd2/Unc13d/Lgals1/Myadm	43
BP	GO:0009124	nucleoside monophosphate biosynthetic process	17/1556	77/20349	5.69339e-05	0.00342819	Atp5f1/Impdh1/Map2k1/Bcl2l1/Atp5e/Cyc1/Atp5j/Gart/Ak1/Stoml2/Ppargc1a/Aldoa/Pkm/Atp5h/Entpd1/Chchd10/ATP6	17
BP	GO:2001233	regulation of apoptotic signaling pathway	52/1556	390/20349	6.10138e-05	0.00363304	Zfp385a/Daxx/Pih1d1/Ier3/Bid/Map2k1/Cd44/Trap1/Bcl2l1/Faf1/Pten/Pea15a/Eya2/Fis1/Fyn/Tnfaip3/Unc5b/Clu/Cideb/Grina/Ralbp1/Steap3/Itga6/Lmna/Txndc12/Park7/Pf4/Erp29/Gsdme/Casp2/Ybx3/Bcl2l14/Ltbr/Ctsc/Cttn/Gata1/Dapk2/Mif/Dapk3/Ndufa13/Bmf/Thbs1/Mkl1/Lgals3/Cx3cr1/Traf7/Dedd2/S100a8/S100a9/Arrb2/Htra2/Bnip3	52
BP	GO:0045639	positive regulation of myeloid cell differentiation	19/1556	93/20349	6.63316e-05	0.00390628	Mpl/Gata2/Atp6ap1/Kitl/Itgb3/Fos/Stat1/Gfi1b/Gnas/Car2/Tesc/Pf4/Gata1/Il34/Ankrd54/Isg15/Foxo3/Hbb-b2/Jun	19
BP	GO:0030218	erythrocyte differentiation	22/1556	117/20349	6.91098e-05	0.00402565	Gata2/Dyrk3/Stat1/Gfi1b/Add1/Gata1/Lmo2/Ankrd54/Gas2l1/Isg15/Bpgm/Cited2/Foxo3/Zfpm1/Hbb-b1/Hbb-b2/Klf1/Klf2/Tmod3/B2m/Hba-a1/Trim10	22
BP	GO:0070527	platelet aggregation	14/1556	57/20349	7.42171e-05	0.00427666	Alox12/Clic1/Pik3cg/Itgb3/Fibp/Fermt3/Serpine2/Csrp1/Gnas/Pear1/Vps33b/Gata1/Flna/Ptger3	14
BP	GO:0002683	negative regulation of immune system process	55/1556	423/20349	7.55043e-05	0.00430455	Lgals9/Stat6/Axl/Cd44/Il27ra/Gabpa/Tnfrsf13b/Tnfaip8l2/Gata2/Slamf1/Irf1/Tnfaip3/Kitl/Nfkbia/Dlg5/Cd96/Ccl25/Smad7/Col3a1/Padi2/Pf4/Tsc22d4/Pglyrp1/Cib1/Cd37/Thy1/Apoa1/Lmo2/Mif/Lrrc14/Gas2l1/Pawr/Nme1/Nlrp6/Dusp10/Thbs1/Mill2/Ubash3a/Cdkn2a/Serpinb9/Zfpm1/Nlrc3/Lgr4/Lgals3/Spn/Fcer1g/Hist1h4a/Arrb2/Hist1h4h/Ppm1b/Cnr2/Zbtb16/Sh2d1b2/Nlrc5/Nrarp	55
BP	GO:0022904	respiratory electron transport chain	17/1556	79/20349	8.01649e-05	0.00447973	Cox5a/Bid/Sdhb/Dld/Uqcrb/Cyc1/Ndufa5/Ndufv3/Snca/Park7/Ppargc1a/Cox6a1/Uqcrq/COX2/COX3/ND4L/Ndufb6	17
BP	GO:0072657	protein localization to membrane	56/1556	434/20349	8.03912e-05	0.00447973	Cdh1/Itgb7/Itga3/Jup/Rac1/Tiam1/Cacnb3/Bid/Pex5/Epha2/Bcl2l1/Snap47/Fis1/Rab32/Fyn/Timm13/Srp68/Adcy6/Wrb/Ehd3/Cdh2/Itgb1/Stom/Ssna1/Sec62/P2ry1/Scp2/Arhgef16/Dvl1/Tesc/Cib1/Flna/Thy1/Anxa2/Ramp1/Frmpd1/Ndufa13/Ldlrap1/Tspan14/F11r/Arfrp1/Ppp1r9b/Rftn1/Magi2/Agrn/S100a10/Reln/Pls1/Tmem150a/Skap1/Fcer1g/Flot1/Kalrn/Flot2/Myadm/Vamp5	56
BP	GO:0010769	regulation of cell morphogenesis involved in differentiation	42/1556	297/20349	8.10849e-05	0.00447973	Rac1/Tiam1/Map2k1/Mpl/Pten/Mapt/Rab21/Rtn4/Itgb3/Dpysl2/Sema5a/Ache/Cdh2/Aatk/Stau2/Vim/Draxin/Kel/Plxnd1/Cib1/Cttn/Flna/Arhgap4/L1cam/Thy1/Apoa1/Triobp/Mgll/Map2k2/Tbc1d24/Prex1/Agrn/S100a10/Reln/Id1/Tubb2b/Tacstd2/Fbxo31/Unc13d/Kalrn/Xlr4b/Myadm	42
BP	GO:0019362	pyridine nucleotide metabolic process	24/1556	135/20349	8.40596e-05	0.00456768	Haao/Ier3/Cbfa2t3/Pgam1/Hsd11b1/Fdxr/Pfkl/Mdh1/Dld/Pfkp/Tpi1/Prdx5/Nadk/Ppargc1a/Qprt/Aldoa/Pkm/Mif/Bpgm/Gpd1l/Eno1b/Pgk1/Ldha/Fbp1	24
BP	GO:0010977	negative regulation of neuron projection development	26/1556	152/20349	8.49023e-05	0.00456768	Pten/Cers2/Rtn4/Sema5a/Adcy6/Aatk/Vim/Dync1i2/Draxin/Cib1/Flna/Arhgap4/Thy1/Neo1/Inppl1/Lpar1/Rap1gap2/Inpp5f/Id1/Rtn4rl1/B2m/H2-K1/Klk8/Lgals1/H2-D1/Fat3	26
BP	GO:0030593	neutrophil chemotaxis	18/1556	87/20349	8.60862e-05	0.00456768	Rac1/Pik3cg/Cxadr/Ccl25/Pf4/Dapk2/Vav1/Ccr7/Camk1d/Prex1/Trem3/Trem1/Itga1/Jaml/Lgals3/S100a8/S100a9/Fcer1g	18
BP	GO:0046939	nucleotide phosphorylation	18/1556	87/20349	8.60862e-05	0.00456768	Ier3/Cbfa2t3/Pgam1/Pfkl/Guk1/Pfkp/Tpi1/Ak1/Ak4/Ppargc1a/Aldoa/Pkm/Mif/Nme1/Bpgm/Eno1b/Pgk1/Fbp1	18
BP	GO:2000147	positive regulation of cell motility	60/1556	476/20349	8.87213e-05	0.00466135	Alox12/Lgals9/Col18a1/Itga3/Smo/Rac1/Tiam1/Cavin1/Map2k1/Bmp7/Slamf1/Kitl/Rtn4/Itgb3/Pecam1/Sema5a/Hdac7/Pla2g7/Cyp1b1/Vegfb/Fermt3/Adam8/Itgb1/Ppm1f/Itga6/Tlr2/Pf4/Cib1/Flna/Thy1/Plet1/Dapk2/Tgfbr2/Trf/P2ry2/Mif/Jcad/Gpsm3/Dapk3/Map2k2/Pawr/Tbc1d24/Ccr7/Lpar1/Camk1d/Prex1/Ptger3/Thbs1/Amot/Reln/Cxcr4/Epcam/Tmsb4x/Lgals3/Jun/Fbxo31/Zfp580/Ptafr/Syne2/Myadm	60
BP	GO:0051345	positive regulation of hydrolase activity	60/1556	477/20349	9.41117e-05	0.00480569	Alox12/Tiam1/Bid/Map2k1/Mef2c/Epha2/Fnta/Arrb1/Fis1/Dynll2/Cideb/Sh3bp1/Ccl25/Xdh/Ralbp1/Bin1/Men1/Itgb1/Snca/Stat1/Ppm1f/Dync1i2/Itga6/Gnas/Tbck/Akirin2/Arhgef16/Rgs10/Thy1/Apoa1/Rasgrp2/Arhgef5/Vav1/Arl6ip5/Pawr/Ndufa13/Aifm1/Ccr7/F11r/Lpar1/Usp6nl/Dap/Prex1/Magi2/Rgl3/Agrn/S100a10/Tbc1d22b/Itga1/Sgsm3/Tbc1d10b/Rgs8/Cdkn2a/Tnfsf15/S100a8/S100a9/Ptafr/Prtn3/Kalrn/Htra2	60
BP	GO:0034114	regulation of heterotypic cell-cell adhesion	8/1556	21/20349	9.45826e-05	0.00480569	Klf4/Cd44/Bmp7/Tnfaip3/Thy1/Apoa1/Flot1/Myadm	8
BP	GO:0007159	leukocyte cell-cell adhesion	45/1556	328/20349	9.53388e-05	0.00480569	Il12rb1/Lgals9/Itgb7/Klf4/Cd44/Bmp7/Tnfaip8l2/Slamf1/Irf1/Myb/Pecam1/Dlg5/Ccl25/Fermt3/Adam8/Itgb1/Smad7/Zap70/Cd1d1/Add2/Lat/Efnb1/L1cam/Thy1/Nt5e/Tgfbr2/Dpp4/Pawr/Ccr7/Dusp10/Cdkn2a/Shb/Pik3r6/Selplg/Lgals3/Spn/S100a8/S100a9/Ptafr/Dhps/Flot2/Zbtb16/Lgals1/Sox13/Nrarp	45
BP	GO:0051493	regulation of cytoskeleton organization	58/1556	457/20349	9.57563e-05	0.00480569	Rac1/Ranbp3/Cdkn1b/Mef2c/Spire2/Mapt/Itgb3/Pecam1/Sptb/Sema5a/Sh3bp1/Pdxp/Arl2/Snca/Stau2/Terf1/Ppm1f/Capn2/Rae1/Tlr2/Tmod1/Chmp5/Add1/Fscn1/Add2/Fkbp4/Cib1/Cttn/Was/Flna/Katnb1/Apoa1/Triobp/Arhgef5/Gas2l1/Dapk3/F11r/Lpar1/Prex1/Cep131/Eml2/Arhgef10l/Cdc42ep4/Agrn/S100a10/Id1/Ppm1e/Bst2/Tacstd2/Chmp3/Actr3b/Capg/Tmod3/Gda/Gmfg/Cdc42ep5/Myadm/Ccnf	58
BP	GO:0007162	negative regulation of cell adhesion	37/1556	252/20349	9.63528e-05	0.00480569	Cdh1/Alox12/Lgals9/Klf4/Map2k1/Cd44/Pten/Tnfaip8l2/Irf1/Tnfaip3/Dlg5/Sema5a/Ccl25/Cyp1b1/Men1/Adam8/Podxl/Smad7/Serpine2/Mad2l2/Plxnd1/Plet1/Apoa1/Pawr/Ptger3/Thbs1/Cdkn2a/Epcam/Dact2/Lgals3/Tacstd2/Spn/Jam2/Lgals1/Myadm/Spint2/Nrarp	37
BP	GO:0001525	angiogenesis	56/1556	437/20349	9.6849e-05	0.00480569	Alox12/Col18a1/Klf4/Pnpla6/Epha2/Pten/Gata2/Cd34/Ahr/Unc5b/Rtn4/Pik3cg/Itgb3/Pecam1/Cma1/Sema5a/Hdac7/Cyp1b1/C3/Vegfb/Adam8/Itgb1/Stat1/Ecm1/Ddah1/Add1/Pf4/Plxnd1/Cib1/Flna/Adgrg1/Egln1/Thy1/Anxa2/Tgfbr2/Ppp3r1/Jcad/Ramp1/Tbxa2r/Camp/Rnh1/Thbs1/Amot/Id1/Shb/Cxcr4/Otulin/Pik3r6/Lgals3/Cx3cr1/Jun/Ang4/Pgk1/Chil1/Nrarp/Synj2bp	56
BP	GO:0010770	positive regulation of cell morphogenesis involved in differentiation	27/1556	162/20349	9.88833e-05	0.00486161	Rac1/Tiam1/Map2k1/Mpl/Mapt/Rab21/Itgb3/Sema5a/Ache/Stau2/Plxnd1/Cib1/Flna/L1cam/Apoa1/Triobp/Map2k2/Tbc1d24/Prex1/S100a10/Reln/Tubb2b/Fbxo31/Unc13d/Kalrn/Xlr4b/Myadm	27
BP	GO:0045646	regulation of erythrocyte differentiation	12/1556	45/20349	0.000102285	0.00498313	Gata2/Stat1/Gfi1b/Gata1/Lmo2/Ankrd54/Gas2l1/Isg15/Foxo3/Zfpm1/Hbb-b2/B2m	12
BP	GO:0032970	regulation of actin filament-based process	46/1556	339/20349	0.000104451	0.00504284	Jup/Rac1/Cnn2/Mef2c/Spire2/Itgb3/Pecam1/Sptb/Sema5a/Sh3bp1/Pdxp/Dsc2/Stau2/Ppm1f/Tlr2/Tmod1/Add1/Fscn1/Add2/Cttn/Was/Flna/Apoa1/Triobp/Arhgef5/Dapk3/Kcne3/F11r/Trpm4/Lpar1/Prex1/Ptger3/Arhgef10l/Cdc42ep4/S100a10/Id1/Ppm1e/Bst2/Cacna1c/Tacstd2/Actr3b/Capg/Tmod3/Gmfg/Cdc42ep5/Myadm	46
BP	GO:0031349	positive regulation of defense response	41/1556	292/20349	0.000114847	0.0054952	Lgals9/Mef2c/Irf1/Tnfaip3/Pik3cg/Nfkbia/C3/Tmem173/Pdcd4/Adam8/Irf7/Snca/Fcnb/Tlr2/Park7/Cadm1/Ltf/Mapkapk3/Mif/Lrrc14/Vav1/Gpsm3/Ccr7/Nlrp6/Rftn1/Ptger3/Penk/Otulin/Nr1h4/Lgr4/Cd14/S100a8/S100a9/Fcer1g/Flot1/Irak4/Arrb2/Nectin2/Sh2d1b2/Wdfy1/Nlrc5	41
BP	GO:1901342	regulation of vasculature development	38/1556	264/20349	0.000119407	0.00566287	Alox12/Klf4/Epha2/Bmp7/Gata2/Cd34/Itgb3/Cma1/Sema5a/Hdac7/Xdh/Cyp1b1/C3/Vegfb/Pdcd4/Stat1/Ecm1/Ddah1/Add1/Pf4/Plxnd1/Cib1/Egln1/Tgfbr2/Jcad/Tbxa2r/Camp/Rnh1/Thbs1/Amot/Id1/Cxcr4/Pik3r6/Lgals3/Cx3cr1/Pgk1/Chil1/Synj2bp	38
BP	GO:0022604	regulation of cell morphogenesis	58/1556	461/20349	0.000121498	0.00569705	Gna12/Rac1/Tiam1/Arhgef18/Map2k1/Cd44/Mpl/Pten/Strip1/Mapt/Fyn/Rab21/Rtn4/Itgb3/Dpysl2/Sema5a/Parvb/Brwd1/Ache/Cdh2/Limd1/Aatk/Stau2/Vim/Draxin/Kel/Plxnd1/Cib1/Aldoa/Cttn/Flna/Arhgap4/L1cam/Cfdp1/Thy1/Apoa1/Triobp/Mgll/Dapk3/Map2k2/Tbc1d24/Lpar1/Prex1/Cdc42ep4/Agrn/S100a10/S100a13/Reln/Id1/Tubb2b/Tacstd2/Fbxo31/Unc13d/Kalrn/Cdc42ep5/Vrk2/Xlr4b/Myadm	58
BP	GO:0035970	peptidyl-threonine dephosphorylation	6/1556	12/20349	0.000122254	0.00569705	Ppm1f/Ppm1g/Dusp4/Dusp10/Ppm1e/Ppm1b	6
BP	GO:0001933	negative regulation of protein phosphorylation	52/1556	402/20349	0.00013355	0.0061698	Cdkn1b/Klf4/Bmp7/Podnl1/Pten/Chp1/Tsg101/Irf1/Arrb1/Tnfaip3/Pecam1/Gfra2/Xdh/Dusp1/Men1/Chmp6/Smad7/Snca/Ppm1f/Dusp19/Cdk5rap1/Zgpat/Park7/Dvl1/Ppargc1a/Cib1/Mvp/Dusp4/Thy1/Inppl1/Fkbp1a/Smpd1/Enpp1/Atg14/Nlrp6/Phb/Dusp10/Prex1/Inpp5f/Aida/Fem1a/Cdkn2a/Shb/Lemd2/Rtn4rl1/Ppm1e/Camk2n1/Gpd1l/Jun/Arrb2/Myadm/Synj2bp	52
BP	GO:0010811	positive regulation of cell-substrate adhesion	21/1556	114/20349	0.000135754	0.00620624	Itga3/Rac1/Itgb3/Ccl25/Smoc2/Itgb1/Ppm1f/Itga6/Cib1/Flna/L1cam/Plekha2/Thy1/Apoa1/Triobp/Edil3/Prex1/Thbs1/S100a10/Unc13d/Myadm	21
BP	GO:0002443	leukocyte mediated immunity	42/1556	304/20349	0.000137313	0.00620624	Lgals9/Stat6/Stxbp2/Il27ra/Gata2/Slamf1/Myo1g/Cd96/C3/Irf7/Smad7/Cd55/Cd55b/Tlr2/Cd1d1/Ctsc/Lat/Was/Cadm1/Styk1/Vav1/Dpp4/Trpm4/Stx11/Rftn1/Trem3/Trem1/Serpinb9/Pik3r6/Spn/Bcl3/Ptafr/Unc13d/Fcer1g/Irak4/Arrb2/H2-Q9/B2m/H2-K1/Nectin2/H2-D1/Sh2d1b2	42
BP	GO:0001909	leukocyte mediated cytotoxicity	19/1556	98/20349	0.000138549	0.00620624	Lgals9/Stxbp2/Cd1d1/Ctsc/Cadm1/Vav1/Stx11/Trem3/Trem1/Serpinb9/Pik3r6/Unc13d/Arrb2/H2-Q9/B2m/H2-K1/Nectin2/H2-D1/Sh2d1b2	19
BP	GO:0032844	regulation of homeostatic process	61/1556	494/20349	0.000138972	0.00620624	Alox12/Smarcb1/Tiam1/Pih1d1/Cd44/Letm1/Gata2/Arrb1/Atp6ap1/Fyn/Kitl/Itgb3/Eny2/Adcy5/Fhl1/Slc30a6/Adam8/Cct8/Smad7/Snca/Terf1/Stat1/Dbi/Nek7/Gfi1b/Gnas/Car2/Lmna/Slc30a2/Ppargc1a/Tsc22d4/Itpr1/Gata1/Slc27a1/Thy1/C2cd2l/Trf/Lmo2/Trpa1/Trpc1/Fkbp1a/Ankrd54/Mif/Ucp2/Gas2l1/Isg15/Trpm4/Ptpn3/Metrnl/Ptger3/Cftr/Tspo/Nr1h4/Foxo3/Zfpm1/F2rl3/Gpd1l/Selenon/Hbb-b2/Fcer1g/B2m	61
BP	GO:0045765	regulation of angiogenesis	35/1556	238/20349	0.000142219	0.00622992	Alox12/Klf4/Epha2/Gata2/Cd34/Itgb3/Cma1/Sema5a/Hdac7/Cyp1b1/C3/Vegfb/Stat1/Ecm1/Ddah1/Add1/Pf4/Plxnd1/Cib1/Egln1/Tgfbr2/Jcad/Tbxa2r/Camp/Rnh1/Thbs1/Amot/Id1/Cxcr4/Pik3r6/Lgals3/Cx3cr1/Pgk1/Chil1/Synj2bp	35
BP	GO:1903555	regulation of tumor necrosis factor superfamily cytokine production	23/1556	131/20349	0.000142228	0.00622992	Lgals9/Axl/Slamf1/Cd34/Tnfaip3/Clu/Tbc1d23/Adam8/Tlr2/Pf4/Ltf/Mif/Ccr7/Thbs1/Tspo/Nr1h4/Nlrc3/Cd14/Spn/Bcl3/Ptafr/Fcer1g/Arrb2	23
BP	GO:0090407	organophosphate biosynthetic process	59/1556	474/20349	0.000142989	0.00622992	Atp5f1/Haao/Impdh1/Map2k1/Bcl2l1/Abca1/Prpsap1/Atp5e/Guk1/Mboat2/Cyc1/Adcy5/Atp5j/Gart/Adcy6/Tpi1/Snca/Ak1/Agpat2/Lpcat4/Gnas/P2ry1/Stoml2/Npr2/Ak4/Scp2/Cap1/Nadk/Ppargc1a/Qprt/Cdipt/Aldoa/Dhodh/Slc27a1/Apoa1/Pkm/Nt5e/Inppl1/Pdxk/Pik3c3/Agpat1/Ramp1/Atp5h/Pcyt1b/Mboat7/Nme1/Lpar1/Ptger3/Pigz/Nr1h4/Entpd1/Pthlh/Chchd10/Htr1b/Ptafr/Sphk2/Hdhd5/Ipmk/ATP6	59
BP	GO:0050727	regulation of inflammatory response	39/1556	276/20349	0.000145568	0.0062911	Lgals9/Ier3/Cd44/Tnfaip8l2/Tnfaip3/Pik3cg/Nfkbia/Sharpin/Tbc1d23/C3/Pdcd4/Adam8/Snca/Cd55/Tlr2/Park7/Pglyrp1/Apoa1/Nt5e/Mgll/Mif/Gpsm3/Ccr7/Nlrp6/Phb/Metrnl/Dusp10/Ptger3/Fem1a/Otulin/Nr1h4/Nlrc3/Spn/Cx3cr1/S100a8/S100a9/Fcer1g/Cnr2/Gpx4	39
BP	GO:0045766	positive regulation of angiogenesis	24/1556	140/20349	0.000150996	0.00647351	Alox12/Gata2/Cd34/Itgb3/Cma1/Sema5a/Hdac7/Cyp1b1/C3/Vegfb/Ecm1/Ddah1/Add1/Cib1/Tgfbr2/Jcad/Tbxa2r/Camp/Thbs1/Cxcr4/Pik3r6/Lgals3/Cx3cr1/Chil1	24
BP	GO:0002224	toll-like receptor signaling pathway	18/1556	91/20349	0.000157804	0.00668692	Lgals9/Irf1/Tnfaip3/Nfkbia/Irf7/Tlr2/Ltf/Mapkapk3/Lrrc14/Nlrp6/Rftn1/Nr1h4/Lgr4/Cd14/Flot1/Irak4/Arrb2/Wdfy1	18
BP	GO:1900026	positive regulation of substrate adhesion-dependent cell spreading	10/1556	34/20349	0.00015847	0.00668692	Rac1/Itgb3/Cib1/Flna/Apoa1/Triobp/Prex1/S100a10/Unc13d/Myadm	10
BP	GO:0046496	nicotinamide nucleotide metabolic process	23/1556	132/20349	0.000159989	0.00669829	Ier3/Cbfa2t3/Pgam1/Hsd11b1/Fdxr/Pfkl/Mdh1/Dld/Pfkp/Tpi1/Prdx5/Nadk/Ppargc1a/Qprt/Aldoa/Pkm/Mif/Bpgm/Gpd1l/Eno1b/Pgk1/Ldha/Fbp1	23
BP	GO:0007157	heterophilic cell-cell adhesion via plasma membrane cell adhesion molecules	13/1556	54/20349	0.000165654	0.00687375	Lgals9/Cadm3/Scarf2/Nectin3/Cxadr/Cdh2/L1cam/Cadm1/Jaml/Smagp/Nectin2/Lgals1/Gypc	13
BP	GO:1903034	regulation of response to wounding	27/1556	167/20349	0.000166745	0.00687375	Alox12/Klf4/Map2k1/Pten/Cers2/Cd34/Pros1/Tpsab1/Vegfb/Serpine2/Spaar/Vps33b/Anxa2/Neo1/Mif/Tbxa2r/Map2k2/Stab2/Dusp10/Ptger3/Thbs1/Inpp5f/Rtn4rl1/Cxcr4/S100a9/Fcer1g/Klk8	27
BP	GO:0071900	regulation of protein serine/threonine kinase activity	52/1556	406/20349	0.000171362	0.00701015	Ccnd2/Tiam1/Cdkn1b/Pih1d1/Map2k1/Bmp7/Pten/Tsg101/Etaa1/Traf4/Arrb1/Tnfaip3/Kitl/Pik3cg/Fgd2/Pim1/Axin1/Dusp1/Men1/Adam8/Snca/Dusp19/Cdk5rap1/Lamtor2/Mapre3/Erp29/Camk1/Cib1/Dusp4/Slc27a1/Thy1/Ltf/Trf/Gnai2/Inppl1/Mif/Arhgef5/Ccnd3/Map2k2/Smpd1/Ccr7/Lpar1/Dusp10/Thbs1/Itga1/Aida/Fem1a/Cdkn2a/Pik3r6/Tnfsf15/Traf7/Chil1	52
BP	GO:0060627	regulation of vesicle-mediated transport	59/1556	478/20349	0.000179451	0.00725955	Lgals9/Axl/Stxbp2/Cnn2/Map2k1/Bcl2l1/Rala/Pten/Tsg101/Gata2/Slamf1/Cadps2/Arrb1/Atp6ap1/Rab21/Rufy1/Rph3al/Glrx/Clu/Pros1/C3/Bin1/Itgb1/Snca/Vps16/Tlr2/Tbck/Ppt1/Sytl1/Add1/Ophn1/Anxa2/Trf/Styk1/Map2k2/Atp13a2/Ldlrap1/Ccr7/Usp6nl/Camk1d/Magi2/Cftr/Inpp5f/Tbc1d22b/Sgsm3/Tbc1d10b/Lgals3/Cd14/Chmp3/Ptafr/Prtn3/Unc13d/Fcer1g/Vps28/Flot1/Arrb2/B2m/Sept5/Synj2bp	59
BP	GO:0071621	granulocyte chemotaxis	20/1556	108/20349	0.000180168	0.00725955	Rac1/Slamf1/Pik3cg/Cxadr/Ccl25/Pf4/Dapk2/Vav1/Ccr7/Camk1d/Prex1/Thbs1/Trem3/Trem1/Itga1/Jaml/Lgals3/S100a8/S100a9/Fcer1g	20
BP	GO:0031103	axon regeneration	11/1556	41/20349	0.000186478	0.00745773	Klf4/Map2k1/Pten/Cers2/Neo1/Mif/Map2k2/Inpp5f/Rtn4rl1/Jun/Klk8	11
BP	GO:0030100	regulation of endocytosis	34/1556	232/20349	0.000187928	0.00746005	Axl/Cnn2/Bcl2l1/Pten/Tsg101/Gata2/Arrb1/Rab21/Rufy1/Clu/Pros1/C3/Bin1/Itgb1/Snca/Tlr2/Ppt1/Add1/Ophn1/Anxa2/Trf/Ldlrap1/Ccr7/Camk1d/Magi2/Lgals3/Cd14/Prtn3/Fcer1g/Vps28/Flot1/Arrb2/B2m/Synj2bp	34
BP	GO:0006733	oxidoreduction coenzyme metabolic process	25/1556	151/20349	0.000195902	0.00770232	Haao/Ier3/Cbfa2t3/Pgam1/Hsd11b1/Fdxr/Pfkl/Mdh1/Dld/Pfkp/Coq6/Tpi1/Prdx5/Nadk/Ppargc1a/Qprt/Aldoa/Pkm/Mif/Bpgm/Gpd1l/Eno1b/Pgk1/Ldha/Fbp1	25
BP	GO:0046031	ADP metabolic process	16/1556	77/20349	0.000198343	0.00770232	Ier3/Cbfa2t3/Pgam1/Pfkl/Pfkp/Tpi1/Ak1/Ppargc1a/Aldoa/Pkm/Mif/Bpgm/Eno1b/Pgk1/Ldha/Fbp1	16
BP	GO:0070301	cellular response to hydrogen peroxide	16/1556	77/20349	0.000198343	0.00770232	Stat6/Axl/Trap1/Epor/Tnfaip3/Glrx/Cyp1b1/Pde8a/Lcn2/Park7/Pawr/Plekha1/Cdkn2a/Foxo3/Zfp580/Bnip3	16
BP	GO:0030219	megakaryocyte differentiation	12/1556	48/20349	0.000199988	0.00771032	Zfp385a/Mef2c/Gabpa/Gata2/Tesc/Pf4/Vps33b/Cib1/Gata1/Zfpm1/Hist1h4a/Hist1h4h	12
BP	GO:0071706	tumor necrosis factor superfamily cytokine production	23/1556	134/20349	0.000201497	0.00771303	Lgals9/Axl/Slamf1/Cd34/Tnfaip3/Clu/Tbc1d23/Adam8/Tlr2/Pf4/Ltf/Mif/Ccr7/Thbs1/Tspo/Nr1h4/Nlrc3/Cd14/Spn/Bcl3/Ptafr/Fcer1g/Arrb2	23
BP	GO:0006165	nucleoside diphosphate phosphorylation	17/1556	85/20349	0.000206873	0.00786263	Ier3/Cbfa2t3/Pgam1/Pfkl/Pfkp/Tpi1/Ak1/Ak4/Ppargc1a/Aldoa/Pkm/Mif/Nme1/Bpgm/Eno1b/Pgk1/Fbp1	17
BP	GO:0048681	negative regulation of axon regeneration	6/1556	13/20349	0.000212346	0.00801381	Pten/Cers2/Neo1/Inpp5f/Rtn4rl1/Klk8	6
BP	GO:1901216	positive regulation of neuron death	20/1556	110/20349	0.000232902	0.00863868	Daxx/Mapt/Fis1/Fyn/Fos/Clu/Ralbp1/Snca/Trp53bp2/Casp6/Casp2/Egln1/Pawr/Aifm1/Agrn/Itga1/Nqo2/Foxo3/Jun/Zfp746	20
BP	GO:0010257	NADH dehydrogenase complex assembly	11/1556	42/20349	0.000235351	0.00863868	Ndufb2/Ndufa2/Ndufs7/Ndufa5/Ndufb3/Acad9/Dmac1/Ndufb7/Ndufa13/Aifm1/Ndufb6	11
BP	GO:0032981	mitochondrial respiratory chain complex I assembly	11/1556	42/20349	0.000235351	0.00863868	Ndufb2/Ndufa2/Ndufs7/Ndufa5/Ndufb3/Acad9/Dmac1/Ndufb7/Ndufa13/Aifm1/Ndufb6	11
BP	GO:0097031	mitochondrial respiratory chain complex I biogenesis	11/1556	42/20349	0.000235351	0.00863868	Ndufb2/Ndufa2/Ndufs7/Ndufa5/Ndufb3/Acad9/Dmac1/Ndufb7/Ndufa13/Aifm1/Ndufb6	11
BP	GO:0006898	receptor-mediated endocytosis	31/1556	208/20349	0.000261442	0.00953107	Bcl2l1/Arrb1/Rab21/Dbnl/Clu/Ache/Itgb1/Snca/Eps15/Cap1/Ppt1/Cttn/Syp/Ophn1/Anxa2/Tgfbr2/Trf/Ramp1/Ldlrap1/Ccr7/Magi2/Ptger3/Inpp5f/Ldlrad3/Htr1b/Cd14/Fcer1g/Flot1/Arrb2/B2m/Synj2bp	31
BP	GO:0032680	regulation of tumor necrosis factor production	22/1556	129/20349	0.000301336	0.0109112	Lgals9/Axl/Slamf1/Cd34/Tnfaip3/Clu/Tbc1d23/Tlr2/Pf4/Ltf/Mif/Ccr7/Thbs1/Tspo/Nr1h4/Nlrc3/Cd14/Spn/Bcl3/Ptafr/Fcer1g/Arrb2	22
BP	GO:0006979	response to oxidative stress	48/1556	375/20349	0.000303376	0.0109114	Stat6/Axl/Map2k1/Trap1/Epor/Mapt/Tnfaip3/Stc2/Fos/Glrx/Cyp1b1/Ralbp1/Prdx5/Pde8a/Snca/Scly/Lcn2/Casp6/Park7/Ppargc1a/Hp/Egln1/Trpa1/Ucp2/Arl6ip5/Pawr/Tbc1d24/Atp13a2/Aifm1/Ccr7/Sesn1/Thbs1/Plekha1/Mill2/Cdkn2a/Foxo3/Selenon/Zfp622/Jun/Aldh1a1/1600014C10Rik/Zfp580/Vrk2/Romo1/Htra2/Msrb1/Gpx4/Bnip3	48
BP	GO:0072659	protein localization to plasma membrane	34/1556	238/20349	0.000306139	0.0109373	Cdh1/Itga3/Jup/Rac1/Cacnb3/Epha2/Bcl2l1/Adcy6/Ehd3/Cdh2/Itgb1/P2ry1/Scp2/Arhgef16/Tesc/Cib1/Flna/Anxa2/Ramp1/Ldlrap1/Tspan14/F11r/Arfrp1/Ppp1r9b/S100a10/Pls1/Tmem150a/Skap1/Fcer1g/Flot1/Kalrn/Flot2/Myadm/Vamp5	34
BP	GO:0007015	actin filament organization	45/1556	346/20349	0.000324546	0.0115092	Rac1/Spire2/Arrb1/Pecam1/Sptb/Sema5a/Sh3bp1/Pdxp/Myom1/Ppm1f/Tlr2/Tmod1/Cap1/Mad2l2/Add1/Fscn1/Add2/Cttn/Was/Flna/Apoa1/Trf/Inppl1/Arhgef5/Pawr/Micall2/Lpar1/Ppp1r9b/Prex1/Arhgef10l/Arhgap12/Cdc42ep4/S100a10/Id1/Ppm1e/Pls1/Tmsb4x/Tacstd2/Actr3b/Capg/Tmod3/Gmfg/Cdc42ep5/Myadm/Msrb1	45
BP	GO:0045333	cellular respiration	25/1556	156/20349	0.000328265	0.0115092	Cox5a/Bid/Trap1/Cbfa2t3/Sdhb/Mdh1/Dld/Uqcrb/Sucla2/Cyc1/Ndufa5/Ndufv3/Snca/Sdhaf4/Fh1/Park7/Ppargc1a/Cox6a1/Uqcrq/Mtfr1l/COX2/COX3/ND4L/Ndufb6/Bnip3	25
BP	GO:0030335	positive regulation of cell migration	56/1556	458/20349	0.000328889	0.0115092	Alox12/Lgals9/Col18a1/Itga3/Smo/Rac1/Tiam1/Map2k1/Bmp7/Slamf1/Kitl/Rtn4/Itgb3/Pecam1/Sema5a/Hdac7/Pla2g7/Cyp1b1/Vegfb/Fermt3/Adam8/Itgb1/Ppm1f/Itga6/Tlr2/Pf4/Cib1/Flna/Thy1/Plet1/Dapk2/Tgfbr2/P2ry2/Mif/Jcad/Gpsm3/Dapk3/Pawr/Tbc1d24/Ccr7/Lpar1/Camk1d/Prex1/Ptger3/Thbs1/Amot/Reln/Cxcr4/Tmsb4x/Lgals3/Jun/Fbxo31/Zfp580/Ptafr/Syne2/Myadm	56
BP	GO:0022408	negative regulation of cell-cell adhesion	26/1556	165/20349	0.000330736	0.0115092	Cdh1/Alox12/Lgals9/Klf4/Map2k1/Cd44/Tnfaip8l2/Irf1/Tnfaip3/Dlg5/Ccl25/Adam8/Podxl/Smad7/Serpine2/Mad2l2/Apoa1/Pawr/Ptger3/Cdkn2a/Epcam/Lgals3/Spn/Myadm/Spint2/Nrarp	26
BP	GO:0030220	platelet formation	7/1556	19/20349	0.000334309	0.0115585	Zfp385a/Mef2c/Mpl/Clec1b/Cib1/Gata1/Zfpm1	7
BP	GO:0002449	lymphocyte mediated immunity	33/1556	230/20349	0.000343923	0.0117152	Lgals9/Stat6/Il27ra/Slamf1/Myo1g/Cd96/C3/Irf7/Smad7/Cd55/Cd55b/Cd1d1/Ctsc/Was/Cadm1/Vav1/Dpp4/Trpm4/Stx11/Rftn1/Serpinb9/Pik3r6/Spn/Bcl3/Unc13d/Fcer1g/Arrb2/H2-Q9/B2m/H2-K1/Nectin2/H2-D1/Sh2d1b2	33
BP	GO:0042176	regulation of protein catabolic process	44/1556	337/20349	0.000345438	0.0117152	Gna12/Ier3/Rad23a/Cbfa2t3/Psmd2/Ubqln4/Faf1/Pten/Fyn/Tnfaip3/Fzr1/Rhbdf1/Erlec1/Grin2c/Clu/Axin1/Uqcc2/Adam8/Smad7/Snca/Psmd1/Serpine2/Alad/Park7/Mad2l2/Dvl1/Tmf1/Ctsc/Ophn1/Flna/Gabarapl2/Anxa2/Ndufa13/Atp13a2/Rnf144b/Usp5/Osbpl7/Ptpn3/Phb/Fbxl5/Sgsm3/Cdkn2a/Vps28/Clec16a	44
BP	GO:0002573	myeloid leukocyte differentiation	30/1556	202/20349	0.000346395	0.0117152	Mef2c/Cbfa2t3/Epha2/Gata2/Atp6ap1/Kitl/Itgb3/Fos/Glo1/Esrra/Adam8/Gfi1b/Gnas/Car2/Tspan2/Tlr2/Tesc/Pf4/Ltbr/Gata1/Il34/Anxa2/Tgfbr2/Trf/Nme1/Ccr7/Cited2/Zfpm1/Jun/Prtn3	30
BP	GO:0070486	leukocyte aggregation	6/1556	14/20349	0.000347586	0.0117152	Cd44/Bmp7/Adam8/Spn/S100a8/S100a9	6
BP	GO:0048260	positive regulation of receptor-mediated endocytosis	13/1556	58/20349	0.000354114	0.0118606	Bcl2l1/Arrb1/Rab21/Clu/Ppt1/Anxa2/Trf/Ldlrap1/Ccr7/Magi2/Arrb2/B2m/Synj2bp	13
BP	GO:0051348	negative regulation of transferase activity	37/1556	269/20349	0.000363836	0.0121105	Cdkn1b/Bmp7/Nprl2/Podnl1/Pten/Chp1/Tsg101/Prpsap1/Mapt/Tnfaip3/Dusp1/Men1/Chmp6/Smad7/Terf1/Ppm1f/Dusp19/Cdk5rap1/Zgpat/Park7/Mad2l2/Dvl1/Mvp/Dusp4/Thy1/Inppl1/Smpd1/Dusp10/Prex1/Aida/Fem1a/Cdkn2a/Shb/Rtn4rl1/Ppm1e/Camk2n1/Chchd10	37
BP	GO:0032640	tumor necrosis factor production	22/1556	131/20349	0.000376316	0.0124486	Lgals9/Axl/Slamf1/Cd34/Tnfaip3/Clu/Tbc1d23/Tlr2/Pf4/Ltf/Mif/Ccr7/Thbs1/Tspo/Nr1h4/Nlrc3/Cd14/Spn/Bcl3/Ptafr/Fcer1g/Arrb2	22
BP	GO:0043087	regulation of GTPase activity	38/1556	280/20349	0.000399157	0.0130114	Ocrl/Tiam1/Map2k1/Epha2/Arrb1/Pecam1/Sh3bp1/Ccl25/Ralbp1/Bin1/Arl2/Itgb1/Itga6/Gnas/Tbck/Arhgef16/Plxnd1/Rgs10/Thy1/Rasgrp2/Arhgef5/Vav1/Sh3bp4/Ccr7/F11r/Usp6nl/Prex1/Rgl3/Amot/Agrn/S100a10/Tbc1d22b/Sgsm3/Tbc1d10b/Rgs8/Prtn3/Arrb2/Kalrn	38
BP	GO:0098742	cell-cell adhesion via plasma-membrane adhesion molecules	25/1556	158/20349	0.000400132	0.0130114	Cdh1/Lgals9/Klf4/Cadm3/Clstn3/Scarf2/Tnfaip3/Pecam1/Nectin3/Cxadr/Cdh2/Dsc2/L1cam/Cadm1/Apoa1/Tgfbr2/Epcam/Jaml/Smagp/Nectin2/Lgals1/Myadm/Celsr2/Fat3/Gypc	25
BP	GO:0002758	innate immune response-activating signal transduction	21/1556	123/20349	0.000402709	0.0130114	Lgals9/Irf1/Tnfaip3/Nfkbia/Adam8/Irf7/Fcnb/Tlr2/Ltf/Mapkapk3/Lrrc14/Nlrp6/Rftn1/Otulin/Nr1h4/Lgr4/Cd14/Flot1/Irak4/Arrb2/Wdfy1	21
BP	GO:0045665	negative regulation of neuron differentiation	33/1556	232/20349	0.000403039	0.0130114	Bmp7/Pten/Cers2/Rtn4/Slc6a4/Sema5a/Adcy6/Gdf11/Aatk/Itgb1/Vim/Dync1i2/Draxin/Cib1/Flna/Arhgap4/Irx3/Thy1/Neo1/Inppl1/Lpar1/Rap1gap2/Ptger3/Inpp5f/Id1/Rtn4rl1/Foxo3/B2m/H2-K1/Klk8/Lgals1/H2-D1/Fat3	33
BP	GO:0000302	response to reactive oxygen species	28/1556	186/20349	0.000429793	0.0137099	Stat6/Axl/Trap1/Epor/Tnfaip3/Fos/Glrx/Cyp1b1/Prdx5/Pde8a/Lcn2/Casp6/Park7/Hp/Egln1/Trpa1/Ucp2/Pawr/Ccr7/Sesn1/Thbs1/Plekha1/Cdkn2a/Foxo3/Jun/Zfp580/Romo1/Bnip3	28
BP	GO:0010810	regulation of cell-substrate adhesion	28/1556	186/20349	0.000429793	0.0137099	Itga3/Rac1/Pten/Itgb3/Ccl25/Smoc2/Men1/Itgb1/Ppm1f/Itga6/Cib1/Flna/L1cam/Plekha2/Thy1/Plet1/Apoa1/Triobp/Edil3/Dapk3/Prex1/Thbs1/S100a10/Cdkn2a/Tacstd2/Unc13d/Lgals1/Myadm	28
BP	GO:0016236	macroautophagy	27/1556	177/20349	0.000436287	0.0138347	Rab23/Ubqln4/Nprl2/Ubxn6/Nprl3/Bnip3l/Retreg1/Rab1b/Vps16/Nsfl1c/Tlr2/Ubxn2b/Mfn2/Pim2/Gabarapl2/Fez1/Pik3c3/Qsox1/Mtmr3/Atp13a2/Atg14/5330417C22Rik/Epm2a/D17Wsu92e/Htra2/Clec16a/Bnip3	27
BP	GO:0035456	response to interferon-beta	11/1556	45/20349	0.000451275	0.0142258	Irf1/Ddx41/Tmem173/Stat1/Ndufa13/Ifi203/Gbp2b/Bst2/Ifitm2/Htra2/Igtp	11
BP	GO:0009895	negative regulation of catabolic process	35/1556	253/20349	0.000464354	0.0145525	Ier3/Cbfa2t3/Ubqln4/Fmc1/Fyn/Tnfaip3/Erlec1/Pik3cg/Grin2c/Noct/Snca/Serpine2/Dbi/Alad/Park7/Mad2l2/Ppargc1a/Ophn1/Flna/Hp/Gabarapl2/Egln1/Fez1/Anxa2/Qsox1/Ptpn3/Phb/Dap/Bmf/Tspo/Cdkn2a/Cirbp/Htra2/Clec16a/Fbp1	35
BP	GO:0002687	positive regulation of leukocyte migration	22/1556	133/20349	0.000467129	0.0145543	Lgals9/Rac1/Slamf1/Kitl/Itgb3/Pecam1/Pla2g7/Vegfb/Adam8/Tlr2/Pf4/Thy1/Dapk2/Gpsm3/Pawr/Ccr7/Camk1d/Ptger3/Thbs1/Lgals3/Zfp580/Ptafr	22
BP	GO:0031348	negative regulation of defense response	27/1556	178/20349	0.00047761	0.0146317	Lgals9/Ier3/Cd44/Tnfaip8l2/Tnfaip3/Sharpin/Cd96/Pdcd4/Pglyrp1/Apoa1/Nt5e/Nlrp6/Metrnl/Dusp10/Mill2/Fem1a/Serpinb9/Otulin/Nr1h4/Nlrc3/Spn/Cx3cr1/Arrb2/Ppm1b/Cnr2/Sh2d1b2/Nlrc5	27
BP	GO:0002429	immune response-activating cell surface receptor signaling pathway	23/1556	142/20349	0.000478075	0.0146317	Cacnb3/Sh2b2/Mef2c/Fyn/Myo1g/Prkch/Zap70/Fcnb/Tlr2/Stoml2/Thy1/Pawr/Ccr7/Rftn1/Plekha1/Mill2/Ubash3a/Klhl6/Shb/Lgals3/Skap1/Fcer1g/Nectin2	23
BP	GO:1903035	negative regulation of response to wounding	15/1556	75/20349	0.000479228	0.0146317	Alox12/Pten/Cers2/Cd34/Pros1/Tpsab1/Serpine2/Anxa2/Neo1/Dusp10/Ptger3/Thbs1/Inpp5f/Rtn4rl1/Klk8	15
BP	GO:0036344	platelet morphogenesis	7/1556	20/20349	0.000480534	0.0146317	Zfp385a/Mef2c/Mpl/Clec1b/Cib1/Gata1/Zfpm1	7
BP	GO:0043281	regulation of cysteine-type endopeptidase activity involved in apoptotic process	29/1556	197/20349	0.00049969	0.0150594	Wnt9a/Cdh1/Alox12/Klf4/Pih1d1/Rps6ka1/Bid/Cd44/Arrb1/Fis1/Xdh/Men1/Snca/Stat1/Ppm1f/Park7/Dhcr24/Arl6ip5/Ndufa13/Aifm1/Dap/Thbs1/Mkl1/Cdkn2a/Tnfsf15/S100a8/S100a9/Arrb2/Htra2	29
BP	GO:0042773	ATP synthesis coupled electron transport	13/1556	60/20349	0.000502496	0.0150594	Cox5a/Bid/Dld/Uqcrb/Cyc1/Ndufv3/Snca/Park7/Cox6a1/Uqcrq/COX2/ND4L/Ndufb6	13
BP	GO:0008277	regulation of G-protein coupled receptor protein signaling pathway	19/1556	108/20349	0.000507865	0.0150594	Ywhab/Arrb1/Itgb3/Rph3al/C3/Itgb1/Snca/Usp20/Syp/Mgll/Ramp1/Frmpd1/Phb/Ppp1r9b/Ptger3/Rgs8/Htr1b/Arrb2/Kctd12	19
BP	GO:0042542	response to hydrogen peroxide	19/1556	108/20349	0.000507865	0.0150594	Stat6/Axl/Trap1/Epor/Tnfaip3/Glrx/Cyp1b1/Pde8a/Lcn2/Casp6/Park7/Hp/Trpa1/Pawr/Plekha1/Cdkn2a/Foxo3/Zfp580/Bnip3	19
BP	GO:0045088	regulation of innate immune response	33/1556	235/20349	0.00050863	0.0150594	Lgals9/Irf1/Tnfaip3/Nfkbia/Cd96/Tfeb/Tmem173/Adam8/Irf7/Fcnb/Tlr2/Cadm1/Ltf/Mapkapk3/Lrrc14/Vav1/Nlrp6/Rftn1/Dusp10/Serpinb9/Otulin/Pik3r6/Nr1h4/Nlrc3/Lgr4/Cd14/Flot1/Irak4/Arrb2/Nectin2/Sh2d1b2/Wdfy1/Nlrc5	33
BP	GO:0061756	leukocyte adhesion to vascular endothelial cell	8/1556	26/20349	0.000514226	0.0151414	Itgb7/Klf4/Ccl25/Itgb1/Add2/Pawr/Selplg/Ptafr	8
BP	GO:0002822	regulation of adaptive immune response based on somatic recombination of immune receptors built from immunoglobulin superfamily domains	22/1556	134/20349	0.000519306	0.0152074	Il12rb1/Stat6/Il27ra/Mef2c/Slamf1/Irf1/Tnfaip3/C3/Smad7/Cd55/Cd1d1/Was/Dpp4/Ccr7/Trpm4/Spn/Fcer1g/H2-Q9/B2m/H2-K1/Nectin2/H2-D1	22
BP	GO:2000116	regulation of cysteine-type endopeptidase activity	32/1556	226/20349	0.000530421	0.0153695	Wnt9a/Cdh1/Alox12/Klf4/Pih1d1/Rps6ka1/Bid/Cd44/Arrb1/Fis1/Cideb/Xdh/Men1/Snca/Stat1/Ppm1f/Park7/Ltf/Dhcr24/Arl6ip5/Pawr/Ndufa13/Aifm1/Dap/Thbs1/Mkl1/Cdkn2a/Tnfsf15/S100a8/S100a9/Arrb2/Htra2	32
BP	GO:0032092	positive regulation of protein binding	18/1556	100/20349	0.000531402	0.0153695	Tiam1/Mef2c/Traf4/Arrb1/Tmem173/Men1/Park7/Add1/Mapre3/Lfng/Add2/Plxnd1/Amfr/Anxa2/Fkbp1a/Agrn/Flot1/B2m	18
BP	GO:1902107	positive regulation of leukocyte differentiation	24/1556	152/20349	0.000533896	0.0153695	Lgals9/Axl/Irf1/Atp6ap1/Kitl/Myb/Itgb3/Fos/Adam8/Zap70/Gfi1b/Gnas/Car2/Cd1d1/Tesc/Pf4/Il34/Tgfbr2/Ccr7/Dusp10/Shb/Pik3r6/Jun/Zbtb16	24
BP	GO:0048678	response to axon injury	12/1556	53/20349	0.000536312	0.0153695	Klf4/Map2k1/Pten/Cers2/Neo1/Mif/Map2k2/Inpp5f/Rtn4rl1/Morn4/Jun/Klk8	12
BP	GO:0033673	negative regulation of kinase activity	33/1556	236/20349	0.000548899	0.0156465	Cdkn1b/Bmp7/Nprl2/Podnl1/Pten/Chp1/Tsg101/Prpsap1/Mapt/Tnfaip3/Dusp1/Men1/Chmp6/Ppm1f/Dusp19/Cdk5rap1/Zgpat/Park7/Dvl1/Mvp/Dusp4/Thy1/Inppl1/Smpd1/Dusp10/Prex1/Aida/Fem1a/Cdkn2a/Shb/Rtn4rl1/Ppm1e/Camk2n1	33
BP	GO:0052548	regulation of endopeptidase activity	37/1556	275/20349	0.00055795	0.0158204	Wnt9a/Cdh1/Alox12/Klf4/Pih1d1/Rps6ka1/Bid/Cd44/Arrb1/Fis1/Cideb/Xdh/Men1/Snca/Stat1/Ppm1f/Akirin2/Park7/Ltf/Dhcr24/Arl6ip5/Pawr/Ndufa13/Atp13a2/Aifm1/Dap/Thbs1/Mkl1/Serpinb6b/Cdkn2a/Serpinb9/Tnfsf15/S100a8/S100a9/Stfa2/Arrb2/Htra2	37
BP	GO:0032956	regulation of actin cytoskeleton organization	39/1556	295/20349	0.000570074	0.0160791	Rac1/Mef2c/Spire2/Itgb3/Pecam1/Sptb/Sema5a/Sh3bp1/Pdxp/Stau2/Ppm1f/Tlr2/Tmod1/Add1/Fscn1/Add2/Cttn/Was/Flna/Apoa1/Triobp/Arhgef5/Dapk3/F11r/Lpar1/Prex1/Arhgef10l/Cdc42ep4/S100a10/Id1/Ppm1e/Bst2/Tacstd2/Actr3b/Capg/Tmod3/Gmfg/Cdc42ep5/Myadm	39
BP	GO:0022409	positive regulation of cell-cell adhesion	31/1556	218/20349	0.000597023	0.016689	Cdh1/Il12rb1/Lgals9/Cd44/Bmp7/Slamf1/Irf1/Myb/Adam8/Smad7/Zap70/Itga6/Cd1d1/Efnb1/L1cam/Thy1/Tgfbr2/Dpp4/Pawr/Ccr7/Dusp10/Cited2/Shb/Pik3r6/Spn/Ptafr/Flot1/Dhps/Flot2/Zbtb16/Lgals1	31
BP	GO:0002250	adaptive immune response	46/1556	366/20349	0.000597925	0.016689	Il12rb1/Stat6/Cd44/Il27ra/Mef2c/Tnfrsf13b/Slamf1/Cd48/Irf1/Fyn/Tnfaip3/Myo1g/Dbnl/Pik3cg/Tfeb/C3/Irf7/Smad7/Zap70/Cd55/Cd55b/Sla2/Cd1d1/Ctsc/Lat/Was/Mif/Dpp4/Ccr7/Trpm4/Stx11/Rftn1/Dusp10/Klhl6/Serpinb9/Spn/Bcl3/Skap1/Unc13d/Fcer1g/H2-Q9/B2m/H2-K1/Nectin2/H2-D1/Sh2d1b2	46
BP	GO:0010038	response to metal ion	32/1556	228/20349	0.000619021	0.0171262	Cdh1/Haao/Daxx/Cdkn1b/Fosb/Mef2c/Crip1/Fos/Anxa11/Xdh/Slc30a6/Cuta/Snca/Casp6/Alad/Pef1/Slc30a2/Park7/Add1/Trf/Trpc1/Rasgrp2/Cpne2/Atp13a2/Alg2/Thbs1/Itpr3/Jun/B2m/Fbp1/Jund/Bnip3	32
BP	GO:0043547	positive regulation of GTPase activity	30/1556	209/20349	0.000619982	0.0171262	Tiam1/Map2k1/Epha2/Sh3bp1/Ccl25/Ralbp1/Bin1/Itgb1/Itga6/Gnas/Tbck/Arhgef16/Rgs10/Thy1/Rasgrp2/Arhgef5/Vav1/Ccr7/F11r/Usp6nl/Prex1/Rgl3/Agrn/S100a10/Tbc1d22b/Sgsm3/Tbc1d10b/Rgs8/Prtn3/Kalrn	30
BP	GO:0048821	erythrocyte development	9/1556	33/20349	0.000624827	0.0171715	Gata1/Bpgm/Cited2/Hbb-b1/Hbb-b2/Klf1/Klf2/Tmod3/Hba-a1	9
BP	GO:0006096	glycolytic process	14/1556	69/20349	0.000628399	0.0171816	Ier3/Cbfa2t3/Pgam1/Pfkl/Pfkp/Tpi1/Ppargc1a/Aldoa/Pkm/Mif/Bpgm/Eno1b/Pgk1/Fbp1	14
BP	GO:0034599	cellular response to oxidative stress	33/1556	238/20349	0.000637967	0.017267	Stat6/Axl/Trap1/Epor/Mapt/Tnfaip3/Fos/Glrx/Cyp1b1/Ralbp1/Prdx5/Pde8a/Snca/Scly/Lcn2/Park7/Ppargc1a/Arl6ip5/Pawr/Tbc1d24/Atp13a2/Thbs1/Plekha1/Cdkn2a/Foxo3/Selenon/Zfp622/Jun/Zfp580/Vrk2/Romo1/Htra2/Bnip3	33
BP	GO:0051258	protein polymerization	33/1556	238/20349	0.000637967	0.017267	Mx1/Rac1/Cdkn1b/Spire2/Mapt/Pecam1/Sptb/Arl2/Snca/Terf1/Tlr2/Tmod1/Add1/Add2/Fkbp4/Cttn/Was/Tubgcp5/Tubg1/Micall2/Prex1/Eml2/Cdc42ep4/Chmp3/Actr3b/Capg/Tmod3/Gda/Gmfg/Cdc42ep5/Myadm/Msrb1/Gpx4	33
BP	GO:0050728	negative regulation of inflammatory response	20/1556	119/20349	0.000673405	0.0180976	Lgals9/Ier3/Cd44/Tnfaip8l2/Tnfaip3/Sharpin/Pdcd4/Pglyrp1/Apoa1/Nt5e/Nlrp6/Metrnl/Dusp10/Fem1a/Otulin/Nr1h4/Nlrc3/Spn/Cx3cr1/Cnr2	20
BP	GO:0035162	embryonic hemopoiesis	8/1556	27/20349	0.000682163	0.0180976	Gata2/Ahr/Kitl/Gata1/Tgfbr2/Lmo2/Zfpm1/Klf1	8
BP	GO:0045652	regulation of megakaryocyte differentiation	8/1556	27/20349	0.000682163	0.0180976	Mef2c/Gabpa/Gata2/Tesc/Pf4/Cib1/Hist1h4a/Hist1h4h	8
BP	GO:0071709	membrane assembly	8/1556	27/20349	0.000682163	0.0180976	Pten/Cdh2/Anxa2/Rftn1/Magi2/S100a10/Flot1/Flot2	8
BP	GO:0042110	T cell activation	56/1556	472/20349	0.000689944	0.0182139	Il12rb1/Lgals9/Stat6/Cd44/Tnfaip8l2/Slamf1/Cd48/Irf1/Fyn/Myb/Dlg5/Cxadr/Adam8/Cd151/Smad7/Zap70/Sla2/Cd1d1/Stoml2/Lfng/Lat/Was/Efnb1/Thy1/Tgfbr2/Fkbp1a/Vav1/Ccnd3/Prr7/Dpp4/Pawr/Fut7/Ccr7/Stx11/Dusp10/Prex1/Mill2/Cdkn2a/Shb/Cxcr4/Pik3r6/Jaml/Nlrc3/Lgals3/Spn/Bcl3/Fcer1g/Dhps/B2m/Flot2/Zbtb16/Lgals1/Itgad/Sox13/Sox4/Nrarp	56
BP	GO:0006757	ATP generation from ADP	14/1556	70/20349	0.000731097	0.0192056	Ier3/Cbfa2t3/Pgam1/Pfkl/Pfkp/Tpi1/Ppargc1a/Aldoa/Pkm/Mif/Bpgm/Eno1b/Pgk1/Fbp1	14
BP	GO:0002221	pattern recognition receptor signaling pathway	20/1556	120/20349	0.000751134	0.0196357	Lgals9/Irf1/Tnfaip3/Nfkbia/Irf7/Fcnb/Tlr2/Ltf/Mapkapk3/Lrrc14/Nlrp6/Rftn1/Otulin/Nr1h4/Lgr4/Cd14/Flot1/Irak4/Arrb2/Wdfy1	20
BP	GO:0098900	regulation of action potential	12/1556	55/20349	0.00076509	0.0199035	Jup/Cacnb3/Cxadr/Dsc2/Flna/Trpa1/Kcne3/Pawr/Trpm4/Ptpn3/Cacna1c/Cnr2	12
BP	GO:0010498	proteasomal protein catabolic process	48/1556	391/20349	0.000775618	0.0200799	Gna12/Sdf2/Psmc3/Rad23a/Psmd4/Cbfa2t3/Psmd2/Ubqln4/Arrb1/Ubxn6/Fzr1/Rhbdf1/Erlec1/Psmc5/Clu/Sharpin/Ube2j2/Axin1/Smad7/Psmd1/Nsfl1c/Ubxn2b/Alad/Park7/Dvl1/Tmf1/Psmc4/Ophn1/Amfr/Gabarapl2/Fbxl2/Ube2r2/Rnf144b/Usp5/Osbpl7/Rnf122/Fbxl5/Klhl42/Fbxo2/Enc1/Hectd3/AI314180/Fbxo31/Rnf181/Arrb2/Btbd3/Clec16a/Ccnf	48
BP	GO:0002456	T cell mediated immunity	17/1556	95/20349	0.00080343	0.0206999	Slamf1/Myo1g/Smad7/Cd1d1/Ctsc/Was/Dpp4/Trpm4/Stx11/Rftn1/Serpinb9/Spn/H2-Q9/B2m/H2-K1/Nectin2/H2-D1	17
BP	GO:0001765	membrane raft assembly	5/1556	11/20349	0.000811344	0.0207047	Anxa2/Rftn1/S100a10/Flot1/Flot2	5
BP	GO:0097091	synaptic vesicle clustering	5/1556	11/20349	0.000811344	0.0207047	Bcl2l1/Pten/Cdh2/Syn1/Magi2	5
BP	GO:0001667	ameboidal-type cell migration	43/1556	341/20349	0.000827884	0.0210267	Gna12/Alox12/Itgb7/Itga3/Smo/Rac1/Klf4/Epha2/Bmp7/Pten/Kitl/Rtn4/Itgb3/Pecam1/Sema5a/Sh3bp1/Hdac7/Cyp1b1/Adam8/Itgb1/Ppm1f/Cap1/Plxnd1/Cib1/Efnb1/Arhgap4/Apoa1/Tgfbr2/Jcad/Dpp4/Dusp10/Nrtn/Plekhg5/Thbs1/Ltb4r2/Amot/Arsb/Cxcr4/Tacstd2/Jun/Zfp580/Syne2/Synj2bp	43
BP	GO:0010821	regulation of mitochondrion organization	28/1556	194/20349	0.000848046	0.0214372	Ier3/Bid/Bcl2l1/Mapt/Mief2/Fis1/Il9r/Bnip3l/Cideb/Ube2j2/Lmna/Stoml2/Mfn2/Ppargc1a/Cttn/Dhodh/Fam20b/Atp13a2/Micall2/Inf2/Bmf/Tspo/Cdkn2a/Sae1/Arrb2/Htra2/Clec16a/Bnip3	28
BP	GO:1904018	positive regulation of vasculature development	24/1556	157/20349	0.000856844	0.0215399	Alox12/Gata2/Cd34/Itgb3/Cma1/Sema5a/Hdac7/Cyp1b1/C3/Vegfb/Ecm1/Ddah1/Add1/Cib1/Tgfbr2/Jcad/Tbxa2r/Camp/Thbs1/Cxcr4/Pik3r6/Lgals3/Cx3cr1/Chil1	24
BP	GO:0046165	alcohol biosynthetic process	18/1556	104/20349	0.000860147	0.0215399	Insig2/Cyb5r3/Fdft1/Tm7sf2/Snca/P2ry1/Scp2/Park7/Nsdhl/Pts/Apoa1/Lss/Dhcr24/Cftr/Pgp/Ptafr/Sphk2/Ipmk	18
BP	GO:0007160	cell-matrix adhesion	27/1556	185/20349	0.000876025	0.0216993	Itgb7/Rac1/Tiam1/Bcam/Pten/Cd34/Itgb3/Pecam1/Cd96/Ccl25/Adam8/Itgb1/Col3a1/Ppm1f/Itga6/Cib1/Cttn/L1cam/Plekha2/Thy1/Plet1/Strc/Dapk3/Thbs1/S100a10/Itga1/Cdkn2a	27
BP	GO:0010506	regulation of autophagy	31/1556	223/20349	0.000876944	0.0216993	Map2k1/Ubqln4/Nprl2/Mapt/Tnfaip3/Nprl3/Bnip3l/Tfeb/Rab1b/Snca/Tlr2/Mfn2/Cttn/Pim2/Fez1/Fbxl2/Qsox1/Mtmr3/Sh3bp4/Atp13a2/Atg14/Nlrp6/Dap/Bmf/5330417C22Rik/Tspo/Soga1/Epm2a/Htra2/Clec16a/Bnip3	31
BP	GO:0044419	interspecies interaction between organisms	43/1556	342/20349	0.000878661	0.0216993	Smarcb1/Psmc3/Axl/Rad23a/Trim28/Epor/Bcl2l1/Tsg101/Itgb3/Chmp6/Ifitm1/Stat1/Usf1/Fcnb/Stom/Vps16/Tlr2/Them4/Chmp5/Eps15/Ppie/Pf4/Pglyrp1/Anxa2/Ltf/Isg15/Camp/Usp6nl/Gbp2b/Trem3/Trem1/Cxcr4/Serpinb9/Bst2/Jun/Chmp3/S100a9/Ifitm2/Nectin2/Romo1/Lgals1/Fv1/Trim10	43
BP	GO:0044403	symbiosis, encompassing mutualism through parasitism	41/1556	322/20349	0.00089261	0.0219426	Smarcb1/Psmc3/Axl/Rad23a/Trim28/Epor/Bcl2l1/Tsg101/Itgb3/Chmp6/Ifitm1/Stat1/Usf1/Fcnb/Stom/Vps16/Tlr2/Them4/Chmp5/Eps15/Ppie/Pf4/Pglyrp1/Anxa2/Ltf/Isg15/Camp/Usp6nl/Gbp2b/Trem3/Trem1/Cxcr4/Serpinb9/Bst2/Jun/Chmp3/Ifitm2/Nectin2/Lgals1/Fv1/Trim10	41
BP	GO:2001235	positive regulation of apoptotic signaling pathway	26/1556	176/20349	0.000901067	0.0220494	Daxx/Bid/Faf1/Pten/Pea15a/Fis1/Unc5b/Clu/Cideb/Ralbp1/Steap3/Park7/Gsdme/Casp2/Bcl2l14/Ltbr/Ctsc/Dapk3/Bmf/Thbs1/Traf7/Dedd2/S100a8/S100a9/Htra2/Bnip3	26
BP	GO:0016241	regulation of macroautophagy	17/1556	96/20349	0.000908057	0.0221194	Ubqln4/Nprl2/Nprl3/Bnip3l/Rab1b/Tlr2/Mfn2/Pim2/Fez1/Qsox1/Mtmr3/Atp13a2/5330417C22Rik/Epm2a/Htra2/Clec16a/Bnip3	17
BP	GO:2001234	negative regulation of apoptotic signaling pathway	30/1556	214/20349	0.000917623	0.0222513	Zfp385a/Pih1d1/Ier3/Bid/Map2k1/Cd44/Trap1/Bcl2l1/Pea15a/Eya2/Fyn/Tnfaip3/Unc5b/Clu/Grina/Itga6/Lmna/Txndc12/Park7/Pf4/Ybx3/Cttn/Gata1/Mif/Ndufa13/Bmf/Mkl1/Lgals3/Cx3cr1/Arrb2	30
BP	GO:2001056	positive regulation of cysteine-type endopeptidase activity	20/1556	122/20349	0.000930022	0.0224504	Alox12/Bid/Arrb1/Fis1/Cideb/Xdh/Men1/Snca/Stat1/Ppm1f/Arl6ip5/Pawr/Ndufa13/Aifm1/Dap/Cdkn2a/Tnfsf15/S100a8/S100a9/Htra2	20
BP	GO:0002218	activation of innate immune response	22/1556	140/20349	0.000951978	0.0228774	Lgals9/Irf1/Tnfaip3/Nfkbia/Tmem173/Adam8/Irf7/Fcnb/Tlr2/Ltf/Mapkapk3/Lrrc14/Nlrp6/Rftn1/Otulin/Nr1h4/Lgr4/Cd14/Flot1/Irak4/Arrb2/Wdfy1	22
BP	GO:1900024	regulation of substrate adhesion-dependent cell spreading	11/1556	49/20349	0.000976495	0.0233618	Rac1/Itgb3/Cib1/Flna/Apoa1/Triobp/Prex1/S100a10/Tacstd2/Unc13d/Myadm	11
BP	GO:0045926	negative regulation of growth	33/1556	244/20349	0.000986068	0.0234859	Cdkn1b/Pten/Stc2/Rtn4/Slc6a4/Sema5a/Cxadr/Fhl1/Pi16/Men1/Aatk/Serpine2/Gnas/Tlr2/Ppt1/Cda/Draxin/Arhgap4/Tgfbr2/Gas2l1/Ndufa13/Sh3bp4/Enpp1/Sesn1/Camp/Phb/Ppp1r9b/Dusp10/Cited2/Cdkn2a/Cirbp/Fbp1/Mndal	33
BP	GO:0032846	positive regulation of homeostatic process	32/1556	235/20349	0.00104011	0.0246634	Smarcb1/Pih1d1/Cd44/Gata2/Arrb1/Atp6ap1/Itgb3/Adam8/Cct8/Snca/Stat1/Dbi/Nek7/Car2/Slc30a2/Ppargc1a/Gata1/Slc27a1/Thy1/C2cd2l/Trf/Trpa1/Trpc1/Ankrd54/Isg15/Trpm4/Metrnl/Ptger3/Cftr/Nr1h4/Foxo3/F2rl3	32
BP	GO:0006469	negative regulation of protein kinase activity	30/1556	216/20349	0.00106781	0.0252088	Cdkn1b/Bmp7/Podnl1/Pten/Chp1/Tsg101/Tnfaip3/Dusp1/Men1/Chmp6/Ppm1f/Dusp19/Cdk5rap1/Zgpat/Park7/Dvl1/Mvp/Dusp4/Thy1/Inppl1/Smpd1/Dusp10/Prex1/Aida/Fem1a/Cdkn2a/Shb/Rtn4rl1/Ppm1e/Camk2n1	30
BP	GO:0002675	positive regulation of acute inflammatory response	8/1556	29/20349	0.0011496	0.0267043	Pik3cg/C3/Adam8/Park7/Mif/Ccr7/Ptger3/Fcer1g	8
BP	GO:0043393	regulation of protein binding	30/1556	217/20349	0.00115062	0.0267043	Tiam1/Mef2c/Traf4/Arrb1/Tmem173/Men1/Smarcd3/Park7/Dvl1/Add1/Eif2b4/Mapre3/Lfng/Add2/Plxnd1/Camk1/Pim2/Amfr/Anxa2/Fkbp1a/Ldlrap1/Agrn/Id1/Aida/Cdkn2a/Zfpm1/Aes/Flot1/Arrb2/B2m	30
BP	GO:0034614	cellular response to reactive oxygen species	21/1556	133/20349	0.00115431	0.0267043	Stat6/Axl/Trap1/Epor/Tnfaip3/Fos/Glrx/Cyp1b1/Prdx5/Pde8a/Lcn2/Park7/Pawr/Thbs1/Plekha1/Cdkn2a/Foxo3/Jun/Zfp580/Romo1/Bnip3	21
BP	GO:1990778	protein localization to cell periphery	35/1556	266/20349	0.00115541	0.0267043	Cdh1/Itga3/Jup/Rac1/Cacnb3/Epha2/Bcl2l1/Snap47/Adcy6/Ehd3/Cdh2/Itgb1/P2ry1/Scp2/Arhgef16/Tesc/Cib1/Flna/Anxa2/Ramp1/Ldlrap1/Tspan14/F11r/Arfrp1/Ppp1r9b/S100a10/Pls1/Tmem150a/Skap1/Fcer1g/Flot1/Kalrn/Flot2/Myadm/Vamp5	35
BP	GO:0002685	regulation of leukocyte migration	26/1556	179/20349	0.00115981	0.0267043	Lgals9/Rac1/Slamf1/Kitl/Itgb3/Pecam1/Ccl25/Pla2g7/Vegfb/Adam8/Tlr2/Ecm1/Padi2/Pf4/Thy1/Dapk2/Mif/Gpsm3/Pawr/Ccr7/Camk1d/Ptger3/Thbs1/Lgals3/Zfp580/Ptafr	26
BP	GO:0006732	coenzyme metabolic process	37/1556	286/20349	0.00116106	0.0267043	Haao/Ier3/Cbfa2t3/Pgam1/Hsd11b1/Fdxr/Pfkl/Mdh1/Dld/Pfkp/Coq6/Sucla2/Cbr3/Gart/Tpi1/Prdx5/Acot9/Snca/Ahcy/Scp2/Nadk/Ppargc1a/Qprt/Aldoa/Acadsb/Nudt7/Pts/Pkm/Pdxk/Mif/Bpgm/Gpd1l/Eno1b/Pgk1/Ldha/Fbp1/Mlycd	37
BP	GO:0002694	regulation of leukocyte activation	54/1556	462/20349	0.00119969	0.027475	Il12rb1/Lgals9/Stat6/Axl/Stxbp2/Cd44/Il27ra/Mef2c/Mpl/Tnfrsf13b/Tnfaip8l2/Gata2/Slamf1/Irf1/Ahr/Tnfaip3/Myb/Dlg5/Adam8/Smad7/Snca/Zap70/Cd1d1/Pglyrp1/Lat/Cd37/Efnb1/Thy1/Tgfbr2/Styk1/Mif/Dpp4/Pawr/Ccr7/Dusp10/Thbs1/Cftr/Cdkn2a/Shb/Pik3r6/Lgals3/Spn/Ptafr/Unc13d/Fcer1g/Dhps/Flot2/Nectin2/Cnr2/Zbtb16/Lgals1/Sox13/Sh2d1b2/Nrarp	54
BP	GO:0051098	regulation of binding	44/1556	358/20349	0.00122584	0.0275757	Lgals9/Calm1/Smo/Tiam1/Klf4/Trim28/Mef2c/Cdk9/Traf4/Arrb1/Habp4/Tmem173/Mbd2/Men1/P2ry1/Smarcd3/Park7/Mad2l2/Dvl1/Add1/Eif2b4/Mapre3/Lfng/Add2/Plxnd1/Camk1/Pim2/Gata1/Amfr/Anxa2/Fkbp1a/Ldlrap1/Nme1/Agrn/S100a10/Id1/Aida/Cdkn2a/Zfpm1/Jun/Aes/Flot1/Arrb2/B2m	44
BP	GO:0006695	cholesterol biosynthetic process	10/1556	43/20349	0.00123176	0.0275757	Insig2/Cyb5r3/Fdft1/Tm7sf2/Scp2/Nsdhl/Apoa1/Lss/Dhcr24/Cftr	10
BP	GO:0006470	protein dephosphorylation	30/1556	218/20349	0.00123896	0.0275757	Pten/Eya2/Ywhab/Akap1/Pdxp/Dusp1/Ptpn18/Ppm1f/Dusp19/Ptpra/Ppm1l/Ppp1r8/Ppm1g/Dusp4/Cdc25a/Fkbp1a/Ppp3r1/Mtmr3/Pawr/Smpd1/Ptpn3/Ppp1r9b/Dusp10/Magi2/Itga1/Pgp/Ppm1e/Epm2a/Ppp2r5d/Ppm1b	30
BP	GO:0015985	energy coupled proton transport, down electrochemical gradient	7/1556	23/20349	0.00124011	0.0275757	Atp5f1/Atp5e/Cyc1/Atp5j/Stoml2/Atp5h/ATP6	7
BP	GO:0015986	ATP synthesis coupled proton transport	7/1556	23/20349	0.00124011	0.0275757	Atp5f1/Atp5e/Cyc1/Atp5j/Stoml2/Atp5h/ATP6	7
BP	GO:0031579	membrane raft organization	7/1556	23/20349	0.00124011	0.0275757	Ppt1/Anxa2/Rftn1/S100a10/Flot1/Flot2/Myadm	7
BP	GO:0050901	leukocyte tethering or rolling	7/1556	23/20349	0.00124011	0.0275757	Itgb7/Ccl25/Itgb1/Add2/Pawr/Selplg/Ptafr	7
BP	GO:0002768	immune response-regulating cell surface receptor signaling pathway	23/1556	152/20349	0.00125003	0.0276813	Cacnb3/Sh2b2/Mef2c/Fyn/Myo1g/Prkch/Zap70/Fcnb/Tlr2/Stoml2/Thy1/Pawr/Ccr7/Rftn1/Plekha1/Mill2/Ubash3a/Klhl6/Shb/Lgals3/Skap1/Fcer1g/Nectin2	23
BP	GO:0032271	regulation of protein polymerization	26/1556	180/20349	0.00125927	0.0277714	Rac1/Cdkn1b/Spire2/Mapt/Pecam1/Sptb/Arl2/Snca/Terf1/Tlr2/Tmod1/Add1/Add2/Fkbp4/Cttn/Was/Prex1/Eml2/Cdc42ep4/Actr3b/Capg/Tmod3/Gda/Gmfg/Cdc42ep5/Myadm	26
BP	GO:0006119	oxidative phosphorylation	15/1556	82/20349	0.00126544	0.0277931	Cox5a/Bid/Dld/Uqcrb/Cyc1/Ndufv3/Uqcc2/Snca/Park7/Cox6a1/Uqcrq/Chchd10/COX2/ND4L/Ndufb6	15
BP	GO:0010950	positive regulation of endopeptidase activity	21/1556	134/20349	0.00127232	0.02783	Alox12/Bid/Arrb1/Fis1/Cideb/Xdh/Men1/Snca/Stat1/Ppm1f/Akirin2/Arl6ip5/Pawr/Ndufa13/Aifm1/Dap/Cdkn2a/Tnfsf15/S100a8/S100a9/Htra2	21
BP	GO:0031953	negative regulation of protein autophosphorylation	5/1556	12/20349	0.00130355	0.0282823	Chp1/Gfra2/Mvp/Enpp1/Jun	5
BP	GO:1901298	regulation of hydrogen peroxide-mediated programmed cell death	5/1556	12/20349	0.00130355	0.0282823	Trap1/Glrx/Park7/Pawr/Foxo3	5
BP	GO:0051099	positive regulation of binding	27/1556	190/20349	0.00131474	0.02841	Lgals9/Calm1/Tiam1/Klf4/Trim28/Mef2c/Cdk9/Traf4/Arrb1/Tmem173/Mbd2/Men1/Park7/Add1/Eif2b4/Mapre3/Lfng/Add2/Plxnd1/Amfr/Anxa2/Fkbp1a/Nme1/Agrn/S100a10/Flot1/B2m	27
BP	GO:0010721	negative regulation of cell development	42/1556	339/20349	0.00133764	0.0287887	Bmp7/Pten/Cers2/Rtn4/Slc6a4/Sema5a/Adcy6/Pi16/Gdf11/Aatk/Itgb1/Col3a1/Vim/Dync1i2/Npr2/Draxin/Cib1/Flna/Arhgap4/Irx3/Adgrg1/Thy1/Neo1/Inppl1/Lpar1/Rap1gap2/Dusp10/Ptger3/Cftr/Tspo/Inpp5f/Id1/Shb/Rtn4rl1/Foxo3/Tacstd2/B2m/H2-K1/Klk8/Lgals1/H2-D1/Fat3	42
BP	GO:0033674	positive regulation of kinase activity	53/1556	454/20349	0.00136124	0.0291795	Ccnd2/Rac1/Daxx/Tiam1/Cdkn1b/Pih1d1/Map2k1/Cd44/Rplp1/Etaa1/Traf4/Arrb1/Kitl/Tom1l1/Pik3cg/Itgb3/Clu/Fgd2/Pim1/Axin1/Adam8/Snca/Nek6/Dusp19/Lamtor2/Lmo4/Mapre3/Camkk2/Erp29/Camk1/Cib1/Slc27a1/Tgfbr2/Ltf/Trf/Gnai2/Mif/Arhgef5/Ccnd3/Map2k2/Atg14/Ccr7/Lpar1/Thbs1/Agrn/Itga1/Reln/Pik3r6/Tnfsf15/Zfp622/Traf7/Arrb2/Chil1	53
BP	GO:0071902	positive regulation of protein serine/threonine kinase activity	37/1556	289/20349	0.00140259	0.0299461	Ccnd2/Tiam1/Cdkn1b/Pih1d1/Map2k1/Etaa1/Traf4/Arrb1/Kitl/Pik3cg/Fgd2/Pim1/Axin1/Adam8/Snca/Dusp19/Lamtor2/Mapre3/Erp29/Camk1/Cib1/Slc27a1/Ltf/Trf/Gnai2/Mif/Arhgef5/Ccnd3/Map2k2/Ccr7/Lpar1/Thbs1/Itga1/Pik3r6/Tnfsf15/Traf7/Chil1	37
BP	GO:0007229	integrin-mediated signaling pathway	15/1556	83/20349	0.00143747	0.030569	Itgb7/Itga3/Itgb3/Fermt3/Itgb1/Col3a1/Itga6/Lat/Flna/Thy1/Apoa1/Vav1/Itga1/Fcer1g/Itgad	15
BP	GO:0044283	small molecule biosynthetic process	54/1556	466/20349	0.00145638	0.0307738	Alox12/Insig2/Pgam1/Aldh1a2/Tha1/Cyb5r3/Acadvl/Fdxr/Adi1/Coq6/Fdft1/Elovl7/Gart/Tpi1/Tm7sf2/Snca/Rdh10/Mgst3/Ahcy/P2ry1/Scp2/Park7/Ppargc1a/Prkab1/Nsdhl/Pts/Apoa1/Pkm/Elovl5/Pdxk/Lss/Mgll/Mif/Ccnd3/Dhcr24/Chst12/Degs1/Bpgm/Cftr/Pgp/Nr1h4/Mcat/Sephs2/Aldh1a1/Sirt5/Soga1/Ptafr/Sphk2/Ipmk/Pgk1/Ldha/Clk2/Fbp1/Mlycd	54
BP	GO:0110053	regulation of actin filament organization	31/1556	230/20349	0.00145858	0.0307738	Rac1/Spire2/Pecam1/Sptb/Sema5a/Sh3bp1/Pdxp/Ppm1f/Tlr2/Tmod1/Add1/Add2/Cttn/Was/Flna/Apoa1/Arhgef5/Lpar1/Prex1/Arhgef10l/Cdc42ep4/S100a10/Id1/Ppm1e/Tacstd2/Actr3b/Capg/Tmod3/Gmfg/Cdc42ep5/Myadm	31
BP	GO:0002709	regulation of T cell mediated immunity	12/1556	59/20349	0.00146993	0.0308915	Slamf1/Smad7/Cd1d1/Was/Dpp4/Trpm4/Spn/H2-Q9/B2m/H2-K1/Nectin2/H2-D1	12
BP	GO:1902653	secondary alcohol biosynthetic process	10/1556	44/20349	0.0014864	0.0311157	Insig2/Cyb5r3/Fdft1/Tm7sf2/Scp2/Nsdhl/Apoa1/Lss/Dhcr24/Cftr	10
BP	GO:0001910	regulation of leukocyte mediated cytotoxicity	13/1556	67/20349	0.0014972	0.0312199	Lgals9/Cd1d1/Cadm1/Vav1/Serpinb9/Pik3r6/Arrb2/H2-Q9/B2m/H2-K1/Nectin2/H2-D1/Sh2d1b2	13
BP	GO:0045089	positive regulation of innate immune response	27/1556	192/20349	0.00153729	0.0319314	Lgals9/Irf1/Tnfaip3/Nfkbia/Tmem173/Adam8/Irf7/Fcnb/Tlr2/Cadm1/Ltf/Mapkapk3/Lrrc14/Vav1/Nlrp6/Rftn1/Otulin/Nr1h4/Lgr4/Cd14/Flot1/Irak4/Arrb2/Nectin2/Sh2d1b2/Wdfy1/Nlrc5	27
BP	GO:0050673	epithelial cell proliferation	46/1556	383/20349	0.00154828	0.0320356	Ccnd2/Cdh1/Smo/Stat6/Cdkn1b/Rps6ka1/Phb2/Map2k1/Mef2c/Epha2/Aldh1a2/Pten/Cd34/Fmc1/Tnfaip3/Rtn4/Itgb3/Tgm1/Sema5a/Rida/Cxadr/Xdh/Men1/Vegfb/Stat1/Ecm1/Apoa1/Jcad/Map2k2/Nme1/Dusp10/Thbs1/Hmgn1/Kdm5b/Id1/Cdkn2a/Jaml/Nlrc3/Lgr4/Tacstd2/Jun/Zfp580/Klk8/Nrarp/Esrp2/Synj2bp	46
BP	GO:0090140	regulation of mitochondrial fission	7/1556	24/20349	0.00163633	0.0335981	Mapt/Mief2/Fis1/Ppargc1a/Dhodh/Inf2/Bnip3	7
BP	GO:1904030	negative regulation of cyclin-dependent protein kinase activity	7/1556	24/20349	0.00163633	0.0335981	Cdkn1b/Pten/Tnfaip3/Men1/Cdk5rap1/Cdkn2a/Camk2n1	7
BP	GO:0006909	phagocytosis	24/1556	165/20349	0.00172428	0.0352688	Rac1/Axl/Cnn2/Pten/Gata2/Abca1/Slamf1/Myo1g/Pecam1/Sh3bp1/Pros1/C3/Fcnb/Tlr2/Pear1/Vav1/Ccr7/Camk1d/Thbs1/Arhgap12/Prtn3/Unc13d/Fcer1g/Ncf4	24
BP	GO:0072523	purine-containing compound catabolic process	10/1556	45/20349	0.00178215	0.0363139	Xdh/Ahcy/Nudt7/Egln1/Pde4a/Nt5e/Nudt16/Pde3a/Nudt18/Gda	10
BP	GO:0002460	adaptive immune response based on somatic recombination of immune receptors built from immunoglobulin superfamily domains	32/1556	243/20349	0.00180983	0.0367381	Il12rb1/Stat6/Il27ra/Mef2c/Slamf1/Irf1/Tnfaip3/Myo1g/C3/Irf7/Smad7/Cd55/Cd55b/Cd1d1/Ctsc/Was/Dpp4/Ccr7/Trpm4/Stx11/Rftn1/Klhl6/Serpinb9/Spn/Bcl3/Unc13d/Fcer1g/H2-Q9/B2m/H2-K1/Nectin2/H2-D1	32
BP	GO:0006066	alcohol metabolic process	33/1556	253/20349	0.00181715	0.0367475	Lipe/Insig2/Pten/Abca1/Cyb5r3/Acadvl/Fdxr/Fdft1/Ephx2/Tpi1/Cyp1b1/Tm7sf2/Snca/Rdh10/P2ry1/Scp2/Park7/Nsdhl/Pts/Apoa1/Inppl1/Lss/Dhcr24/Ldlrap1/Cftr/Hsd3b7/Pgp/Aldh1a1/Ptafr/Retsat/Sphk2/Ipmk/Dhrs3	33
BP	GO:0043280	positive regulation of cysteine-type endopeptidase activity involved in apoptotic process	18/1556	111/20349	0.00185528	0.0373775	Alox12/Bid/Arrb1/Fis1/Xdh/Men1/Snca/Stat1/Ppm1f/Arl6ip5/Ndufa13/Aifm1/Dap/Cdkn2a/Tnfsf15/S100a8/S100a9/Htra2	18
BP	GO:0035458	cellular response to interferon-beta	9/1556	38/20349	0.00186704	0.0374737	Irf1/Ddx41/Tmem173/Stat1/Ndufa13/Ifi203/Gbp2b/Htra2/Igtp	9
BP	GO:0015980	energy derivation by oxidation of organic compounds	32/1556	244/20349	0.00193417	0.0385343	Cox5a/Bid/Trap1/Cbfa2t3/Sdhb/Gyg/Grb10/Mdh1/Dld/Uqcrb/Sucla2/Cyc1/Ndufa5/Ndufv3/Snca/Sdhaf4/Fh1/Gnas/Park7/Ppargc1a/Pygb/Enpp1/Cox6a1/Uqcrq/Mtfr1l/Epm2a/Ldha/COX2/COX3/ND4L/Ndufb6/Bnip3	32
BP	GO:0071229	cellular response to acid chemical	23/1556	157/20349	0.00193427	0.0385343	Cdh1/Mef2c/Bcl2l1/Aldh1a2/Yes1/Abca1/Adcy6/Col3a1/Capn2/Dnmt3b/Gnas/Lamtor2/Spaar/Add1/Tesc/Anxa2/Ndufa13/Sh3bp4/Sesn1/S100a10/Nr1h4/Sipa1/Htra2	23
BP	GO:0009617	response to bacterium	55/1556	483/20349	0.00195784	0.0388595	Lgals9/Axl/Il27ra/Mef2c/Epha2/Relt/Abca1/Tnfaip3/Nfkbia/Cd96/Noct/Tfeb/Pdcd4/Snca/Stat1/Tlr2/Akirin2/Pf4/Tmf1/Ltbr/Pglyrp1/Hp/Plscr2/Ltf/Mapkapk3/Mif/Tbxa2r/Stab2/Isg15/Ccr7/Camp/Nlrp6/Dusp10/Ptger3/Gbp2b/Trem3/Trem1/Serpinb9/Nr1h4/Nlrc3/Cd14/Spn/Wfdc21/Jun/Bcl3/Ptafr/Fcer1g/Ang4/B2m/H2-K1/Cnr2/Romo1/Lyz1/Lyz2/Jund	55
BP	GO:1901699	cellular response to nitrogen compound	56/1556	494/20349	0.00198125	0.0389765	Cdh1/Jup/Stat6/Daxx/Map2k1/Sh2b2/Mef2c/Bcl2l1/Gabpa/Pten/Irf1/Fis1/Ahr/Grb10/Pik3cg/Recql5/Slc6a4/Rangap1/Pdxp/Adcy6/Tmem173/Esrra/Col3a1/Stat1/Capn2/Usf1/Ptpra/Dnmt3b/Gnas/Car2/Tlr2/Casp6/Lamtor2/Spaar/Agtrap/Itpr1/Rgs10/Pkm/Gnai2/Inppl1/Ccnd3/Map2k2/Sh3bp4/Enpp1/Sesn1/Ppp1r9b/Thbs1/Cftr/Pde3a/Itpr3/Rgs8/Nr1h4/Htr1b/Selenon/Soga1/Flot1	56
BP	GO:0019883	antigen processing and presentation of endogenous antigen	5/1556	13/20349	0.00198555	0.0389765	Cd1d1/H2-Q9/B2m/H2-K1/H2-D1	5
BP	GO:0098911	regulation of ventricular cardiac muscle cell action potential	5/1556	13/20349	0.00198555	0.0389765	Jup/Dsc2/Kcne3/Trpm4/Cacna1c	5
BP	GO:0051090	regulation of DNA binding transcription factor activity	43/1556	357/20349	0.0020456	0.0399211	Smarcb1/Jup/Smo/Klf4/Phb2/Pten/Chp1/Arrb1/Tnfaip3/Prmt2/Nfkbia/Prkch/Clu/Fzd6/Pim1/Cyp1b1/Men1/Adam8/Smad7/Tlr2/Rwdd3/Park7/Mad2l2/Ppargc1a/Cib1/Flna/Egln1/Ltf/Arhgef5/Lrrc14/Camk1d/Dap/Reln/Id1/Cdkn2a/Otulin/Nr1h4/Pthlh/Nlrc3/Commd7/Irak4/Arrb2/Nlrc5	43
BP	GO:0008637	apoptotic mitochondrial changes	18/1556	112/20349	0.00205602	0.0399211	Ier3/Bid/Bcl2l1/Eya2/Fis1/Bnip3l/Cideb/Lmna/Them4/Pim2/Aifm1/Bmf/Cdkn2a/Jun/Bloc1s2/Arrb2/Dap3/Bnip3	18
BP	GO:0016052	carbohydrate catabolic process	18/1556	112/20349	0.00205602	0.0399211	Ier3/Cbfa2t3/Pgam1/Hsd11b1/Pfkl/Pfkp/Tpi1/Ppargc1a/Aldoa/Pkm/Pygb/Mif/Galm/Bpgm/Eno1b/Pgk1/Ldha/Fbp1	18
BP	GO:0034446	substrate adhesion-dependent cell spreading	15/1556	86/20349	0.00207513	0.0401466	Itgb7/Rac1/Axl/Itgb3/Fermt3/Cib1/Flna/Apoa1/Triobp/Micall2/Prex1/S100a10/Tacstd2/Unc13d/Myadm	15
BP	GO:0098901	regulation of cardiac muscle cell action potential	7/1556	25/20349	0.00212437	0.0409514	Jup/Cxadr/Dsc2/Flna/Kcne3/Trpm4/Cacna1c	7
BP	GO:0010631	epithelial cell migration	31/1556	236/20349	0.00219841	0.0422269	Alox12/Itga3/Klf4/Epha2/Pten/Rtn4/Itgb3/Pecam1/Sema5a/Sh3bp1/Hdac7/Cyp1b1/Adam8/Itgb1/Ppm1f/Plxnd1/Cib1/Apoa1/Tgfbr2/Jcad/Dpp4/Dusp10/Plekhg5/Thbs1/Ltb4r2/Amot/Arsb/Tacstd2/Jun/Zfp580/Synj2bp	31
BP	GO:0010976	positive regulation of neuron projection development	39/1556	317/20349	0.0022075	0.04225	Itga3/Rac1/Tiam1/Map2k1/Epor/Bmp7/Mapt/Fyn/Rab21/Dlg5/Sema5a/D16Ertd472e/Ache/Itgb1/Stau2/Serpine2/Dvl1/Plxnd1/Camk1/L1cam/Katnb1/Fez1/P2ry2/Mif/Map2k2/Tbc1d24/Nme1/Lpar1/Camk1d/Magi2/Enc1/Arsb/Reln/Tubb2b/Fbxo31/S100a9/Ppp2r5d/Kalrn/Xlr4b	39
BP	GO:0002693	positive regulation of cellular extravasation	6/1556	19/20349	0.00225221	0.0429523	Pecam1/Adam8/Thy1/Pawr/Ptger3/Ptafr	6
BP	GO:0051881	regulation of mitochondrial membrane potential	13/1556	70/20349	0.00226261	0.0429976	Alox12/Bid/Clic1/Bcl2l1/Mapt/Bnip3l/Stoml2/Park7/Ucp2/Arl6ip5/Tspo/Cdkn2a/Bnip3	13
BP	GO:1901293	nucleoside phosphate biosynthetic process	37/1556	297/20349	0.00227228	0.0430287	Atp5f1/Haao/Impdh1/Map2k1/Bcl2l1/Abca1/Prpsap1/Atp5e/Guk1/Cyc1/Adcy5/Atp5j/Gart/Adcy6/Ak1/Gnas/Stoml2/Npr2/Ak4/Cap1/Nadk/Ppargc1a/Qprt/Aldoa/Dhodh/Pkm/Nt5e/Ramp1/Atp5h/Nme1/Lpar1/Ptger3/Entpd1/Pthlh/Chchd10/Htr1b/ATP6	37
BP	GO:0050768	negative regulation of neurogenesis	37/1556	298/20349	0.00240839	0.0454456	Bmp7/Pten/Cers2/Rtn4/Slc6a4/Sema5a/Adcy6/Gdf11/Aatk/Itgb1/Col3a1/Vim/Dync1i2/Draxin/Cib1/Flna/Arhgap4/Irx3/Adgrg1/Thy1/Neo1/Inppl1/Lpar1/Rap1gap2/Dusp10/Ptger3/Tspo/Inpp5f/Id1/Rtn4rl1/Foxo3/B2m/H2-K1/Klk8/Lgals1/H2-D1/Fat3	37
BP	GO:0010952	positive regulation of peptidase activity	21/1556	141/20349	0.0024244	0.0455871	Alox12/Bid/Arrb1/Fis1/Cideb/Xdh/Men1/Snca/Stat1/Ppm1f/Akirin2/Arl6ip5/Pawr/Ndufa13/Aifm1/Dap/Cdkn2a/Tnfsf15/S100a8/S100a9/Htra2	21
BP	GO:0097191	extrinsic apoptotic signaling pathway	30/1556	228/20349	0.00249904	0.0467525	Bid/Bcl2l1/Faf1/Pten/Pea15a/Eya2/Fyn/Tnfaip3/Kitl/Unc5b/Lcn2/Itga6/Lmna/Park7/Pf4/Casp2/Bcl2l14/Ltbr/Cttn/Gata1/Dapk3/Ndufa13/Thbs1/Bex3/Foxo3/Lgals3/Cx3cr1/Dedd2/Bloc1s2/Htra2	30
BP	GO:0090132	epithelium migration	31/1556	238/20349	0.00250791	0.0467525	Alox12/Itga3/Klf4/Epha2/Pten/Rtn4/Itgb3/Pecam1/Sema5a/Sh3bp1/Hdac7/Cyp1b1/Adam8/Itgb1/Ppm1f/Plxnd1/Cib1/Apoa1/Tgfbr2/Jcad/Dpp4/Dusp10/Plekhg5/Thbs1/Ltb4r2/Amot/Arsb/Tacstd2/Jun/Zfp580/Synj2bp	31
BP	GO:1901136	carbohydrate derivative catabolic process	18/1556	114/20349	0.00251254	0.0467525	Cd44/Nt5c/Ngly1/Ahcy/Gba2/Cda/Pglyrp1/Nudt7/Egln1/Pde4a/Nt5e/Nudt16/Gpc1/Nagk/Fbxo2/Pde3a/Nudt18/Gpd1l	18
BP	GO:0031397	negative regulation of protein ubiquitination	13/1556	71/20349	0.00257976	0.0478372	Chp1/Arrb1/Fyn/Tnfaip3/Smad7/Park7/Mad2l2/Isg15/Tspo/Cdkn2a/Vps28/Arrb2/Sox4	13
BP	GO:0002673	regulation of acute inflammatory response	11/1556	55/20349	0.0026291	0.0484872	Pik3cg/C3/Adam8/Cd55/Park7/Mif/Ccr7/Phb/Ptger3/Spn/Fcer1g	11
BP	GO:0032272	negative regulation of protein polymerization	12/1556	63/20349	0.0026402	0.0484872	Pecam1/Sptb/Snca/Tlr2/Tmod1/Add1/Add2/Fkbp4/Eml2/Capg/Tmod3/Myadm	12
BP	GO:1902105	regulation of leukocyte differentiation	34/1556	269/20349	0.00264196	0.0484872	Lgals9/Axl/Cd44/Gata2/Irf1/Atp6ap1/Kitl/Myb/Itgb3/Fos/Esrra/Adam8/Smad7/Zap70/Gfi1b/Gnas/Car2/Cd1d1/Tesc/Pf4/Pglyrp1/Il34/Tgfbr2/Nme1/Ccr7/Dusp10/Cdkn2a/Shb/Pik3r6/Zfpm1/Jun/Zbtb16/Sox13/Nrarp	34
BP	GO:0016032	viral process	32/1556	249/20349	0.00267244	0.0488793	Smarcb1/Psmc3/Axl/Rad23a/Trim28/Epor/Bcl2l1/Tsg101/Itgb3/Chmp6/Ifitm1/Stat1/Usf1/Fcnb/Stom/Vps16/Them4/Chmp5/Eps15/Ppie/Ltf/Isg15/Usp6nl/Cxcr4/Bst2/Jun/Chmp3/Ifitm2/Nectin2/Lgals1/Fv1/Trim10	32
BP	GO:0006090	pyruvate metabolic process	16/1556	97/20349	0.00271222	0.0493808	Ier3/Cbfa2t3/Pgam1/Pfkl/Dld/Pfkp/Tpi1/Ppargc1a/Aldoa/Pkm/Mif/Bpgm/Eno1b/Pgk1/Ldha/Fbp1	16
BP	GO:0098659	inorganic cation import across plasma membrane	9/1556	40/20349	0.00272751	0.0493808	Fyn/Steap3/Slc9a9/Trf/Pawr/Slc9a7/Trpm4/Slc9a6/B2m	9
BP	GO:0099587	inorganic ion import across plasma membrane	9/1556	40/20349	0.00272751	0.0493808	Fyn/Steap3/Slc9a9/Trf/Pawr/Slc9a7/Trpm4/Slc9a6/B2m	9
BP	GO:0051961	negative regulation of nervous system development	39/1556	321/20349	0.00275837	0.0497714	Bmp7/Pten/Cers2/Rtn4/Slc6a4/Sema5a/Adcy6/Gdf11/Aatk/Itgb1/Col3a1/Vim/Dync1i2/Tlr2/Draxin/Cib1/Flna/Arhgap4/Irx3/Adgrg1/Thy1/Neo1/Inppl1/Lpar1/Rap1gap2/Dusp10/Ptger3/Tspo/Inpp5f/Id1/Mdga1/Rtn4rl1/Foxo3/B2m/H2-K1/Klk8/Lgals1/H2-D1/Fat3	39
BP	GO:0050851	antigen receptor-mediated signaling pathway	18/1556	115/20349	0.00277082	0.0498283	Cacnb3/Sh2b2/Mef2c/Fyn/Prkch/Zap70/Stoml2/Thy1/Pawr/Ccr7/Rftn1/Plekha1/Ubash3a/Klhl6/Shb/Lgals3/Skap1/Nectin2	18
CC	GO:0005743	mitochondrial inner membrane	72/1585	410/20585	3.02063e-11	1.00822e-08	Cox5a/Atp5f1/Spg7/Dhrs1/Ndufb2/Phb2/Letm1/Trap1/Bcl2l1/Sdhb/Ndufa2/Cox6c/Clpx/Atp5e/Coa3/Cyb5r3/Akap1/Acadvl/Fdxr/Ndufs7/Timm13/Coq6/Uqcrb/Micu2/Cyc1/Cpox/Atp5j/Ndufa5/Ndufv3/Eci1/Uqcc2/Hsd17b10/Higd2a/Ndufb3/Dnajc19/Hadh/Them4/Dmac1/Stoml2/Cpt2/Park7/Ndufa4/Uqcrc2/Abcb7/Dhodh/Slc27a1/Bckdhb/Ucp2/Ndufb7/Atp5h/Ndufa13/Cox6b1/Aifm1/Letmd1/Phb/Slc25a28/Cox6a1/Immp1l/Slc25a53/Uqcrq/Bdh1/Lgals3/Sirt5/…	72
CC	GO:0098552	side of membrane	82/1585	498/20585	3.83956e-11	1.00822e-08	Gna12/Cdh1/Il12rb1/S100a6/Itga3/Jup/Tiam1/Grap/Matk/Cd44/Epor/Tnfrsf13b/Pten/Yes1/Abca1/Slamf1/Cd48/Cd34/Mapt/Fyn/Rab21/Itgb3/Pecam1/Esyt2/Ly6g/Itgb1/Zap70/Serpine2/Cd55/Fcnb/Itga6/Gnas/Sla2/Gnb4/Tlr2/Cd1d1/Adgra3/Gpc4/L1cam/Mcf2l/Thy1/Plet1/C2cd2l/Tgfbr2/Trf/Gnai2/Gng11/Styk1/Gna11/Gna15/Map2k2/Epn1/Stab2/Ldlrap1/Ccr7/Ptpn3/Gngt2/Ppp1r9b/Gnaz/Thbs1/Mill2/Amot/Itga1/Rgs8/Ly6g5b/Rtn4rl1/Cxcr4/Lgal…	82
CC	GO:0098589	membrane region	72/1585	416/20585	6.02647e-11	1.00822e-08	Cdh1/Ocrl/Tubb5/Smo/Stat6/Lipe/Slc2a3/Cavin1/Bcl2l1/Abca1/Cd48/Arrb1/Fyn/Unc5b/Pecam1/Slc6a4/Adcy5/Cxadr/Adcy6/Cdh2/Itgb1/Zap70/Cd55/Cd55b/Capn2/Stom/Gnas/Tlr2/Lamtor2/Stoml2/Eps15/Ppt1/Add2/Itpr1/Cttn/Efnb1/L1cam/Slc27a1/Thy1/Anxa2/Tgfbr2/Trf/Gnai2/Trpc1/Myo6/Gpc1/Dapk3/Kcne3/Epn1/Sh3bp4/Ldlrap1/Rftn1/S100a10/Inpp5f/Itga1/Mdga1/Rtn4rl1/Cavin2/Ltb4r1/Selplg/Cacna1c/Cd14/Prtn3/Fcer1g/Eno1b/Flot1/A…	72
CC	GO:0019866	organelle inner membrane	76/1585	451/20585	6.57895e-11	1.00822e-08	Cox5a/Atp5f1/Spg7/Dhrs1/Ndufb2/Phb2/Letm1/Trap1/Bcl2l1/Sdhb/Ndufa2/Cox6c/Clpx/Atp5e/Coa3/Cyb5r3/Akap1/Acadvl/Fdxr/Ndufs7/Timm13/Coq6/Uqcrb/Micu2/Cyc1/Cpox/Atp5j/Ndufa5/Ndufv3/Eci1/Uqcc2/Hsd17b10/Higd2a/Ndufb3/Dnajc19/Hadh/Them4/Dmac1/Stoml2/Cpt2/Park7/Ndufa4/Tmem43/Itpr1/Uqcrc2/Abcb7/Dhodh/Slc27a1/Bckdhb/Ucp2/Ndufb7/Atp5h/Ndufa13/Cox6b1/Aifm1/Letmd1/Phb/Slc25a28/Cox6a1/Immp1l/Slc25a53/Lemd2/Uqcrq…	76
CC	GO:0045121	membrane raft	60/1585	347/20585	2.47697e-09	2.53064e-07	Cdh1/Tubb5/Smo/Stat6/Lipe/Slc2a3/Cavin1/Abca1/Cd48/Fyn/Unc5b/Pecam1/Slc6a4/Adcy5/Cxadr/Adcy6/Cdh2/Itgb1/Zap70/Cd55/Cd55b/Capn2/Stom/Gnas/Tlr2/Lamtor2/Stoml2/Ppt1/Add2/Itpr1/Efnb1/L1cam/Slc27a1/Thy1/Anxa2/Tgfbr2/Gnai2/Trpc1/Gpc1/Dapk3/Kcne3/Rftn1/S100a10/Itga1/Mdga1/Rtn4rl1/Cavin2/Ltb4r1/Selplg/Cacna1c/Cd14/Prtn3/Fcer1g/Eno1b/Flot1/Flot2/Pgk1/Myadm/Tuba1a/H2-D1	60
CC	GO:0098857	membrane microdomain	60/1585	347/20585	2.47697e-09	2.53064e-07	Cdh1/Tubb5/Smo/Stat6/Lipe/Slc2a3/Cavin1/Abca1/Cd48/Fyn/Unc5b/Pecam1/Slc6a4/Adcy5/Cxadr/Adcy6/Cdh2/Itgb1/Zap70/Cd55/Cd55b/Capn2/Stom/Gnas/Tlr2/Lamtor2/Stoml2/Ppt1/Add2/Itpr1/Efnb1/L1cam/Slc27a1/Thy1/Anxa2/Tgfbr2/Gnai2/Trpc1/Gpc1/Dapk3/Kcne3/Rftn1/S100a10/Itga1/Mdga1/Rtn4rl1/Cavin2/Ltb4r1/Selplg/Cacna1c/Cd14/Prtn3/Fcer1g/Eno1b/Flot1/Flot2/Pgk1/Myadm/Tuba1a/H2-D1	60
CC	GO:0019897	extrinsic component of plasma membrane	36/1585	161/20585	4.55429e-09	3.98825e-07	Gna12/Cdh1/S100a6/Jup/Rac1/Tiam1/Grap/Matk/Yes1/Fyn/Esyt2/Prss41/Cdh2/Smad7/Zap70/Serpine2/Fcnb/Gnas/Sla2/Gnb4/Stoml2/Sytl1/Mcf2l/Anxa2/Trf/Gnai2/Gng11/Styk1/Gna11/Gna15/Epn1/Gngt2/Gnaz/S100a10/Rgs8/Cnr2	36
CC	GO:0005912	adherens junction	72/1585	464/20585	8.24217e-09	6.31556e-07	Gna12/Cdh1/Itga3/Jup/Rac1/Cnn2/Map2k1/Cd44/Cadm3/Epha2/Rala/Scarf2/Chp1/Yes1/Ppfibp1/Ywhab/Rab21/Itgb3/Srp68/Dlg5/Tgm1/Sh3bp1/Parvb/Nectin3/Cd96/Cxadr/Fhl1/Ehd3/Cdh2/Dsc2/Capn1/Arl2/Limd1/Cd151/Itgb1/Smad7/Csrp1/Capn2/Vim/Fam129b/Itga6/Cap1/Park7/Add1/Tspan9/Cttn/Flna/L1cam/Thy1/Rexo2/Cadm1/Anxa2/Fhl3/Triobp/Jcad/Ccnd3/Dpp4/Map2k2/Capn5/Cd99l2/Cdc42ep4/Itga1/Smagp/Cnn3/Tmod3/Flot1/B2m/Flot2/Necti…	72
CC	GO:0070161	anchoring junction	72/1585	480/20585	3.42948e-08	2.33586e-06	Gna12/Cdh1/Itga3/Jup/Rac1/Cnn2/Map2k1/Cd44/Cadm3/Epha2/Rala/Scarf2/Chp1/Yes1/Ppfibp1/Ywhab/Rab21/Itgb3/Srp68/Dlg5/Tgm1/Sh3bp1/Parvb/Nectin3/Cd96/Cxadr/Fhl1/Ehd3/Cdh2/Dsc2/Capn1/Arl2/Limd1/Cd151/Itgb1/Smad7/Csrp1/Capn2/Vim/Fam129b/Itga6/Cap1/Park7/Add1/Tspan9/Cttn/Flna/L1cam/Thy1/Rexo2/Cadm1/Anxa2/Fhl3/Triobp/Jcad/Ccnd3/Dpp4/Map2k2/Capn5/Cd99l2/Cdc42ep4/Itga1/Smagp/Cnn3/Tmod3/Flot1/B2m/Flot2/Necti…	72
CC	GO:0019898	extrinsic component of membrane	47/1585	266/20585	6.64077e-08	4.07079e-06	Gna12/Cdh1/S100a6/Jup/Rac1/Tiam1/Grap/Matk/Yes1/Ubxn6/Fyn/Pik3cg/Esyt2/Prss41/Cdh2/Smad7/Zap70/Serpine2/Fcnb/Gnas/Sla2/Gnb4/Stoml2/Scp2/Sytl1/Mcf2l/Anxa2/Trf/Gnai2/Bsn/Gng11/Styk1/Mgll/Pik3c3/Mtmr3/Gna11/Gna15/Epn1/Atg14/Gngt2/Phb/Gnaz/S100a10/Rgs8/Pik3r6/Snx32/Cnr2	47
CC	GO:0098803	respiratory chain complex	21/1585	75/20585	1.33267e-07	7.42661e-06	Cox5a/Ndufb2/Sdhb/Ndufa2/Ndufs7/Uqcrb/Cyc1/Ndufa5/Ndufv3/Ndufb3/Dmac1/Park7/Ndufa4/Uqcrc2/Ndufb7/Ndufa13/Cox6a1/Uqcrq/COX2/ND4L/Ndufb6	21
CC	GO:0044455	mitochondrial membrane part	37/1585	191/20585	1.51972e-07	7.76323e-06	Cox5a/Atp5f1/Spg7/Ndufb2/Bid/Sdhb/Ndufa2/Atp5e/Coa3/Akap1/Fis1/Ndufs7/Uqcrb/Micu2/Cyc1/Atp5j/Ndufa5/Ndufv3/Ndufb3/Dmac1/Scp2/Park7/Mfn2/Ndufa4/Uqcrc2/Ndufb7/Atp5h/Ndufa13/Phb/Cox6a1/Immp1l/Uqcrq/COX2/ND4L/Ndufb6/Bnip3/Synj2bp	37
CC	GO:0005746	mitochondrial respiratory chain	21/1585	76/20585	1.70889e-07	8.05806e-06	Cox5a/Ndufb2/Sdhb/Ndufa2/Ndufs7/Uqcrb/Cyc1/Ndufa5/Ndufv3/Ndufb3/Dmac1/Park7/Ndufa4/Uqcrc2/Ndufb7/Ndufa13/Cox6a1/Uqcrq/COX2/ND4L/Ndufb6	21
CC	GO:0098800	inner mitochondrial membrane protein complex	27/1585	117/20585	1.90214e-07	8.32865e-06	Cox5a/Atp5f1/Spg7/Ndufb2/Sdhb/Ndufa2/Atp5e/Ndufs7/Uqcrb/Cyc1/Atp5j/Ndufa5/Ndufv3/Ndufb3/Dmac1/Park7/Ndufa4/Uqcrc2/Ndufb7/Atp5h/Ndufa13/Cox6a1/Immp1l/Uqcrq/COX2/ND4L/Ndufb6	27
CC	GO:0009898	cytoplasmic side of plasma membrane	34/1585	175/20585	4.45369e-07	1.82007e-05	Gna12/Cdh1/S100a6/Jup/Tiam1/Grap/Matk/Pten/Yes1/Mapt/Fyn/Rab21/Esyt2/Zap70/Gnas/Sla2/Gnb4/Mcf2l/C2cd2l/Gnai2/Gng11/Styk1/Gna11/Gna15/Map2k2/Epn1/Ldlrap1/Ptpn3/Gngt2/Ppp1r9b/Gnaz/Rgs8/Cnr2/Htra2	34
CC	GO:0098798	mitochondrial protein complex	29/1585	141/20585	9.07078e-07	3.47524e-05	Cox5a/Atp5f1/Spg7/Ndufb2/Sdhb/Ndufa2/Clpx/Atp5e/Ndufs7/Uqcrb/Cyc1/Atp5j/Ndufa5/Ndufv3/Ndufb3/Dmac1/Park7/Ndufa4/Uqcrc2/Bckdhb/Ndufb7/Atp5h/Ndufa13/Cox6a1/Immp1l/Uqcrq/COX2/ND4L/Ndufb6	29
CC	GO:0098562	cytoplasmic side of membrane	35/1585	190/20585	1.12855e-06	4.06943e-05	Gna12/Cdh1/S100a6/Jup/Tiam1/Grap/Matk/Pten/Yes1/Mapt/Fyn/Rab21/Esyt2/Zap70/Gnas/Sla2/Gnb4/Mcf2l/C2cd2l/Gnai2/Gng11/Styk1/Gna11/Gna15/Map2k2/Epn1/Ldlrap1/Ptpn3/Gngt2/Ppp1r9b/Gnaz/Rgs8/Epm2a/Cnr2/Htra2	35
CC	GO:0070469	respiratory chain	21/1585	85/20585	1.30469e-06	4.28255e-05	Cox5a/Ndufb2/Sdhb/Ndufa2/Ndufs7/Uqcrb/Cyc1/Ndufa5/Ndufv3/Ndufb3/Dmac1/Park7/Ndufa4/Uqcrc2/Ndufb7/Ndufa13/Cox6a1/Uqcrq/COX2/ND4L/Ndufb6	21
CC	GO:0005913	cell-cell adherens junction	23/1585	99/20585	1.32738e-06	4.28255e-05	Cdh1/Jup/Cadm3/Dlg5/Tgm1/Nectin3/Cxadr/Cdh2/Dsc2/Smad7/Itga6/Park7/Add1/Cadm1/Anxa2/Cdc42ep4/Smagp/Cnn3/Tmod3/Flot1/Flot2/Nectin2/Gypc	23
CC	GO:0043209	myelin sheath	37/1585	213/20585	2.44446e-06	7.49226e-05	Cox5a/Cdh1/Atp5f1/Calm1/Rala/Pgam1/Pten/Sept8/Calm3/Mdh1/Rtn4/Dld/Dpysl2/Sucla2/Tuba1b/Ehd3/Itgb1/Car2/Gnb4/Tspan2/Fscn1/Aldoa/Uqcrc2/Thy1/Anxa2/Pkm/Mif/Atp5h/Tubb4b/Syn1/Nme1/Phb/Cox6a1/Itpr3/Hbb-b1/Hba-a1/Tuba1a	37
CC	GO:0005925	focal adhesion	53/1585	357/20585	2.95693e-06	8.63143e-05	Gna12/Itga3/Jup/Rac1/Cnn2/Map2k1/Cd44/Epha2/Rala/Scarf2/Chp1/Yes1/Ppfibp1/Ywhab/Rab21/Itgb3/Srp68/Parvb/Fhl1/Ehd3/Cdh2/Capn1/Arl2/Limd1/Cd151/Itgb1/Csrp1/Capn2/Vim/Itga6/Cap1/Add1/Tspan9/Cttn/Flna/L1cam/Thy1/Rexo2/Fhl3/Triobp/Ccnd3/Dpp4/Map2k2/Capn5/Cd99l2/Itga1/Cnn3/Flot1/B2m/Flot2/Nectin2/Syne2/Hmga1b	53
CC	GO:0005924	cell-substrate adherens junction	53/1585	362/20585	4.48253e-06	0.0001249	Gna12/Itga3/Jup/Rac1/Cnn2/Map2k1/Cd44/Epha2/Rala/Scarf2/Chp1/Yes1/Ppfibp1/Ywhab/Rab21/Itgb3/Srp68/Parvb/Fhl1/Ehd3/Cdh2/Capn1/Arl2/Limd1/Cd151/Itgb1/Csrp1/Capn2/Vim/Itga6/Cap1/Add1/Tspan9/Cttn/Flna/L1cam/Thy1/Rexo2/Fhl3/Triobp/Ccnd3/Dpp4/Map2k2/Capn5/Cd99l2/Itga1/Cnn3/Flot1/B2m/Flot2/Nectin2/Syne2/Hmga1b	53
CC	GO:1990204	oxidoreductase complex	22/1585	99/20585	4.89526e-06	0.000130469	Ndufb2/Sdhb/Ndufa2/P4ha2/Ndufs7/Dld/Uqcrb/Cyc1/Ndufa5/Ndufv3/Ndufb3/Dmac1/Park7/Uqcrc2/Bckdhb/Ndufb7/Ndufa13/Uqcrq/Gpd1l/ND4L/Ndufb6/Ncf4	22
CC	GO:0009897	external side of plasma membrane	47/1585	309/20585	5.46371e-06	0.000139552	Il12rb1/Itga3/Cd44/Epor/Tnfrsf13b/Abca1/Slamf1/Cd48/Cd34/Itgb3/Pecam1/Ly6g/Itgb1/Serpine2/Cd55/Fcnb/Itga6/Tlr2/Cd1d1/Adgra3/Gpc4/L1cam/Thy1/Plet1/Tgfbr2/Trf/Stab2/Ccr7/Thbs1/Mill2/Amot/Itga1/Ly6g5b/Rtn4rl1/Cxcr4/Lgals3/Tmem123/Cd14/Spn/Gypa/Fcer1g/H2-Q9/B2m/H2-K1/H2-D1/Ly6c1/Klra1	47
CC	GO:0030055	cell-substrate junction	53/1585	367/20585	6.71593e-06	0.000164674	Gna12/Itga3/Jup/Rac1/Cnn2/Map2k1/Cd44/Epha2/Rala/Scarf2/Chp1/Yes1/Ppfibp1/Ywhab/Rab21/Itgb3/Srp68/Parvb/Fhl1/Ehd3/Cdh2/Capn1/Arl2/Limd1/Cd151/Itgb1/Csrp1/Capn2/Vim/Itga6/Cap1/Add1/Tspan9/Cttn/Flna/L1cam/Thy1/Rexo2/Fhl3/Triobp/Ccnd3/Dpp4/Map2k2/Capn5/Cd99l2/Itga1/Cnn3/Flot1/B2m/Flot2/Nectin2/Syne2/Hmga1b	53
CC	GO:0098797	plasma membrane protein complex	37/1585	225/20585	9.04291e-06	0.000208826	Gna12/Cdh1/Itgb7/Itga3/Jup/Itgb3/Cdh2/Adam8/Itgb1/Smad7/Itga6/Gnas/Gnb4/Eps15/Neo1/Aph1b/Gnai2/Gng11/Gna11/Gna15/Psenen/Ldlrap1/H2-DMb2/Gngt2/Gnaz/Itga1/Cacna1c/Fcer1g/Flot1/H2-Q7/H2-Q9/B2m/H2-K1/Flot2/Itgad/H2-D1/H2-L	37
CC	GO:0005770	late endosome	31/1585	174/20585	9.19786e-06	0.000208826	Map2k1/Tsg101/Abca5/Ubxn6/Slc17a8/Vipas39/Pmel/Steap3/Vps16/Sla2/Lamtor2/Cd1d1/Slc30a2/Vps33b/Rnf128/Anxa2/Trf/Pik3c3/Map2k2/Tmem55b/Rnf13/Atp13a2/H2-DMb2/Magi2/5330417C22Rik/Cxcr4/AI314180/Chmp3/Slc9a6/Ap5s1/Vamp5	31
CC	GO:0031234	extrinsic component of cytoplasmic side of plasma membrane	23/1585	111/20585	1.03951e-05	0.000227578	Gna12/S100a6/Tiam1/Grap/Matk/Yes1/Fyn/Esyt2/Zap70/Gnas/Sla2/Gnb4/Mcf2l/Gnai2/Gng11/Styk1/Gna11/Gna15/Epn1/Gngt2/Gnaz/Rgs8/Cnr2	23
CC	GO:0030027	lamellipodium	29/1585	159/20585	1.10938e-05	0.000234501	Cdh1/Rac1/Stxbp2/Cd44/Epha2/Kitl/Myo1g/Dbnl/Itgb3/Spata13/Sh3bp1/Pdxp/Parvb/Cdh2/Tesc/Fscn1/Plxnd1/Cib1/Cttn/Mcf2l/Inppl1/Dpp4/Ppp1r9b/Plekhg5/Amot/Tmod3/Flot1/Flot2/Syne2	29
CC	GO:0005911	cell-cell junction	60/1585	446/20585	1.61219e-05	0.000329423	Cdh1/Jup/Tiam1/Cadm3/Fhod1/Traf4/Prkch/Dlg5/Pdzd2/Tgm1/Sh3bp1/Pdxp/Nectin3/Cxadr/Cdh2/Dsc2/Limd1/Podxl/Itgb1/Smad7/Zap70/Itga6/Park7/Add1/Fscn1/Ybx3/Stard10/Lat/Was/Flna/Cadm1/Anxa2/Jcad/Vav1/Tjp3/Dpp4/Map2k2/Micall2/F11r/Plekhg5/Magi2/Cdc42ep4/Amot/Sgsm3/Pard6b/Cxcr4/Epcam/Jaml/Jam2/Smagp/Cnn3/Pard6g/Skap1/Tmod3/Flot1/Flot2/Nectin2/Myadm/Vamp5/Gypc	60
CC	GO:0031252	cell leading edge	49/1585	350/20585	3.3679e-05	0.000665976	Cdh1/S100a6/Rac1/Tiam1/Stxbp2/Sh2b2/Cd44/Epha2/Mapt/Kitl/Myo1g/Dbnl/Itgb3/Pecam1/Spata13/Sh3bp1/Pdxp/Parvb/Fgd2/Cdh2/Itgb1/Vim/Psd4/Gnas/Lmo4/Tesc/Fscn1/Plxnd1/Cib1/Cttn/Mcf2l/Thy1/Anxa2/Inppl1/Myo6/Jcad/Dpp4/Tubg1/Nme1/Ppp1r9b/Plekhg5/Plekha1/Amot/Cxcr4/Tmod3/Flot1/Flot2/Syne2/Myadm	49
CC	GO:0001726	ruffle	25/1585	138/20585	4.90288e-05	0.000939209	S100a6/Rac1/Tiam1/Sh2b2/Dbnl/Itgb3/Pecam1/Spata13/Pdxp/Fgd2/Itgb1/Psd4/Gnas/Tesc/Fscn1/Cttn/Anxa2/Myo6/Jcad/Nme1/Ppp1r9b/Plekha1/Amot/Tmod3/Myadm	25
CC	GO:0030427	site of polarized growth	31/1585	190/20585	5.43893e-05	0.00101032	Grm6/Calm1/Itga3/Smo/Tiam1/Mapt/Calm3/Clu/Dpysl2/Cxadr/Aatk/Snca/Dync1i2/Dvl1/Fscn1/Fkbp4/Cib1/Cttn/Flna/Arhgap4/L1cam/Gpm6a/Amfr/Katnb1/Thy1/Fez1/Ppp1r9b/Prex1/Agrn/Cxcr4/Eno1b	31
CC	GO:0005747	mitochondrial respiratory chain complex I	12/1585	43/20585	6.73483e-05	0.00114679	Ndufb2/Ndufa2/Ndufs7/Ndufa5/Ndufv3/Ndufb3/Dmac1/Park7/Ndufb7/Ndufa13/ND4L/Ndufb6	12
CC	GO:0030964	NADH dehydrogenase complex	12/1585	43/20585	6.73483e-05	0.00114679	Ndufb2/Ndufa2/Ndufs7/Ndufa5/Ndufv3/Ndufb3/Dmac1/Park7/Ndufb7/Ndufa13/ND4L/Ndufb6	12
CC	GO:0045271	respiratory chain complex I	12/1585	43/20585	6.73483e-05	0.00114679	Ndufb2/Ndufa2/Ndufs7/Ndufa5/Ndufv3/Ndufb3/Dmac1/Park7/Ndufb7/Ndufa13/ND4L/Ndufb6	12
CC	GO:0030426	growth cone	30/1585	185/20585	7.98886e-05	0.00132356	Calm1/Itga3/Smo/Tiam1/Mapt/Calm3/Clu/Dpysl2/Cxadr/Aatk/Snca/Dync1i2/Dvl1/Fscn1/Fkbp4/Cib1/Cttn/Flna/Arhgap4/L1cam/Gpm6a/Amfr/Katnb1/Thy1/Fez1/Ppp1r9b/Prex1/Agrn/Cxcr4/Eno1b	30
CC	GO:0030139	endocytic vesicle	23/1585	126/20585	8.56493e-05	0.00138166	Rab23/Rala/Abca1/Slamf1/Rab32/Anxa11/Ehd3/Adam8/Eps15/Apoa1/Trf/Myo6/Pik3c3/Dpp4/Ldlrap1/Atg14/Lpar1/Plekhg5/Amot/Inpp5f/AI314180/Arrb2/Flot2	23
CC	GO:0008540	proteasome regulatory particle, base subcomplex	6/1585	12/20585	0.000127098	0.00194778	Psmc3/Psmd4/Psmd2/Psmc5/Psmd1/Psmc4	6
CC	GO:0031597	cytosolic proteasome complex	6/1585	12/20585	0.000127098	0.00194778	Psmc3/Psmd2/Ubqln4/Psmc5/Psmd1/Psmc4	6
CC	GO:0031091	platelet alpha granule	7/1585	18/20585	0.000236016	0.00352873	Treml1/Snca/Serpine2/F5/Pf4/Vps33b/Thbs1	7
CC	GO:0015629	actin cytoskeleton	55/1585	444/20585	0.000317694	0.00463393	Cdh1/Cttnbp2/Jup/Stk38l/Rac1/Cnn2/Sh2b2/Yes1/Fyn/Myo1g/Dbnl/Dynll2/Sptb/Pdxp/Myom1/Cdh2/Fermt3/Adam8/Snca/Csrp1/Vps16/Tmod1/Stoml2/Cap1/Add1/Fscn1/Add2/Aldoa/Cttn/Was/Ophn1/Flna/Anxa2/Fhl3/Triobp/Myo6/Gas2l1/Dapk3/Pawr/Micall2/Ppp1r9b/Myl6b/Bmf/Cdc42ep4/Amot/Pls1/Cnn3/Actr3b/Tmod3/Flot1/Flot2/Tnnt1/Myadm/Sept5/Msrb1	55
CC	GO:0000323	lytic vacuole	58/1585	476/20585	0.000339462	0.00463393	Stxbp2/Prss16/Nprl2/Galns/Cd34/Abca5/Trip10/Ubxn6/Tnfaip3/Nprl3/Prss57/Spns3/Anxa11/Tpsab1/Tmem8/Capn1/Adam8/Capn2/Vps16/Gnb4/Lamtor2/Cd1d1/Spaar/Ppt1/Slc30a2/Abcb9/Plbd2/Vps33b/Ctsc/Anxa2/Pon2/P2ry2/Pik3c3/Engase/Gna11/Dpp4/Tmem55b/Rnf13/Atp13a2/Smpd1/Enpp1/H2-DMb2/Atp6v1g1/5330417C22Rik/Spns2/March9/Arsb/Cxcr4/Tmem150a/Slc44a2/Sphk2/Bloc1s2/Prtn3/Unc13d/Flot1/Ap5s1/Clec16a/Rnaset2a	58
CC	GO:0005764	lysosome	58/1585	476/20585	0.000339462	0.00463393	Stxbp2/Prss16/Nprl2/Galns/Cd34/Abca5/Trip10/Ubxn6/Tnfaip3/Nprl3/Prss57/Spns3/Anxa11/Tpsab1/Tmem8/Capn1/Adam8/Capn2/Vps16/Gnb4/Lamtor2/Cd1d1/Spaar/Ppt1/Slc30a2/Abcb9/Plbd2/Vps33b/Ctsc/Anxa2/Pon2/P2ry2/Pik3c3/Engase/Gna11/Dpp4/Tmem55b/Rnf13/Atp13a2/Smpd1/Enpp1/H2-DMb2/Atp6v1g1/5330417C22Rik/Spns2/March9/Arsb/Cxcr4/Tmem150a/Slc44a2/Sphk2/Bloc1s2/Prtn3/Unc13d/Flot1/Ap5s1/Clec16a/Rnaset2a	58
CC	GO:0044433	cytoplasmic vesicle part	54/1585	435/20585	0.000340174	0.00463393	Calm1/Vps50/Rac1/Slc2a3/Stxbp2/Rab23/Bcl2l1/Snap47/Spire2/Tsg101/Vps45/Calm3/Ubxn6/Rab32/Slc17a8/Rab21/Prss57/Dld/Rph3al/Scamp1/Ehd3/Abca3/Pmel/Chmp6/Adam8/Snca/Sema4c/Tmem163/Vps16/Lamtor2/Eps15/Pef1/Itpr1/Vps33b/Syp/Anxa2/Trf/Tmem55b/Rnf13/Syn1/Ldlrap1/Slc9a7/H2-DMb2/Cftr/1190002N15Rik/Chmp3/Prtn3/Vps28/Slc9a6/Flot2/Clec16a/Slc17a7/Ncf4/Vamp5	54
CC	GO:0031970	organelle envelope lumen	16/1585	82/20585	0.00045518	0.00606577	Tubb5/Trap1/Timm13/Glrx/Micu2/Cpox/Fam3b/Uqcc2/Arl2/Stoml2/Park7/Ndufb7/Aifm1/Chchd10/Sirt5/Htra2	16
CC	GO:0019867	outer membrane	27/1585	177/20585	0.000486146	0.00620849	Phb2/Bcl2l1/Cyb5r3/Akap1/Mief2/Fis1/Rab32/Bnip3l/Tmem173/Snca/Slc44a1/Scp2/Mfn2/Armcx1/Aifm1/Letmd1/Nme1/Phb/Tspo/Itpr3/Miga1/Retsat/Hadhb/Syne2/Rmdn3/Bnip3/Synj2bp	27
CC	GO:0031968	organelle outer membrane	27/1585	177/20585	0.000486146	0.00620849	Phb2/Bcl2l1/Cyb5r3/Akap1/Mief2/Fis1/Rab32/Bnip3l/Tmem173/Snca/Slc44a1/Scp2/Mfn2/Armcx1/Aifm1/Letmd1/Nme1/Phb/Tspo/Itpr3/Miga1/Retsat/Hadhb/Syne2/Rmdn3/Bnip3/Synj2bp	27
CC	GO:0005758	mitochondrial intermembrane space	14/1585	69/20585	0.000673328	0.00842348	Trap1/Timm13/Glrx/Micu2/Cpox/Uqcc2/Arl2/Stoml2/Park7/Ndufb7/Aifm1/Chchd10/Sirt5/Htra2	14
CC	GO:0098984	neuron to neuron synapse	33/1585	240/20585	0.000833	0.0102126	Smo/Tiam1/Clstn3/Mapt/Arrb1/Fyn/Rtn4/Dbnl/Grin2c/Dlg5/Pdzd2/Sharpin/Axin1/Cdh2/Sema4c/P2ry1/Dvl1/Add1/Add2/Itpr1/Cadm1/Bsn/Syn1/Ppp1r9b/Magi2/Penk/Camk2n1/Entpd1/Cacna1c/Cnn3/Arrb2/Kalrn/Bnip3	33
CC	GO:0005834	heterotrimeric G-protein complex	9/1585	35/20585	0.00104621	0.0123332	Gna12/Gnas/Gnb4/Gnai2/Gng11/Gna11/Gna15/Gngt2/Gnaz	9
CC	GO:1905360	GTPase complex	9/1585	35/20585	0.00104621	0.0123332	Gna12/Gnas/Gnb4/Gnai2/Gng11/Gna11/Gna15/Gngt2/Gnaz	9
CC	GO:0014069	postsynaptic density	32/1585	234/20585	0.0010855	0.0125549	Smo/Tiam1/Clstn3/Mapt/Arrb1/Fyn/Rtn4/Dbnl/Grin2c/Dlg5/Pdzd2/Sharpin/Axin1/Cdh2/Sema4c/P2ry1/Dvl1/Add1/Add2/Itpr1/Cadm1/Bsn/Syn1/Ppp1r9b/Magi2/Camk2n1/Entpd1/Cacna1c/Cnn3/Arrb2/Kalrn/Bnip3	32
CC	GO:0005769	early endosome	32/1585	235/20585	0.00116606	0.013237	Ocrl/Rac1/Map2k1/Tsg101/Ubxn6/Rab32/Rab21/Vipas39/Fgd2/Ifitm1/Tmem163/Vps16/Cd1d1/Eps15/Vps33b/Anxa2/Trf/P2ry2/Map2k2/Ldlrap1/Phb/Cftr/Inpp5f/Cxcr4/Fam109b/Slc35d3/AI314180/Chmp3/Vps28/Flot1/Slc9a6/Wdfy1	32
CC	GO:0099572	postsynaptic specialization	32/1585	236/20585	0.00125178	0.0139517	Smo/Tiam1/Clstn3/Mapt/Arrb1/Fyn/Rtn4/Dbnl/Grin2c/Dlg5/Pdzd2/Sharpin/Axin1/Cdh2/Sema4c/P2ry1/Dvl1/Add1/Add2/Itpr1/Cadm1/Bsn/Syn1/Ppp1r9b/Magi2/Camk2n1/Entpd1/Cacna1c/Cnn3/Arrb2/Kalrn/Bnip3	32
CC	GO:0042611	MHC protein complex	7/1585	23/20585	0.00129188	0.0141415	H2-DMb2/H2-Q7/H2-Q9/B2m/H2-K1/H2-D1/H2-L	7
CC	GO:0042612	MHC class I protein complex	5/1585	12/20585	0.00134526	0.0144675	H2-Q7/B2m/H2-K1/H2-D1/H2-L	5
CC	GO:0032279	asymmetric synapse	32/1585	238/20585	0.0014398	0.0152172	Smo/Tiam1/Clstn3/Mapt/Arrb1/Fyn/Rtn4/Dbnl/Grin2c/Dlg5/Pdzd2/Sharpin/Axin1/Cdh2/Sema4c/P2ry1/Dvl1/Add1/Add2/Itpr1/Cadm1/Bsn/Syn1/Ppp1r9b/Magi2/Camk2n1/Entpd1/Cacna1c/Cnn3/Arrb2/Kalrn/Bnip3	32
CC	GO:0070069	cytochrome complex	8/1585	31/20585	0.00192581	0.0200088	Cox5a/Uqcrb/Cyc1/Ndufa4/Uqcrc2/Cox6a1/Uqcrq/COX2	8
CC	GO:0042581	specific granule	5/1585	13/20585	0.00204815	0.0209252	Stxbp2/Anxa11/Adam8/Ltf/Camp	5
CC	GO:0055037	recycling endosome	19/1585	121/20585	0.00223732	0.0224833	Vps50/Vipas39/Scamp1/Ehd3/Aatk/Vps16/Slc9a9/Trf/Tubg1/Micall2/Ldlrap1/Slc9a7/Atp11b/Cftr/Inpp5f/Fam109b/Bloc1s2/Slc9a6/Tuba1a	19
CC	GO:0005905	clathrin-coated pit	12/1585	63/20585	0.00279657	0.02765	Ocrl/Bcl2l1/Arrb1/Eps15/Cttn/Trf/Myo6/Epn1/Sh3bp4/Ldlrap1/Inpp5f/Arrb2	12
CC	GO:0030133	transport vesicle	34/1585	269/20585	0.00295217	0.0287251	Cttnbp2/Calm1/Slc2a3/Bcl2l1/Snap47/Chp1/Calm3/Slc17a8/Ddc/Scamp1/Bin1/Snca/Sema4c/Tmem163/Dbi/Ppt1/Pef1/Sytl1/Erp29/Syp/Cadm1/Aph1b/Atp13a2/Syn1/Ldlrap1/Bloc1s5/Stx11/Entpd1/Sipa1/Unc13d/Lyz1/Lyz2/Slc17a7/Sept5	34
CC	GO:0005741	mitochondrial outer membrane	23/1585	162/20585	0.00317876	0.0304465	Phb2/Bcl2l1/Cyb5r3/Akap1/Mief2/Fis1/Rab32/Bnip3l/Tmem173/Slc44a1/Scp2/Mfn2/Armcx1/Aifm1/Letmd1/Nme1/Phb/Tspo/Miga1/Hadhb/Rmdn3/Bnip3/Synj2bp	23
CC	GO:0032587	ruffle membrane	12/1585	65/20585	0.00366181	0.0345337	Rac1/Tiam1/Itgb3/Spata13/Pdxp/Itgb1/Psd4/Myo6/Jcad/Nme1/Ppp1r9b/Plekha1	12
CC	GO:0005719	nuclear euchromatin	7/1585	28/20585	0.00444402	0.0412755	Klf4/Trim28/Ppargc1a/Nr1h4/Hist1h1d/Jun/Trnp1	7
CC	GO:0010008	endosome membrane	24/1585	177/20585	0.00476601	0.0436054	Rac1/Rab23/Tsg101/Vps45/Ubxn6/Rab21/Scamp1/Ehd3/Pmel/Chmp6/Tmem163/Vps16/Lamtor2/Vps33b/Anxa2/Tmem55b/Rnf13/Slc9a7/H2-DMb2/Chmp3/Vps28/Slc9a6/Clec16a/Ncf4	24
CC	GO:0005750	mitochondrial respiratory chain complex III	4/1585	10/20585	0.00504096	0.0447842	Uqcrb/Cyc1/Uqcrc2/Uqcrq	4
CC	GO:0016342	catenin complex	4/1585	10/20585	0.00504096	0.0447842	Cdh1/Jup/Cdh2/Smad7	4
CC	GO:0030175	filopodium	14/1585	85/20585	0.0052317	0.0453872	Itga3/Kitl/Myo1g/Itgb3/Spata13/Cxadr/Itgb1/Itga6/Fscn1/Cib1/Gpm6a/Ppp1r9b/Morn4/Syne2	14
CC	GO:0005838	proteasome regulatory particle	6/1585	22/20585	0.00525691	0.0453872	Psmc3/Psmd4/Psmd2/Psmc5/Psmd1/Psmc4	6
CC	GO:0098858	actin-based cell projection	25/1585	190/20585	0.0059421	0.0499891	Itga3/Kitl/Myo1g/Itgb3/Spata13/Cxadr/Adcy6/Podxl/Itgb1/Itga6/Car2/Fscn1/Cib1/Stard10/Gpm6a/Strc/Myo6/Ppp1r9b/Cftr/Tprn/Morn4/Spn/Syne2/Lyz1/Lyz2	25
CC	GO:0098794	postsynapse	52/1585	473/20585	0.00596399	0.0499891	Grm6/Gabrg1/Smo/Rac1/Tiam1/Clstn3/Pten/Cadps2/Mapt/Akap1/Arrb1/Fyn/Rtn4/Dbnl/Psmc5/Grin2c/Dlg5/Pdzd2/Sharpin/Nectin3/Ache/Axin1/Cdh2/Itgb1/Sema4c/Psma7/P2ry1/Dvl1/Add1/Add2/Itpr1/Rgs10/Cttn/Ophn1/Cadm1/Bsn/Prr7/Epn1/Syn1/Lpar1/Ppp1r9b/Magi2/Fbxo2/Camk2n1/Prr12/Entpd1/Cacna1c/Cnn3/Arrb2/Kalrn/Bnip3/Kctd12	52
CC	GO:1905369	endopeptidase complex	12/1585	69/20585	0.00603457	0.0499891	Psmc3/Rad23a/Psmd4/Psmd2/Ubqln4/Psmc5/Psmd1/Psma7/Alad/Psmc4/AI314180/Htra2	12
MF	GO:0051020	GTPase binding	71/1552	488/20291	1.11601e-07	0.000109592	Ocrl/Rac1/Ranbp3/Tiam1/Eif2b5/Arhgef18/Map2k1/Pex5/Dennd2c/Bcl2l1/Abca1/Cyth4/Atp6ap1/Arhgef25/Slc6a4/Rph3al/Prkch/Rasgrf2/Spata13/Rangap1/Fgd2/Ralbp1/Bin1/Psd4/Tbck/Lamtor2/Bcar3/Stoml2/Sytl1/Mfn2/Arhgef16/Dvl1/Eif2b4/Erc1/Srgap3/Cib1/Sergef/Was/Flna/Arhgap4/Mcf2l/Anxa2/Rasgrp2/Arhgef5/Vav1/Dapk3/Rusc2/Sh3bp4/Micall2/Arhgef4/Atg14/Inf2/Usp6nl/Prex1/Plekhg5/Rgl3/Rabggta/Arhgef10l/Cdc42ep4/Tbc1d22…	71
MF	GO:0031267	small GTPase binding	57/1552	394/20291	2.34971e-06	0.000723352	Ocrl/Rac1/Ranbp3/Tiam1/Arhgef18/Map2k1/Pex5/Dennd2c/Abca1/Atp6ap1/Arhgef25/Slc6a4/Rph3al/Prkch/Rasgrf2/Spata13/Rangap1/Fgd2/Ralbp1/Tbck/Sytl1/Mfn2/Arhgef16/Dvl1/Erc1/Srgap3/Cib1/Sergef/Was/Flna/Arhgap4/Mcf2l/Anxa2/Arhgef5/Vav1/Dapk3/Rusc2/Sh3bp4/Micall2/Arhgef4/Inf2/Usp6nl/Prex1/Plekhg5/Rgl3/Rabggta/Arhgef10l/Cdc42ep4/Tbc1d22b/Sgsm3/Tbc1d10b/Plekhg3/Arhgef33/Unc13d/Kalrn/Rcc1l/Cdc42ep5	57
MF	GO:0050839	cell adhesion molecule binding	63/1552	453/20291	2.71294e-06	0.000723352	Cdh1/Itgb7/Itga3/Jup/Puf60/Abcf3/Cnn2/Cadm3/Epha2/Clic1/Ppfibp1/Ywhab/Rtn4/Dbnl/Itgb3/Ahsa1/Esyt2/Pfkp/Rangap1/Nectin3/Cxadr/Fermt3/Adam8/Cd151/Cct8/Itgb1/Col3a1/Stat1/Fam129b/Itga6/Cd1d1/Chmp5/Eps15/Park7/Arhgef16/Add1/Fscn1/Erc1/Aldoa/Cttn/Flna/L1cam/Thy1/Cadm1/Anxa2/Pkm/Neo1/Myo6/Edil3/F11r/Ctnnal1/Thbs1/H1fx/Epcam/Jaml/Smagp/Cnn3/Capg/Tmod3/Eno1b/Nectin2/Ldha/Gypc	63
MF	GO:0017016	Ras GTPase binding	55/1552	378/20291	2.94644e-06	0.000723352	Ocrl/Rac1/Ranbp3/Tiam1/Arhgef18/Map2k1/Dennd2c/Atp6ap1/Arhgef25/Slc6a4/Rph3al/Prkch/Rasgrf2/Spata13/Rangap1/Fgd2/Ralbp1/Tbck/Sytl1/Mfn2/Arhgef16/Dvl1/Erc1/Srgap3/Cib1/Sergef/Was/Flna/Arhgap4/Mcf2l/Anxa2/Arhgef5/Vav1/Dapk3/Rusc2/Sh3bp4/Micall2/Arhgef4/Inf2/Usp6nl/Prex1/Plekhg5/Rgl3/Rabggta/Arhgef10l/Cdc42ep4/Tbc1d22b/Sgsm3/Tbc1d10b/Plekhg3/Arhgef33/Unc13d/Kalrn/Rcc1l/Cdc42ep5	55
MF	GO:0017048	Rho GTPase binding	28/1552	149/20291	7.69274e-06	0.00148134	Ocrl/Tiam1/Arhgef18/Arhgef25/Rasgrf2/Spata13/Fgd2/Ralbp1/Arhgef16/Dvl1/Srgap3/Was/Flna/Arhgap4/Mcf2l/Arhgef5/Vav1/Dapk3/Arhgef4/Inf2/Prex1/Plekhg5/Arhgef10l/Cdc42ep4/Plekhg3/Arhgef33/Kalrn/Cdc42ep5	28
MF	GO:0043236	laminin binding	11/1552	31/20291	1.02096e-05	0.00148134	Itga3/Bcam/Ache/Itgb1/Itga6/Ecm1/Plekha2/Gpc1/Thbs1/Lgals3/Lgals1	11
MF	GO:0005089	Rho guanyl-nucleotide exchange factor activity	17/1552	69/20291	1.24684e-05	0.00148134	Tiam1/Arhgef18/Arhgef25/Rasgrf2/Spata13/Fgd2/Arhgef16/Mcf2l/Arhgef5/Vav1/Arhgef4/Prex1/Plekhg5/Arhgef10l/Plekhg3/Arhgef33/Kalrn	17
MF	GO:0009055	electron transfer activity	17/1552	69/20291	1.24684e-05	0.00148134	Cox5a/Sdhb/Cox6c/Dld/Glrx5/Uqcrb/Glrx/Cyc1/Xdh/Ndufa4/Acadsb/Aifm1/Cox6a1/Uqcrq/Nqo2/COX2/COX3	17
MF	GO:0050840	extracellular matrix binding	15/1552	56/20291	1.35765e-05	0.00148134	Itga3/Bcam/Itgb3/Ache/Itgb1/Itga6/Ecm1/Plekha2/Adgrg1/Anxa2/Adamts15/Gpc1/Thbs1/Lgals3/Lgals1	15
MF	GO:0016829	lyase activity	30/1552	172/20291	1.71665e-05	0.00168575	Tha1/Echdc1/Hal/Ddc/Adcy5/Adcy6/Glo1/Eci1/Poll/Echs1/Scly/Fh1/Mgst3/Car1/Car2/Alad/Npr2/Park7/Sdsl/Aldoa/Car5b/Pts/Car12/Apmap/Neil2/Ggcx/Eno1b/Hadhb/Mlycd/Hmga1b	30
MF	GO:0045296	cadherin binding	43/1552	301/20291	5.31376e-05	0.00474374	Cdh1/Jup/Puf60/Abcf3/Cnn2/Epha2/Clic1/Ppfibp1/Ywhab/Rtn4/Dbnl/Ahsa1/Esyt2/Pfkp/Rangap1/Cct8/Itgb1/Stat1/Fam129b/Itga6/Chmp5/Eps15/Park7/Arhgef16/Add1/Fscn1/Erc1/Aldoa/Cttn/Flna/Anxa2/Pkm/Neo1/Myo6/F11r/Ctnnal1/H1fx/Epcam/Cnn3/Capg/Tmod3/Eno1b/Ldha	43
MF	GO:0016835	carbon-oxygen lyase activity	16/1552	71/20291	7.20671e-05	0.00585696	Echdc1/Eci1/Poll/Echs1/Fh1/Car1/Car2/Alad/Park7/Car5b/Pts/Car12/Neil2/Eno1b/Hadhb/Hmga1b	16
MF	GO:0015078	hydrogen ion transmembrane transporter activity	19/1552	94/20291	7.75361e-05	0.00585696	Cox5a/Atp5f1/Letm1/Cox6c/Atp5e/Atp6ap1/Uqcrb/Atp5j/Ndufa4/Slc9a9/Atp5h/Slc9a7/Atp6v1g1/Cox6a1/Uqcrq/Slc9a6/COX2/ATP6/COX3	19
MF	GO:0030695	GTPase regulator activity	37/1552	253/20291	0.000105284	0.00738492	Ocrl/Acap1/Ranbp3/Nprl2/Arrb1/Nprl3/Rangap1/Sh3bp1/Ralbp1/Axin1/Tbck/Agfg2/Srgap3/Rabep2/Rgs10/Ophn1/Stard8/Arhgap4/Thy1/Gpsm3/Sh3bp4/Gmip/Arhgap10/Arap2/Rap1gap2/Usp6nl/Arhgap29/Arhgef10l/Arhgap12/Cdc42ep4/Tbc1d22b/Sgsm3/Tbc1d10b/Rgs8/Jun/Sipa1/Cdc42ep5	37
MF	GO:0005096	GTPase activator activity	35/1552	236/20291	0.00012068	0.00790052	Ocrl/Acap1/Ranbp3/Nprl2/Arrb1/Nprl3/Rangap1/Sh3bp1/Ralbp1/Axin1/Tbck/Agfg2/Srgap3/Rabep2/Rgs10/Ophn1/Stard8/Arhgap4/Thy1/Gmip/Arhgap10/Arap2/Rap1gap2/Usp6nl/Arhgap29/Arhgef10l/Arhgap12/Cdc42ep4/Tbc1d22b/Sgsm3/Tbc1d10b/Rgs8/Jun/Sipa1/Cdc42ep5	35
MF	GO:0005085	guanyl-nucleotide exchange factor activity	29/1552	187/20291	0.000205937	0.0126394	Tiam1/Eif2b5/Arhgef18/Dennd2c/Cyth4/Arhgef25/Rasgrf2/Spata13/Fgd2/Psd4/Lamtor2/Bcar3/Arhgef16/Eif2b4/Sergef/Mcf2l/Rasgrp2/Arhgef5/Vav1/Arhgef4/Prex1/Plekhg5/Rgl3/Arhgef10l/Plekhg3/Arhgef33/Kalrn/Rcc1l/Ncf4	29
MF	GO:0043130	ubiquitin binding	14/1552	64/20291	0.000279427	0.0145303	Faf1/Tsg101/Tnfaip3/Otub2/Sharpin/Terf1/Nsfl1c/Rae1/Ubxn2b/Usp5/Cxcr4/D17Wsu92e/Vps28/Faap20	14
MF	GO:0005088	Ras guanyl-nucleotide exchange factor activity	21/1552	120/20291	0.0002858	0.0145303	Tiam1/Arhgef18/Dennd2c/Arhgef25/Rasgrf2/Spata13/Fgd2/Arhgef16/Sergef/Mcf2l/Arhgef5/Vav1/Arhgef4/Prex1/Plekhg5/Rgl3/Arhgef10l/Plekhg3/Arhgef33/Kalrn/Rcc1l	21
MF	GO:0060589	nucleoside-triphosphatase regulator activity	39/1552	285/20291	0.000286314	0.0145303	Ocrl/Acap1/Ranbp3/Nprl2/Arrb1/Nprl3/Ahsa1/Rangap1/Sh3bp1/Ralbp1/Axin1/Tbck/Agfg2/Srgap3/Rabep2/Rgs10/Ophn1/Stard8/Arhgap4/Thy1/Gpsm3/Sh3bp4/Gmip/Arhgap10/Arap2/Rap1gap2/Usp6nl/Arhgap29/Arhgef10l/Arhgap12/Cdc42ep4/Agrn/Tbc1d22b/Sgsm3/Tbc1d10b/Rgs8/Jun/Sipa1/Cdc42ep5	39
MF	GO:0016627	oxidoreductase activity, acting on the CH-CH group of donors	13/1552	57/20291	0.000295932	0.0145303	Sdhb/Acadvl/Cpox/Tm7sf2/Sdhaf4/Acad9/Ptgr1/Acadsb/Dhodh/Dhcr24/Blvrb/Retsat/Ptgr2	13
MF	GO:0001882	nucleoside binding	46/1552	359/20291	0.000393768	0.0161629	Gna12/Mx1/Sept1/Tubb5/Rac1/Rab23/Rala/Sept8/Rab32/Rab21/Nkiras1/Tuba1b/Ehd3/Rab1b/Arl2/Tuba4a/Gnas/Npr2/Ak4/Cda/Mfn2/Polr2b/Rab19/Tuba8/Fkbp4/Gnai2/Nudt16/Gna11/Gna15/Arl4d/Tubg1/Tubb4b/Nme1/Arfrp1/Gnaz/Gbp2b/Arl11/Tubb2b/Urgcp/Hist1h1e/Gimap4/Tubb2a/Tubb3/Gpn1/Sept5/Tuba1a	46
MF	GO:0008047	enzyme activator activity	52/1552	420/20291	0.000394807	0.0161629	Lgals9/Ocrl/Acap1/Daxx/Ranbp3/Map2k1/Rplp1/Nprl2/Clpx/Etaa1/Arrb1/Nprl3/Tom1l1/Fam20a/Ahsa1/Rangap1/Sh3bp1/Ralbp1/Axin1/Dusp19/Tbck/Park7/Agfg2/Srgap3/Ctsc/Rabep2/Rgs10/Ophn1/Stard8/Arhgap4/Thy1/Apoa1/Ltf/Map2k2/Gmip/Arhgap10/Arap2/Rap1gap2/Usp6nl/Arhgap29/Arhgef10l/Arhgap12/Cdc42ep4/Tbc1d22b/Sgsm3/Tbc1d10b/Rgs8/Wfdc21/Jun/Sipa1/Cdc42ep5/Ncf4	52
MF	GO:0032549	ribonucleoside binding	45/1552	349/20291	0.000394829	0.0161629	Gna12/Mx1/Sept1/Tubb5/Rac1/Rab23/Rala/Sept8/Rab32/Rab21/Nkiras1/Tuba1b/Ehd3/Rab1b/Arl2/Tuba4a/Gnas/Npr2/Ak4/Mfn2/Polr2b/Rab19/Tuba8/Fkbp4/Gnai2/Nudt16/Gna11/Gna15/Arl4d/Tubg1/Tubb4b/Nme1/Arfrp1/Gnaz/Gbp2b/Arl11/Tubb2b/Urgcp/Hist1h1e/Gimap4/Tubb2a/Tubb3/Gpn1/Sept5/Tuba1a	45
MF	GO:0005525	GTP binding	44/1552	339/20291	0.000395019	0.0161629	Gna12/Mx1/Sept1/Tubb5/Rac1/Rab23/Rala/Sept8/Rab32/Rab21/Nkiras1/Tuba1b/Ehd3/Rab1b/Arl2/Tuba4a/Gnas/Npr2/Ak4/Mfn2/Rab19/Tuba8/Fkbp4/Gnai2/Nudt16/Gna11/Gna15/Arl4d/Tubg1/Tubb4b/Nme1/Arfrp1/Gnaz/Gbp2b/Arl11/Tubb2b/Urgcp/Hist1h1e/Gimap4/Tubb2a/Tubb3/Gpn1/Sept5/Tuba1a	44
MF	GO:0000287	magnesium ion binding	28/1552	186/20291	0.000431633	0.0168672	Stk38l/Rps6ka1/Pten/Prpsap1/Dyrk3/Eya2/Ppa1/Ephx2/Pdxp/Mapk12/Rps6ka4/Clybl/Snca/Nek6/Tesc/Nt5c3/Wee1/Nudt7/Mast3/Pkm/Nudt16/Pdxk/Mast4/Nme1/Pgp/Nudt18/Irak4/Ppm1b	28
MF	GO:0016836	hydro-lyase activity	12/1552	52/20291	0.000446587	0.0168672	Echdc1/Eci1/Echs1/Fh1/Car1/Car2/Alad/Park7/Car5b/Car12/Eno1b/Hadhb	12
MF	GO:0032550	purine ribonucleoside binding	44/1552	344/20291	0.000540591	0.0190344	Gna12/Mx1/Sept1/Tubb5/Rac1/Rab23/Rala/Sept8/Rab32/Rab21/Nkiras1/Tuba1b/Ehd3/Rab1b/Arl2/Tuba4a/Gnas/Npr2/Ak4/Mfn2/Rab19/Tuba8/Fkbp4/Gnai2/Nudt16/Gna11/Gna15/Arl4d/Tubg1/Tubb4b/Nme1/Arfrp1/Gnaz/Gbp2b/Arl11/Tubb2b/Urgcp/Hist1h1e/Gimap4/Tubb2a/Tubb3/Gpn1/Sept5/Tuba1a	44
MF	GO:0030676	Rac guanyl-nucleotide exchange factor activity	6/1552	15/20291	0.000542733	0.0190344	Tiam1/Spata13/Vav1/Arhgef4/Prex1/Kalrn	6
MF	GO:0042277	peptide binding	38/1552	285/20291	0.000567812	0.0192273	Kpna6/Pex5/Crip1/Fnta/Itgb3/Srp68/Nfkbia/2010111I01Rik/Clu/Cma1/Ppic/Hsd17b10/Itgb1/Tlr2/Cd1d1/Npr2/Tm2d1/Itm2a/Apoa1/C2cd2l/Ppp3r1/Dhcr24/Dpp4/Ldlrap1/Nlrp6/Bace2/Fbxo2/Nr1h4/Ldlrad3/Cd14/H2-T24/Gsta2/H2-Q7/H2-Q9/H2-K1/Tubb3/H2-D1/H2-L	38
MF	GO:0048365	Rac GTPase binding	13/1552	61/20291	0.000596064	0.0195112	Ocrl/Tiam1/Spata13/Ralbp1/Dvl1/Srgap3/Was/Flna/Arhgap4/Vav1/Arhgef4/Prex1/Kalrn	13
MF	GO:0005200	structural constituent of cytoskeleton	14/1552	69/20291	0.000630106	0.0199601	Tubb5/Sptb/Tuba1b/Myom1/Tuba4a/Vim/Tuba8/Tubgcp5/Tubg1/Tubb4b/Tubb2b/Tubb2a/Tubb3/Tuba1a	14
MF	GO:0001883	purine nucleoside binding	44/1552	348/20291	0.000689601	0.0211621	Gna12/Mx1/Sept1/Tubb5/Rac1/Rab23/Rala/Sept8/Rab32/Rab21/Nkiras1/Tuba1b/Ehd3/Rab1b/Arl2/Tuba4a/Gnas/Npr2/Ak4/Mfn2/Rab19/Tuba8/Fkbp4/Gnai2/Nudt16/Gna11/Gna15/Arl4d/Tubg1/Tubb4b/Nme1/Arfrp1/Gnaz/Gbp2b/Arl11/Tubb2b/Urgcp/Hist1h1e/Gimap4/Tubb2a/Tubb3/Gpn1/Sept5/Tuba1a	44
MF	GO:0033218	amide binding	41/1552	319/20291	0.000745224	0.0221761	Kpna6/Phb2/Pex5/Crip1/Fnta/Dld/Itgb3/Srp68/Nfkbia/2010111I01Rik/Clu/Cma1/Ppic/Hsd17b10/Itgb1/Tlr2/Cd1d1/Npr2/Tm2d1/Itm2a/Apoa1/C2cd2l/Ppp3r1/Dhcr24/Dpp4/Ldlrap1/Nlrp6/Bace2/Fbxo2/Nqo2/Nr1h4/Ldlrad3/Cd14/H2-T24/Gsta2/H2-Q7/H2-Q9/H2-K1/Tubb3/H2-D1/H2-L	41
MF	GO:0032561	guanyl ribonucleotide binding	45/1552	360/20291	0.000768732	0.0222028	Gna12/Mx1/Sept1/Tubb5/Rac1/Rab23/Rala/Sept8/Rab32/Rab21/Nkiras1/Tuba1b/Ehd3/Tmem173/Rab1b/Arl2/Tuba4a/Gnas/Npr2/Ak4/Mfn2/Rab19/Tuba8/Fkbp4/Gnai2/Nudt16/Gna11/Gna15/Arl4d/Tubg1/Tubb4b/Nme1/Arfrp1/Gnaz/Gbp2b/Arl11/Tubb2b/Urgcp/Hist1h1e/Gimap4/Tubb2a/Tubb3/Gpn1/Sept5/Tuba1a	45
MF	GO:0042608	T cell receptor binding	6/1552	16/20291	0.000812406	0.0222258	Fyn/Cd1d1/Add1/H2-Q7/H2-K1/H2-D1	6
MF	GO:0019001	guanyl nucleotide binding	45/1552	361/20291	0.000814795	0.0222258	Gna12/Mx1/Sept1/Tubb5/Rac1/Rab23/Rala/Sept8/Rab32/Rab21/Nkiras1/Tuba1b/Ehd3/Tmem173/Rab1b/Arl2/Tuba4a/Gnas/Npr2/Ak4/Mfn2/Rab19/Tuba8/Fkbp4/Gnai2/Nudt16/Gna11/Gna15/Arl4d/Tubg1/Tubb4b/Nme1/Arfrp1/Gnaz/Gbp2b/Arl11/Tubb2b/Urgcp/Hist1h1e/Gimap4/Tubb2a/Tubb3/Gpn1/Sept5/Tuba1a	45
MF	GO:0003954	NADH dehydrogenase activity	8/1552	29/20291	0.00115167	0.0298948	Narf/Narfl/Ndufa2/Ndufs7/Ndufa5/Ndufb7/Ndufa13/ND4L	8
MF	GO:0016614	oxidoreductase activity, acting on CH-OH group of donors	22/1552	142/20291	0.00115682	0.0298948	Impdh1/Kdsr/Hsd11b1/Mdh1/Cbr3/Xdh/Hsd17b10/Rdh10/Hadh/Ptgr1/Akr7a5/Nsdhl/Dhrs11/Dhcr24/Hsd3b7/Bdh1/Gpd1l/Hadhb/Ldha/Dhrs3/Ptgr2/Cyp4a12b	22
MF	GO:0016616	oxidoreductase activity, acting on the CH-OH group of donors, NAD or NADP as acceptor	20/1552	126/20291	0.00140407	0.0340344	Impdh1/Kdsr/Hsd11b1/Mdh1/Cbr3/Hsd17b10/Rdh10/Hadh/Ptgr1/Akr7a5/Nsdhl/Dhrs11/Hsd3b7/Bdh1/Gpd1l/Hadhb/Ldha/Dhrs3/Ptgr2/Cyp4a12b	20
MF	GO:0044325	ion channel binding	20/1552	126/20291	0.00140407	0.0340344	Calm1/Yes1/Arrb1/Calm3/Fyn/Grina/Fhl1/Cib1/Flna/Trpc1/Fkbp1a/Kcne3/Epn1/Ppp1r9b/Tspo/Agrn/S100a10/Gpd1l/Cacna1c/Trappc2	20
MF	GO:0032182	ubiquitin-like protein binding	15/1552	83/20291	0.00144138	0.0340344	Daxx/Faf1/Tsg101/Tnfaip3/Otub2/Sharpin/Terf1/Nsfl1c/Rae1/Ubxn2b/Usp5/Cxcr4/D17Wsu92e/Vps28/Faap20	15
MF	GO:0005543	phospholipid binding	44/1552	361/20291	0.00145565	0.0340344	Tiam1/Axl/Myo1g/Sap30l/Rph3al/Esyt2/Anxa11/Pla2g7/Fgd2/Pitpnm1/Snca/Plekhb2/Nsfl1c/Stoml2/Sytl1/Itpr1/Plekha5/Ophn1/Mcf2l/F10/Plekha2/Thy1/Apoa1/C2cd2l/Anxa2/Inppl1/Atp13a2/Ldlrap1/Osbpl5/Arap2/Lpar1/Prex1/Thbs1/Plekha1/Itpr3/Aida/Cavin2/Bdh1/Chmp3/Snx32/Ptafr/Ncf4/Sept5/Wdfy1	44
MF	GO:0031683	G-protein beta/gamma-subunit complex binding	7/1552	24/20291	0.00163897	0.0374294	Gna12/Gnas/Cetn2/Gnai2/Gna11/Gna15/Gnaz	7
MF	GO:0016791	phosphatase activity	33/1552	253/20291	0.00182503	0.0407314	Ocrl/Map2k1/Pten/Eya2/Nt5c/Ephx2/Pdxp/Dusp1/Ptpn18/Ppm1f/Dusp19/Ptpra/Ppm1l/Ppm1g/Nt5c3/Dusp4/Nt5e/Cdc25a/Nudt16/Inppl1/Ppp3r1/Mtmr3/Tmem55b/Ptpn3/Dusp10/Inpp5f/Pgp/Ppm1e/Plpp2/Epm2a/Ppm1b/Cpped1/Fbp1	33
MF	GO:0051537	2 iron, 2 sulfur cluster binding	7/1552	25/20291	0.00212775	0.0457087	Sdhb/Cmah/Glrx5/Xdh/Iscu/Ciapin1/Cisd3	7
MF	GO:0042578	phosphoric ester hydrolase activity	41/1552	337/20291	0.00214114	0.0457087	Ocrl/Map2k1/Pten/Eya2/Nt5c/Ephx2/Pdxp/Dusp1/Pde8a/Ptpn18/Ppm1f/Dusp19/Ptpra/Gnas/Ppm1l/Ppm1g/Nt5c3/Hddc3/Dusp4/Pde4a/Nt5e/Cdc25a/Nudt16/Inppl1/Ppp3r1/Mtmr3/Gna11/Tmem55b/Smpd1/Enpp1/Ptpn3/Dusp10/Pde3a/Inpp5f/Pgp/Ppm1e/Plpp2/Epm2a/Ppm1b/Cpped1/Fbp1	41

## Sheet: (D) IgE, down-regulated
Category	ID	Description	GeneRatio	BgRatio	pvalue	padj	geneID	Count
BP	GO:0030335	positive regulation of cell migration	84/1896	458/20349	1.08639e-09	4.0327e-06	Acvr1b/Adora3/Sox9/Il4/Insr/Tek/Met/Csf1/Sash1/Cd274/Crk/Rab5a/Igf1/Mdm2/Xbp1/Cbll1/Hif1a/Gpld1/Gcnt2/Edn1/Sema4d/Fgf10/Plau/Capn7/Dab2/Nckap1l/Vegfa/Hbegf/Pdgfrb/Csf1r/Jak2/Ccr1/Nrp1/Ptp4a1/Lamc2/Hspa5/Itga4/Itgav/Bmp2/Il1b/F3/Sdcbp/Glipr2/Plpp3/Pdpn/Hgf/Gpnmb/Nox4/Hdac6/Fgfr1/Ednra/Pgr/Ctsh/Ptgs2/Clasp2/Itga2b/Arhgap5/Ccl12/Fgf2/Serpine1/Atp8a1/Ptger4/C3ar1/Lyn/Prkce/S1pr1/Foxc2/Ccr2/C5ar1/Prkc…	84
BP	GO:0002683	negative regulation of immune system process	79/1896	423/20349	1.44283e-09	4.0327e-06	Sox9/Il4/Il7r/Hmox1/Htra1/Twist2/Mertk/H2-M3/Cd274/Pdcd1lg2/Crk/Igf1/Peli1/Meis1/Adora2a/Bcl6/Cblb/Gcsam/Dlg1/Samsn1/Tmem176a/Twsg1/Tmem178/Adcyap1/H2-Oa/Tap2/Riok3/Anxa1/Lpxn/Fas/Rabgef1/Ccr1/Il1rl1/Cdc73/March7/Pag1/Ptpn22/Bcl10/N4bp2l2/Gpnmb/Clec2i/Il4ra/Trim30a/Tsc22d3/Slit2/Cnot7/Casp3/Ubash3b/Trib1/Cd59a/Foxj1/Ccl12/Cd276/C1qc/Socs5/Bank1/Cd84/Prdm16/Nploc4/Ptger4/Rc3h1/Mul1/H2-Ob/Lyn/Cd24a…	79
BP	GO:0006979	response to oxidative stress	72/1896	375/20349	2.26279e-09	4.21634e-06	Ngfr/Cd36/Apoe/Nqo1/Hmox1/Met/Etv5/Crk/Gpx3/Kdm6b/Sirt1/Txnrd1/Xbp1/Fut8/Hif1a/Mtr/Fancc/Dapk1/Mctp1/Dhfr/Rcan1/Impact/Txnl1/Anxa1/Jak2/Rela/P4hb/Pycr1/Als2/Cflar/Cln8/Nr4a2/Traf2/Itgav/Cat/Ect2/Kpna4/Trp53inp1/Plk3/Hdac1/Hgf/Mtf1/Sesn2/Nos3/Atg7/Stk26/Hdac6/Rbpms/Casp3/Trpc6/Sesn3/Ptgs2/Srxn1/Oser1/Gch1/Txnip/Mcl1/Tlr4/Ncoa7/Cpeb2/Slc25a24/Atf4/Ppp1r15b/Ptgs1/Bag5/Prkca/Adnp2/Rhob/Slc8a1/ND1/COX…	72
BP	GO:0002237	response to molecule of bacterial origin	55/1896	260/20349	5.3715e-09	6.65703e-06	Ngfr/Cd36/Sash1/H2-M3/Il12rb2/Peli1/Xbp1/Cd180/Trem2/Eif2ak2/Tap2/Fas/Jak2/Rela/Casp1/Slc11a1/Tnfrsf11a/Cdc73/Ncf2/Mrc1/Itgav/Traf6/Il1b/Ptpn22/Gbp2/Tnfrsf1b/Tnfrsf9/Nos3/Ednra/Plscr1/Ptgs2/Trib1/Nlrp3/Zcchc11/Ccl12/Serpine1/Gch1/Cd84/Tlr4/Ptger4/Ripk2/Lyn/Tlr1/Prkce/Ticam1/Cd24a/C5ar1/Prkca/Cited1/Cebpb/Cxcl2/Tnip2/Irak2/Cd300lb/Tnfrsf11b	55
BP	GO:0051272	positive regulation of cellular component movement	86/1896	490/20349	6.17465e-09	6.65703e-06	Acvr1b/Adora3/Sox9/Il4/Insr/Tek/Met/Csf1/Sash1/Cd274/Crk/Rab5a/Igf1/Mdm2/Xbp1/Cbll1/Hif1a/Gpld1/Gcnt2/Edn1/Sema4d/Fgf10/Plau/Capn7/Dab2/Nckap1l/Bcl6/Vegfa/Hbegf/Pdgfrb/Csf1r/Jak2/Ccr1/Nrp1/Ptp4a1/Lamc2/Hspa5/Itga4/Itgav/Bmp2/Il1b/F3/Sdcbp/Glipr2/Plpp3/Pdpn/Stmn1/Hgf/Gpnmb/Nox4/Hdac6/Fgfr1/Ednra/Pgr/Ctsh/Ptgs2/Clasp2/Itga2b/Arhgap5/Ccl12/Fgf2/Serpine1/Atp8a1/Ptger4/C3ar1/Lyn/Prkce/S1pr1/Foxc2/Ccr2…	86
BP	GO:2000147	positive regulation of cell motility	84/1896	476/20349	7.14529e-09	6.65703e-06	Acvr1b/Adora3/Sox9/Il4/Insr/Tek/Met/Csf1/Sash1/Cd274/Crk/Rab5a/Igf1/Mdm2/Xbp1/Cbll1/Hif1a/Gpld1/Gcnt2/Edn1/Sema4d/Fgf10/Plau/Capn7/Dab2/Nckap1l/Vegfa/Hbegf/Pdgfrb/Csf1r/Jak2/Ccr1/Nrp1/Ptp4a1/Lamc2/Hspa5/Itga4/Itgav/Bmp2/Il1b/F3/Sdcbp/Glipr2/Plpp3/Pdpn/Hgf/Gpnmb/Nox4/Hdac6/Fgfr1/Ednra/Pgr/Ctsh/Ptgs2/Clasp2/Itga2b/Arhgap5/Ccl12/Fgf2/Serpine1/Atp8a1/Ptger4/C3ar1/Lyn/Prkce/S1pr1/Foxc2/Ccr2/C5ar1/Prkc…	84
BP	GO:0001819	positive regulation of cytokine production	72/1896	390/20349	1.2668e-08	1.01163e-05	Il4/Cd36/Tek/Mcoln2/Cybb/Lpl/H2-M3/Cd274/Brca1/Il12rb2/Peli1/Rel/Xbp1/Rsad2/Hif1a/Il1rap/Clec4n/Eif2ak2/Adcyap1/Riok3/Csf1r/Anxa1/Jak2/Rela/Ddit3/Casp1/Il1rl1/Slc11a1/Traf2/Traf6/Il1b/Ptpn22/Nras/Bcl10/Hdac1/Hgf/Il4ra/Rora/Ptgs2/Nlrp3/Casp4/Zcchc11/Cd276/Card11/Serpine1/Cd84/Sema7a/Tlr4/Nploc4/Ptger4/Tlr8/C3ar1/Ripk2/Ankrd42/Nop53/Mbp/Atf4/Cd300c2/Tlr1/Ticam1/Ccr2/C5ar1/Nlrp10/Mmp12/Cebpg/Cebpb/N…	72
BP	GO:0045862	positive regulation of proteolysis	59/1896	297/20349	1.75083e-08	1.22339e-05	Ngfr/Ddx3x/Hpn/Bbc3/Apoe/Hspa8/Lonrf3/Perp/Sirt1/Mdm2/Fbxw11/Xbp1/Trib2/Gpld1/Dapk1/Dab2/Rnf19a/Robo1/Pmaip1/Fas/Jak2/Mgea5/Arih1/Casp12/Casp1/Bcl2l11/Il1b/F3/Bcl10/Vcp/Tnfrsf1b/Plk3/Rnf19b/Rchy1/Atg7/Dlc1/Herpud1/Ctsh/Trib1/Cck/Nlrp3/Trib3/Snx33/Rnf125/Socs5/Bbs7/Acer2/Smurf1/Picalm/Lonrf1/Ripk2/Mul1/Nop53/Mbp/Lyn/Socs4/Tmem67/Sox7/Arih2	59
BP	GO:0009611	response to wounding	77/1896	435/20349	2.63962e-08	1.6395e-05	Ngfr/Ifrd1/Vwf/Cd36/Apoe/Large1/Slc1a3/Hmox1/Cav1/Vav2/Mertk/Hps5/Srf/Srsf6/Crk/Ndel1/Igf1/Plek/Xbp1/Sdc1/Gna13/Hif1a/Srsf5/Mtr/Hmgcr/F2rl2/Dhfr/Fgf10/Plau/Lcp1/Scara5/Tnfrsf12a/Lbh/Hbegf/Anxa1/Jak2/Cflar/Tmeff2/Slc11a1/Stxbp1/Tfpi/Procr/Pik3ca/Anxa5/Slc7a11/F3/Pdpn/Tec/Actb/Adipor2/Cd9/Xylt1/F8/Casp3/Ubash3b/Clasp2/Itga2b/Rap2b/Fgf2/Serpine1/Tlr4/F13a1/Ptger4/Lyn/Prkce/Zfp36l2/Foxc2/Myof/Ccr2/Mm…	77
BP	GO:0071216	cellular response to biotic stimulus	40/1896	170/20349	3.04367e-08	1.70141e-05	Cd36/Sash1/Xbp1/Atg10/Cd180/Trem2/Jak2/Rela/Ddit3/Casp1/Cdc73/Mrc1/Hspa5/Traf6/Il1b/Ptpn22/Gbp2/Tnfrsf1b/Nos3/Plscr1/Trib1/Nlrp3/Zcchc11/Ccl12/Serpine1/Gch1/Cd84/Txnip/Tlr4/Ripk2/Lyn/Tlr1/Prkce/Ppp1r15b/Ticam1/Prkca/Cebpb/Tnip2/Irak2/Cd300lb	40
BP	GO:0002694	regulation of leukocyte activation	80/1896	462/20349	3.823e-08	1.94278e-05	Itgb2/Adora3/Il4/Il7r/Hmox1/Cav1/Mertk/H2-M3/Cd274/Pdcd1lg2/Igf1/Peli1/Adora2a/Xbp1/Fgf10/Nckap1l/Bcl6/Cblb/Dlg1/Samsn1/Cdkn1a/Il15ra/Twsg1/Zeb1/H2-Oa/Anxa1/Fas/Rabgef1/Rnf41/Il1rl1/Stxbp1/March7/Traf6/Il1b/Pag1/Ptpn22/Bcl10/Exosc3/Gpnmb/Clec2i/Blm/Il4ra/Slc7a2/Casp3/Rora/Plscr1/Mlh1/Nlrp3/Zbtb1/Egr3/Foxj1/Cd276/Card11/Socs5/H2-DMa/Bank1/Socs1/Cd84/Slamf7/Tlr4/Adk/Rc3h1/Ripk2/Lyn/Zfp36l2/Ticam1/C…	80
BP	GO:0042060	wound healing	65/1896	351/20349	5.67855e-08	2.4501e-05	Ifrd1/Vwf/Cd36/Apoe/Large1/Hmox1/Cav1/Vav2/Mertk/Hps5/Srf/Srsf6/Crk/Igf1/Plek/Xbp1/Sdc1/Gna13/Hif1a/Hmgcr/F2rl2/Fgf10/Plau/Scara5/Tnfrsf12a/Lbh/Hbegf/Anxa1/Cflar/Tmeff2/Slc11a1/Stxbp1/Tfpi/Procr/Pik3ca/Anxa5/Slc7a11/F3/Pdpn/Tec/Actb/Adipor2/Cd9/F8/Ubash3b/Clasp2/Itga2b/Rap2b/Fgf2/Serpine1/Tlr4/F13a1/Ptger4/Lyn/Prkce/Foxc2/Myof/Ccr2/Mmp12/Prkca/Prkg1/Arhgap35/Serpinb2/Actg1/Hmgb1	65
BP	GO:0031663	lipopolysaccharide-mediated signaling pathway	18/1896	46/20349	5.6979e-08	2.4501e-05	Sash1/Cd180/Trem2/Traf6/Il1b/Ptpn22/Nos3/Trib1/Zcchc11/Ccl12/Cd84/Tlr4/Ripk2/Lyn/Prkce/Ticam1/Prkca/Irak2	18
BP	GO:0043281	regulation of cysteine-type endopeptidase activity involved in apoptotic process	43/1896	197/20349	9.57308e-08	3.71509e-05	Ngfr/Ddx3x/Bbc3/Igf1/Sirt1/Adora2a/Mdm2/Dapk1/Robo1/Nr4a1/Vegfa/0610009O20Rik/Pmaip1/Fas/Jak2/Casp12/Casp1/Cflar/Bcl2l11/F3/Bcl10/Epha7/Vcp/Tnfrsf1b/Hgf/Dnajb6/Rnf34/Dlc1/Herpud1/Ptgs2/Cck/Nlrp3/Fnip1/Siah2/Acer2/Mul1/Plaur/Sfn/Sox7/Naip5/Naip6/Naip7/Naip2	43
BP	GO:0016049	cell growth	82/1896	488/20349	9.96894e-08	3.71509e-05	Acvr1b/Sox9/Sema4f/Ddx3x/Hpn/Ifrd1/Bbc3/Apoe/Il7r/Ppan/Crabp2/Htra1/Sertad1/Srf/Crk/Ndel1/Igf1/Sirt1/Llph/Pttg1/Xbp1/Edn1/Sema4d/Extl3/Dab2/Bcl6/Cdkn1a/Tnfrsf12a/Vegfa/Pot1b/Impact/Hbegf/Nrp1/Nrp2/Raph1/Cdc73/Plxna2/Itgav/Adam15/Sdcbp/Epha7/Sesn2/Slc25a33/Htra3/Apbb2/Plxna4/Sec61a1/Adipor2/Usp9x/Hdac6/Plxnb3/Slit2/Rrad/Rpl4/Ip6k2/Clasp2/Prdm4/Fstl4/Socs5/Mex3c/Sema7a/Smurf1/Lefty1/Nrn1/Naif1/Osgi…	82
BP	GO:0032496	response to lipopolysaccharide	49/1896	241/20349	1.32264e-07	4.4583e-05	Ngfr/Cd36/Sash1/Il12rb2/Peli1/Xbp1/Cd180/Trem2/Eif2ak2/Fas/Jak2/Rela/Casp1/Slc11a1/Tnfrsf11a/Cdc73/Ncf2/Mrc1/Traf6/Il1b/Ptpn22/Gbp2/Tnfrsf1b/Tnfrsf9/Nos3/Ednra/Plscr1/Ptgs2/Trib1/Nlrp3/Zcchc11/Ccl12/Serpine1/Gch1/Cd84/Tlr4/Ptger4/Ripk2/Lyn/Prkce/Ticam1/Prkca/Cited1/Cebpb/Cxcl2/Tnip2/Irak2/Cd300lb/Tnfrsf11b	49
BP	GO:0071396	cellular response to lipid	76/1896	444/20349	1.35583e-07	4.4583e-05	Sox9/Cd36/Sash1/Rxrg/Brca1/Cry1/Igf1/Sirt1/Xbp1/Ddx5/Per1/Gpld1/Cd180/Dab2/Nr4a1/Trem2/Lbh/Anxa1/Jak2/Kat5/Rela/Ube3a/Casp1/Cdc73/Mrc1/Nr4a2/Traf6/Il1b/Ptpn22/Gbp2/Brinp1/Prkaa2/Tnfrsf1b/Hdac1/Nos3/Rnf4/Spp1/Lrp6/Eif4ebp1/Pgr/Rora/Plscr1/Trib1/Nlrp3/Klf9/Zcchc11/Ccl12/Serpine1/Gch1/Cd84/Tlr4/Ptger4/Lats1/Phc1/Ramp3/Ripk2/Inhba/Lyn/Prkce/Zfp36l2/Ticam1/Nrip1/Prkca/Taf7/Epha3/Kdm3a/Adnp2/Cebpb/Gnai…	76
BP	GO:0043254	regulation of protein complex assembly	67/1896	375/20349	1.46363e-07	4.49286e-05	Ddx3x/Bbc3/Cd36/Apoe/Hck/Crbn/Cav1/Met/Srf/Eps8/Lamp2/Hey2/Plek/Trappc12/Slf1/Iqgap2/Jmy/Lcp1/Sub1/Twf1/Nckap1l/Dlg1/Vegfa/Eif2ak2/Riok3/Impact/Spire1/Ldlrad4/Fas/Fosl1/Abi2/Stxbp1/Bcl2l11/Vcp/Stmn1/Ctnnbip1/Rnf4/Clec2i/Fchsd2/Trim30a/Hdac6/Eif4ebp1/Slit2/Kif9/Cck/Clasp2/Vps18/Fnip1/Cdc42ep3/Fchsd1/Vill/Lefty1/Tlr4/Ptger4/Lats1/Nop53/Zfp451/Arf6/Prkce/Stxbp6/Foxc2/Cd24a/Sorl1/Rictor/Ide/Mpp7/Gmfb	67
BP	GO:0050778	positive regulation of immune response	80/1896	477/20349	1.54608e-07	4.49286e-05	Itgb2/Adora3/Il4/Cfp/Cd36/Tek/Cav1/Hspa8/Fcgr1/H2-M3/Sirt1/Peli1/Itk/Xbp1/Rsad2/Gpld1/Cd180/Nckap1l/Cblb/Gcsam/Tap2/Riok3/Anxa1/Lpxn/Rela/Rabgef1/Slc11a1/Stxbp1/Traf2/Traf6/Ptpn22/Nras/Bcl10/Exosc3/Tec/Clec2i/Il4ra/Trim30a/Usp9x/Plscr1/Mlh1/Cd59a/Nlrp3/Zbtb1/Tlr13/Colec12/C1qc/C1qb/Socs5/H2-DMa/Sema7a/Tlr4/Nploc4/Rc3h1/Pvr/Tlr8/C3ar1/Ripk2/Nop53/Lyn/Arf6/Tlr1/Prkce/Ticam1/Cd24a/Cd300lf/Hexim1/Ccr…	80
BP	GO:0071222	cellular response to lipopolysaccharide	34/1896	141/20349	1.72576e-07	4.49286e-05	Cd36/Sash1/Xbp1/Cd180/Trem2/Jak2/Rela/Casp1/Cdc73/Mrc1/Traf6/Il1b/Ptpn22/Gbp2/Tnfrsf1b/Nos3/Plscr1/Trib1/Nlrp3/Zcchc11/Ccl12/Serpine1/Gch1/Cd84/Tlr4/Ripk2/Lyn/Prkce/Ticam1/Prkca/Cebpb/Tnip2/Irak2/Cd300lb	34
BP	GO:0048661	positive regulation of smooth muscle cell proliferation	26/1896	92/20349	1.72795e-07	4.49286e-05	Hmox1/Rab5a/Igf1/Mdm2/Nampt/Ern1/Hif1a/Edn1/Hmgcr/Vegfa/Hbegf/Pdgfrb/Jak2/Traf6/Pik3ca/Orc1/Ptgs2/Abcc4/Fgf2/Tgm2/Rbpj/C3ar1/S1pr1/Prkca/Camk2d/Calcrl	26
BP	GO:0070371	ERK1 and ERK2 cascade	56/1896	294/20349	1.76821e-07	4.49286e-05	Sox9/Cd36/Tek/Cav1/Ankrd26/Cnksr3/Igf1/Xbp1/Dnajc27/Gcnt2/Hmgcr/Fgf10/Dab2/Dlg1/Vegfa/Trem2/Nrxn1/Adcyap1/Pdgfrb/Csf1r/Ccr1/Nrp1/Cflar/Tnfrsf11a/Atf3/Itgav/Bmp2/Il1b/Ptpn1/Ptpn22/Epha7/Glipr2/Errfi1/Gpnmb/Nox4/Ednra/Ctsh/Ccl12/Ccr3/Spry1/Fgf2/Sema7a/Tlr4/Ptger4/Ramp3/Ripk2/Dstyk/Lyn/Dmd/Zfp36l2/C5ar1/Prkca/Camk2d/Ffar4/Hmgb1/C5ar2	56
BP	GO:0001933	negative regulation of protein phosphorylation	70/1896	402/20349	2.15711e-07	5.10334e-05	Apoe/Prkar2b/Insr/Cav1/Ankrd26/Met/Cnksr3/Igf1/Sirt1/Adora2a/Xbp1/Ggnbp2/Per1/Sema4d/Hmgcr/Pbk/Dab2/Cblb/Dlg1/Samsn1/Cdkn1a/Impact/Ldlrad4/Lrp5/Rabgef1/Atf3/Hipk3/Il1b/Ptpn1/Ptpn22/Fktn/Plpp3/Hgf/Errfi1/Lrp6/Dusp16/Slit2/Casp3/Ubash3b/Trib1/Trib3/Socs5/Spry1/Spred3/Dusp8/Socs1/Tlr4/Lats1/Zbed3/Lyn/Dmd/Spred2/Ppp1r15b/Cdc42se1/Ctdspl/Flrt2/Socs4/Hexim1/Sorl1/Smcr8/Prkca/Taf7/Flrt3/Lrtm2/Socs6/Fabp…	70
BP	GO:0051249	regulation of lymphocyte activation	68/1896	387/20349	2.26507e-07	5.10334e-05	Il4/Il7r/Cav1/Mertk/H2-M3/Cd274/Pdcd1lg2/Igf1/Peli1/Adora2a/Xbp1/Fgf10/Nckap1l/Bcl6/Cblb/Dlg1/Samsn1/Cdkn1a/Il15ra/Twsg1/Zeb1/H2-Oa/Anxa1/Fas/Rnf41/March7/Traf6/Il1b/Pag1/Ptpn22/Bcl10/Exosc3/Gpnmb/Clec2i/Blm/Il4ra/Casp3/Mlh1/Nlrp3/Zbtb1/Egr3/Foxj1/Cd276/Card11/Socs5/H2-DMa/Bank1/Socs1/Slamf7/Tlr4/Adk/Rc3h1/Ripk2/Lyn/Zfp36l2/Ticam1/Cd24a/Ccr2/Socs6/Cebpb/Nsd2/Nfam1/Tnip2/Atp11c/Cd59b/Il1rl2/Lst1/U…	68
BP	GO:0034599	cellular response to oxidative stress	48/1896	238/20349	2.28235e-07	5.10334e-05	Ngfr/Cd36/Hmox1/Met/Etv5/Crk/Kdm6b/Sirt1/Xbp1/Fut8/Hif1a/Mtr/Fancc/Dapk1/Dhfr/Impact/Txnl1/Anxa1/Jak2/Rela/P4hb/Pycr1/Cflar/Nr4a2/Traf2/Ect2/Trp53inp1/Hdac1/Hgf/Sesn2/Nos3/Atg7/Stk26/Hdac6/Trpc6/Srxn1/Oser1/Gch1/Mcl1/Tlr4/Ncoa7/Cpeb2/Slc25a24/Atf4/Bag5/Adnp2/Rhob/Slc8a1	48
BP	GO:0071219	cellular response to molecule of bacterial origin	35/1896	150/20349	2.6995e-07	5.80392e-05	Cd36/Sash1/Xbp1/Cd180/Trem2/Jak2/Rela/Casp1/Cdc73/Mrc1/Traf6/Il1b/Ptpn22/Gbp2/Tnfrsf1b/Nos3/Plscr1/Trib1/Nlrp3/Zcchc11/Ccl12/Serpine1/Gch1/Cd84/Tlr4/Ripk2/Lyn/Tlr1/Prkce/Ticam1/Prkca/Cebpb/Tnip2/Irak2/Cd300lb	35
BP	GO:0050727	regulation of inflammatory response	53/1896	276/20349	2.86519e-07	5.93201e-05	Adora3/Il4/Apoe/Fcgr1/Adora2a/Per1/Aoah/Pbk/Bcl6/C1qtnf12/Adcyap1/Anxa1/Jak2/Rela/Rabgef1/Casp1/Il1rl1/Il1r2/Tnfrsf11a/Il1b/Tnfrsf1b/Hgf/Slit2/Slc7a2/Ednra/Rora/Ptgs2/Cd59a/Nlrp3/Casp4/Cd276/Socs5/Serpine1/Tgm2/Sema7a/Ctss/Tlr4/Ptger4/Ankrd42/Lyn/Ticam1/Cd24a/Ccr2/Nlrp10/Rictor/Prkca/Ffar4/Pla2g4a/Calcrl/Fabp4/Cd59b/Il1rl2/Ccr5	53
BP	GO:0001525	angiogenesis	74/1896	437/20349	3.05526e-07	6.0996e-05	Ngfr/Itgb2/Cd36/Hmox1/Tek/Cav1/Vav2/Ubp1/Sash1/Cybb/Srf/Brca1/Sirt1/Meis1/Xbp1/Gna13/Hif1a/Tnfaip2/Gpld1/Edn1/Plau/Robo1/Adamts1/Nr4a1/Tnfrsf12a/Vegfa/Nrxn1/Hbegf/Pdgfrb/Mmp19/Nrp1/Nrp2/Itgav/Il1b/Pik3ca/Adam15/F3/Hgf/Nos3/Adipor2/Mfge8/Slit2/Fgfr1/Ednra/Rora/Ctsh/Ptgs2/Thsd7a/Cd59a/Egr3/Vhl/Loxl2/Ccl12/Ccr3/Fgf2/Serpine1/Rbpj/C3ar1/S1pr1/Foxc2/Rbm15/Ccr2/C5ar1/Prkca/Tcf4/Rhob/Jmjd6/Calcrl/Cxcl12…	74
BP	GO:0071900	regulation of protein serine/threonine kinase activity	70/1896	406/20349	3.17473e-07	6.11957e-05	Ddx3x/Apoe/Prkar2b/Map3k11/Insr/Cav1/Met/Ccnt1/Sash1/Map2k3/Igf1/Sirt1/Trib2/Ern1/Gtpbp4/Ccnk/Edn1/Hmgcr/Fgf10/Dab2/Fgd4/Robo1/Cdkn1a/Vegfa/Eif2ak2/Nrxn1/Pdgfrb/Csf1r/Jak2/Lrp5/Maged1/Tnfrsf11a/Ccnt2/Traf2/Traf6/Hipk3/Bmp2/Il1b/Ptpn1/Ptpn22/Stil/Hgf/Sesn2/Ccnl2/Lrp6/Dusp16/Blm/Nox4/Fgfr1/Casp3/Trib1/Mst1r/Trib3/Pkd2/Spry1/Fgf2/Spred3/Dusp8/Tlr4/Lats1/Mul1/Lyn/Tlr1/Spred2/Cd24a/Sfn/Hexim1/Sorl1/Fz…	70
BP	GO:0050663	cytokine secretion	42/1896	199/20349	3.55821e-07	6.52557e-05	Cd36/Tek/Mcoln2/Lpl/Cd274/Xbp1/Il1rap/Clec4n/Csf1r/Anxa1/Rabgef1/Casp1/Il1rl1/Il1r2/Itgav/Il1b/Ptpn22/Rnf19b/Tnfrsf9/Il4ra/Nlrp3/Casp4/Cd276/Card11/Bank1/Socs1/Cd84/Tlr4/Rbpj/Ptger4/Tlr8/Ripk2/Mbp/Lyn/Cd300c2/Tlr1/Nlrp10/Mmp12/Ffar4/Hmgb1/C5ar2/Ccr5	42
BP	GO:0006909	phagocytosis	37/1896	165/20349	3.61883e-07	6.52557e-05	Itgb2/Cd36/Hck/Clcn3/Mertk/Hspa8/Fcgr1/Rab5a/Nckap1l/Atg3/Trem2/Pot1b/Anxa1/Msr1/Slc11a1/Ncf2/Itgav/Il1b/Pik3ca/Arhgap25/Atg7/Mfge8/Rab20/Colec12/Tgm2/Sirpa/Txndc5/Lrp1/Elmo1/Cdc42se1/Cd300lf/Ccr2/Gulp1/Jmjd6/Mex3b/Dock1/Hmgb1	37
BP	GO:1903706	regulation of hemopoiesis	65/1896	370/20349	4.19093e-07	7.32104e-05	Acvr1b/Il4/Il7r/Twist2/Csf1/H2-M3/Meis1/Xbp1/Hif1a/Nckap1l/Bcl6/Il15ra/Tmem176a/Vegfa/Eif2ak2/Zeb1/Tmem178/H2-Oa/Csf1r/Anxa1/Fas/Rnf41/Ccr1/Cdc73/Traf6/Il1b/Ctnnbip1/N4bp2l2/Atg7/Clec2i/Il4ra/Ubash3b/Trib1/Nlrp3/Zbtb1/Egr3/Foxj1/Fnip1/Card11/C1qc/Socs5/Klf10/H2-DMa/Socs1/Prdm16/Rc3h1/Ripk2/Inhba/Lyn/Zfp36l2/Rbp1/Cd24a/Rbm15/Tob2/Ccr2/Prkca/Cebpb/Nfam1/Hist1h4i/Atp11c/Hmgb1/Pilrb1/Atxn1l/Il1rl2/Hb…	65
BP	GO:0072593	reactive oxygen species metabolic process	49/1896	251/20349	4.78246e-07	8.1012e-05	Ngfr/Itgb2/Hk2/Il4/Cd36/Hbp1/Nqo1/Clcn3/Insr/Cav1/Met/Cybb/H2-M3/Brca1/Gpx3/Igf1/Sirt1/Txnrd1/Hif1a/Edn1/Fancc/Dhfr/Plau/Arf4/Cdkn1a/Pdgfrb/Jak2/Rnf41/Cflar/Ncf2/Cat/Il1b/Sesn2/Nos3/Slc25a33/Nox4/Trim30a/Slc7a2/Rora/Ptgs2/Pkd2/Mycn/Gch1/Tlr4/Ptger4/Sh3pxd2b/Ticam1/ND2/Ulbp1	49
BP	GO:0022407	regulation of cell-cell adhesion	67/1896	389/20349	5.87056e-07	9.65189e-05	Il4/Il7r/Cav1/H2-M3/Cd274/Pdcd1lg2/Igf1/Peli1/Adora2a/Xbp1/Gtpbp4/Gcnt2/Nckap1l/Bcl6/Cblb/Dlg1/Vegfa/Twsg1/Zeb1/H2-Oa/Anxa1/Jak2/Kifap3/March7/Itga4/Traf6/Bmp2/Il1b/Pag1/Ptpn22/Bcl10/Epha7/Plpp3/Pdpn/Gpnmb/Cd9/Clec2i/Blm/Il4ra/Casp3/Ubash3b/Nlrp3/Zbtb1/Egr3/Foxj1/Cd276/Card11/Socs5/H2-DMa/Socs1/Adk/Rc3h1/Ripk2/Mbp/Lyn/Cd24a/Ccr2/Prkca/Prkg1/Socs6/Cebpb/Mex3b/Cxcl12/Cd59b/Il1rl2/Ccr5/Zfp703	67
BP	GO:0052548	regulation of endopeptidase activity	52/1896	275/20349	6.06878e-07	9.69271e-05	Ngfr/Ddx3x/Bbc3/Timp2/Perp/Igf1/Sirt1/Adora2a/Mdm2/Dapk1/Robo1/Nr4a1/Vegfa/0610009O20Rik/Pmaip1/Fas/Jak2/Casp12/Casp1/Cflar/Bcl2l11/F3/Bcl10/Epha7/Vcp/Tnfrsf1b/Hgf/Dnajb6/Rnf34/Dlc1/Herpud1/Ptgs2/Cck/Nlrp3/Fnip1/Siah2/Serpine1/Acer2/Picalm/Ripk2/Mul1/Mbp/Lyn/Plaur/Sfn/Sorl1/Spink2/Sox7/Naip5/Naip6/Naip7/Naip2	52
BP	GO:2000116	regulation of cysteine-type endopeptidase activity	45/1896	226/20349	7.82326e-07	0.000120776	Ngfr/Ddx3x/Bbc3/Perp/Igf1/Sirt1/Adora2a/Mdm2/Dapk1/Robo1/Nr4a1/Vegfa/0610009O20Rik/Pmaip1/Fas/Jak2/Casp12/Casp1/Cflar/Bcl2l11/F3/Bcl10/Epha7/Vcp/Tnfrsf1b/Hgf/Dnajb6/Rnf34/Dlc1/Herpud1/Ptgs2/Cck/Nlrp3/Fnip1/Siah2/Acer2/Ripk2/Mul1/Plaur/Sfn/Sox7/Naip5/Naip6/Naip7/Naip2	45
BP	GO:0009896	positive regulation of catabolic process	64/1896	369/20349	8.13548e-07	0.000120776	Sox9/Hk2/Apoe/Hmox1/Insr/Lonrf3/Igf1/Sirt1/Mdm2/Xbp1/Trib2/Hif1a/Gpld1/Dapk1/Dab2/Rnf19a/Cblb/Wac/Arih1/Rnf41/Il1b/Ptpn1/Trp53inp1/Vcp/Prkaa2/Tnfrsf1b/Plk3/Rnf19b/Sesn2/Rchy1/Atg7/Trim30a/Hdac6/Cnot7/Herpud1/Trib1/Trib3/Snx33/Rnf125/Nsf/Socs5/Bbs7/Dtl/Trp53inp2/Smurf1/Lonrf1/Ythdf2/Lrp1/Rc3h1/Ripk2/Mul1/Nop53/Prkce/Zfp36l2/Ticam1/Ythdf3/Socs4/Sorl1/Smcr8/Tmem67/Amer1/Egln2/Arih2/Hmgb1	64
BP	GO:0033002	muscle cell proliferation	42/1896	205/20349	8.22086e-07	0.000120776	Hmox1/Cav1/Rab5a/Hey2/Cdk1/Igf1/Sirt1/Meis1/Mdm2/Nampt/Ern1/Hif1a/Edn1/Hmgcr/Paxbp1/Vegfa/Hbegf/Pdgfrb/Jak2/Sf1/Rbp4/Cflar/Traf6/Pik3ca/Orc1/Nos3/Ctnnbip1/Fgfr1/Ednra/Ptgs2/Trib1/Abcc4/Fgf2/Tgm2/Rbpj/C3ar1/S1pr1/Foxc2/Prkca/Camk2d/Calcrl/Ang	42
BP	GO:0061041	regulation of wound healing	32/1896	137/20349	8.4262e-07	0.000120776	Cd36/Apoe/Cav1/Vav2/Srsf6/Crk/Plek/Xbp1/Hmgcr/Plau/Scara5/Tnfrsf12a/Lbh/Hbegf/Anxa1/Anxa5/Plpp3/Pdpn/Tec/Cd9/Ubash3b/Clasp2/Fgf2/Serpine1/Tlr4/Ptger4/Lyn/Prkce/Foxc2/Prkca/Prkg1/Hmgb1	32
BP	GO:0018108	peptidyl-tyrosine phosphorylation	55/1896	302/20349	1.00763e-06	0.000140816	Itgb2/Il4/Cd36/Hck/Insr/Tek/Cav1/Erbb3/Il12rb2/Igf1/Clk4/Itk/Ggnbp2/Sema4d/Fgf10/Sla/Cblb/Samsn1/Dyrk1a/Vegfa/Trem2/Hbegf/Pdgfrb/Csf1r/Jak2/Nrp1/Clk1/Abi2/Ptpn1/Ptpn22/Epha7/Plpp3/Lrp8/Dyrk2/Hdac1/Hgf/Errfi1/Tec/Fgfr1/Cnot7/Cck/Rap2b/Socs5/Bank1/Socs1/Tlr4/Ptger4/Ripk2/Lyn/Prkce/Cd24a/Socs4/Rictor/Prkca/Adnp	55
BP	GO:0048659	smooth muscle cell proliferation	33/1896	145/20349	1.06942e-06	0.000145604	Hmox1/Cav1/Rab5a/Igf1/Mdm2/Nampt/Ern1/Hif1a/Edn1/Hmgcr/Vegfa/Hbegf/Pdgfrb/Jak2/Sf1/Traf6/Pik3ca/Orc1/Nos3/Ctnnbip1/Ednra/Ptgs2/Trib1/Abcc4/Fgf2/Tgm2/Rbpj/C3ar1/S1pr1/Prkca/Camk2d/Calcrl/Ang	33
BP	GO:0031396	regulation of protein ubiquitination	40/1896	193/20349	1.09398e-06	0.000145604	Cav1/Sash1/Brca1/Cry1/Peli1/Trib2/Gtpbp4/Senp2/Ube3a/Hspa5/Ptpn22/Bcl10/Rchy1/Mad2l1/Atg7/Herpud1/Sprtn/Rnf111/Fem1b/Trib1/Trib3/Siah2/Topors/Smurf1/Fanci/Lats1/Ripk2/Arrdc4/Prkce/Ticam1/Dcun1d3/Bag5/Amer1/Per2/Ube2s/Rps7/Sphk1/Hdac8/Cd300ld3/Gbp4	40
BP	GO:0042326	negative regulation of phosphorylation	73/1896	444/20349	1.15512e-06	0.000150165	Apoe/Prkar2b/Insr/Cav1/Ankrd26/Met/Cnksr3/Igf1/Sirt1/Adora2a/Xbp1/Ggnbp2/Per1/Sema4d/Hmgcr/Atxn7/Pbk/Dab2/Cblb/Dlg1/Samsn1/Cdkn1a/Impact/Ldlrad4/Lrp5/Rabgef1/Atf3/Hipk3/Il1b/Ptpn1/Ptpn22/Fktn/Plpp3/Hgf/Errfi1/Lrp6/Dusp16/Slit2/Casp3/Ubash3b/Trib1/Trib3/Midn/Socs5/Spry1/Spred3/Dusp8/Socs1/Tlr4/Lats1/Zbed3/Lyn/Pde12/Dmd/Spred2/Ppp1r15b/Cdc42se1/Ctdspl/Flrt2/Socs4/Hexim1/Sorl1/Smcr8/Prkca/Taf7/Flrt3…	73
BP	GO:0050866	negative regulation of cell activation	38/1896	180/20349	1.25255e-06	0.000159131	Il4/Apoe/Hmox1/Mertk/H2-M3/Cd274/Pdcd1lg2/Peli1/Adora2a/Bcl6/Cblb/Dlg1/Samsn1/Twsg1/Anxa1/Fas/Rabgef1/March7/Pag1/Ptpn22/Gpnmb/Cd9/Il4ra/Casp3/Ubash3b/Foxj1/Cd276/Socs5/Bank1/Cd84/Rc3h1/Lyn/Cd24a/Cd300lf/Ccr2/Prkg1/Socs6/Cebpb	38
BP	GO:1903320	regulation of protein modification by small protein conjugation or removal	44/1896	223/20349	1.33646e-06	0.000163068	Cav1/Sash1/Brca1/Cry1/Peli1/Trib2/Gtpbp4/Senp2/Rela/Ube3a/Hspa5/Ptpn22/Bcl10/Vcp/Rchy1/Mad2l1/Atg7/Herpud1/Sprtn/Rnf111/Fem1b/Trib1/Trib3/Siah2/Topors/Smurf1/Fanci/Lats1/Ripk2/Mul1/Nop53/Arrdc4/Prkce/Ticam1/Dcun1d3/Bag5/Amer1/Per2/Ube2s/Rps7/Sphk1/Hdac8/Cd300ld3/Gbp4	44
BP	GO:2001233	regulation of apoptotic signaling pathway	66/1896	390/20349	1.34433e-06	0.000163068	Ngfr/Ddx3x/Il4/Bbc3/Hmox1/Cav1/Brca1/Igf1/Sirt1/Adora2a/Mdm2/Xbp1/Hif1a/Dapk1/Fgf10/Dab2/Ivns1abp/Tnfrsf12a/Vegfa/Pmaip1/Fas/Jak2/Syvn1/Rela/P4hb/Maged1/Nrp1/Tmem14a/Cflar/Ing5/Atf3/Nr4a2/Traf1/Traf2/Itgav/Bcl2l11/Il1b/Ptpn1/Skil/Bcl10/Trp53inp1/Hdac1/Hgf/Rnf34/Fgfr1/Herpud1/Fem1b/Ctsh/Plscr1/Ptgs2/Vhl/Siah2/Acaa2/Serpine1/Armc10/Mcl1/Trps1/Mul1/Inhba/Itprip/Plaur/Bag5/Plagl2/Cxcl12/Rps7/Noc2l	66
BP	GO:0018212	peptidyl-tyrosine modification	55/1896	305/20349	1.38646e-06	0.000163068	Itgb2/Il4/Cd36/Hck/Insr/Tek/Cav1/Erbb3/Il12rb2/Igf1/Clk4/Itk/Ggnbp2/Sema4d/Fgf10/Sla/Cblb/Samsn1/Dyrk1a/Vegfa/Trem2/Hbegf/Pdgfrb/Csf1r/Jak2/Nrp1/Clk1/Abi2/Ptpn1/Ptpn22/Epha7/Plpp3/Lrp8/Dyrk2/Hdac1/Hgf/Errfi1/Tec/Fgfr1/Cnot7/Cck/Rap2b/Socs5/Bank1/Socs1/Tlr4/Ptger4/Ripk2/Lyn/Prkce/Cd24a/Socs4/Rictor/Prkca/Adnp	55
BP	GO:0048660	regulation of smooth muscle cell proliferation	32/1896	140/20349	1.40022e-06	0.000163068	Hmox1/Cav1/Rab5a/Igf1/Mdm2/Nampt/Ern1/Hif1a/Edn1/Hmgcr/Vegfa/Hbegf/Pdgfrb/Jak2/Sf1/Traf6/Pik3ca/Orc1/Nos3/Ctnnbip1/Ptgs2/Trib1/Abcc4/Fgf2/Tgm2/Rbpj/C3ar1/S1pr1/Prkca/Camk2d/Calcrl/Ang	32
BP	GO:0050707	regulation of cytokine secretion	37/1896	176/20349	1.91073e-06	0.000217442	Cd36/Tek/Lpl/Cd274/Xbp1/Il1rap/Clec4n/Csf1r/Anxa1/Rabgef1/Casp1/Il1rl1/Il1r2/Il1b/Ptpn22/Tnfrsf9/Il4ra/Nlrp3/Casp4/Cd276/Bank1/Socs1/Cd84/Tlr4/Ptger4/Tlr8/Ripk2/Mbp/Lyn/Cd300c2/Tlr1/Nlrp10/Mmp12/Ffar4/Hmgb1/C5ar2/Ccr5	37
BP	GO:0050867	positive regulation of cell activation	53/1896	293/20349	1.94492e-06	0.000217442	Itgb2/Adora3/Il4/Il7r/Cav1/H2-M3/Cd274/Pdcd1lg2/Igf1/Plek/Peli1/Xbp1/Fgf10/Nckap1l/Bcl6/Cdkn1a/Il15ra/Pdgfrb/Anxa1/Jak2/Il1rl1/Stxbp1/Traf6/Il1b/Ptpn22/Bcl10/Exosc3/Pdpn/Clec2i/Blm/Il4ra/Mlh1/Nlrp3/Zbtb1/Egr3/Cd276/Card11/Socs5/H2-DMa/Socs1/Tlr4/Adk/Ripk2/Ticam1/Cd24a/Ccr2/Nsd2/Tnip2/Atp11c/Cd300lb/Cd59b/Il1rl2/Ulbp1	53
BP	GO:0050708	regulation of protein secretion	70/1896	427/20349	2.12031e-06	0.000232403	Cd36/Pde1c/Tek/Mcu/Lpl/Cd274/Igf1/Sirt1/Adora2a/Xbp1/Rsad2/Hif1a/Gpld1/Hmgcr/Golph3/Il1rap/Clec4n/C1qtnf12/Nrxn1/Csf1r/Anxa1/Jak2/Lrp5/Rbp4/Mgea5/Rabgef1/Casp1/Il1rl1/Il1r2/Traf2/Traf6/Il1b/Anxa5/Ptpn22/Hdac1/Tnfrsf9/Atg7/Il4ra/Nlrp3/Casp4/Sidt2/Midn/Pim3/Cd276/Sec24a/Rab11fip3/Bank1/Socs1/Cd84/Zfp384/Tlr4/Ptger4/Tlr8/Ripk2/Mbp/Lyn/Cd300c2/Tlr1/Prkce/Nlrp10/Mmp12/Mmp13/Rab11fip5/Ffar4/Per2/Syt9/H…	70
BP	GO:0045732	positive regulation of protein catabolic process	39/1896	192/20349	2.49738e-06	0.000268469	Sox9/Apoe/Lonrf3/Mdm2/Xbp1/Trib2/Gpld1/Dab2/Rnf19a/Cblb/Arih1/Rnf41/Il1b/Vcp/Tnfrsf1b/Plk3/Rnf19b/Rchy1/Atg7/Trim30a/Herpud1/Trib1/Trib3/Snx33/Rnf125/Nsf/Socs5/Bbs7/Dtl/Smurf1/Lonrf1/Lrp1/Nop53/Socs4/Sorl1/Tmem67/Amer1/Egln2/Arih2	39
BP	GO:0097193	intrinsic apoptotic signaling pathway	52/1896	288/20349	2.56056e-06	0.000270066	Ddx3x/Bbc3/Cdip1/Hmox1/Cav1/Brca1/Perp/Sirt1/Mdm2/Xbp1/Ern1/Ddx5/Hif1a/Jmy/Cdkn1a/Ivns1abp/Pmaip1/Jak2/Syvn1/P4hb/Ddit3/Casp12/Chac1/Bcl2l11/E2f1/Ptpn1/Skil/Tnfrsf1b/Dyrk2/Hdac1/Rrp8/Casp3/Herpud1/Plscr1/Ptgs2/Mlh1/Trib3/Casp4/Topors/Armc10/Mcl1/Atf4/Hic1/Plaur/Sfn/Bag5/Prkca/Plagl2/Cebpb/Cxcl12/Rps7/Noc2l	52
BP	GO:0002791	regulation of peptide secretion	74/1896	463/20349	2.86528e-06	0.00029661	Cd36/Pde1c/Tek/Mcu/Lpl/Cd274/Igf1/Sirt1/Adora2a/Xbp1/Rsad2/Hif1a/Gpld1/Hmgcr/Golph3/Il1rap/Clec4n/C1qtnf12/Nrxn1/Adcyap1/Csf1r/Anxa1/Jak2/Lrp5/Rbp4/Mgea5/Rabgef1/Casp1/Il1rl1/Il1r2/Pask/Traf2/Traf6/Il1b/Anxa5/Ptpn22/Hdac1/Tnfrsf9/Atg7/Il4ra/Nlrp3/Casp4/Sidt2/Midn/Pim3/Cd276/Sec24a/Rab8b/Apln/Rab11fip3/Bank1/Socs1/Cd84/Zfp384/Tlr4/Ptger4/Tlr8/Ripk2/Mbp/Lyn/Cd300c2/Tlr1/Prkce/Nlrp10/Mmp12/Mmp13/Rab…	74
BP	GO:0032675	regulation of interleukin-6 production	29/1896	125/20349	3.1296e-06	0.000318082	Cd36/Met/Xbp1/Nckap1l/Il1rap/Adcyap1/Rabgef1/Traf6/Il1b/Ptpn22/Hgf/Trim30a/Foxj1/Zcchc11/Socs5/Bank1/Cd84/Tlr4/Tlr8/Ripk2/Mbp/Tlr1/Ticam1/Nlrp10/Cebpb/Hmgb1/Il1rl2/C5ar2/Ccr5	29
BP	GO:0006469	negative regulation of protein kinase activity	42/1896	216/20349	3.40473e-06	0.000339865	Apoe/Prkar2b/Cav1/Sirt1/Adora2a/Ggnbp2/Hmgcr/Cblb/Cdkn1a/Lrp5/Hipk3/Il1b/Ptpn1/Ptpn22/Errfi1/Lrp6/Dusp16/Casp3/Ubash3b/Trib1/Trib3/Socs5/Spry1/Spred3/Dusp8/Socs1/Lats1/Lyn/Spred2/Flrt2/Socs4/Hexim1/Sorl1/Smcr8/Prkca/Taf7/Flrt3/Lrtm2/Socs6/Fabp4/Lrrc66/Fgfr1op	42
BP	GO:0051348	negative regulation of transferase activity	49/1896	269/20349	3.81909e-06	0.000361846	Apoe/Prkar2b/Cav1/Sirt1/Adora2a/Ggnbp2/Hmgcr/Cblb/Cdkn1a/Pot1b/Lrp5/Cln8/Hipk3/Il1b/Ptpn1/Ptpn22/Errfi1/Mad2l1/Lrp6/Dusp16/Casp3/Ubash3b/Trib1/Trib3/Midn/Socs5/Setd7/Spry1/Spred3/Dusp8/Socs1/Lats1/Lyn/Spred2/Flrt2/Socs4/Hexim1/Sorl1/Smcr8/Bag5/Prkca/Taf7/Flrt3/Lrtm2/Socs6/Rps7/Fabp4/Lrrc66/Fgfr1op	49
BP	GO:1902105	regulation of leukocyte differentiation	49/1896	269/20349	3.81909e-06	0.000361846	Il4/Il7r/Csf1/H2-M3/Xbp1/Nckap1l/Bcl6/Il15ra/Tmem176a/Zeb1/Tmem178/H2-Oa/Csf1r/Anxa1/Fas/Rnf41/Ccr1/Traf6/Il1b/Ctnnbip1/Clec2i/Il4ra/Ubash3b/Trib1/Nlrp3/Zbtb1/Egr3/Foxj1/Card11/C1qc/Socs5/Klf10/H2-DMa/Socs1/Prdm16/Rc3h1/Ripk2/Lyn/Zfp36l2/Rbp1/Cd24a/Tob2/Ccr2/Prkca/Cebpb/Nfam1/Atp11c/Pilrb1/Il1rl2	49
BP	GO:0031331	positive regulation of cellular catabolic process	55/1896	315/20349	3.83797e-06	0.000361846	Hk2/Apoe/Hmox1/Insr/Lonrf3/Igf1/Sirt1/Mdm2/Xbp1/Trib2/Hif1a/Gpld1/Dapk1/Dab2/Rnf19a/Wac/Arih1/Il1b/Ptpn1/Trp53inp1/Vcp/Prkaa2/Tnfrsf1b/Plk3/Rnf19b/Sesn2/Rchy1/Atg7/Hdac6/Cnot7/Herpud1/Trib1/Trib3/Snx33/Rnf125/Socs5/Bbs7/Trp53inp2/Smurf1/Lonrf1/Ythdf2/Lrp1/Rc3h1/Ripk2/Mul1/Nop53/Zfp36l2/Ticam1/Ythdf3/Socs4/Smcr8/Tmem67/Amer1/Arih2/Hmgb1	55
BP	GO:0031349	positive regulation of defense response	52/1896	292/20349	3.88385e-06	0.000361846	Adora3/Cd36/Cav1/Fcgr1/H2-M3/Peli1/Rsad2/Cd180/Riok3/Jak2/Rela/Il1rl1/Tnfrsf11a/Il1b/Ptpn22/Trim30a/Ednra/Plscr1/Ptgs2/Tlr13/Colec12/Serpine1/Tgm2/Ctss/Tlr4/Nploc4/Ptger4/Pvr/Tlr8/Ripk2/Ankrd42/Nop53/Lyn/Arf6/Tlr1/Prkce/Ticam1/Cd24a/Cd300lf/Hexim1/Ccr2/Nlrp10/Mmp12/Prkca/Pla2g4a/Tnip2/Irak2/Fabp4/Hmgb1/Cd300ld3/Ccr5/Ulbp1	52
BP	GO:0070372	regulation of ERK1 and ERK2 cascade	50/1896	277/20349	3.9927e-06	0.000365888	Cd36/Tek/Cav1/Ankrd26/Cnksr3/Igf1/Xbp1/Dnajc27/Gcnt2/Hmgcr/Fgf10/Dab2/Dlg1/Vegfa/Trem2/Nrxn1/Adcyap1/Pdgfrb/Csf1r/Ccr1/Nrp1/Cflar/Tnfrsf11a/Atf3/Bmp2/Il1b/Ptpn1/Ptpn22/Epha7/Glipr2/Errfi1/Gpnmb/Nox4/Ednra/Ccl12/Spry1/Fgf2/Sema7a/Tlr4/Ramp3/Ripk2/Dstyk/Lyn/Dmd/C5ar1/Prkca/Camk2d/Ffar4/Hmgb1/C5ar2	50
BP	GO:0001818	negative regulation of cytokine production	43/1896	225/20349	4.17054e-06	0.000376021	Hmox1/Twist2/Met/Mertk/Cd274/Pdcd1lg2/Sirt1/Rel/Trib2/Nckap1l/Bcl6/Twsg1/Anxa1/Kat5/Rabgef1/Il1rl1/Il1r2/Slc11a1/Ptpn22/Hgf/Tnfrsf9/Errfi1/Gpnmb/Trim30a/Fgfr1/Cd59a/Nlrp3/Foxj1/Cd276/Socs5/Bank1/Cd84/Otud7b/Tlr4/Nploc4/Ptger4/Tlr8/Mul1/Cd24a/Ffar4/Cd2ap/C5ar2/Gbp4	43
BP	GO:0002695	negative regulation of leukocyte activation	34/1896	161/20349	4.41802e-06	0.000390224	Il4/Hmox1/Mertk/H2-M3/Cd274/Pdcd1lg2/Peli1/Adora2a/Bcl6/Cblb/Dlg1/Samsn1/Twsg1/Anxa1/Fas/Rabgef1/March7/Pag1/Ptpn22/Gpnmb/Il4ra/Casp3/Foxj1/Cd276/Socs5/Bank1/Cd84/Rc3h1/Lyn/Cd24a/Cd300lf/Ccr2/Socs6/Cebpb	34
BP	GO:0032434	regulation of proteasomal ubiquitin-dependent protein catabolic process	27/1896	114/20349	4.46768e-06	0.000390224	Lonrf3/Mdm2/Trib2/Pbk/Dab2/Rnf19a/Wac/Arih1/Sdcbp/Vcp/Plk3/Rnf19b/Rchy1/Atg7/Mtm1/Herpud1/Trib1/Trib3/Rnf125/Socs5/Bbs7/Lonrf1/Nop53/Socs4/Bag5/Arih2/Rybp	27
BP	GO:0032922	circadian regulation of gene expression	18/1896	60/20349	5.25196e-06	0.000451668	Ngfr/Cry1/Sirt1/Nampt/Per1/Maged1/Hdac1/Gfpt1/Bhlhe40/Kdm5a/Rora/Rbm4b/Ciart/Atf4/Nrip1/Per2/Crem/Cry2	18
BP	GO:0007162	negative regulation of cell adhesion	46/1896	252/20349	7.04731e-06	0.000596885	Il4/H2-M3/Cd274/Pdcd1lg2/Erbb3/Peli1/Adora2a/Cbll1/Gtpbp4/Gcnt2/Sema4d/Bcl6/Cblb/Dlg1/Vegfa/Twsg1/Anxa1/Lpxn/Jak2/March7/Bmp2/Pag1/Ptpn22/Adam15/Gpnmb/Cd9/Il4ra/Plxnb3/Dlc1/Casp3/Ubash3b/Clasp2/Foxj1/Cd276/Socs5/Serpine1/Acer2/Rc3h1/Mbp/Cd24a/Fzd4/Prkg1/Socs6/Cebpb/Cxcl12/Zfp703	46
BP	GO:0043161	proteasome-mediated ubiquitin-dependent protein catabolic process	56/1896	330/20349	7.62077e-06	0.000628582	Crbn/Dnajb9/Lonrf3/Foxred2/Kctd5/Rnf145/Sirt1/Mdm2/Fbxw11/Trib2/Pbk/Dab2/Rnf19a/Wac/Syvn1/Kat5/Erlin1/Arih1/Ddit3/Sdcbp/Vcp/Plk3/Rnf19b/Ube4b/Rnf4/Rchy1/Rnf34/Atg7/Mtm1/Herpud1/Rnf111/Trib1/Trib3/Rnf125/Kctd17/Rnf38/Topors/Socs5/Bbs7/Smurf1/Lonrf1/Nop53/Edem3/Klhl15/Yod1/Socs4/Rnf24/Tmem67/Bag5/Rlim/Pcbp2/Ube2s/Cd2ap/Arih2/Rybp/Bfar	56
BP	GO:0032103	positive regulation of response to external stimulus	48/1896	268/20349	7.67911e-06	0.000628582	Adora3/Il4/Met/Csf1/Sash1/Fcgr1/Ndel1/Edn1/Cd180/Fgf10/Nckap1l/Vegfa/Pdgfrb/Jak2/Ccr1/Nrp1/Il1rl1/Tnfrsf11a/Traf6/Il1b/Slit2/Fgfr1/Ednra/Ptgs2/Fgf2/Serpine1/Tgm2/Ctss/Tlr4/Ptger4/C3ar1/Ripk2/Ankrd42/S1pr1/Ticam1/Cd24a/Ccr2/C5ar1/Nlrp10/Prkca/Pla2g4a/Cxcl2/Cxcl12/Mospd2/Fabp4/Ccr1l1/Hmgb1/Ccr5	48
BP	GO:0022408	negative regulation of cell-cell adhesion	34/1896	165/20349	7.75888e-06	0.000628582	Il4/H2-M3/Cd274/Pdcd1lg2/Peli1/Adora2a/Gtpbp4/Bcl6/Cblb/Dlg1/Vegfa/Twsg1/Anxa1/Jak2/March7/Bmp2/Pag1/Ptpn22/Gpnmb/Cd9/Il4ra/Casp3/Ubash3b/Foxj1/Cd276/Socs5/Rc3h1/Mbp/Cd24a/Prkg1/Socs6/Cebpb/Cxcl12/Zfp703	34
BP	GO:0007596	blood coagulation	36/1896	180/20349	8.62399e-06	0.000688687	Vwf/Cd36/Apoe/Cav1/Vav2/Mertk/Hps5/Srf/Plek/Gna13/F2rl2/Plau/Scara5/Lbh/Stxbp1/Tfpi/Procr/Pik3ca/Anxa5/Slc7a11/F3/Pdpn/Tec/Actb/Cd9/F8/Ubash3b/Itga2b/Rap2b/Serpine1/Tlr4/F13a1/Lyn/Prkca/Prkg1/Actg1	36
BP	GO:0032436	positive regulation of proteasomal ubiquitin-dependent protein catabolic process	21/1896	80/20349	9.28316e-06	0.000718978	Lonrf3/Mdm2/Trib2/Dab2/Rnf19a/Arih1/Vcp/Plk3/Rnf19b/Rchy1/Atg7/Herpud1/Trib1/Trib3/Rnf125/Socs5/Bbs7/Lonrf1/Nop53/Socs4/Arih2	21
BP	GO:0032612	interleukin-1 production	20/1896	74/20349	9.36429e-06	0.000718978	Cd36/Anxa1/Jak2/Casp1/Il1r2/Il1b/Hdac1/Errfi1/Nlrp3/Casp4/Tlr4/Ptger4/Tlr8/Ripk2/Nlrp10/Sphk1/Tnfaip8/Hmgb1/S1pr3/Ccr5	20
BP	GO:0050715	positive regulation of cytokine secretion	28/1896	125/20349	9.38916e-06	0.000718978	Cd36/Tek/Lpl/Cd274/Xbp1/Il1rap/Clec4n/Csf1r/Casp1/Il1rl1/Il1b/Ptpn22/Il4ra/Nlrp3/Casp4/Cd276/Cd84/Tlr4/Ptger4/Tlr8/Ripk2/Mbp/Cd300c2/Tlr1/Nlrp10/Mmp12/Hmgb1/Ccr5	28
BP	GO:0032635	interleukin-6 production	29/1896	132/20349	9.77638e-06	0.000734913	Cd36/Met/Xbp1/Nckap1l/Il1rap/Adcyap1/Rabgef1/Traf6/Il1b/Ptpn22/Hgf/Trim30a/Foxj1/Zcchc11/Socs5/Bank1/Cd84/Tlr4/Tlr8/Ripk2/Mbp/Tlr1/Ticam1/Nlrp10/Cebpb/Hmgb1/Il1rl2/C5ar2/Ccr5	29
BP	GO:0051251	positive regulation of lymphocyte activation	44/1896	240/20349	9.8602e-06	0.000734913	Il4/Il7r/Cav1/H2-M3/Cd274/Pdcd1lg2/Igf1/Peli1/Xbp1/Fgf10/Nckap1l/Bcl6/Cdkn1a/Il15ra/Anxa1/Traf6/Il1b/Ptpn22/Bcl10/Exosc3/Clec2i/Blm/Il4ra/Mlh1/Nlrp3/Zbtb1/Egr3/Cd276/Card11/Socs5/H2-DMa/Socs1/Tlr4/Adk/Ripk2/Ticam1/Cd24a/Ccr2/Nsd2/Tnip2/Atp11c/Cd59b/Il1rl2/Ulbp1	44
BP	GO:1903034	regulation of response to wounding	34/1896	167/20349	1.01861e-05	0.000741956	Cd36/Apoe/Cav1/Vav2/Srsf6/Crk/Ndel1/Plek/Xbp1/Hmgcr/Plau/Scara5/Tnfrsf12a/Lbh/Hbegf/Anxa1/Anxa5/Plpp3/Pdpn/Tec/Cd9/Xylt1/Ubash3b/Clasp2/Fgf2/Serpine1/Tlr4/Ptger4/Lyn/Prkce/Foxc2/Prkca/Prkg1/Hmgb1	34
BP	GO:0002819	regulation of adaptive immune response	31/1896	146/20349	1.02202e-05	0.000741956	Il4/Il7r/Hspa8/Fcgr1/H2-M3/Sirt1/Rsad2/Bcl6/Samsn1/Tap2/Anxa1/Il1rl1/Slc11a1/Traf2/Traf6/Exosc3/Il4ra/Mlh1/Nlrp3/Zbtb1/Foxj1/Socs5/H2-DMa/Rc3h1/Pvr/Ripk2/Cd24a/Ccr2/Nlrp10/Nsd2/Hmgb1	31
BP	GO:0002696	positive regulation of leukocyte activation	49/1896	279/20349	1.0771e-05	0.000760416	Itgb2/Adora3/Il4/Il7r/Cav1/H2-M3/Cd274/Pdcd1lg2/Igf1/Peli1/Xbp1/Fgf10/Nckap1l/Bcl6/Cdkn1a/Il15ra/Anxa1/Il1rl1/Stxbp1/Traf6/Il1b/Ptpn22/Bcl10/Exosc3/Clec2i/Blm/Il4ra/Mlh1/Nlrp3/Zbtb1/Egr3/Cd276/Card11/Socs5/H2-DMa/Socs1/Tlr4/Adk/Ripk2/Ticam1/Cd24a/Ccr2/Nsd2/Tnip2/Atp11c/Cd300lb/Cd59b/Il1rl2/Ulbp1	49
BP	GO:0055094	response to lipoprotein particle	10/1896	22/20349	1.08968e-05	0.000760416	Itgb2/Cd36/Apoe/Lpl/Abcg1/Cd9/Socs5/Tlr4/Ticam1/Hmgcs1	10
BP	GO:1901653	cellular response to peptide	44/1896	241/20349	1.09936e-05	0.000760416	Ngfr/Sp1/Cd36/Insr/Cav1/Ankrd26/Crk/Ndel1/Akt3/Igf1/Sirt1/Mdm2/Osbpl8/Xbp1/Lpin1/Vamp2/Gpld1/Nr4a1/C1qtnf12/Rhoq/Jak2/Rela/Nr4a2/Il1b/Ptpn1/Anxa5/Ptpn22/Slc25a33/C2cd5/Eif4ebp1/Sesn3/Trib3/Casp4/Sik2/Socs1/Tlr4/Cpeb2/Lrp1/Appl1/Atp1a3/Ripk2/Foxc2/Prkca/Lmbrd1	44
BP	GO:0002250	adaptive immune response	60/1896	366/20349	1.10605e-05	0.000760416	Il4/Il7r/Mcoln2/Gzmb/Hspa8/Fcgr1/H2-M3/Sirt1/Itk/Rsad2/Bcl6/Dlg1/Samsn1/Clec4n/Vegfa/Tap2/Anxa1/Fas/Jak2/Il1rl1/Slc11a1/Tnfrsf11a/Dclre1c/Traf2/Traf6/Pag1/Pik3ca/Nras/Bcl10/Exosc3/Rnf19b/Tec/Il4ra/Rora/Ctsh/Eomes/Mlh1/Nlrp3/Rnf125/Zbtb1/Foxj1/C1qc/C1qb/Socs5/H2-DMa/Cd84/Slamf7/Otud7b/Rc3h1/Pvr/C3ar1/Ripk2/Lyn/Cd24a/Ccr2/Nlrp10/Nsd2/Pirb/Hmgb1/Ulbp1	60
BP	GO:0007599	hemostasis	36/1896	182/20349	1.11546e-05	0.000760416	Vwf/Cd36/Apoe/Cav1/Vav2/Mertk/Hps5/Srf/Plek/Gna13/F2rl2/Plau/Scara5/Lbh/Stxbp1/Tfpi/Procr/Pik3ca/Anxa5/Slc7a11/F3/Pdpn/Tec/Actb/Cd9/F8/Ubash3b/Itga2b/Rap2b/Serpine1/Tlr4/F13a1/Lyn/Prkca/Prkg1/Actg1	36
BP	GO:0007264	small GTPase mediated signal transduction	66/1896	415/20349	1.14314e-05	0.0007699	Ngfr/Apoe/Hmox1/Eps8l1/Met/Vav2/Csf1/Eps8/Arl5b/Timp2/Crk/Igf1/Gna13/Ralgapa1/F2rl2/Fgf10/Arf4/Arhgef3/Bcl6/Fgd4/Arhgap31/Robo1/Rhoq/Pdgfrb/Rabgef1/Nrp1/Als2/Gpr35/Ralgps2/Abi2/Ect2/Nras/Sdcbp/Pdpn/Stmn1/Arhgap25/Psd3/Pak4/Dlc1/Slit2/Ednra/Dock6/Cdc42ep3/Rap2b/Ralgapa2/Psd/Spry1/Fgd3/Fbxo8/Dgki/Iqsec3/Elmo1/Abra/Arf6/Cdc42se1/Arl4c/P2ry10/Arhgef39/Camk2d/P2ry10b/Rhob/Arhgap35/Dock1/Cd2ap/Arf2/Ywh…	66
BP	GO:0051047	positive regulation of secretion	70/1896	448/20349	1.15783e-05	0.000770511	Itgb2/Adora3/Il4/Cd36/Tek/Mcu/Lpl/Cd274/Rab5a/Igf1/Sirt1/Adora2a/Xbp1/Sdc1/Hif1a/Gpld1/Edn1/Dab2/Golph3/Il1rap/Clec4n/C1qtnf12/Cacna1h/Adcyap1/Csf1r/Jak2/Rbp4/Mgea5/Casp1/Il1rl1/Tnfrsf11a/Stxbp1/Il1b/Ptpn22/Sdcbp/Spp1/Atg7/Sytl2/Il4ra/Fgfr1/Cck/Nlrp3/Acsl3/Clasp2/Casp4/Cd276/Sec24a/Rab8b/Apln/Cd84/Zfp384/Tlr4/Ptger4/Tlr8/Ripk2/Mbp/Cd300c2/Tlr1/Prkce/Nlrp10/Mmp12/Mmp13/Prkca/Cxcl12/Sphk1/Syt9/Ncs1…	70
BP	GO:0050817	coagulation	36/1896	183/20349	1.26605e-05	0.000832617	Vwf/Cd36/Apoe/Cav1/Vav2/Mertk/Hps5/Srf/Plek/Gna13/F2rl2/Plau/Scara5/Lbh/Stxbp1/Tfpi/Procr/Pik3ca/Anxa5/Slc7a11/F3/Pdpn/Tec/Actb/Cd9/F8/Ubash3b/Itga2b/Rap2b/Serpine1/Tlr4/F13a1/Lyn/Prkca/Prkg1/Actg1	36
BP	GO:0051056	regulation of small GTPase mediated signal transduction	43/1896	235/20349	1.30064e-05	0.000845414	Ngfr/Apoe/Eps8l1/Met/Vav2/Csf1/Timp2/Crk/Igf1/Ralgapa1/F2rl2/Fgf10/Arhgef3/Bcl6/Fgd4/Robo1/Pdgfrb/Rabgef1/Nrp1/Als2/Gpr35/Ralgps2/Ect2/Stmn1/Arhgap25/Psd3/Dlc1/Slit2/Ralgapa2/Psd/Spry1/Fgd3/Fbxo8/Dgki/Iqsec3/Abra/Arf6/P2ry10/Arhgef39/Camk2d/P2ry10b/Arhgap35/Cd2ap	43
BP	GO:0002822	regulation of adaptive immune response based on somatic recombination of immune receptors built from immunoglobulin superfamily domains	29/1896	134/20349	1.3276e-05	0.000850898	Il4/Il7r/Hspa8/Fcgr1/H2-M3/Rsad2/Bcl6/Tap2/Anxa1/Il1rl1/Slc11a1/Traf2/Traf6/Exosc3/Il4ra/Mlh1/Nlrp3/Zbtb1/Foxj1/Socs5/H2-DMa/Rc3h1/Pvr/Ripk2/Cd24a/Ccr2/Nlrp10/Nsd2/Hmgb1	29
BP	GO:1903532	positive regulation of secretion by cell	66/1896	417/20349	1.33952e-05	0.000850898	Itgb2/Adora3/Il4/Cd36/Tek/Mcu/Lpl/Cd274/Rab5a/Igf1/Sirt1/Adora2a/Xbp1/Sdc1/Hif1a/Gpld1/Edn1/Dab2/Golph3/Il1rap/Clec4n/C1qtnf12/Cacna1h/Adcyap1/Csf1r/Jak2/Rbp4/Mgea5/Casp1/Il1rl1/Stxbp1/Il1b/Ptpn22/Sdcbp/Atg7/Il4ra/Fgfr1/Cck/Nlrp3/Clasp2/Casp4/Cd276/Sec24a/Rab8b/Apln/Cd84/Zfp384/Tlr4/Ptger4/Tlr8/Ripk2/Mbp/Cd300c2/Tlr1/Prkce/Nlrp10/Mmp12/Mmp13/Prkca/Cxcl12/Sphk1/Syt9/Ncs1/Hmgb1/Ang/Ccr5	66
BP	GO:0001558	regulation of cell growth	62/1896	385/20349	1.40582e-05	0.000882983	Acvr1b/Sema4f/Ddx3x/Hpn/Ifrd1/Bbc3/Apoe/Ppan/Crabp2/Htra1/Sertad1/Srf/Crk/Ndel1/Igf1/Sirt1/Pttg1/Edn1/Sema4d/Extl3/Dab2/Bcl6/Cdkn1a/Tnfrsf12a/Vegfa/Pot1b/Hbegf/Nrp1/Cdc73/Plxna2/Adam15/Sdcbp/Epha7/Sesn2/Slc25a33/Htra3/Apbb2/Plxna4/Adipor2/Slit2/Rrad/Rpl4/Ip6k2/Clasp2/Prdm4/Fstl4/Sema7a/Smurf1/Naif1/Osgin2/Mul1/Inhba/Sfn/Dcun1d3/Sertad2/Adnp/Adnp2/Cxcl12/Sphk1/Fgfr1op/Osgin1/Ccr5	62
BP	GO:0033673	negative regulation of kinase activity	43/1896	236/20349	1.44957e-05	0.000900347	Apoe/Prkar2b/Cav1/Sirt1/Adora2a/Ggnbp2/Hmgcr/Cblb/Cdkn1a/Lrp5/Hipk3/Il1b/Ptpn1/Ptpn22/Errfi1/Lrp6/Dusp16/Casp3/Ubash3b/Trib1/Trib3/Midn/Socs5/Spry1/Spred3/Dusp8/Socs1/Lats1/Lyn/Spred2/Flrt2/Socs4/Hexim1/Sorl1/Smcr8/Prkca/Taf7/Flrt3/Lrtm2/Socs6/Fabp4/Lrrc66/Fgfr1op	43
BP	GO:0002764	immune response-regulating signaling pathway	47/1896	267/20349	1.51875e-05	0.000925587	Cd36/Cav1/H2-M3/Peli1/Itk/Rsad2/Gpld1/Cd180/Nckap1l/Cblb/Gcsam/Riok3/Lpxn/Rela/Rabgef1/Traf6/Ptpn22/Nras/Bcl10/Tec/Clec2i/Trim30a/Usp9x/Ctsh/Plscr1/Tlr13/Colec12/Tlr4/Nploc4/Rc3h1/Tlr8/C3ar1/Ripk2/Nop53/Lyn/Arf6/Tlr1/Prkce/Ticam1/Cd300lf/C5ar1/Nfam1/Tnip2/Irak2/Hmgb1/Cd300ld3/Fyb2	47
BP	GO:0031398	positive regulation of protein ubiquitination	25/1896	108/20349	1.52333e-05	0.000925587	Cav1/Brca1/Peli1/Trib2/Senp2/Ube3a/Hspa5/Ptpn22/Bcl10/Rchy1/Sprtn/Rnf111/Trib1/Trib3/Topors/Smurf1/Fanci/Ripk2/Arrdc4/Ticam1/Dcun1d3/Amer1/Ube2s/Sphk1/Cd300ld3	25
BP	GO:0043491	protein kinase B signaling	33/1896	163/20349	1.54355e-05	0.000927789	Ngfr/Sox9/Insr/Tek/Mertk/Igf1/Sirt1/Osbpl8/Gcnt2/Dlg1/C1qtnf12/Vegfa/Nrxn1/Hbegf/Rnf41/Ddit3/Il1b/Pik3ca/F3/Plk3/Sesn2/Nox4/Mtm1/Sesn3/Mst1r/Ccl12/Fgf2/Bank1/Ramp3/Mul1/Nop53/Rictor/Lmbrd1	33
BP	GO:0045786	negative regulation of cell cycle	66/1896	419/20349	1.56683e-05	0.000931762	Ndrg1/Gmnn/Zfp655/Brca1/Timp2/Zwint/Cdk1/Cry1/Mdm2/Pttg1/Ern1/Ccnk/Gpr132/Jmy/Fgf10/Mtbp/Dlg1/Nr4a1/Cdkn1a/Rps6ka2/Adcyap1/Wac/Cep192/Ddit3/Jade1/Nabp1/Cdc73/Bmp2/E2f1/Skil/Dclre1b/Trp53inp1/Brinp1/Plk3/Stil/Slc25a33/Zbtb49/Apbb2/Kntc1/Gpnmb/Mad2l1/Blm/Rrp8/Casp3/Fem1b/Atr/Ptgs2/Cdc14a/Pkd2/Ints7/Dtl/Fanci/Lats1/Rbbp8/Inhba/Nop53/Zfp36l2/Zfp830/Ctdspl/Dcun1d3/Hexim1/Tmem67/Rhob/Eme2/Ctdsp2/Kifc1	66
BP	GO:0010634	positive regulation of epithelial cell migration	26/1896	115/20349	1.62206e-05	0.000954453	Sox9/Tek/Met/Sash1/Hif1a/Gpld1/Fgf10/Capn7/Vegfa/Hbegf/Nrp1/Glipr2/Plpp3/Hdac6/Fgfr1/Ctsh/Ptgs2/Clasp2/Fgf2/Serpine1/Prkce/Foxc2/Prkca/Rhob/Dock1/Ccr5	26
BP	GO:0060627	regulation of vesicle-mediated transport	73/1896	478/20349	1.68998e-05	0.000984063	Itgb2/Adora3/Il4/Cd36/Apoe/Tbc1d8/Hck/Grik5/Bicd1/Hmox1/Cav1/Mertk/Hspa8/Fcgr1/Rab5a/Sdc1/Cbll1/Vamp2/Ston2/Mctp1/Dab2/Nckap1l/Atg3/Vegfa/Cacna1h/Pot1b/Mib1/Anxa1/Rabgef1/Bet1l/Slc11a1/Stxbp1/Rab14/Itgav/Il1b/Ptpn1/Rab33b/Sdcbp/Sgip1/Tbc1d1/C2cd5/Atg7/Mfge8/Il4ra/Rab20/Snx33/Acsl3/Clasp2/Nsf/Vps18/Eef2k/Rab8b/Apln/Serpine1/Sirpa/Cd84/Picalm/Lrp1/Sgsm1/Lyn/Tbc1d8b/Insig1/Stxbp6/Cd300lf/Ccr2/Sorl1/…	73
BP	GO:1903322	positive regulation of protein modification by small protein conjugation or removal	28/1896	129/20349	1.75352e-05	0.00100785	Cav1/Brca1/Peli1/Trib2/Senp2/Ube3a/Hspa5/Ptpn22/Bcl10/Vcp/Rchy1/Sprtn/Rnf111/Trib1/Trib3/Topors/Smurf1/Fanci/Ripk2/Mul1/Nop53/Arrdc4/Ticam1/Dcun1d3/Amer1/Ube2s/Sphk1/Cd300ld3	28
BP	GO:0030728	ovulation	10/1896	23/20349	1.76689e-05	0.00100785	Sirt1/Plau/Adamts1/Nos3/Pgr/Ptgs2/Inhba/Gpr149/Nrip1/Pla2g4a	10
BP	GO:0050730	regulation of peptidyl-tyrosine phosphorylation	43/1896	238/20349	1.79556e-05	0.00101386	Itgb2/Il4/Cd36/Cav1/Erbb3/Igf1/Ggnbp2/Sema4d/Fgf10/Cblb/Samsn1/Vegfa/Trem2/Hbegf/Pdgfrb/Csf1r/Jak2/Nrp1/Ptpn1/Ptpn22/Epha7/Plpp3/Lrp8/Hdac1/Hgf/Errfi1/Tec/Cnot7/Cck/Rap2b/Socs5/Bank1/Socs1/Tlr4/Ptger4/Ripk2/Lyn/Prkce/Cd24a/Socs4/Rictor/Prkca/Adnp	43
BP	GO:1901800	positive regulation of proteasomal protein catabolic process	23/1896	96/20349	1.82302e-05	0.00101656	Lonrf3/Mdm2/Xbp1/Trib2/Dab2/Rnf19a/Arih1/Vcp/Plk3/Rnf19b/Rchy1/Atg7/Herpud1/Trib1/Trib3/Rnf125/Socs5/Bbs7/Lonrf1/Nop53/Socs4/Tmem67/Arih2	23
BP	GO:0000302	response to reactive oxygen species	36/1896	186/20349	1.83672e-05	0.00101656	Cd36/Hmox1/Met/Crk/Kdm6b/Sirt1/Txnrd1/Mtr/Fancc/Dhfr/Impact/Anxa1/Rela/Pycr1/Cflar/Traf2/Itgav/Cat/Ect2/Kpna4/Plk3/Hgf/Sesn2/Nos3/Atg7/Stk26/Hdac6/Casp3/Trpc6/Sesn3/Oser1/Gch1/Ppp1r15b/Prkca/Rhob/Slc8a1	36
BP	GO:0043154	negative regulation of cysteine-type endopeptidase activity involved in apoptotic process	21/1896	84/20349	2.09016e-05	0.00114549	Ddx3x/Igf1/Adora2a/Mdm2/Nr4a1/Vegfa/Cflar/Tnfrsf1b/Hgf/Dnajb6/Rnf34/Herpud1/Ptgs2/Fnip1/Siah2/Plaur/Sfn/Naip5/Naip6/Naip7/Naip2	21
BP	GO:0030100	regulation of endocytosis	42/1896	232/20349	2.12716e-05	0.00115085	Cd36/Apoe/Hck/Bicd1/Cav1/Mertk/Hspa8/Fcgr1/Rab5a/Cbll1/Ston2/Mctp1/Dab2/Nckap1l/Atg3/Vegfa/Pot1b/Mib1/Rabgef1/Slc11a1/Rab14/Itgav/Il1b/Ptpn1/Sdcbp/Sgip1/Atg7/Mfge8/Rab20/Snx33/Nsf/Eef2k/Apln/Serpine1/Sirpa/Picalm/Lrp1/Cd300lf/Prkca/Mex3b/Cd2ap/Hmgb1	42
BP	GO:0002757	immune response-activating signal transduction	45/1896	255/20349	2.14112e-05	0.00115085	Cd36/Cav1/Peli1/Itk/Rsad2/Gpld1/Cd180/Nckap1l/Cblb/Gcsam/Riok3/Lpxn/Rela/Rabgef1/Traf6/Ptpn22/Nras/Bcl10/Tec/Clec2i/Trim30a/Usp9x/Plscr1/Tlr13/Colec12/Tlr4/Nploc4/Rc3h1/Tlr8/C3ar1/Ripk2/Nop53/Lyn/Arf6/Tlr1/Prkce/Ticam1/Cd300lf/C5ar1/Nfam1/Tnip2/Irak2/Hmgb1/Cd300ld3/Fyb2	45
BP	GO:0043405	regulation of MAP kinase activity	48/1896	279/20349	2.30005e-05	0.0012245	Apoe/Map3k11/Insr/Cav1/Met/Sash1/Map2k3/Igf1/Trib2/Ern1/Edn1/Hmgcr/Fgf10/Dab2/Fgd4/Robo1/Vegfa/Eif2ak2/Pdgfrb/Jak2/Maged1/Tnfrsf11a/Traf2/Traf6/Hipk3/Bmp2/Il1b/Ptpn1/Ptpn22/Hgf/Dusp16/Nox4/Fgfr1/Trib1/Mst1r/Trib3/Spry1/Fgf2/Spred3/Dusp8/Tlr4/Mul1/Lyn/Spred2/Cd24a/Sorl1/Fzd4/Prkca	48
BP	GO:0002224	toll-like receptor signaling pathway	22/1896	91/20349	2.36538e-05	0.0012474	Cd36/Cav1/Peli1/Rsad2/Cd180/Ptpn22/Trim30a/Tlr13/Colec12/Tlr4/Tlr8/Ripk2/Lyn/Arf6/Tlr1/Prkce/Ticam1/Cd300lf/Tnip2/Irak2/Hmgb1/Cd300ld3	22
BP	GO:0051250	negative regulation of lymphocyte activation	29/1896	138/20349	2.39e-05	0.00124861	Il4/Mertk/H2-M3/Cd274/Pdcd1lg2/Peli1/Adora2a/Bcl6/Cblb/Dlg1/Samsn1/Twsg1/Anxa1/Fas/March7/Pag1/Ptpn22/Gpnmb/Il4ra/Casp3/Foxj1/Cd276/Socs5/Bank1/Rc3h1/Lyn/Cd24a/Socs6/Cebpb	29
BP	GO:0002274	myeloid leukocyte activation	34/1896	174/20349	2.52098e-05	0.00130484	Itgb2/Adora3/Il4/Ndrg1/Hmox1/Vamp2/Rabgef1/Casp1/Il1rl1/Slc11a1/Stxbp1/Traf6/Bcl10/Il4ra/Slc7a2/Rora/Plscr1/Cd84/Tlr4/Rbpj/Tlr8/Lyn/Tlr1/Prkce/Ticam1/Cd300lf/Ccr2/Jmjd6/Pirb/Tnip2/Cd300lb/Hmgb1/Pilrb1/Ulbp1	34
BP	GO:0002821	positive regulation of adaptive immune response	23/1896	98/20349	2.60197e-05	0.00133023	Il4/Hspa8/Fcgr1/H2-M3/Sirt1/Rsad2/Tap2/Anxa1/Slc11a1/Traf2/Traf6/Exosc3/Mlh1/Nlrp3/Zbtb1/Socs5/H2-DMa/Pvr/Ripk2/Cd24a/Ccr2/Nlrp10/Nsd2	23
BP	GO:0048511	rhythmic process	51/1896	304/20349	2.6181e-05	0.00133023	Ngfr/Sp1/Hlf/Cry1/Igf1/Sirt1/Adora2a/Fbxw11/Nampt/Ddx5/Per1/Adamts1/Dyrk1a/Vegfa/Nfya/Sik1/Adcyap1/Fas/Maged1/Ube3a/Casp1/Tnfrsf11a/Prkaa2/Hdac1/Nos3/Gfpt1/Bhlhe40/Kdm5a/Pgr/Rora/Rbm4b/Klf9/Fbxl21/Klf10/Egr2/Ciart/Ptger4/Inhba/Atf4/Gpr149/Zfp830/Nrip1/Fzd4/Prkg1/Mat2a/Per2/Pla2g4a/Cebpb/Crem/Cry2/Zfx	51
BP	GO:0050878	regulation of body fluid levels	54/1896	328/20349	2.64143e-05	0.00133023	Adora3/Vwf/Cd36/Apoe/Cav1/Met/Vav2/Mertk/Hps5/Srf/Plek/Adora2a/Xbp1/Gna13/Hif1a/Edn1/F2rl2/Fgf10/Plau/Scara5/Vegfa/Lbh/Stxbp1/Rab14/Tfpi/Procr/Pik3ca/Anxa5/Slc7a11/F3/Pdpn/Stmn1/Tec/Actb/Atg7/Cd9/Sytl2/F8/Ubash3b/Itga2b/Rap2b/Apln/Serpine1/Tlr4/F13a1/Ptger4/Lyn/Prkce/Sfn/Mmp13/Prkca/Prkg1/Actg1/Heg1	54
BP	GO:0001516	prostaglandin biosynthetic process	10/1896	24/20349	2.77623e-05	0.00137337	Sirt1/Edn1/Anxa1/Fam213b/Ptgs2/Pnpla8/Ptgs1/Pla2g4a/Sphk1/Ptges3	10
BP	GO:0046457	prostanoid biosynthetic process	10/1896	24/20349	2.77623e-05	0.00137337	Sirt1/Edn1/Anxa1/Fam213b/Ptgs2/Pnpla8/Ptgs1/Pla2g4a/Sphk1/Ptges3	10
BP	GO:0002824	positive regulation of adaptive immune response based on somatic recombination of immune receptors built from immunoglobulin superfamily domains	22/1896	92/20349	2.83837e-05	0.00137969	Il4/Hspa8/Fcgr1/H2-M3/Rsad2/Tap2/Anxa1/Slc11a1/Traf2/Traf6/Exosc3/Mlh1/Nlrp3/Zbtb1/Socs5/H2-DMa/Pvr/Ripk2/Cd24a/Ccr2/Nlrp10/Nsd2	22
BP	GO:0030168	platelet activation	22/1896	92/20349	2.83837e-05	0.00137969	Vwf/Apoe/Mertk/Srf/Plek/Gna13/Stxbp1/Pik3ca/Slc7a11/Pdpn/Tec/Actb/Cd9/F8/Ubash3b/Itga2b/Rap2b/Tlr4/Lyn/Prkca/Prkg1/Actg1	22
BP	GO:0042176	regulation of protein catabolic process	55/1896	337/20349	2.87095e-05	0.0013835	Sox9/Apoe/Odc1/Lonrf3/Timp2/Mdm2/Xbp1/Trib2/Gpld1/Pbk/Dab2/Rnf19a/Cblb/Wac/Rela/Arih1/Ube3a/Rnf41/Il1b/Sdcbp/Vcp/Tnfrsf1b/Plk3/Rnf19b/Rchy1/Mad2l1/Atg7/Trim30a/Mtm1/Herpud1/Trib1/Trib3/Snx33/Rnf125/Nsf/Socs5/Bbs7/Azin1/Dtl/Ric1/Smurf1/Lonrf1/Lats1/Lrp1/Nop53/Serpinb1a/Socs4/Sorl1/Tmem67/Bag5/Amer1/Egln2/Rps7/Arih2/Rybp	55
BP	GO:0097191	extrinsic apoptotic signaling pathway	41/1896	228/20349	3.11546e-05	0.00147547	Acvr1b/Ddx3x/Il4/Hmox1/Cav1/Brca1/Erbb3/Igf1/Mknk2/Dapk1/Fgf10/Dab2/Tnfrsf12a/Vegfa/0610009O20Rik/Fas/Jak2/Rela/Rnf41/Nrp1/Cflar/Atf3/Traf1/Traf2/Itgav/Bcl2l11/Il1b/Skil/Bcl10/Tnfrsf1b/Hgf/Rnf34/Fgfr1/Fem1b/Siah2/Serpine1/Mcl1/Trps1/Inhba/Itprip/Zfp110	41
BP	GO:1903364	positive regulation of cellular protein catabolic process	27/1896	126/20349	3.13017e-05	0.00147547	Apoe/Lonrf3/Mdm2/Xbp1/Trib2/Dab2/Rnf19a/Arih1/Vcp/Plk3/Rnf19b/Rchy1/Atg7/Herpud1/Trib1/Trib3/Rnf125/Socs5/Bbs7/Smurf1/Lonrf1/Lrp1/Nop53/Socs4/Tmem67/Amer1/Arih2	27
BP	GO:0043620	regulation of DNA-templated transcription in response to stress	15/1896	50/20349	3.16305e-05	0.00147547	Cd36/Hmox1/Hif1a/Jmy/Vegfa/Impact/Rela/Ddit3/Atf3/Sesn2/Vhl/Hif1an/Rbpj/Atf4/Cebpb	15
BP	GO:0032868	response to insulin	37/1896	198/20349	3.16739e-05	0.00147547	Ngfr/Sp1/Insr/Ankrd26/Ndel1/Akt3/Cry1/Sirt1/Osbpl8/Xbp1/Lpin1/Vamp2/Srsf5/Gpld1/C1qtnf12/Rhoq/Rela/Rbp4/Il1b/Ptpn1/Sesn2/Slc25a33/C2cd5/Eif4ebp1/Sesn3/Trib3/Sik2/Egr2/Socs1/Cpeb2/Appl1/Foxc2/Epm2aip1/Prkca/Cited1/Cry2/Lmbrd1	37
BP	GO:0051091	positive regulation of DNA binding transcription factor activity	40/1896	221/20349	3.32139e-05	0.00153443	Itgb2/Il4/Ifrd1/Cd36/Srf/Edn1/Jmy/Il1rap/Vegfa/Eif2ak2/Jak2/Fosl1/Lrp5/Rela/Rnf41/Ddit3/Cflar/Tnfrsf11a/Traf1/Traf2/Traf6/Cat/Il1b/Bcl10/Plpp3/Lrp8/Lrp6/Nlrp3/Card11/Cd84/Tlr4/Trim14/Ripk2/Ankrd42/Abra/Ticam1/Fzd4/Nfam1/Irak2/Sphk1	40
BP	GO:0002221	pattern recognition receptor signaling pathway	26/1896	120/20349	3.56342e-05	0.00163275	Cd36/Cav1/Peli1/Rsad2/Cd180/Riok3/Rela/Ptpn22/Trim30a/Tlr13/Colec12/Tlr4/Nploc4/Tlr8/Ripk2/Nop53/Lyn/Arf6/Tlr1/Prkce/Ticam1/Cd300lf/Tnip2/Irak2/Hmgb1/Cd300ld3	26
BP	GO:0046578	regulation of Ras protein signal transduction	38/1896	207/20349	3.7496e-05	0.00170409	Ngfr/Apoe/Eps8l1/Met/Vav2/Csf1/Timp2/Crk/Igf1/F2rl2/Fgf10/Arhgef3/Bcl6/Fgd4/Robo1/Pdgfrb/Rabgef1/Nrp1/Als2/Gpr35/Ralgps2/Ect2/Stmn1/Psd3/Dlc1/Psd/Spry1/Fgd3/Fbxo8/Dgki/Iqsec3/Abra/Arf6/P2ry10/Arhgef39/Camk2d/P2ry10b/Arhgap35	38
BP	GO:0050868	negative regulation of T cell activation	24/1896	107/20349	3.88295e-05	0.00175046	Il4/H2-M3/Cd274/Pdcd1lg2/Peli1/Adora2a/Bcl6/Cblb/Dlg1/Twsg1/Anxa1/March7/Pag1/Ptpn22/Gpnmb/Il4ra/Casp3/Foxj1/Cd276/Socs5/Rc3h1/Cd24a/Socs6/Cebpb	24
BP	GO:2000377	regulation of reactive oxygen species metabolic process	34/1896	178/20349	4.10358e-05	0.00183512	Ngfr/Itgb2/Hk2/Il4/Cd36/Hbp1/Clcn3/Insr/Cav1/H2-M3/Brca1/Igf1/Sirt1/Hif1a/Dhfr/Plau/Arf4/Cdkn1a/Pdgfrb/Jak2/Rnf41/Cflar/Il1b/Slc25a33/Nox4/Trim30a/Ptgs2/Pkd2/Mycn/Gch1/Tlr4/Ptger4/Ticam1/Ulbp1	34
BP	GO:1901522	positive regulation of transcription from RNA polymerase II promoter involved in cellular response to chemical stimulus	10/1896	25/20349	4.24132e-05	0.00188166	Rxrg/Xbp1/Hif1a/Vegfa/Rela/Bmp2/Sesn2/Runx2/Rbpj/Atf4	10
BP	GO:0044283	small molecule biosynthetic process	70/1896	466/20349	4.29301e-05	0.00188694	Cyp51/Apoe/Ranbp2/Slc1a3/Fads1/Lpl/Lta4h/Brca1/Plod1/Cry1/Sirt1/Plek/Hif1a/Mtr/Edn1/Hmgcr/Dhfr/Oxsm/Dab2/C1qtnf12/Abcg1/Sik1/Cacna1h/Anxa1/Fads2/Pcx/Rbp4/Pycr1/Erlin1/Coq10b/Acadl/Gls/Atf3/Hsd17b7/Gpd2/Dhrs9/Bmp2/Il1b/Abcd3/Prkaa2/Sesn2/Acot7/Fam213b/Bcat1/Sc5d/Plod2/Ptgs2/Trib3/Acsl3/Pnpla8/Decr2/Fgf2/Gch1/Acer2/Prkab2/Ptger4/Atf4/Insig1/Rbp1/Cltc/Ptgs1/Gnpda1/Prkg1/Kdm3a/Thnsl2/Per2/Pla2g4a/Sph…	70
BP	GO:0010498	proteasomal protein catabolic process	61/1896	391/20349	4.32072e-05	0.00188694	Crbn/Dnajb9/Lonrf3/Foxred2/Kctd5/Rnf145/Sirt1/Mdm2/Fbxw11/Xbp1/Trib2/Pbk/Dab2/Rnf19a/Wac/Syvn1/Kat5/Erlin1/Arih1/Rnf41/Ddit3/Sdcbp/Vcp/Plk3/Rnf19b/Ube4b/Rnf4/Rchy1/Rnf34/Atg7/Mtm1/Herpud1/Rnf111/Trib1/Trib3/Rnf125/Kctd17/Vhl/Rnf38/Topors/Socs5/Bbs7/Smurf1/Lonrf1/Nploc4/Nop53/Edem3/Klhl15/Yod1/Socs4/Rnf24/Tmem67/Bag5/Socs6/Rlim/Pcbp2/Ube2s/Cd2ap/Arih2/Rybp/Bfar	61
BP	GO:0032652	regulation of interleukin-1 production	17/1896	63/20349	4.40014e-05	0.00190673	Anxa1/Jak2/Casp1/Il1r2/Hdac1/Errfi1/Nlrp3/Casp4/Tlr4/Ptger4/Tlr8/Ripk2/Nlrp10/Sphk1/Hmgb1/S1pr3/Ccr5	17
BP	GO:0006636	unsaturated fatty acid biosynthetic process	12/1896	35/20349	4.48785e-05	0.00192978	Fads1/Sirt1/Edn1/Anxa1/Fam213b/Ptgs2/Pnpla8/Decr2/Ptgs1/Pla2g4a/Sphk1/Ptges3	12
BP	GO:0052547	regulation of peptidase activity	58/1896	367/20349	4.55042e-05	0.00194174	Ngfr/Ddx3x/Bbc3/Cav1/Timp2/Perp/Igf1/Sirt1/Adora2a/Mdm2/Dapk1/Robo1/Nr4a1/Vegfa/0610009O20Rik/Pmaip1/Fas/Jak2/Casp12/Casp1/Cflar/Tfpi/Bcl2l11/F3/Bcl10/Epha7/Spink4/Vcp/Tnfrsf1b/Hgf/Dnajb6/Rnf34/Dlc1/Herpud1/Ctsh/Ptgs2/Cck/Nlrp3/Fnip1/Siah2/Serpine1/Acer2/Picalm/Ripk2/Mul1/Mbp/Lyn/Serpinb1a/Plaur/Sfn/Sorl1/Spink2/Serpinb2/Sox7/Naip5/Naip6/Naip7/Naip2	58
BP	GO:0000209	protein polyubiquitination	34/1896	179/20349	4.61984e-05	0.00195643	Sash1/Lonrf3/Brca1/Rnf145/Peli1/Fbxw11/Asb2/Rnf19a/Syvn1/Arih1/Ube3a/Rnf41/Ube2t/Traf2/Ube2e3/Traf6/Ptpn22/Rnf19b/Ube4b/Rnf4/Rnf34/Hdac6/Rnf111/Rnf125/Topors/Dtl/Smurf1/Lonrf1/Ttc3/Rnf24/Ube2s/Arih2/Rc3h2/Bfar	34
BP	GO:0050714	positive regulation of protein secretion	45/1896	263/20349	4.67967e-05	0.00196531	Cd36/Tek/Mcu/Lpl/Cd274/Igf1/Sirt1/Adora2a/Xbp1/Hif1a/Gpld1/Golph3/Il1rap/Clec4n/C1qtnf12/Csf1r/Jak2/Rbp4/Mgea5/Casp1/Il1rl1/Il1b/Ptpn22/Atg7/Il4ra/Nlrp3/Casp4/Cd276/Sec24a/Cd84/Zfp384/Tlr4/Ptger4/Tlr8/Ripk2/Mbp/Cd300c2/Tlr1/Prkce/Nlrp10/Mmp12/Mmp13/Hmgb1/Ang/Ccr5	45
BP	GO:1903038	negative regulation of leukocyte cell-cell adhesion	25/1896	115/20349	4.71112e-05	0.00196531	Il4/H2-M3/Cd274/Pdcd1lg2/Peli1/Adora2a/Bcl6/Cblb/Dlg1/Twsg1/Anxa1/March7/Pag1/Ptpn22/Gpnmb/Il4ra/Casp3/Foxj1/Cd276/Socs5/Rc3h1/Cd24a/Socs6/Cebpb/Cxcl12	25
BP	GO:0006633	fatty acid biosynthetic process	26/1896	122/20349	4.80366e-05	0.00198907	Fads1/Lpl/Brca1/Sirt1/Edn1/Oxsm/Anxa1/Fads2/Erlin1/Acadl/Abcd3/Prkaa2/Acot7/Fam213b/Ptgs2/Trib3/Acsl3/Pnpla8/Decr2/Prkab2/Insig1/Ptgs1/Thnsl2/Pla2g4a/Sphk1/Ptges3	26
BP	GO:0000082	G1/S transition of mitotic cell cycle	32/1896	165/20349	5.01544e-05	0.00206149	Cdc45/Acvr1b/Ddx3x/Ranbp2/Zfp655/Mdm2/Klf11/Gpr132/Fgf10/Mtbp/Senp2/Cdkn1a/Anxa1/Jade1/Cdc73/E2f1/Pdpn/Plk3/Gpnmb/Eif4ebp1/Usp37/Pkd2/Lats1/Rbbp8/Inhba/Ctdspl/Dcun1d3/Lsm10/Tcf19/Camk2d/Rpl17/Ctdsp2	32
BP	GO:0071901	negative regulation of protein serine/threonine kinase activity	23/1896	102/20349	5.11182e-05	0.00208577	Apoe/Prkar2b/Cav1/Sirt1/Hmgcr/Cdkn1a/Lrp5/Hipk3/Il1b/Ptpn1/Ptpn22/Lrp6/Dusp16/Casp3/Spry1/Spred3/Dusp8/Lats1/Lyn/Spred2/Hexim1/Sorl1/Prkca	23
BP	GO:0071560	cellular response to transforming growth factor beta stimulus	34/1896	180/20349	5.19435e-05	0.00210217	Sox9/Htra1/Cav1/Crk/Sirt1/Xbp1/Fut8/Gcnt2/Dcp1a/Dab2/Itgb5/Twsg1/Zeb1/Ldlrad4/Cflar/Hspa5/Bmp2/Skil/Sdcbp/Nos3/Htra3/Usp9x/Rnf111/Chst11/Serpine1/Smurf1/Prdm16/Vasn/Sox5/Zfp451/Zfp36l2/Cited1/Bcl9l/Zfp703	34
BP	GO:0007159	leukocyte cell-cell adhesion	53/1896	328/20349	5.22721e-05	0.00210217	Itgb2/Il4/Il7r/Cav1/H2-M3/Cd274/Pdcd1lg2/Igf1/Peli1/Adora2a/Xbp1/Sema4d/Golph3/Nckap1l/Bcl6/Cblb/Dlg1/Twsg1/Zeb1/H2-Oa/Anxa1/March7/Itga4/Traf6/Il1b/Pag1/Ptpn22/Bcl10/Gpnmb/Olr1/Clec2i/Blm/Il4ra/Casp3/Nlrp3/Zbtb1/Egr3/Foxj1/Cd276/Card11/Socs5/H2-DMa/Socs1/Adk/Rc3h1/Ripk2/Cd24a/Ccr2/Socs6/Cebpb/Cxcl12/Cd59b/Il1rl2	53
BP	GO:1902882	regulation of response to oxidative stress	21/1896	89/20349	5.28558e-05	0.00211046	Cd36/Met/Sirt1/Fut8/Hif1a/Mctp1/Dhfr/P4hb/Pycr1/Hgf/Sesn2/Atg7/Stk26/Hdac6/Sesn3/Gch1/Mcl1/Tlr4/Ncoa7/Atf4/Bag5	21
BP	GO:1903052	positive regulation of proteolysis involved in cellular protein catabolic process	24/1896	109/20349	5.3345e-05	0.00211488	Lonrf3/Mdm2/Xbp1/Trib2/Dab2/Rnf19a/Arih1/Vcp/Plk3/Rnf19b/Rchy1/Atg7/Herpud1/Trib1/Trib3/Rnf125/Socs5/Bbs7/Smurf1/Lonrf1/Nop53/Socs4/Tmem67/Arih2	24
BP	GO:0048588	developmental cell growth	39/1896	218/20349	5.40301e-05	0.00212696	Sox9/Sema4f/Ifrd1/Apoe/Crabp2/Srf/Ndel1/Igf1/Llph/Edn1/Sema4d/Tnfrsf12a/Vegfa/Impact/Nrp1/Nrp2/Raph1/Plxna2/Epha7/Plxna4/Usp9x/Hdac6/Plxnb3/Slit2/Rpl4/Clasp2/Fstl4/Mex3c/Sema7a/Smurf1/Nrn1/Mul1/Adnp/Flrt3/Prkg1/Camk2d/Cxcl12/Arih2/Ccr5	39
BP	GO:0002758	innate immune response-activating signal transduction	26/1896	123/20349	5.55902e-05	0.00217307	Cd36/Cav1/Peli1/Rsad2/Cd180/Riok3/Rela/Ptpn22/Trim30a/Tlr13/Colec12/Tlr4/Nploc4/Tlr8/Ripk2/Nop53/Lyn/Arf6/Tlr1/Prkce/Ticam1/Cd300lf/Tnip2/Irak2/Hmgb1/Cd300ld3	26
BP	GO:0002793	positive regulation of peptide secretion	48/1896	289/20349	5.77098e-05	0.00224026	Cd36/Tek/Mcu/Lpl/Cd274/Igf1/Sirt1/Adora2a/Xbp1/Hif1a/Gpld1/Golph3/Il1rap/Clec4n/C1qtnf12/Adcyap1/Csf1r/Jak2/Rbp4/Mgea5/Casp1/Il1rl1/Il1b/Ptpn22/Atg7/Il4ra/Nlrp3/Casp4/Cd276/Sec24a/Rab8b/Apln/Cd84/Zfp384/Tlr4/Ptger4/Tlr8/Ripk2/Mbp/Cd300c2/Tlr1/Prkce/Nlrp10/Mmp12/Mmp13/Hmgb1/Ang/Ccr5	48
BP	GO:0070374	positive regulation of ERK1 and ERK2 cascade	36/1896	196/20349	5.85862e-05	0.0022586	Cd36/Tek/Dnajc27/Gcnt2/Hmgcr/Fgf10/Vegfa/Trem2/Nrxn1/Adcyap1/Pdgfrb/Csf1r/Ccr1/Nrp1/Cflar/Tnfrsf11a/Bmp2/Il1b/Ptpn22/Glipr2/Gpnmb/Nox4/Ednra/Ccl12/Fgf2/Sema7a/Tlr4/Ramp3/Ripk2/Dstyk/C5ar1/Prkca/Camk2d/Ffar4/Hmgb1/C5ar2	36
BP	GO:1903409	reactive oxygen species biosynthetic process	23/1896	103/20349	6.00879e-05	0.00230062	Itgb2/Il4/Cd36/Hbp1/Clcn3/Insr/Cav1/Cybb/H2-M3/Igf1/Sirt1/Jak2/Cflar/Il1b/Nos3/Slc25a33/Slc7a2/Rora/Ptgs2/Pkd2/Tlr4/Ticam1/Ulbp1	23
BP	GO:0002253	activation of immune response	51/1896	314/20349	6.26067e-05	0.00236509	Cfp/Cd36/Cav1/Peli1/Itk/Rsad2/Gpld1/Cd180/Nckap1l/Cblb/Gcsam/Riok3/Lpxn/Rela/Rabgef1/Traf6/Ptpn22/Nras/Bcl10/Tec/Clec2i/Trim30a/Usp9x/Plscr1/Cd59a/Tlr13/Colec12/C1qc/C1qb/Tlr4/Nploc4/Rc3h1/Tlr8/C3ar1/Ripk2/Nop53/Lyn/Arf6/Tlr1/Prkce/Ticam1/Cd300lf/Hexim1/C5ar1/Nfam1/Tnip2/Irak2/Hmgb1/Cd59b/Cd300ld3/Fyb2	51
BP	GO:0071402	cellular response to lipoprotein particle stimulus	8/1896	17/20349	6.29986e-05	0.00236509	Itgb2/Cd36/Apoe/Lpl/Cd9/Socs5/Tlr4/Ticam1	8
BP	GO:1903037	regulation of leukocyte cell-cell adhesion	49/1896	298/20349	6.30408e-05	0.00236509	Il4/Il7r/Cav1/H2-M3/Cd274/Pdcd1lg2/Igf1/Peli1/Adora2a/Xbp1/Nckap1l/Bcl6/Cblb/Dlg1/Twsg1/Zeb1/H2-Oa/Anxa1/March7/Itga4/Traf6/Il1b/Pag1/Ptpn22/Bcl10/Gpnmb/Clec2i/Blm/Il4ra/Casp3/Nlrp3/Zbtb1/Egr3/Foxj1/Cd276/Card11/Socs5/H2-DMa/Socs1/Adk/Rc3h1/Ripk2/Cd24a/Ccr2/Socs6/Cebpb/Cxcl12/Cd59b/Il1rl2	49
BP	GO:0006692	prostanoid metabolic process	11/1896	31/20349	6.49171e-05	0.00239008	Sirt1/Edn1/Anxa1/Pdpn/Fam213b/Ptgs2/Pnpla8/Ptgs1/Pla2g4a/Sphk1/Ptges3	11
BP	GO:0006693	prostaglandin metabolic process	11/1896	31/20349	6.49171e-05	0.00239008	Sirt1/Edn1/Anxa1/Pdpn/Fam213b/Ptgs2/Pnpla8/Ptgs1/Pla2g4a/Sphk1/Ptges3	11
BP	GO:0002460	adaptive immune response based on somatic recombination of immune receptors built from immunoglobulin superfamily domains	42/1896	243/20349	6.50409e-05	0.00239008	Il4/Il7r/Gzmb/Hspa8/Fcgr1/H2-M3/Rsad2/Bcl6/Dlg1/Vegfa/Tap2/Anxa1/Fas/Il1rl1/Slc11a1/Traf2/Traf6/Nras/Bcl10/Exosc3/Il4ra/Rora/Ctsh/Mlh1/Nlrp3/Zbtb1/Foxj1/C1qc/C1qb/Socs5/H2-DMa/Rc3h1/Pvr/C3ar1/Ripk2/Cd24a/Ccr2/Nlrp10/Nsd2/Pirb/Hmgb1/Ulbp1	42
BP	GO:0071559	response to transforming growth factor beta	34/1896	182/20349	6.54172e-05	0.00239008	Sox9/Htra1/Cav1/Crk/Sirt1/Xbp1/Fut8/Gcnt2/Dcp1a/Dab2/Itgb5/Twsg1/Zeb1/Ldlrad4/Cflar/Hspa5/Bmp2/Skil/Sdcbp/Nos3/Htra3/Usp9x/Rnf111/Chst11/Serpine1/Smurf1/Prdm16/Vasn/Sox5/Zfp451/Zfp36l2/Cited1/Bcl9l/Zfp703	34
BP	GO:0048871	multicellular organismal homeostasis	53/1896	331/20349	6.68821e-05	0.00241207	Sox9/Cd36/Clcn3/Homer1/Met/Csf1/Srf/Slc22a5/Akt3/Sirt1/Gcnt2/Muc13/Iqcb1/Vegfa/Pdgfrb/Csf1r/Rbp4/Homer2/Acadl/Slc11a1/Pask/Cln8/Tnfrsf11a/Itgav/Traf6/Il1b/Pik3ca/Ctsk/Prkaa2/Sgip1/Stmn1/Spp1/Lrp6/Nox4/Cngb1/Ubash3b/Ctsh/Ptgs2/Vhl/Apln/Mex3c/Trp53inp2/Ctss/Tlr4/Ptger4/Crocc/S1pr1/Zfp830/Sfn/Ccr2/Pla2g4a/Tnfrsf11b/Ccr5	53
BP	GO:1901652	response to peptide	53/1896	331/20349	6.68821e-05	0.00241207	Ngfr/Sp1/Cd36/Insr/Cav1/Ankrd26/Crk/Ndel1/Akt3/Cry1/Igf1/Sirt1/Mdm2/Osbpl8/Xbp1/Lpin1/Vamp2/Srsf5/Gpld1/Nr4a1/C1qtnf12/Rhoq/Jak2/Rela/Rbp4/Nr4a2/Il1b/Ptpn1/Anxa5/Ptpn22/Sesn2/Slc25a33/C2cd5/Eif4ebp1/Sesn3/Trib3/Casp4/Sik2/Egr2/Socs1/Tlr4/Cpeb2/Lrp1/Appl1/Atp1a3/Ripk2/Foxc2/Epm2aip1/Prkca/Cited1/CYTB/Cry2/Lmbrd1	53
BP	GO:0042116	macrophage activation	17/1896	65/20349	6.77872e-05	0.00242157	Il4/Casp1/Il1rl1/Slc11a1/Il4ra/Slc7a2/Rora/Cd84/Tlr4/Tlr8/Tlr1/Prkce/Ticam1/Jmjd6/Tnip2/Hmgb1/Ulbp1	17
BP	GO:0050863	regulation of T cell activation	47/1896	283/20349	6.86911e-05	0.00242157	Il4/Il7r/Cav1/H2-M3/Cd274/Pdcd1lg2/Igf1/Peli1/Adora2a/Xbp1/Nckap1l/Bcl6/Cblb/Dlg1/Twsg1/Zeb1/H2-Oa/Anxa1/March7/Traf6/Il1b/Pag1/Ptpn22/Bcl10/Gpnmb/Clec2i/Blm/Il4ra/Casp3/Nlrp3/Zbtb1/Egr3/Foxj1/Cd276/Card11/Socs5/H2-DMa/Socs1/Adk/Rc3h1/Ripk2/Cd24a/Ccr2/Socs6/Cebpb/Cd59b/Il1rl2	47
BP	GO:0002699	positive regulation of immune effector process	35/1896	190/20349	6.93114e-05	0.00242157	Itgb2/Adora3/Il4/Cd36/Hmox1/Tek/Hspa8/Fcgr1/H2-M3/Xbp1/Rsad2/Tap2/Anxa1/Rbp4/Rabgef1/Stxbp1/Traf2/Traf6/Ptpn22/Exosc3/Il4ra/Mlh1/Nlrp3/Zbtb1/Socs5/Cd84/Sema7a/Tlr4/Pvr/Ripk2/Lyn/Cd24a/Ccr2/Nsd2/Ulbp1	35
BP	GO:0048762	mesenchymal cell differentiation	35/1896	190/20349	6.93114e-05	0.00242157	Sox9/Hpn/Hey2/Ddx5/Hif1a/Gcnt2/Edn1/Fgf10/Dab2/Vegfa/Ldlrad4/Nrp1/Nrp2/Klhl12/Bmp2/Il1b/Adam15/Sdcbp/Glipr2/Pdpn/Lrp6/Fgfr1/Ednra/Eomes/Clasp2/Loxl2/Rbpj/Vasn/Hey1/Plaur/Foxc2/Amer1/Epha3/Bcl9l/Zfp703	35
BP	GO:1903708	positive regulation of hemopoiesis	35/1896	190/20349	6.93114e-05	0.00242157	Acvr1b/Il4/Il7r/Csf1/H2-M3/Xbp1/Hif1a/Nckap1l/Bcl6/Il15ra/Csf1r/Anxa1/Ccr1/Traf6/Il1b/Ctnnbip1/N4bp2l2/Il4ra/Trib1/Nlrp3/Zbtb1/Egr3/Socs5/Klf10/H2-DMa/Socs1/Ripk2/Inhba/Ccr2/Prkca/Atp11c/Hmgb1/Atxn1l/Il1rl2/Hbb-b2	35
BP	GO:0002697	regulation of immune effector process	53/1896	332/20349	7.25263e-05	0.00251815	Itgb2/Adora3/Il4/Cd36/Il7r/Hmox1/Htra1/Tek/Apobec3/Hspa8/Fcgr1/H2-M3/Crk/Xbp1/Rsad2/Bcl6/Tap2/Riok3/Anxa1/Rbp4/Rabgef1/Stxbp1/Traf2/Traf6/Il1b/Ptpn22/Exosc3/Il4ra/Mlh1/Cd59a/Nlrp3/Zbtb1/Foxj1/Socs5/Cd84/Sema7a/Tlr4/Nploc4/Rc3h1/Pvr/Ripk2/Mul1/Nop53/Lyn/Cd24a/Ccr2/Mmp12/Pcbp2/Nsd2/Hmgb1/Cd59b/Gbp4/Ulbp1	53
BP	GO:0051090	regulation of DNA binding transcription factor activity	56/1896	357/20349	7.50967e-05	0.0025913	Itgb2/Adora3/Il4/Ifrd1/Cd36/Hck/Hmox1/Srf/Sirt1/Peli1/Trib2/Edn1/Jmy/Il1rap/Vegfa/Sik1/Eif2ak2/Jak2/Fosl1/Lrp5/Rela/Rnf41/Ddit3/Cflar/Tnfrsf11a/Rnf2/Traf1/Traf2/Traf6/Cat/Il1b/Bcl10/Plpp3/Lrp8/Ctnnbip1/Bhlhe40/Kdm5a/Lrp6/Trib1/Nlrp3/Foxj1/Zcchc11/Card11/Cd84/Tlr4/Trim14/Ripk2/Ankrd42/Abra/Ticam1/Fzd4/Cebpg/Rlim/Nfam1/Irak2/Sphk1	56
BP	GO:0045785	positive regulation of cell adhesion	58/1896	374/20349	7.79899e-05	0.00267462	Il4/Cd36/Il7r/Tek/Cav1/Csf1/H2-M3/Cd274/Pdcd1lg2/Crk/Igf1/Xbp1/Gcnt2/Dab2/Nckap1l/Bcl6/Vegfa/Anxa1/Jak2/Nrp1/Kifap3/Itga4/Itgav/Traf6/Il1b/Ptpn22/Bcl10/Plpp3/Pdpn/Spp1/Blm/Calca/Il4ra/Nlrp3/Zbtb1/Egr3/Cd276/Card11/Socs5/H2-DMa/Tgm2/Socs1/Adk/Ptger4/Ripk2/Rell2/Prkce/Dmd/Foxc2/Cd24a/Ccr2/Prkca/Mex3b/Dock1/Cxcl12/Cd59b/Il1rl2/Ccr5	58
BP	GO:2001234	negative regulation of apoptotic signaling pathway	38/1896	214/20349	7.88709e-05	0.00268834	Ddx3x/Il4/Hmox1/Brca1/Igf1/Sirt1/Mdm2/Xbp1/Hif1a/Dapk1/Fgf10/Dab2/Ivns1abp/Vegfa/Syvn1/Rela/Nrp1/Tmem14a/Cflar/Nr4a2/Itgav/Il1b/Ptpn1/Hdac1/Hgf/Rnf34/Herpud1/Ptgs2/Siah2/Acaa2/Serpine1/Armc10/Mcl1/Itprip/Plaur/Bag5/Cxcl12/Noc2l	38
BP	GO:0045766	positive regulation of angiogenesis	28/1896	140/20349	8.26335e-05	0.00279952	Itgb2/Hmox1/Tek/Sash1/Cybb/Brca1/Sirt1/Xbp1/Hif1a/Vegfa/Nrp1/Il1b/F3/Hgf/Nos3/Ctsh/Ptgs2/Ccr3/Fgf2/Serpine1/C3ar1/Foxc2/C5ar1/Prkca/Rhob/Sphk1/Hmgb1/Ccr5	28
BP	GO:2001236	regulation of extrinsic apoptotic signaling pathway	31/1896	162/20349	8.47798e-05	0.00285493	Il4/Hmox1/Cav1/Brca1/Igf1/Dapk1/Fgf10/Dab2/Tnfrsf12a/Vegfa/Fas/Rela/Nrp1/Cflar/Atf3/Traf1/Traf2/Itgav/Il1b/Skil/Bcl10/Hgf/Rnf34/Fgfr1/Fem1b/Siah2/Serpine1/Mcl1/Trps1/Inhba/Itprip	31
BP	GO:0070059	intrinsic apoptotic signaling pathway in response to endoplasmic reticulum stress	16/1896	60/20349	8.5522e-05	0.00286268	Bbc3/Sirt1/Xbp1/Ern1/Pmaip1/Syvn1/Ddit3/Casp12/Chac1/Ptpn1/Casp3/Herpud1/Trib3/Casp4/Atf4/Cebpb	16
BP	GO:0007265	Ras protein signal transduction	50/1896	310/20349	8.80175e-05	0.00292868	Ngfr/Apoe/Eps8l1/Met/Vav2/Csf1/Eps8/Timp2/Crk/Igf1/Gna13/F2rl2/Fgf10/Arhgef3/Bcl6/Fgd4/Robo1/Pdgfrb/Rabgef1/Nrp1/Als2/Gpr35/Ralgps2/Abi2/Ect2/Nras/Sdcbp/Pdpn/Stmn1/Psd3/Pak4/Dlc1/Ednra/Cdc42ep3/Rap2b/Ralgapa2/Psd/Spry1/Fgd3/Fbxo8/Dgki/Iqsec3/Elmo1/Abra/Arf6/P2ry10/Arhgef39/Camk2d/P2ry10b/Arhgap35	50
BP	GO:0070482	response to oxygen levels	37/1896	208/20349	9.36556e-05	0.00309784	Hmox1/Cav1/Cybb/Aldh3a1/Sirt1/Hif1a/Edn1/Plau/Vegfa/Fas/P4hb/Casp1/Nr4a2/Cat/Bmp2/Plk3/Fosl2/Atg7/Eif4ebp1/Ednra/Rora/Ireb2/Vhl/Loxl2/Hif1an/Acaa2/Tacc3/Rbpj/Vasn/Cpeb2/Nop53/Prkce/Cd24a/Camk2d/Slc8a1/Egln2/Ang	37
BP	GO:0001837	epithelial to mesenchymal transition	26/1896	127/20349	9.76304e-05	0.00321032	Sox9/Hpn/Hey2/Ddx5/Hif1a/Gcnt2/Dab2/Vegfa/Ldlrad4/Klhl12/Bmp2/Il1b/Adam15/Sdcbp/Glipr2/Pdpn/Lrp6/Eomes/Clasp2/Loxl2/Rbpj/Vasn/Hey1/Epha3/Bcl9l/Zfp703	26
BP	GO:0070663	regulation of leukocyte proliferation	39/1896	224/20349	9.92236e-05	0.00324363	Il4/Csf1/H2-M3/Cd274/Pdcd1lg2/Igf1/Peli1/Fgf10/Nckap1l/Bcl6/Cblb/Dlg1/St6gal1/Cdkn1a/Twsg1/Anxa1/March7/Traf6/Il1b/Ptpn22/Gpnmb/Clec2i/Blm/Casp3/Foxj1/Ccl12/Cd276/Card11/Tlr4/Adk/Rc3h1/Ripk2/Lyn/Ticam1/Cd24a/Ccr2/Cebpb/Cd59b/Lst1	39
BP	GO:0010669	epithelial structure maintenance	8/1896	18/20349	0.000104138	0.00336493	Sox9/Srf/Slc22a5/Muc13/Rbp4/Tlr4/Crocc/Zfp830	8
BP	GO:0097242	amyloid-beta clearance	8/1896	18/20349	0.000104138	0.00336493	Itgb2/Apoe/Insr/Srf/Msr1/Picalm/Lrp1/Ide	8
BP	GO:0032944	regulation of mononuclear cell proliferation	38/1896	217/20349	0.000106848	0.00343265	Il4/Csf1/H2-M3/Cd274/Pdcd1lg2/Igf1/Peli1/Fgf10/Nckap1l/Bcl6/Cblb/Dlg1/St6gal1/Cdkn1a/Twsg1/Anxa1/March7/Traf6/Il1b/Ptpn22/Gpnmb/Clec2i/Blm/Casp3/Foxj1/Cd276/Card11/Tlr4/Adk/Rc3h1/Ripk2/Lyn/Ticam1/Cd24a/Ccr2/Cebpb/Cd59b/Lst1	38
BP	GO:0007346	regulation of mitotic cell cycle	71/1896	489/20349	0.000112325	0.00358797	Cdc45/Ddx3x/Ranbp2/Insr/Zfp655/Met/Brca1/Timp2/Map2k3/Zwint/Cdk1/Igf1/Sirt1/Mdm2/Pttg1/Gpr132/Edn1/Slf1/Fgf10/Mtbp/Dlg1/Senp2/Cdkn1a/Sik1/Map4k3/Map3k2/Cep192/Pdgfrb/Anxa1/Lrp5/Jade1/Nabp1/Cdc73/Il1b/E2f1/Sdcbp/Brinp1/Pdpn/Plk3/Stil/Kntc1/Cdk8/Gpnmb/Mad2l1/Blm/Pak4/Stk26/Eif4ebp1/Fgfr1/Cdc14a/Pkd2/Pim3/Tacc3/Dtl/Fanci/Nop53/Usp22/Zfp36l2/Zfp830/Cltc/Ctdspl/Dcun1d3/Lsm10/Prkca/Camk2d/Gnai1/Sphk1/R…	71
BP	GO:0007623	circadian rhythm	34/1896	187/20349	0.000113969	0.003617	Ngfr/Cry1/Igf1/Sirt1/Adora2a/Fbxw11/Nampt/Ddx5/Per1/Dyrk1a/Sik1/Fas/Maged1/Ube3a/Casp1/Tnfrsf11a/Prkaa2/Hdac1/Gfpt1/Bhlhe40/Kdm5a/Rora/Rbm4b/Fbxl21/Klf10/Ciart/Ptger4/Atf4/Nrip1/Prkg1/Mat2a/Per2/Crem/Cry2	34
BP	GO:0090287	regulation of cellular response to growth factor stimulus	42/1896	249/20349	0.000114528	0.003617	Ngfr/Htra1/Tek/Cav1/Sirt1/Xbp1/Hif1a/Fgf10/Dab2/Robo1/Vegfa/Twsg1/Nrxn1/Zeb1/Ldlrad4/Fam20c/Cflar/Hspa5/Ptpn1/Skil/Sdcbp/Htra3/Slit2/Fgfr1/Rnf111/Cd59a/Chst11/Spry1/Fgf2/Smurf1/Runx2/Rbpj/Prdm16/Vasn/Dstyk/Zfp451/Dmd/Myof/Fzd4/Tcf4/Bcl9l/Zfp703	42
BP	GO:0022409	positive regulation of cell-cell adhesion	38/1896	218/20349	0.000117998	0.00369346	Il4/Il7r/Cav1/H2-M3/Cd274/Pdcd1lg2/Igf1/Xbp1/Gcnt2/Nckap1l/Bcl6/Anxa1/Kifap3/Itga4/Traf6/Il1b/Ptpn22/Bcl10/Plpp3/Pdpn/Blm/Il4ra/Nlrp3/Zbtb1/Egr3/Cd276/Card11/Socs5/H2-DMa/Socs1/Adk/Ripk2/Cd24a/Ccr2/Mex3b/Cd59b/Il1rl2/Ccr5	38
BP	GO:0009100	glycoprotein metabolic process	52/1896	330/20349	0.000118528	0.00369346	Large1/Sgsh/Man2b1/Insr/Man1a2/St3gal1/Igf1/Mgat1/Galnt10/Fut8/Hif1a/Gcnt2/Arf4/Extl3/Golph3/Pmm1/St6gal1/Hbegf/Syvn1/Mgea5/Soat1/Galnt3/Bmp2/Ndst3/Fktn/Vcp/Slc35d1/Gfpt1/St8sia1/Xylt1/Galnt7/Mamdc2/Chst11/Eogt/Gnptab/Alg8/Gxylt1/Acer2/Galnt18/Fut11/Large2/St8sia4/Edem3/Adnp/St6galnac3/St3gal5/Prss34/Alg11/Impad1/B3galt5/Dolk/B3gnt7	52
BP	GO:0036293	response to decreased oxygen levels	35/1896	195/20349	0.000118931	0.00369346	Hmox1/Cav1/Cybb/Aldh3a1/Sirt1/Hif1a/Edn1/Plau/Vegfa/P4hb/Casp1/Nr4a2/Cat/Bmp2/Plk3/Fosl2/Eif4ebp1/Ednra/Rora/Ireb2/Vhl/Loxl2/Hif1an/Acaa2/Tacc3/Rbpj/Vasn/Cpeb2/Nop53/Prkce/Cd24a/Camk2d/Slc8a1/Egln2/Ang	35
BP	GO:0043277	apoptotic cell clearance	11/1896	33/20349	0.000124566	0.00382595	Cd36/Mertk/Itgav/Mfge8/Tgm2/Txndc5/Lrp1/Cd300lf/Ccr2/Jmjd6/Hmgb1	11
BP	GO:0050704	regulation of interleukin-1 secretion	11/1896	33/20349	0.000124566	0.00382595	Casp1/Il1r2/Nlrp3/Casp4/Tlr4/Ptger4/Tlr8/Ripk2/Nlrp10/Hmgb1/Ccr5	11
BP	GO:0032722	positive regulation of chemokine production	15/1896	56/20349	0.000133687	0.00408365	Il4/Mcoln2/Lpl/Eif2ak2/Adcyap1/Csf1r/Il1rl1/Il1b/Hdac1/Il4ra/Cd84/Tlr4/Ripk2/Mbp/Ticam1	15
BP	GO:0001666	response to hypoxia	34/1896	189/20349	0.000141136	0.00428776	Hmox1/Cav1/Cybb/Aldh3a1/Sirt1/Hif1a/Edn1/Plau/Vegfa/P4hb/Casp1/Nr4a2/Cat/Bmp2/Plk3/Fosl2/Eif4ebp1/Ednra/Rora/Vhl/Loxl2/Hif1an/Acaa2/Tacc3/Rbpj/Vasn/Cpeb2/Nop53/Prkce/Cd24a/Camk2d/Slc8a1/Egln2/Ang	34
BP	GO:0042098	T cell proliferation	35/1896	197/20349	0.000146455	0.00440128	Itgb2/Il4/Ebi3/H2-M3/Cd274/Pdcd1lg2/Igf1/Peli1/Nckap1l/Cblb/Dlg1/Twsg1/Anxa1/Slc11a1/March7/Traf6/Il1b/Ptpn22/Gpnmb/Clec2i/Blm/Elf4/Casp3/Foxj1/Cd276/Card11/Adk/Rc3h1/Ripk2/Cd24a/Ccr2/Cebpb/Cxcl12/Cd59b/Rc3h2	35
BP	GO:0002042	cell migration involved in sprouting angiogenesis	12/1896	39/20349	0.000147905	0.00440128	Srf/Gpld1/Robo1/Nr4a1/Vegfa/Nrp1/Slit2/Ptgs2/Egr3/Fgf2/Foxc2/Ccr5	12
BP	GO:0050701	interleukin-1 secretion	12/1896	39/20349	0.000147905	0.00440128	Cd36/Casp1/Il1r2/Nlrp3/Casp4/Tlr4/Ptger4/Tlr8/Ripk2/Nlrp10/Hmgb1/Ccr5	12
BP	GO:0010631	epithelial cell migration	40/1896	236/20349	0.000148022	0.00440128	Itgb2/Sox9/Il4/Apoe/Tek/Met/Sash1/Srf/Hif1a/Gpld1/Fgf10/Ptprg/Capn7/Robo1/Nr4a1/Vegfa/Hbegf/Nrp1/Itgav/Glipr2/Nos3/Hdac6/Slit2/Fgfr1/Ctsh/Ptgs2/Clasp2/Egr3/Vhl/Loxl2/Anln/Fgf2/Serpine1/Prkce/Foxc2/Prkca/Rhob/Dock1/Hmgb1/Ccr5	40
BP	GO:0043409	negative regulation of MAPK cascade	29/1896	152/20349	0.000149148	0.0044113	Apoe/Cav1/Ankrd26/Cnksr3/Igf1/Xbp1/Per1/Hmgcr/Pbk/Dab2/Dlg1/Atf3/Hipk3/Il1b/Ptpn1/Ptpn22/Fktn/Errfi1/Dusp16/Spry1/Spred3/Dusp8/Tlr4/Lyn/Dmd/Spred2/Cdc42se1/Sorl1/Prkca	29
BP	GO:1901699	cellular response to nitrogen compound	71/1896	494/20349	0.000153641	0.00452027	Ngfr/Sox9/Sp1/Cd36/Insr/Cav1/Ankrd26/Brca1/Crk/Ndel1/Akt3/Igf1/Sirt1/Mdm2/Osbpl8/Xbp1/Lpin1/Ddx5/Vamp2/Mtr/Gpld1/Nr4a1/C1qtnf12/Trem2/Rhoq/Zeb1/Riok3/Impact/Jak2/Rela/Cflar/Nr4a2/Traf2/Rad51/Il1b/Ptpn1/Anxa5/Ptpn22/Ago3/Sesn2/Slc25a33/Rnf4/C2cd5/Blm/Eif4ebp1/Slit2/Casp3/Sesn3/Trib3/Casp4/Pkd2/Zcchc11/Sik2/Zc3h7a/Socs1/Tlr4/Cpeb2/Lrp1/Appl1/Atp1a3/Ripk2/Mul1/Atf4/Pde12/Foxc2/Fancb/Snip1/Prkca/Slc8…	71
BP	GO:0010035	response to inorganic substance	58/1896	384/20349	0.000161646	0.00470634	Cd36/Pde1c/Slc1a3/Hmox1/Homer1/Cav1/Met/Crk/Kdm6b/Sirt1/Txnrd1/Mtr/Gpld1/Fancc/Slc30a5/Dhfr/Nr4a1/Nrxn1/Impact/Anxa1/Fas/Rela/Pycr1/Cflar/Nr4a2/Traf2/Itgav/Cat/Rad51/Gss/Ect2/Anxa5/Kpna4/Hgf/Mtf1/Nos3/Rnf4/Blm/Stk26/Hdac6/Casp3/Trpc6/Ireb2/Scn5a/Loxl2/Pkd2/Oser1/Slc30a1/Gch1/Slc25a24/Apobec1/Ppp1r15b/Rhob/Pla2g4a/Fabp4/CYTB/D2hgdh/Selenom	58
BP	GO:0043618	regulation of transcription from RNA polymerase II promoter in response to stress	13/1896	45/20349	0.000161649	0.00470634	Cd36/Hmox1/Hif1a/Vegfa/Impact/Ddit3/Atf3/Sesn2/Vhl/Hif1an/Rbpj/Atf4/Cebpb	13
BP	GO:0043434	response to peptide hormone	45/1896	277/20349	0.000163541	0.00473677	Ngfr/Sp1/Insr/Cav1/Ankrd26/Crk/Ndel1/Akt3/Cry1/Igf1/Sirt1/Osbpl8/Xbp1/Lpin1/Vamp2/Srsf5/Gpld1/Nr4a1/C1qtnf12/Rhoq/Jak2/Rela/Rbp4/Nr4a2/Il1b/Ptpn1/Anxa5/Sesn2/Slc25a33/C2cd5/Eif4ebp1/Sesn3/Trib3/Sik2/Egr2/Socs1/Cpeb2/Appl1/Foxc2/Epm2aip1/Prkca/Cited1/CYTB/Cry2/Lmbrd1	45
BP	GO:0044772	mitotic cell cycle phase transition	51/1896	326/20349	0.000164541	0.00474115	Cdc45/Acvr1b/Ddx3x/Ranbp2/Zfp655/Eps8/Brca1/Cdk1/Mdm2/Ppm1d/Klf11/Gpr132/Fgf10/Mtbp/Senp2/Cdkn1a/Cep192/Anxa1/Jade1/Cdc73/E2f1/Pdpn/Plk3/Stil/Cdk14/Gpnmb/Mad2l1/Blm/Eif4ebp1/Usp37/Clasp2/Cdc14a/Pkd2/Calm2/Tacc3/Dtl/Fanci/Lats1/Rbbp8/Inhba/Nop53/Zfp36l2/Zfp830/Ctdspl/Dcun1d3/Lsm10/Tcf19/Camk2d/Ube2s/Rpl17/Ctdsp2	51
BP	GO:0060249	anatomical structure homeostasis	53/1896	343/20349	0.000170508	0.0048879	Sox9/Clcn3/Large1/Homer1/Csf1/Srf/Lamp2/Slc22a5/Akt3/Hif1a/Gcnt2/Hmbox1/Muc13/Iqcb1/Vegfa/Pot1b/Dcp2/Pdgfrb/Csf1r/Rbp4/Homer2/Cln8/Dclre1c/Itgav/Traf6/Rad51/Pcna/Dclre1b/Ctsk/Spp1/Lrp6/Blm/Nox4/Mtm1/Cngb1/Ubash3b/Ctsh/Atr/Vhl/Trp53inp2/Ctss/Tlr4/Ptger4/Crocc/S1pr1/Dmd/Zfp830/Ccr2/Pla2g4a/Cfl2/Tnfrsf11b/Hdac8/Ptges3	53
BP	GO:0090132	epithelium migration	40/1896	238/20349	0.00017796	0.00506254	Itgb2/Sox9/Il4/Apoe/Tek/Met/Sash1/Srf/Hif1a/Gpld1/Fgf10/Ptprg/Capn7/Robo1/Nr4a1/Vegfa/Hbegf/Nrp1/Itgav/Glipr2/Nos3/Hdac6/Slit2/Fgfr1/Ctsh/Ptgs2/Clasp2/Egr3/Vhl/Loxl2/Anln/Fgf2/Serpine1/Prkce/Foxc2/Prkca/Rhob/Dock1/Hmgb1/Ccr5	40
BP	GO:0044843	cell cycle G1/S phase transition	32/1896	176/20349	0.000178439	0.00506254	Cdc45/Acvr1b/Ddx3x/Ranbp2/Zfp655/Mdm2/Klf11/Gpr132/Fgf10/Mtbp/Senp2/Cdkn1a/Anxa1/Jade1/Cdc73/E2f1/Pdpn/Plk3/Gpnmb/Eif4ebp1/Usp37/Pkd2/Lats1/Rbbp8/Inhba/Ctdspl/Dcun1d3/Lsm10/Tcf19/Camk2d/Rpl17/Ctdsp2	32
BP	GO:0045619	regulation of lymphocyte differentiation	30/1896	161/20349	0.000179317	0.00506254	Il4/Il7r/H2-M3/Xbp1/Nckap1l/Bcl6/Il15ra/Zeb1/H2-Oa/Anxa1/Fas/Rnf41/Il1b/Il4ra/Nlrp3/Zbtb1/Egr3/Foxj1/Card11/Socs5/H2-DMa/Socs1/Rc3h1/Ripk2/Zfp36l2/Cd24a/Ccr2/Nfam1/Atp11c/Il1rl2	30
BP	GO:0006809	nitric oxide biosynthetic process	17/1896	70/20349	0.000182529	0.00512479	Itgb2/Il4/Cd36/Insr/Cav1/H2-M3/Igf1/Jak2/Il1b/Nos3/Slc7a2/Rora/Ptgs2/Pkd2/Tlr4/Ticam1/Ulbp1	17
BP	GO:0032535	regulation of cellular component size	53/1896	344/20349	0.000183696	0.00512479	Sema4f/Ifrd1/Apoe/Il7r/Clcn3/Crabp2/Srf/Eps8/Rab5a/Ndel1/Akt3/Plek/Edn1/Sema4d/Iqgap2/Jmy/Twf1/Nckap1l/Dlg1/Lima1/Tnfrsf12a/Vegfa/Spire1/Nrp1/Cln8/Plxna2/Abi2/Epha7/Plxna4/Slc6a12/Clec2i/Fchsd2/Slit2/Rpl4/Clasp2/Specc1l/Arhgap5/Fstl4/Cdc42ep3/Sema7a/Fchsd1/Vill/Picalm/Lats1/Arf6/Prkce/Rictor/Adnp/Arhgap35/Cxcl12/Gmfb/Cfl2/Ccr5	53
BP	GO:0001894	tissue homeostasis	36/1896	207/20349	0.000184272	0.00512479	Sox9/Clcn3/Homer1/Csf1/Srf/Slc22a5/Akt3/Gcnt2/Muc13/Iqcb1/Vegfa/Pdgfrb/Csf1r/Rbp4/Homer2/Cln8/Itgav/Traf6/Ctsk/Spp1/Lrp6/Nox4/Cngb1/Ubash3b/Ctsh/Vhl/Trp53inp2/Ctss/Tlr4/Ptger4/Crocc/S1pr1/Zfp830/Ccr2/Pla2g4a/Tnfrsf11b	36
BP	GO:0033674	positive regulation of kinase activity	66/1896	454/20349	0.000185772	0.00514093	Ddx3x/Ranbp2/Map3k11/Insr/Tek/Met/Vav2/Ccnt1/Csf1/Sash1/Erbb3/Map2k3/Igf1/Sirt1/Osbpl8/Ern1/Ccnk/Edn1/Cdk20/Fgf10/Dab2/Dlg1/Fgd4/Robo1/Cdkn1a/Vegfa/Eif2ak2/Nrxn1/Adcyap1/Map3k2/Pdgfrb/Csf1r/Jak2/Maged1/Nab2/Als2/Slc11a1/Tnfrsf11a/Ccnt2/Hspa5/Traf2/Traf6/Bmp2/Il1b/Ptpn1/Ect2/Lrp8/Stil/Hgf/Ccnl2/Nox4/Pak4/Fgfr1/Mst1r/Pkd2/Fgf2/Socs1/Tlr4/Mul1/Dstyk/Lyn/Tlr1/Cd24a/Fzd4/Adnp/Ang	66
BP	GO:1903362	regulation of cellular protein catabolic process	37/1896	215/20349	0.000188109	0.00517995	Apoe/Lonrf3/Mdm2/Xbp1/Trib2/Pbk/Dab2/Rnf19a/Wac/Arih1/Ube3a/Sdcbp/Vcp/Plk3/Rnf19b/Rchy1/Atg7/Mtm1/Herpud1/Trib1/Trib3/Rnf125/Socs5/Bbs7/Ric1/Smurf1/Lonrf1/Lats1/Lrp1/Nop53/Socs4/Tmem67/Bag5/Amer1/Rps7/Arih2/Rybp	37
BP	GO:0045598	regulation of fat cell differentiation	25/1896	125/20349	0.000193901	0.00531327	Runx1t1/Ankrd26/Wdfy2/Igf1/Sirt1/Xbp1/Lpin1/Trib2/Vegfa/Lrp5/Ddit3/Bmp2/E2f1/Lrp6/Hdac6/Rora/Ptgs2/Trib3/Mex3c/Fndc3b/Prdm16/Sh3pxd2b/Insig1/Zfp36l2/Cebpb	25
BP	GO:0090501	RNA phosphodiester bond hydrolysis	16/1896	64/20349	0.000195272	0.00532474	Nob1/Ern1/Rnase6/Lactb2/Clp1/Cstf3/Exosc3/Pop7/Pop4/Znrd1/Abt1/Tsr1/Pcf11/Pde12/Cstf2t/Tut1	16
BP	GO:0042035	regulation of cytokine biosynthetic process	21/1896	97/20349	0.000196233	0.00532497	Il4/Cybb/Map2k3/Rel/Trib2/Rela/Traf6/Il1b/Bcl10/Errfi1/Clec2i/Foxj1/Cd276/Card11/Tlr4/Tlr8/Tlr1/Ticam1/Ccr2/Cebpg/Cebpb	21
BP	GO:0045717	negative regulation of fatty acid biosynthetic process	6/1896	11/20349	0.000198504	0.0053262	Brca1/Sirt1/Erlin1/Acadl/Trib3/Insig1	6
BP	GO:0016051	carbohydrate biosynthetic process	32/1896	177/20349	0.000198714	0.0053262	Ranbp2/Insr/Cry1/Igf1/Sirt1/Plek/Glt8d2/Hif1a/C1qtnf12/Sik1/Pcx/Rbp4/Pask/Atf3/Gpd2/Ndst3/Nans/Dyrk2/Sesn2/Gfpt1/Chst11/Ptger4/Atf4/Epm2aip1/Cltc/Ppp1r3d/Ppp1r3g/Gnpda1/Prkg1/Per2/Ptges3/Ppp1r3e	32
BP	GO:0050729	positive regulation of inflammatory response	22/1896	104/20349	0.000199137	0.0053262	Adora3/Fcgr1/Jak2/Il1rl1/Tnfrsf11a/Il1b/Ednra/Ptgs2/Serpine1/Tgm2/Ctss/Tlr4/Ptger4/Ankrd42/Ticam1/Cd24a/Ccr2/Nlrp10/Prkca/Pla2g4a/Fabp4/Ccr5	22
BP	GO:0002218	activation of innate immune response	27/1896	140/20349	0.000206482	0.00547577	Cd36/Cav1/Peli1/Rsad2/Cd180/Riok3/Rela/Ptpn22/Trim30a/Tlr13/Colec12/Tlr4/Nploc4/Tlr8/Ripk2/Nop53/Lyn/Arf6/Tlr1/Prkce/Ticam1/Cd300lf/Hexim1/Tnip2/Irak2/Hmgb1/Cd300ld3	27
BP	GO:0050920	regulation of chemotaxis	33/1896	185/20349	0.000206688	0.00547577	Il4/Met/Csf1/Edn1/Fgf10/Nckap1l/Robo1/St6gal1/Vegfa/Pdgfrb/Ccr1/Nrp1/Plxna2/Il1b/Plxna4/Slit2/Fgfr1/Ednra/Ccl12/Fgf2/Serpine1/C3ar1/Lyn/S1pr1/Ccr2/C5ar1/Prkca/Cxcl2/Cxcl12/Mospd2/Ccr1l1/Hmgb1/C5ar2	33
BP	GO:0090130	tissue migration	40/1896	240/20349	0.000213242	0.00562274	Itgb2/Sox9/Il4/Apoe/Tek/Met/Sash1/Srf/Hif1a/Gpld1/Fgf10/Ptprg/Capn7/Robo1/Nr4a1/Vegfa/Hbegf/Nrp1/Itgav/Glipr2/Nos3/Hdac6/Slit2/Fgfr1/Ctsh/Ptgs2/Clasp2/Egr3/Vhl/Loxl2/Anln/Fgf2/Serpine1/Prkce/Foxc2/Prkca/Rhob/Dock1/Hmgb1/Ccr5	40
BP	GO:0050864	regulation of B cell activation	24/1896	119/20349	0.000225967	0.0059027	Il4/Peli1/Xbp1/Nckap1l/Bcl6/Samsn1/Cdkn1a/Fas/Exosc3/Casp3/Mlh1/Foxj1/Card11/Bank1/Tlr4/Rc3h1/Lyn/Zfp36l2/Ticam1/Cd24a/Nsd2/Nfam1/Tnip2/Atp11c	24
BP	GO:0009617	response to bacterium	69/1896	483/20349	0.000225971	0.0059027	Ngfr/Cd36/Hck/Cav1/Sash1/Fcgr1/H2-M3/Il12rb2/Peli1/Xbp1/Ppm1d/Cd180/Rnase6/Adamts5/Trem2/Eif2ak2/Tap2/Fas/Jak2/Rela/Casp1/Slc11a1/Tnfrsf11a/Cdc73/Ncf2/Mrc1/Rab14/Itgav/Traf6/Il1b/Ptpn22/Gbp2/Tnfrsf1b/Tnfrsf9/Nos3/Ednra/Plscr1/Ptgs2/Trib1/Nlrp3/Zcchc11/Ccl12/Serpine1/Gch1/Cd84/Tlr4/Rbpj/Ptger4/Ripk2/Lyn/Tlr1/Prkce/Ticam1/Cd24a/C5ar1/Nlrp10/Prkca/Cited1/Cebpb/Cxcl2/Rpl30/Tnip2/Irak2/Tnfaip8/Cd300lb…	69
BP	GO:0034976	response to endoplasmic reticulum stress	37/1896	217/20349	0.000227601	0.00590433	Bbc3/Dnajb9/Foxred2/Sirt1/Xbp1/Ern1/Atg10/Pdia5/Eif2ak2/Pmaip1/Syvn1/P4hb/Erlin1/Ddit3/Casp12/Atf3/Hspa5/Chac1/Bcl2l11/Ptpn1/Vcp/Sesn2/Ube4b/Casp3/Herpud1/Trib3/Casp4/Txndc5/Nploc4/Atf4/Edem3/Ppp1r15b/Yod1/Tmem67/Cebpb/Nrbf2/Bfar	37
BP	GO:0014812	muscle cell migration	21/1896	98/20349	0.000228149	0.00590433	Met/Plekho1/Crk/Rab5a/Igf1/Mdm2/Plau/Pdgfrb/Anxa1/F3/Nox4/Slit2/Pgr/Trib1/Serpine1/Rbpj/Ptger4/Lrp1/Sorl1/Prkg1/Camk2d	21
BP	GO:0051092	positive regulation of NF-kappaB transcription factor activity	23/1896	112/20349	0.000229202	0.00590433	Itgb2/Cd36/Il1rap/Eif2ak2/Rela/Cflar/Tnfrsf11a/Traf1/Traf2/Traf6/Cat/Il1b/Bcl10/Nlrp3/Card11/Cd84/Tlr4/Trim14/Ripk2/Ankrd42/Ticam1/Irak2/Sphk1	23
BP	GO:0045444	fat cell differentiation	38/1896	225/20349	0.000230316	0.0059058	Runx1t1/Ankrd26/Wdfy2/Igf1/Sirt1/Osbpl8/Xbp1/Lpin1/Trib2/Fgf10/Senp2/Nr4a1/Vegfa/Lrp5/Ddit3/Lamb3/Nr4a2/Bmp2/E2f1/Lrp6/Hdac6/Rora/Ptgs2/Trib3/Mex3c/Bbs7/Egr2/Socs1/Fndc3b/Prdm16/Sh3pxd2b/Insig1/Zfp36l2/Ffar4/Per2/Cebpb/Zfp516/Fabp4	38
BP	GO:0010952	positive regulation of peptidase activity	27/1896	141/20349	0.000233101	0.00594994	Ngfr/Ddx3x/Bbc3/Perp/Sirt1/Dapk1/Robo1/Pmaip1/Fas/Jak2/Casp12/Casp1/Bcl2l11/F3/Bcl10/Vcp/Dlc1/Ctsh/Cck/Nlrp3/Acer2/Picalm/Ripk2/Mul1/Mbp/Lyn/Sox7	27
BP	GO:0032642	regulation of chemokine production	18/1896	78/20349	0.000238136	0.00602343	Il4/Mcoln2/Lpl/Eif2ak2/Adcyap1/Csf1r/Il1rl1/Il1b/Hdac1/Il4ra/Socs5/Ackr1/Cd84/Tlr4/Ripk2/Mul1/Mbp/Ticam1	18
BP	GO:2001057	reactive nitrogen species metabolic process	18/1896	78/20349	0.000238136	0.00602343	Itgb2/Il4/Cd36/Insr/Cav1/H2-M3/Igf1/Jak2/Il1b/Nos3/Slc7a2/Rora/Ptgs2/Pkd2/Tlr4/Ticam1/Suox/Ulbp1	18
BP	GO:0010950	positive regulation of endopeptidase activity	26/1896	134/20349	0.000242636	0.00605506	Ngfr/Ddx3x/Bbc3/Perp/Sirt1/Dapk1/Robo1/Pmaip1/Fas/Jak2/Casp12/Casp1/Bcl2l11/F3/Bcl10/Vcp/Dlc1/Cck/Nlrp3/Acer2/Picalm/Ripk2/Mul1/Mbp/Lyn/Sox7	26
BP	GO:0050921	positive regulation of chemotaxis	26/1896	134/20349	0.000242636	0.00605506	Il4/Met/Csf1/Edn1/Fgf10/Nckap1l/Vegfa/Pdgfrb/Ccr1/Nrp1/Il1b/Slit2/Fgfr1/Ednra/Fgf2/Serpine1/C3ar1/S1pr1/Ccr2/C5ar1/Prkca/Cxcl2/Cxcl12/Mospd2/Ccr1l1/Hmgb1	26
BP	GO:0072331	signal transduction by p53 class mediator	26/1896	134/20349	0.000242636	0.00605506	Bbc3/Cdip1/Chd5/Perp/Sirt1/Mdm2/Ddx5/Jmy/Senp2/Dyrk1a/Cdkn1a/Pmaip1/Kat5/E2f1/Dyrk2/Sesn2/Rnf34/Rrp8/Atr/Topors/Armc10/Nop53/Hic1/Spred2/Hexim1/Rps7	26
BP	GO:0032611	interleukin-1 beta production	15/1896	59/20349	0.000251218	0.00621374	Cd36/Jak2/Casp1/Il1b/Errfi1/Nlrp3/Casp4/Tlr4/Tlr8/Ripk2/Sphk1/Tnfaip8/Hmgb1/S1pr3/Ccr5	15
BP	GO:1903845	negative regulation of cellular response to transforming growth factor beta stimulus	15/1896	59/20349	0.000251218	0.00621374	Htra1/Cav1/Sirt1/Xbp1/Ldlrad4/Cflar/Hspa5/Skil/Htra3/Chst11/Smurf1/Prdm16/Vasn/Zfp451/Bcl9l	15
BP	GO:1903050	regulation of proteolysis involved in cellular protein catabolic process	33/1896	187/20349	0.000253913	0.00625275	Lonrf3/Mdm2/Xbp1/Trib2/Pbk/Dab2/Rnf19a/Wac/Arih1/Ube3a/Sdcbp/Vcp/Plk3/Rnf19b/Rchy1/Atg7/Mtm1/Herpud1/Trib1/Trib3/Rnf125/Socs5/Bbs7/Smurf1/Lonrf1/Lats1/Nop53/Socs4/Tmem67/Bag5/Rps7/Arih2/Rybp	33
BP	GO:0099024	plasma membrane invagination	14/1896	53/20349	0.000260197	0.00637939	Itgb2/Cd36/Clcn3/Fcgr1/Nckap1l/Trem2/Spire1/Msr1/Arhgap25/Mfge8/Snx33/Sirpa/Elmo1/Gulp1	14
BP	GO:1904018	positive regulation of vasculature development	29/1896	157/20349	0.000265906	0.00646719	Itgb2/Hmox1/Tek/Sash1/Cybb/Brca1/Sirt1/Xbp1/Hif1a/Vegfa/Nrp1/Cflar/Il1b/F3/Hgf/Nos3/Ctsh/Ptgs2/Ccr3/Fgf2/Serpine1/C3ar1/Foxc2/C5ar1/Prkca/Rhob/Sphk1/Hmgb1/Ccr5	29
BP	GO:0050716	positive regulation of interleukin-1 secretion	9/1896	25/20349	0.000266092	0.00646719	Casp1/Nlrp3/Casp4/Tlr4/Tlr8/Ripk2/Nlrp10/Hmgb1/Ccr5	9
BP	GO:0050673	epithelial cell proliferation	57/1896	383/20349	0.000270537	0.00654339	Ngfr/Sox9/Hpn/Apoe/Htra1/Tek/Cav1/Twist2/Srsf6/Igf1/Sirt1/Xbp1/Ern1/Ctsl/Fgf10/Fst/Plau/Dab2/Dlg1/Robo1/Nr4a1/Vegfa/Maged1/Cflar/Cdc73/Bmp2/F3/Errfi1/Lrp6/Plxnb3/Ednra/Pgr/Scn5a/Egr3/Klf9/Vhl/Loxl2/Sidt2/Ccr3/Fgf2/Ift172/Adk/Hey1/Sfn/C5ar1/Mmp12/Rictor/Tcf19/Prkca/Cebpb/Krt4/Intu/Cxcl12/Hmgb1/Ang/C5ar2/Zfp703	57
BP	GO:0001667	ameboidal-type cell migration	52/1896	341/20349	0.000271568	0.00654339	Itgb2/Acvr1b/Sox9/Il4/Apoe/Tek/Met/Sash1/Srf/Hif1a/Gpld1/Fgf10/Ptprg/Capn7/Robo1/Nr4a1/Vegfa/Hbegf/Zfand5/Lrp5/Nrp1/Nrp2/Itga4/Itgav/Glipr2/Nos3/Lrp6/Mesp2/Hdac6/Slit2/Fgfr1/Ctsh/Ptgs2/Clasp2/Egr3/Vhl/Loxl2/Anln/Fgf2/Serpine1/Lefty1/Prkce/Foxc2/Mmp12/Prkca/Rhob/Slc8a1/Tns1/Dock1/Cxcl12/Hmgb1/Ccr5	52
BP	GO:0051896	regulation of protein kinase B signaling	26/1896	135/20349	0.000274331	0.00658159	Ngfr/Insr/Tek/Igf1/Sirt1/Osbpl8/Gcnt2/Dlg1/C1qtnf12/Vegfa/Nrxn1/Hbegf/Rnf41/Ddit3/F3/Nox4/Mtm1/Sesn3/Mst1r/Fgf2/Bank1/Ramp3/Mul1/Nop53/Rictor/Lmbrd1	26
BP	GO:0045088	regulation of innate immune response	39/1896	235/20349	0.000277746	0.00663505	Cd36/Cav1/H2-M3/Crk/Peli1/Rsad2/Cd180/Tap2/Riok3/Rela/Ccr1/Samhd1/Ptpn22/Trim30a/Cnot7/Plscr1/Tlr13/Colec12/Socs1/Tlr4/Nploc4/Pvr/Tlr8/Ripk2/Mul1/Nop53/Lyn/Arf6/Tlr1/Prkce/Ticam1/Cd300lf/Hexim1/Mmp12/Tnip2/Irak2/Hmgb1/Cd300ld3/Ulbp1	39
BP	GO:0014910	regulation of smooth muscle cell migration	18/1896	79/20349	0.000281916	0.006706	Crk/Rab5a/Igf1/Mdm2/Plau/Pdgfrb/F3/Nox4/Slit2/Pgr/Trib1/Serpine1/Rbpj/Ptger4/Lrp1/Sorl1/Prkg1/Camk2d	18
BP	GO:0048608	reproductive structure development	63/1896	435/20349	0.000285343	0.00675875	Sox9/Sp1/Vwf/Rec8/Insr/Htra1/Met/Mertk/Slc22a5/Hey2/Igf1/Sirt1/Ggnbp2/Hif1a/Ctsl/Rhobtb3/Srd5a1/Fgf10/Fst/Dlg1/Senp2/Adamts1/Vegfa/Adcyap1/Hsd17b4/Fosl1/Sf1/Rbp4/Ube3a/Itga4/Itgav/Kif18a/Bcl2l11/Nos3/Dnajb6/Lrp6/Pgr/Fem1b/Eomes/Ptgs2/Fndc3a/Pkd2/Serpine1/Wdr19/Rbpj/Ptger4/Hey1/Inhba/Gpr149/Zfp830/Plaur/Rbm15/Nrip1/Fzd4/Cited1/Spink2/Slc8a1/Pla2g4a/Cebpb/Eif2s2/Alkbh1/Zfx/Xist	63
BP	GO:0045860	positive regulation of protein kinase activity	61/1896	418/20349	0.000288114	0.0067956	Ddx3x/Map3k11/Insr/Met/Ccnt1/Csf1/Sash1/Erbb3/Map2k3/Igf1/Sirt1/Osbpl8/Ern1/Ccnk/Edn1/Cdk20/Fgf10/Dab2/Dlg1/Fgd4/Robo1/Cdkn1a/Vegfa/Eif2ak2/Nrxn1/Adcyap1/Map3k2/Pdgfrb/Csf1r/Jak2/Maged1/Nab2/Als2/Slc11a1/Tnfrsf11a/Ccnt2/Hspa5/Traf2/Traf6/Bmp2/Il1b/Ptpn1/Ect2/Lrp8/Stil/Hgf/Ccnl2/Nox4/Pak4/Fgfr1/Mst1r/Pkd2/Fgf2/Socs1/Tlr4/Mul1/Tlr1/Cd24a/Fzd4/Adnp/Ang	61
BP	GO:0071417	cellular response to organonitrogen compound	59/1896	401/20349	0.000289567	0.00680117	Ngfr/Sox9/Sp1/Cd36/Insr/Cav1/Ankrd26/Brca1/Crk/Ndel1/Akt3/Igf1/Sirt1/Mdm2/Osbpl8/Xbp1/Lpin1/Vamp2/Gpld1/Nr4a1/C1qtnf12/Trem2/Rhoq/Zeb1/Impact/Jak2/Rela/Nr4a2/Rad51/Il1b/Ptpn1/Anxa5/Ptpn22/Sesn2/Slc25a33/C2cd5/Blm/Eif4ebp1/Slit2/Casp3/Sesn3/Trib3/Casp4/Pkd2/Sik2/Socs1/Tlr4/Cpeb2/Lrp1/Appl1/Atp1a3/Ripk2/Atf4/Foxc2/Fancb/Prkca/Slc8a1/Cebpb/Lmbrd1	59
BP	GO:0050870	positive regulation of T cell activation	31/1896	173/20349	0.000291693	0.00682243	Il4/Il7r/Cav1/H2-M3/Cd274/Pdcd1lg2/Igf1/Xbp1/Nckap1l/Bcl6/Anxa1/Traf6/Il1b/Ptpn22/Bcl10/Blm/Il4ra/Nlrp3/Zbtb1/Egr3/Cd276/Card11/Socs5/H2-DMa/Socs1/Adk/Ripk2/Cd24a/Ccr2/Cd59b/Il1rl2	31
BP	GO:0030278	regulation of ossification	35/1896	204/20349	0.000293565	0.00682302	Sox9/Twist2/Csf1/Igf1/Rsad2/Ddx5/Hif1a/Sema4d/Ank/Vegfa/Twsg1/Lrp5/Ccr1/Fam20c/Bmp2/Ctnnbip1/Lrp6/Calca/Fgfr1/Cd276/Fgf2/Egr2/Smurf1/Runx2/Rbpj/Fndc3b/Ptger4/Hey1/S1pr1/Riox1/Tob2/Cited1/Slc8a1/Cebpb/Intu	35
BP	GO:0032885	regulation of polysaccharide biosynthetic process	11/1896	36/20349	0.000297604	0.00682302	Insr/Igf1/Pask/Dyrk2/Gfpt1/Ptger4/Epm2aip1/Cltc/Ppp1r3d/Ppp1r3g/Ppp1r3e	11
BP	GO:0061384	heart trabecula morphogenesis	11/1896	36/20349	0.000297604	0.00682302	Tek/Fhl2/Srf/Hey2/Adamts1/Rbp4/Ube4b/Rbpj/Hey1/S1pr1/Heg1	11
BP	GO:0072604	interleukin-6 secretion	11/1896	36/20349	0.000297604	0.00682302	Xbp1/Il1rap/Rabgef1/Il1b/Ptpn22/Bank1/Cd84/Tlr8/Mbp/Nlrp10/C5ar2	11
BP	GO:0071375	cellular response to peptide hormone stimulus	36/1896	212/20349	0.000297821	0.00682302	Ngfr/Sp1/Insr/Cav1/Ankrd26/Crk/Ndel1/Akt3/Igf1/Sirt1/Osbpl8/Xbp1/Lpin1/Vamp2/Gpld1/Nr4a1/C1qtnf12/Rhoq/Jak2/Rela/Nr4a2/Il1b/Ptpn1/Anxa5/Slc25a33/C2cd5/Eif4ebp1/Sesn3/Trib3/Sik2/Socs1/Cpeb2/Appl1/Foxc2/Prkca/Lmbrd1	36
BP	GO:0043467	regulation of generation of precursor metabolites and energy	21/1896	100/20349	0.000305913	0.00696363	Insr/Cdk1/Igf1/Hif1a/Cox7a2l/Pask/Pik3ca/Vcp/Prkaa2/Dyrk2/Slc25a33/Gfpt1/Prdm16/Nop53/Pde12/Cox17/Epm2aip1/Ppp1r3d/Ppp1r3g/Hmgb1/Ppp1r3e	21
BP	GO:0010324	membrane invagination	15/1896	60/20349	0.000306449	0.00696363	Itgb2/Cd36/Clcn3/Fcgr1/Nckap1l/Trem2/Spire1/Msr1/Arhgap25/Mfge8/Snx33/Sirpa/Smurf1/Elmo1/Gulp1	15
BP	GO:0010951	negative regulation of endopeptidase activity	26/1896	136/20349	0.000309631	0.00700744	Ddx3x/Timp2/Igf1/Adora2a/Mdm2/Nr4a1/Vegfa/Cflar/Tnfrsf1b/Hgf/Dnajb6/Rnf34/Herpud1/Ptgs2/Fnip1/Siah2/Serpine1/Picalm/Plaur/Sfn/Sorl1/Spink2/Naip5/Naip6/Naip7/Naip2	26
BP	GO:0046209	nitric oxide metabolic process	17/1896	73/20349	0.000313038	0.00705598	Itgb2/Il4/Cd36/Insr/Cav1/H2-M3/Igf1/Jak2/Il1b/Nos3/Slc7a2/Rora/Ptgs2/Pkd2/Tlr4/Ticam1/Ulbp1	17
BP	GO:0032881	regulation of polysaccharide metabolic process	12/1896	42/20349	0.000321375	0.00721479	Insr/Igf1/Pask/Dyrk2/Gfpt1/Ptger4/Epm2aip1/Cltc/Ppp1r3d/Ppp1r3g/Hmgb1/Ppp1r3e	12
BP	GO:0019318	hexose metabolic process	36/1896	213/20349	0.000326893	0.00730933	Hk2/Ranbp2/Man2b1/Insr/Cry1/Igf1/Sirt1/Hif1a/Gpld1/Pmm1/C1qtnf12/Sik1/Pcx/Lrp5/Rbp4/Adpgk/Pask/Atf3/Gpd2/Pik3ca/Dyrk2/Sesn2/Gfpt1/Pgm2l1/Rora/Midn/Atf4/Glb1/Epm2aip1/Ppp1r3d/Ppp1r3g/B3glct/Gnpda1/Per2/Hmgb1/Ppp1r3e	36
BP	GO:0010608	posttranscriptional regulation of gene expression	57/1896	386/20349	0.000331126	0.00737449	Ddx3x/Cav1/Carhsp1/Igf1/Mknk2/Ddx5/Mif4gd/Per1/Eif5/Gcnt2/Dapk1/Dhfr/Larp4/Vegfa/Eif2ak2/Impact/Fech/Slc11a1/Eif4e2/Clp1/E2f1/Tnfrsf1b/Magoh/Ago3/Sesn2/Eif4ebp1/Cnot7/Aars/Ddx6/Ddx25/Ireb2/Igf2bp2/Piwil2/Rbm4b/Zcchc11/Bank1/Zc3h7a/Ythdf1/Cpeb2/Ythdf2/Elavl1/Rc3h1/Apobec1/Poldip3/Pde12/Trmt10c/Zfp36l2/Ppp1r15b/Ythdf3/Eif5a2/Snip1/Prkca/Per2/Ang/Hbb-b1/Rc3h2/Alkbh1	57
BP	GO:1900407	regulation of cellular response to oxidative stress	18/1896	80/20349	0.000332532	0.00737641	Cd36/Met/Sirt1/Fut8/Hif1a/Dhfr/P4hb/Pycr1/Hgf/Atg7/Stk26/Hdac6/Gch1/Mcl1/Tlr4/Ncoa7/Atf4/Bag5	18
BP	GO:0001503	ossification	56/1896	378/20349	0.000342274	0.0075625	Sox9/Sp1/Twist2/Fhl2/Csf1/Igf1/Rsad2/Ddx5/Hif1a/Gtpbp4/Gpld1/Sema4d/Vcan/Ank/Vegfa/Twsg1/Hsd17b4/Lrp5/Nab2/Ccr1/Fam20c/Tnfrsf11a/Traf6/Cat/Bmp2/Ctnnbip1/Spp1/Lrp6/Calca/Fgfr1/Ptgs2/Cd276/Fgf2/Klf10/Iars/Egr2/Sema7a/Trp53inp2/Smurf1/Runx2/Rbpj/Fndc3b/Ptger4/Hey1/Sh3pxd2b/S1pr1/Foxc2/Riox1/Cltc/Tob2/Mmp13/Cited1/Slc8a1/Cebpb/Intu/Impad1	56
BP	GO:0061458	reproductive system development	63/1896	438/20349	0.000344376	0.0075652	Sox9/Sp1/Vwf/Rec8/Insr/Htra1/Met/Mertk/Slc22a5/Hey2/Igf1/Sirt1/Ggnbp2/Hif1a/Ctsl/Rhobtb3/Srd5a1/Fgf10/Fst/Dlg1/Senp2/Adamts1/Vegfa/Adcyap1/Hsd17b4/Fosl1/Sf1/Rbp4/Ube3a/Itga4/Itgav/Kif18a/Bcl2l11/Nos3/Dnajb6/Lrp6/Pgr/Fem1b/Eomes/Ptgs2/Fndc3a/Pkd2/Serpine1/Wdr19/Rbpj/Ptger4/Hey1/Inhba/Gpr149/Zfp830/Plaur/Rbm15/Nrip1/Fzd4/Cited1/Spink2/Slc8a1/Pla2g4a/Cebpb/Eif2s2/Alkbh1/Zfx/Xist	63
BP	GO:1903426	regulation of reactive oxygen species biosynthetic process	19/1896	87/20349	0.000345103	0.0075652	Itgb2/Il4/Cd36/Hbp1/Clcn3/Insr/Cav1/H2-M3/Igf1/Sirt1/Jak2/Cflar/Il1b/Slc25a33/Ptgs2/Pkd2/Tlr4/Ticam1/Ulbp1	19
BP	GO:1903844	regulation of cellular response to transforming growth factor beta stimulus	20/1896	94/20349	0.000351575	0.00764497	Htra1/Cav1/Sirt1/Xbp1/Dab2/Zeb1/Ldlrad4/Cflar/Hspa5/Skil/Sdcbp/Htra3/Rnf111/Chst11/Smurf1/Prdm16/Vasn/Zfp451/Bcl9l/Zfp703	20
BP	GO:1902107	positive regulation of leukocyte differentiation	28/1896	152/20349	0.00035219	0.00764497	Il4/Il7r/Csf1/H2-M3/Xbp1/Nckap1l/Bcl6/Il15ra/Csf1r/Anxa1/Ccr1/Traf6/Il1b/Ctnnbip1/Il4ra/Trib1/Nlrp3/Zbtb1/Egr3/Socs5/Klf10/H2-DMa/Socs1/Ripk2/Ccr2/Prkca/Atp11c/Il1rl2	28
BP	GO:2000117	negative regulation of cysteine-type endopeptidase activity	21/1896	101/20349	0.000352845	0.00764497	Ddx3x/Igf1/Adora2a/Mdm2/Nr4a1/Vegfa/Cflar/Tnfrsf1b/Hgf/Dnajb6/Rnf34/Herpud1/Ptgs2/Fnip1/Siah2/Plaur/Sfn/Naip5/Naip6/Naip7/Naip2	21
BP	GO:0006869	lipid transport	46/1896	295/20349	0.000361023	0.00776679	Cd36/Apoe/Hbp1/Cav1/Gltp/Cry1/Sirt1/Osbpl8/Abcc3/Edn1/Atp8a2/Dab2/Abcg1/Anxa1/Rbp4/Msr1/Atp10a/Tnfrsf11a/Soat1/Itgav/Il1b/Abcd3/Stra6l/Atp8b5/Abcg3/Spp1/Lrp6/Slco2b1/Aqp8/Atp11a/Abcc4/Acsl3/Pnpla8/Atp8a1/Atp8b1/Lrp1/Inhba/Stard5/Sorl1/Fzd4/Pla2g4a/Gulp1/Atp11c/Cry2/Ano3/Selenom	46
BP	GO:0060560	developmental growth involved in morphogenesis	39/1896	238/20349	0.000361246	0.00776679	Sox9/Sema4f/Ifrd1/Apoe/Crabp2/Csf1/Srf/Ndel1/Llph/Sema4d/Fgf10/Robo1/Tnfrsf12a/Vegfa/Impact/Nrp1/Nrp2/Raph1/Plxna2/Epha7/Plxna4/Lrp6/Usp9x/Hdac6/Plxnb3/Slit2/Rpl4/Clasp2/Fstl4/Spry1/Sema7a/Smurf1/Nrn1/Mul1/S1pr1/Adnp/Flrt3/Cxcl12/Ccr5	39
BP	GO:0001542	ovulation from ovarian follicle	6/1896	12/20349	0.00036568	0.0078021	Sirt1/Adamts1/Nos3/Pgr/Nrip1/Pla2g4a	6
BP	GO:0030277	maintenance of gastrointestinal epithelium	6/1896	12/20349	0.00036568	0.0078021	Sox9/Slc22a5/Muc13/Rbp4/Tlr4/Zfp830	6
BP	GO:1903039	positive regulation of leukocyte cell-cell adhesion	32/1896	183/20349	0.000369618	0.00783017	Il4/Il7r/Cav1/H2-M3/Cd274/Pdcd1lg2/Igf1/Xbp1/Nckap1l/Bcl6/Anxa1/Itga4/Traf6/Il1b/Ptpn22/Bcl10/Blm/Il4ra/Nlrp3/Zbtb1/Egr3/Cd276/Card11/Socs5/H2-DMa/Socs1/Adk/Ripk2/Cd24a/Ccr2/Cd59b/Il1rl2	32
BP	GO:0061136	regulation of proteasomal protein catabolic process	29/1896	160/20349	0.000369797	0.00783017	Lonrf3/Mdm2/Xbp1/Trib2/Pbk/Dab2/Rnf19a/Wac/Arih1/Sdcbp/Vcp/Plk3/Rnf19b/Rchy1/Atg7/Mtm1/Herpud1/Trib1/Trib3/Rnf125/Socs5/Bbs7/Lonrf1/Nop53/Socs4/Tmem67/Bag5/Arih2/Rybp	29
BP	GO:0018126	protein hydroxylation	8/1896	21/20349	0.000375326	0.00791726	Plod1/P4ha1/P3h3/P4hb/Plod2/Hif1an/Jmjd6/Egln2	8
BP	GO:0032732	positive regulation of interleukin-1 production	11/1896	37/20349	0.000388172	0.00815744	Jak2/Casp1/Hdac1/Nlrp3/Casp4/Tlr4/Tlr8/Ripk2/Nlrp10/Hmgb1/Ccr5	11
BP	GO:0050678	regulation of epithelial cell proliferation	49/1896	321/20349	0.000391911	0.00819167	Ngfr/Sox9/Hpn/Apoe/Htra1/Tek/Cav1/Twist2/Srsf6/Igf1/Sirt1/Xbp1/Ctsl/Fgf10/Plau/Dab2/Dlg1/Robo1/Nr4a1/Vegfa/Maged1/Cflar/Cdc73/Bmp2/F3/Errfi1/Lrp6/Plxnb3/Ednra/Pgr/Scn5a/Egr3/Klf9/Vhl/Ccr3/Fgf2/Ift172/Hey1/Sfn/C5ar1/Mmp12/Rictor/Prkca/Krt4/Intu/Cxcl12/Ang/C5ar2/Zfp703	49
BP	GO:0050670	regulation of lymphocyte proliferation	36/1896	215/20349	0.000392731	0.00819167	Il4/H2-M3/Cd274/Pdcd1lg2/Igf1/Peli1/Fgf10/Nckap1l/Bcl6/Cblb/Dlg1/Cdkn1a/Twsg1/Anxa1/March7/Traf6/Il1b/Ptpn22/Gpnmb/Clec2i/Blm/Casp3/Foxj1/Cd276/Card11/Tlr4/Adk/Rc3h1/Ripk2/Lyn/Ticam1/Cd24a/Ccr2/Cebpb/Cd59b/Lst1	36
BP	GO:0042089	cytokine biosynthetic process	22/1896	109/20349	0.000400327	0.00831906	Il4/Cybb/Map2k3/Rel/Trib2/Il1rap/Rela/Traf6/Il1b/Bcl10/Errfi1/Clec2i/Foxj1/Cd276/Card11/Tlr4/Tlr8/Tlr1/Ticam1/Ccr2/Cebpg/Cebpb	22
BP	GO:2000045	regulation of G1/S transition of mitotic cell cycle	21/1896	102/20349	0.000405945	0.00840457	Cdc45/Ddx3x/Zfp655/Mdm2/Fgf10/Mtbp/Senp2/Cdkn1a/Anxa1/Jade1/Cdc73/E2f1/Pdpn/Plk3/Gpnmb/Pkd2/Ctdspl/Dcun1d3/Lsm10/Rpl17/Ctdsp2	21
BP	GO:0032102	negative regulation of response to external stimulus	43/1896	272/20349	0.00041099	0.00847761	Il4/Apoe/Htra1/Crk/Adora2a/Aoah/Hmgcr/Plau/Pbk/Robo1/St6gal1/C1qtnf12/Nrxn1/Adcyap1/Riok3/Rabgef1/Nrp1/Il1r2/Anxa5/Tnfrsf1b/Hgf/Cd9/Xylt1/Slit2/Ubash3b/Rora/Trib1/Cck/Nlrp3/Clasp2/Ccl12/Cd276/Socs5/Fgf2/Serpine1/Nploc4/Ptger4/Mul1/Prkg1/Ffar4/Pcbp2/Calcrl/C5ar2	43
BP	GO:0043523	regulation of neuron apoptotic process	40/1896	248/20349	0.000425745	0.0087497	Ngfr/Dnajc5/Bbc3/Apoe/Grik5/Nqo1/Map3k11/Hmox1/Erbb3/Sirt1/Adora2a/Hif1a/Lgmn/Vegfa/Pmaip1/Fas/Jak2/Ddit3/Nrp1/Ncf2/Stxbp1/Nr4a2/Bcl2l11/Il1b/Pik3ca/Epha7/Hdac1/Cln3/Casp3/Aars/Ccl12/Mcl1/Lrp1/Atf4/C5ar1/Adnp/Cited1/Cebpb/Egln2/Alkbh1	40
BP	GO:0007249	I-kappaB kinase/NF-kappaB signaling	37/1896	224/20349	0.0004309	0.0088232	Cd36/Hmox1/Tle1/Sirt1/Peli1/Fbxw11/Rel/Per1/Clec4n/Riok3/Rela/Casp1/Il1rl1/Traf2/Traf6/Il1b/Ect2/Bcl10/Hdac1/Golt1b/Zdhhc13/Rora/Ptgs2/Nlrp3/Card11/Tgm2/Otud7b/Tlr4/Tlr8/Ripk2/Mul1/Prkce/Ticam1/Snip1/Tnip2/Irak2/Sphk1	37
BP	GO:0019221	cytokine-mediated signaling pathway	50/1896	331/20349	0.00044051	0.00895892	Cdip1/Cav1/Csf1/Sirt1/Il1rap/Robo1/Trem2/Csf1r/Jak2/Rela/Rabgef1/Ccr1/Casp1/Il1r2/Gpr35/Tnfrsf11a/Traf2/Traf6/Il1b/F3/Adipor2/Slit2/Cnot7/Casp4/Zcchc11/Ccl12/Socs5/Ackr1/Socs1/Il17rd/Ripk2/Mul1/Gpr75/Cd24a/Flrt2/Cd300lf/Socs4/Ccr2/Mmp12/Flrt3/Lrtm2/Socs6/Cxcl2/Pirb/Tnip2/Irak2/Cxcl12/Sphk1/Lrrc66/Csf2rb2	50
BP	GO:0070665	positive regulation of leukocyte proliferation	26/1896	139/20349	0.000440734	0.00895892	Il4/Csf1/Cd274/Pdcd1lg2/Igf1/Peli1/Fgf10/Nckap1l/Bcl6/St6gal1/Cdkn1a/Anxa1/Traf6/Il1b/Ptpn22/Blm/Cd276/Card11/Tlr4/Adk/Ripk2/Lyn/Ticam1/Cd24a/Ccr2/Cd59b	26
BP	GO:0042108	positive regulation of cytokine biosynthetic process	15/1896	62/20349	0.000448779	0.0090894	Il4/Cybb/Rel/Rela/Traf6/Il1b/Bcl10/Cd276/Card11/Tlr4/Tlr8/Tlr1/Ticam1/Ccr2/Cebpg	15
BP	GO:0044089	positive regulation of cellular component biogenesis	68/1896	486/20349	0.00045173	0.00911614	Sox9/Fam98a/Bbc3/Cd36/Eps8l1/Tek/Cav1/Met/Srf/Ndel1/Plek/Sdc1/Edn1/Riok1/Slf1/Iqgap2/Jmy/Lcp1/Sub1/Nckap1l/Il1rap/Dlg1/Riok2/Vegfa/Nrxn1/Rhoq/Spire1/Fas/Fosl1/Nrp1/Abi2/Nphp1/Bcl2l11/Sdcbp/Vcp/Espn/Nox4/Hdac6/Mns1/Atr/Cck/Kctd17/Clasp2/Eef2k/Fnip1/Cdc42ep3/Anln/Tlr4/Sh3pxd2b/Crocc/Synpo/Arf6/Prkce/Foxc2/Cd24a/Flrt2/Amigo2/Cep120/Tmem67/Rictor/Prkca/Adnp/Flrt3/Lrtm2/Ide/Mpp7/Arhgap35/Gmfb	68
BP	GO:0010827	regulation of glucose transport	18/1896	82/20349	0.000457823	0.00917287	Ngfr/Hk2/Insr/Met/Erbb3/Igf1/Osbpl8/C1qtnf12/Rhoq/Mgea5/Il1b/Adipor2/C2cd5/Trib3/Appl1/Prkca/Ffar4/Lmbrd1	18
BP	GO:0032602	chemokine production	18/1896	82/20349	0.000457823	0.00917287	Il4/Mcoln2/Lpl/Eif2ak2/Adcyap1/Csf1r/Il1rl1/Il1b/Hdac1/Il4ra/Socs5/Ackr1/Cd84/Tlr4/Ripk2/Mul1/Mbp/Ticam1	18
BP	GO:0007179	transforming growth factor beta receptor signaling pathway	27/1896	147/20349	0.000466582	0.00926683	Htra1/Cav1/Sirt1/Xbp1/Fut8/Gcnt2/Dcp1a/Dab2/Itgb5/Twsg1/Zeb1/Ldlrad4/Hspa5/Bmp2/Skil/Sdcbp/Htra3/Usp9x/Rnf111/Chst11/Smurf1/Prdm16/Vasn/Zfp451/Cited1/Bcl9l/Zfp703	27
BP	GO:0001959	regulation of cytokine-mediated signaling pathway	19/1896	89/20349	0.000467486	0.00926683	Cav1/Csf1/Robo1/Trem2/Rabgef1/Casp1/Il1r2/Traf2/Slit2/Cnot7/Casp4/Socs1/Ripk2/Mul1/Cd24a/Cd300lf/Mmp12/Irak2/Sphk1	19
BP	GO:0050818	regulation of coagulation	19/1896	89/20349	0.000467486	0.00926683	Cd36/Apoe/Cav1/Vav2/Plek/Plau/Scara5/Lbh/Procr/Anxa5/Pdpn/Tec/Cd9/Ubash3b/Serpine1/Tlr4/Lyn/Prkca/Prkg1	19
BP	GO:0045621	positive regulation of lymphocyte differentiation	20/1896	96/20349	0.000469737	0.00927856	Il4/Il7r/H2-M3/Xbp1/Nckap1l/Bcl6/Il15ra/Anxa1/Il1b/Il4ra/Nlrp3/Zbtb1/Egr3/Socs5/H2-DMa/Socs1/Ripk2/Ccr2/Atp11c/Il1rl2	20
BP	GO:0016053	organic acid biosynthetic process	42/1896	266/20349	0.000489016	0.00959158	Slc1a3/Fads1/Lpl/Lta4h/Brca1/Plod1/Sirt1/Mtr/Edn1/Dhfr/Oxsm/Anxa1/Fads2/Pycr1/Erlin1/Acadl/Gls/Dhrs9/Il1b/Abcd3/Prkaa2/Acot7/Fam213b/Bcat1/Plod2/Ptgs2/Trib3/Acsl3/Pnpla8/Decr2/Gch1/Prkab2/Ptger4/Insig1/Rbp1/Cltc/Ptgs1/Thnsl2/Per2/Pla2g4a/Sphk1/Ptges3	42
BP	GO:0046394	carboxylic acid biosynthetic process	42/1896	266/20349	0.000489016	0.00959158	Slc1a3/Fads1/Lpl/Lta4h/Brca1/Plod1/Sirt1/Mtr/Edn1/Dhfr/Oxsm/Anxa1/Fads2/Pycr1/Erlin1/Acadl/Gls/Dhrs9/Il1b/Abcd3/Prkaa2/Acot7/Fam213b/Bcat1/Plod2/Ptgs2/Trib3/Acsl3/Pnpla8/Decr2/Gch1/Prkab2/Ptger4/Insig1/Rbp1/Cltc/Ptgs1/Thnsl2/Per2/Pla2g4a/Sphk1/Ptges3	42
BP	GO:0046456	icosanoid biosynthetic process	11/1896	38/20349	0.000500764	0.00978767	Lta4h/Sirt1/Edn1/Anxa1/Fam213b/Ptgs2/Pnpla8/Ptgs1/Pla2g4a/Sphk1/Ptges3	11
BP	GO:0042129	regulation of T cell proliferation	29/1896	163/20349	0.000508057	0.0098956	Il4/H2-M3/Cd274/Pdcd1lg2/Igf1/Peli1/Nckap1l/Cblb/Dlg1/Twsg1/Anxa1/March7/Traf6/Il1b/Ptpn22/Gpnmb/Clec2i/Blm/Casp3/Foxj1/Cd276/Card11/Adk/Rc3h1/Ripk2/Cd24a/Ccr2/Cebpb/Cd59b	29
BP	GO:0006911	phagocytosis, engulfment	12/1896	44/20349	0.000514413	0.00995007	Itgb2/Cd36/Clcn3/Fcgr1/Nckap1l/Trem2/Msr1/Arhgap25/Mfge8/Sirpa/Elmo1/Gulp1	12
BP	GO:0042088	T-helper 1 type immune response	12/1896	44/20349	0.000514413	0.00995007	Il4/Vegfa/Anxa1/Il1rl1/Slc11a1/Traf6/Nras/Il4ra/Socs5/Ripk2/Ccr2/Nlrp10	12
BP	GO:0034614	cellular response to reactive oxygen species	25/1896	133/20349	0.000521194	0.0100465	Cd36/Met/Crk/Kdm6b/Sirt1/Mtr/Fancc/Dhfr/Impact/Anxa1/Rela/Pycr1/Cflar/Traf2/Ect2/Hgf/Nos3/Atg7/Stk26/Hdac6/Trpc6/Oser1/Gch1/Rhob/Slc8a1	25
BP	GO:0072330	monocarboxylic acid biosynthetic process	30/1896	171/20349	0.000523867	0.0100633	Slc1a3/Fads1/Lpl/Brca1/Sirt1/Edn1/Oxsm/Anxa1/Fads2/Erlin1/Acadl/Dhrs9/Abcd3/Prkaa2/Acot7/Fam213b/Ptgs2/Trib3/Acsl3/Pnpla8/Decr2/Prkab2/Insig1/Rbp1/Ptgs1/Thnsl2/Per2/Pla2g4a/Sphk1/Ptges3	30
BP	GO:0000271	polysaccharide biosynthetic process	15/1896	63/20349	0.000538977	0.0103032	Insr/Igf1/Glt8d2/Pask/Ndst3/Dyrk2/Gfpt1/Ptger4/Epm2aip1/Cltc/Ppp1r3d/Ppp1r3g/Per2/Ptges3/Ppp1r3e	15
BP	GO:0006301	postreplication repair	8/1896	22/20349	0.000541886	0.0103032	Brca1/Polh/Pcna/Vcp/Sprtn/Zbtb1/Dtl/Pclaf	8
BP	GO:0036003	positive regulation of transcription from RNA polymerase II promoter in response to stress	8/1896	22/20349	0.000541886	0.0103032	Hif1a/Vegfa/Ddit3/Atf3/Sesn2/Rbpj/Atf4/Cebpb	8
BP	GO:0002287	alpha-beta T cell activation involved in immune response	14/1896	57/20349	0.000584548	0.0109752	Il4/H2-M3/Bcl6/Anxa1/Il4ra/Rora/Eomes/Nlrp3/Socs5/Ptger4/Rc3h1/Ripk2/Ccr2/Rc3h2	14
BP	GO:0030512	negative regulation of transforming growth factor beta receptor signaling pathway	14/1896	57/20349	0.000584548	0.0109752	Htra1/Cav1/Sirt1/Xbp1/Ldlrad4/Hspa5/Skil/Htra3/Chst11/Smurf1/Prdm16/Vasn/Zfp451/Bcl9l	14
BP	GO:0007292	female gamete generation	25/1896	134/20349	0.000585084	0.0109752	Rec8/Igf1/Sirt1/Plau/Adamts1/Rps6ka2/Spire1/Fosl1/Magoh/Nos3/Etv6/Pgr/Ptgs2/Mlh1/Piwil2/Ncaph/Zscan21/Ccdc155/Inhba/Gpr149/Zfp830/Nrip1/Taf4b/Pla2g4a/Zfx	25
BP	GO:0032946	positive regulation of mononuclear cell proliferation	25/1896	134/20349	0.000585084	0.0109752	Il4/Csf1/Cd274/Pdcd1lg2/Igf1/Peli1/Fgf10/Nckap1l/Bcl6/St6gal1/Cdkn1a/Anxa1/Traf6/Il1b/Ptpn22/Blm/Cd276/Card11/Tlr4/Adk/Ripk2/Ticam1/Cd24a/Ccr2/Cd59b	25
BP	GO:0010543	regulation of platelet activation	10/1896	33/20349	0.000600365	0.0112242	Apoe/Plek/Pdpn/Tec/Cd9/Ubash3b/Tlr4/Lyn/Prkca/Prkg1	10
BP	GO:0010656	negative regulation of muscle cell apoptotic process	13/1896	51/20349	0.000621387	0.0115785	Hmox1/Cav1/Hspa8/Hey2/Igf1/Sirt1/Edn1/Hmgcr/Adcyap1/Jak2/Cflar/Lrp6/Rbpj	13
BP	GO:0019985	translesion synthesis	6/1896	13/20349	0.000625633	0.0115804	Pcna/Vcp/Sprtn/Zbtb1/Dtl/Pclaf	6
BP	GO:0045342	MHC class II biosynthetic process	6/1896	13/20349	0.000625633	0.0115804	Il4/Sirt1/Xbp1/Slc11a1/Nfx1/Tlr4	6
BP	GO:0071675	regulation of mononuclear cell migration	12/1896	45/20349	0.000642691	0.0118455	Il4/Csf1/Ccr1/Slit2/Serpine1/C3ar1/Lyn/Ccr2/C5ar1/Cxcl12/Mospd2/Ccr1l1	12
BP	GO:0043407	negative regulation of MAP kinase activity	15/1896	64/20349	0.000644193	0.0118455	Apoe/Cav1/Hmgcr/Hipk3/Il1b/Ptpn1/Ptpn22/Dusp16/Spry1/Spred3/Dusp8/Lyn/Spred2/Sorl1/Prkca	15
BP	GO:0043410	positive regulation of MAPK cascade	65/1896	466/20349	0.000647607	0.0118693	Ngfr/Cd36/Map3k11/Insr/Tek/Met/Sash1/Timp2/Map2k3/Igf1/Dnajc27/Ern1/Gcnt2/Edn1/Hmgcr/Fgf10/Dab2/Fgd4/Robo1/Vegfa/Trem2/Eif2ak2/Nrxn1/Adcyap1/Pdgfrb/Csf1r/Jak2/Maged1/Ccr1/Nrp1/Cflar/Tnfrsf11a/Traf2/Itgav/Traf6/Bmp2/Il1b/Ptpn1/Ptpn22/Glipr2/Hgf/Gpnmb/Nox4/Fgfr1/Ednra/Mst1r/Ccl12/Fgf2/Bank1/Cd84/Sema7a/Tlr4/Ramp3/Ripk2/Mul1/Dstyk/Prkce/Cd24a/C5ar1/Fzd4/Prkca/Camk2d/Ffar4/Hmgb1/C5ar2	65
BP	GO:0032943	mononuclear cell proliferation	46/1896	303/20349	0.000654242	0.0119517	Itgb2/Il4/Ebi3/Il7r/Csf1/H2-M3/Cd274/Pdcd1lg2/Igf1/Peli1/Cd180/Fgf10/Nckap1l/Bcl6/Cblb/Dlg1/St6gal1/Cdkn1a/Twsg1/Anxa1/Slc11a1/March7/Traf6/Il1b/Ptpn22/Gpnmb/Clec2i/Blm/Elf4/Casp3/Foxj1/Cd276/Card11/Tlr4/Adk/Rc3h1/Ripk2/Lyn/Ticam1/Cd24a/Ccr2/Cebpb/Cxcl12/Cd59b/Lst1/Rc3h2	46
BP	GO:0032956	regulation of actin cytoskeleton organization	45/1896	295/20349	0.000671622	0.0121911	Hck/Tek/Met/Eps8/Crk/Plek/Edn1/Ctsl/Iqgap2/Jmy/Twf1/Nckap1l/Dlg1/Lima1/Spire1/Pdgfrb/Csf1r/Nrp1/Tmeff2/Abi2/Stmn1/Clec2i/Nox4/Fchsd2/Dlc1/Slit2/Clasp2/Specc1l/Cdc42ep3/Fchsd1/Vill/Ptger4/Lats1/Lrp1/Sh3pxd2b/Synpo/Arf6/Prkce/S1pr1/Rictor/Epha3/Arhgap35/Cd2ap/Gmfb/Cfl2	45
BP	GO:0042107	cytokine metabolic process	22/1896	113/20349	0.00067171	0.0121911	Il4/Cybb/Map2k3/Rel/Trib2/Il1rap/Rela/Traf6/Il1b/Bcl10/Errfi1/Clec2i/Foxj1/Cd276/Card11/Tlr4/Tlr8/Tlr1/Ticam1/Ccr2/Cebpg/Cebpb	22
BP	GO:0045931	positive regulation of mitotic cell cycle	26/1896	143/20349	0.000689987	0.0124823	Cdc45/Ddx3x/Ranbp2/Insr/Met/Cdk1/Igf1/Mdm2/Edn1/Slf1/Fgf10/Mtbp/Pdgfrb/Anxa1/Lrp5/Il1b/Mad2l1/Eif4ebp1/Fgfr1/Dtl/Usp22/Lsm10/Prkca/Sphk1/Rpl17/Hmgb1	26
BP	GO:0005979	regulation of glycogen biosynthetic process	9/1896	28/20349	0.000695729	0.0125052	Insr/Igf1/Pask/Dyrk2/Gfpt1/Epm2aip1/Ppp1r3d/Ppp1r3g/Ppp1r3e	9
BP	GO:0010962	regulation of glucan biosynthetic process	9/1896	28/20349	0.000695729	0.0125052	Insr/Igf1/Pask/Dyrk2/Gfpt1/Epm2aip1/Ppp1r3d/Ppp1r3g/Ppp1r3e	9
BP	GO:0017015	regulation of transforming growth factor beta receptor signaling pathway	19/1896	92/20349	0.000720935	0.0128029	Htra1/Cav1/Sirt1/Xbp1/Dab2/Zeb1/Ldlrad4/Hspa5/Skil/Sdcbp/Htra3/Rnf111/Chst11/Smurf1/Prdm16/Vasn/Zfp451/Bcl9l/Zfp703	19
BP	GO:0030193	regulation of blood coagulation	18/1896	85/20349	0.000721452	0.0128029	Cd36/Apoe/Cav1/Vav2/Plek/Plau/Scara5/Lbh/Anxa5/Pdpn/Tec/Cd9/Ubash3b/Serpine1/Tlr4/Lyn/Prkca/Prkg1	18
BP	GO:0045582	positive regulation of T cell differentiation	18/1896	85/20349	0.000721452	0.0128029	Il4/Il7r/H2-M3/Xbp1/Nckap1l/Bcl6/Anxa1/Il1b/Il4ra/Nlrp3/Zbtb1/Egr3/Socs5/H2-DMa/Socs1/Ripk2/Ccr2/Il1rl2	18
BP	GO:1900046	regulation of hemostasis	18/1896	85/20349	0.000721452	0.0128029	Cd36/Apoe/Cav1/Vav2/Plek/Plau/Scara5/Lbh/Anxa5/Pdpn/Tec/Cd9/Ubash3b/Serpine1/Tlr4/Lyn/Prkca/Prkg1	18
BP	GO:0001701	in utero embryonic development	61/1896	433/20349	0.000726382	0.0128496	Acvr1b/Sp1/Srf/Ndel1/Hey2/Igf1/Mgat1/Ggnbp2/Gna13/Hif1a/Ccnk/Edn1/Dab2/Senp2/Vegfa/Mib1/Hbegf/Pdgfrb/Zfand5/Syvn1/Fosl1/Eif4e2/Itga4/Itgav/Bmp2/Bcl2l11/Skil/Mbnl1/Stil/Nos3/Dnajb6/N4bp2l2/Rbbp6/Usp9x/Slit2/Fgfr1/Ednra/Eomes/Pkd2/Kidins220/Kdm6a/Slc30a1/Wdr19/Rbpj/Sec24d/Sec24c/Lats1/Hey1/Rbbp8/Sox5/Ncapg2/Zfp830/Cited1/Mafg/Tanc2/Slc8a1/Cebpb/Eif2s2/Heg1/Alkbh1/Xist	61
BP	GO:0046631	alpha-beta T cell activation	25/1896	136/20349	0.000733655	0.0129373	Il4/H2-M3/Adora2a/Itk/Rsad2/Nckap1l/Bcl6/Cblb/Twsg1/Anxa1/Ptpn22/Blm/Il4ra/Elf4/Rora/Eomes/Nlrp3/Socs5/Ptger4/Rc3h1/Ripk2/Cd24a/Ccr2/Cebpb/Rc3h2	25
BP	GO:0030099	myeloid cell differentiation	54/1896	373/20349	0.000754025	0.0131724	Acvr1b/Il4/Sp1/Twist2/Csf1/Srf/Sirt1/Meis1/Hif1a/Dab2/Nckap1l/Bcl6/Vegfa/Tmem178/Fech/Csf1r/Fas/Jak2/Rnf41/Ccr1/Fam20c/Tnfrsf11a/Cdc73/Traf6/Ctnnbip1/Clec2i/Casp3/Ubash3b/Ireb2/Plscr1/Trib1/Gab3/C1qc/Klf10/Snx10/Rbpj/Prdm16/Il25/Inhba/Lyn/Rbp1/Cd300lf/Rbm15/Tob2/Prkca/Cebpg/Cebpb/Jmjd6/Pirb/Hist1h4i/Hmgb1/Pilrb1/Hbb-b1/Hbb-b2	54
BP	GO:0043900	regulation of multi-organism process	54/1896	373/20349	0.000754025	0.0131724	Acvr1b/Ddx3x/Il4/Hpn/Sp1/Cd36/Apoe/Htra1/Cav1/Apobec3/Sash1/Hspa8/Igf1/Rsad2/Ddx5/Ccnk/Cd180/Plau/Chd1/Eif2ak2/Cacna1h/Riok3/Pcx/P4hb/Itgav/Traf6/Bcl2l11/Il1b/Ptpn22/Gtf2b/Hdac1/Trim30a/Cnot7/Plscr1/Trib1/Zcchc11/Ythdc2/Cd84/Nploc4/Trim14/Ripk2/Mul1/Inhba/Nop53/Gpr149/Pde12/Nlrp10/Mmp12/Prkca/Spink2/Pcbp2/Vps37b/Ccr5/Gbp4	54
BP	GO:0090303	positive regulation of wound healing	13/1896	52/20349	0.000758779	0.0131724	Cd36/Plek/Xbp1/Hbegf/Anxa1/Plpp3/Pdpn/Serpine1/Tlr4/Ptger4/Prkce/Foxc2/Hmgb1	13
BP	GO:0031664	regulation of lipopolysaccharide-mediated signaling pathway	7/1896	18/20349	0.000761403	0.0131724	Sash1/Cd180/Traf6/Trib1/Zcchc11/Cd84/Prkca	7
BP	GO:0046716	muscle cell cellular homeostasis	7/1896	18/20349	0.000761403	0.0131724	Large1/Srf/Lamp2/Hif1a/Mtm1/Dmd/Cfl2	7
BP	GO:0032869	cellular response to insulin stimulus	29/1896	167/20349	0.000762075	0.0131724	Ngfr/Sp1/Insr/Ankrd26/Ndel1/Akt3/Sirt1/Osbpl8/Xbp1/Lpin1/Vamp2/Gpld1/C1qtnf12/Rhoq/Rela/Il1b/Ptpn1/Slc25a33/C2cd5/Eif4ebp1/Sesn3/Trib3/Sik2/Socs1/Cpeb2/Appl1/Foxc2/Prkca/Lmbrd1	29
BP	GO:0006379	mRNA cleavage	8/1896	23/20349	0.000763483	0.0131724	Ern1/Clp1/Cstf3/Pop4/Znrd1/Pcf11/Cstf2t/Tut1	8
BP	GO:1901796	regulation of signal transduction by p53 class mediator	15/1896	65/20349	0.000766381	0.0131817	Chd5/Sirt1/Mdm2/Ddx5/Senp2/Dyrk1a/Pmaip1/Rnf34/Atr/Armc10/Nop53/Hic1/Spred2/Hexim1/Rps7	15
BP	GO:0046777	protein autophosphorylation	38/1896	239/20349	0.000772635	0.0132486	Acvr1b/Hck/Map3k11/Insr/Tek/Cav1/Met/Hspa8/Mknk2/Clk4/Itk/Ern1/Dapk1/Sla/Dyrk1a/Vegfa/Eif2ak2/Impact/Pdgfrb/Csf1r/Jak2/Clk1/Pask/Trpm7/Epha7/Errfi1/Tec/Gpnmb/Stk26/Fgfr1/Atr/Eef2k/Pim3/Rap2b/Sik2/Lyn/Prkca/Camk2d	38
BP	GO:0070873	regulation of glycogen metabolic process	10/1896	34/20349	0.000780211	0.0133375	Insr/Igf1/Pask/Dyrk2/Gfpt1/Epm2aip1/Ppp1r3d/Ppp1r3g/Hmgb1/Ppp1r3e	10
BP	GO:0002703	regulation of leukocyte mediated immunity	31/1896	183/20349	0.000787242	0.0134167	Itgb2/Adora3/Il4/Il7r/Hmox1/Hspa8/Fcgr1/H2-M3/Crk/Rsad2/Bcl6/Tap2/Rabgef1/Stxbp1/Traf2/Traf6/Exosc3/Il4ra/Mlh1/Nlrp3/Zbtb1/Foxj1/Cd84/Tlr4/Pvr/Lyn/Cd24a/Ccr2/Nsd2/Hmgb1/Ulbp1	31
BP	GO:1901570	fatty acid derivative biosynthetic process	12/1896	46/20349	0.000796717	0.0135369	Lta4h/Sirt1/Edn1/Anxa1/Fam213b/Far1/Ptgs2/Pnpla8/Ptgs1/Pla2g4a/Sphk1/Ptges3	12
BP	GO:2001056	positive regulation of cysteine-type endopeptidase activity	23/1896	122/20349	0.000819234	0.0138406	Ngfr/Ddx3x/Bbc3/Perp/Sirt1/Dapk1/Robo1/Pmaip1/Fas/Jak2/Casp12/Casp1/Bcl2l11/F3/Bcl10/Vcp/Dlc1/Cck/Nlrp3/Acer2/Ripk2/Mul1/Sox7	23
BP	GO:0002831	regulation of response to biotic stimulus	25/1896	137/20349	0.000819542	0.0138406	Il4/Htra1/Apobec3/Sash1/Cd180/Riok3/Traf6/Il1b/Ptpn22/Trib1/Zcchc11/Cd84/Nploc4/Pvr/Ripk2/Mul1/Nop53/Cd24a/Nlrp10/Mmp12/Prkca/Pcbp2/Hmgb1/Gbp4/Ulbp1	25
BP	GO:0002040	sprouting angiogenesis	17/1896	79/20349	0.000827948	0.0138986	Ngfr/Tek/Srf/Gpld1/Robo1/Nr4a1/Vegfa/Nrp1/Slit2/Ptgs2/Egr3/Loxl2/Fgf2/Foxc2/Jmjd6/Hmgb1/Ccr5	17
BP	GO:0034109	homotypic cell-cell adhesion	17/1896	79/20349	0.000827948	0.0138986	Plek/Stxbp1/Slc7a11/Plpp3/Pdpn/Ptpru/Actb/Cd9/Ubash3b/Itga2b/Rap2b/Lyn/Cd24a/Prkca/Prkg1/Actg1/Zfp703	17
BP	GO:0014909	smooth muscle cell migration	18/1896	86/20349	0.000834302	0.0139633	Crk/Rab5a/Igf1/Mdm2/Plau/Pdgfrb/F3/Nox4/Slit2/Pgr/Trib1/Serpine1/Rbpj/Ptger4/Lrp1/Sorl1/Prkg1/Camk2d	18
BP	GO:0009101	glycoprotein biosynthetic process	42/1896	273/20349	0.000837551	0.0139708	Large1/Insr/St3gal1/Igf1/Mgat1/Galnt10/Fut8/Gcnt2/Arf4/Extl3/Golph3/Pmm1/St6gal1/Hbegf/Syvn1/Mgea5/Soat1/Galnt3/Ndst3/Fktn/Vcp/Slc35d1/Gfpt1/St8sia1/Xylt1/Galnt7/Chst11/Eogt/Alg8/Gxylt1/Acer2/Galnt18/Fut11/Large2/St8sia4/Adnp/St6galnac3/St3gal5/Alg11/B3galt5/Dolk/B3gnt7	42
BP	GO:0030308	negative regulation of cell growth	29/1896	168/20349	0.000840753	0.0139708	Acvr1b/Sema4f/Ddx3x/Ifrd1/Bbc3/Sertad1/Sirt1/Dab2/Bcl6/Cdkn1a/Nrp1/Adam15/Epha7/Sesn2/Apbb2/Adipor2/Slit2/Rrad/Ip6k2/Prdm4/Fstl4/Naif1/Osgin2/Mul1/Inhba/Dcun1d3/Sertad2/Osgin1/Ccr5	29
BP	GO:0070661	leukocyte proliferation	47/1896	315/20349	0.000842246	0.0139708	Itgb2/Il4/Ebi3/Il7r/Csf1/H2-M3/Cd274/Pdcd1lg2/Igf1/Peli1/Cd180/Fgf10/Nckap1l/Bcl6/Cblb/Dlg1/St6gal1/Cdkn1a/Twsg1/Anxa1/Slc11a1/March7/Traf6/Il1b/Ptpn22/Gpnmb/Clec2i/Blm/Elf4/Casp3/Foxj1/Ccl12/Cd276/Card11/Tlr4/Adk/Rc3h1/Ripk2/Lyn/Ticam1/Cd24a/Ccr2/Cebpb/Cxcl12/Cd59b/Lst1/Rc3h2	47
BP	GO:0070997	neuron death	54/1896	375/20349	0.000855371	0.0141465	Ngfr/Dnajc5/Bbc3/Apoe/Grik5/Nqo1/Map3k11/Hmox1/Erbb3/Igf1/Sirt1/Adora2a/Rel/Hif1a/Lgmn/Plau/Vegfa/Pmaip1/Fas/Jak2/Ddit3/Nrp1/Ncf2/Stxbp1/Nr4a2/Bcl2l11/Il1b/Pik3ca/Epha7/Hdac1/Gpnmb/Atg7/Cln3/Casp3/Aars/Ccl12/Mcl1/Tlr4/Picalm/Ncoa7/Lrp1/Atf4/Gpr75/C5ar1/Sorl1/Bag5/Adnp/Cited1/Cebpb/Cxcl2/Zfp110/Egln2/Alkbh1/Ccr5	54
BP	GO:0001935	endothelial cell proliferation	22/1896	115/20349	0.000859125	0.0141667	Ngfr/Apoe/Tek/Cav1/Sirt1/Xbp1/Ern1/Dlg1/Nr4a1/Vegfa/Bmp2/F3/Plxnb3/Egr3/Loxl2/Ccr3/Fgf2/Rictor/Prkca/Cxcl12/Hmgb1/Ang	22
BP	GO:0006006	glucose metabolic process	31/1896	184/20349	0.000864033	0.0142057	Hk2/Ranbp2/Insr/Cry1/Igf1/Sirt1/Hif1a/Gpld1/C1qtnf12/Sik1/Pcx/Lrp5/Rbp4/Adpgk/Pask/Atf3/Gpd2/Pik3ca/Dyrk2/Sesn2/Gfpt1/Pgm2l1/Rora/Midn/Atf4/Epm2aip1/Ppp1r3d/Ppp1r3g/Per2/Hmgb1/Ppp1r3e	31
BP	GO:0045089	positive regulation of innate immune response	32/1896	192/20349	0.000869418	0.0142135	Cd36/Cav1/H2-M3/Peli1/Rsad2/Cd180/Riok3/Rela/Ptpn22/Trim30a/Plscr1/Tlr13/Colec12/Tlr4/Nploc4/Pvr/Tlr8/Ripk2/Nop53/Lyn/Arf6/Tlr1/Prkce/Ticam1/Cd300lf/Hexim1/Mmp12/Tnip2/Irak2/Hmgb1/Cd300ld3/Ulbp1	32
BP	GO:0006898	receptor-mediated endocytosis	34/1896	208/20349	0.000869593	0.0142135	Itgb2/Cd36/Apoe/Bicd1/Cav1/Fcgr1/Rab5a/Ston2/Scara5/Dab2/Lmbr1l/Vegfa/Msr1/Rabgef1/Mrc1/Itga4/Sdcbp/Sgip1/Lrp6/Cd9/Cln3/Nsf/Apln/Serpine1/Picalm/Lrp1/Ramp3/Cltc/Cd24a/Prkca/Grk4/Calcrl/Cd2ap/Lmbrd1	34
BP	GO:0016032	viral process	39/1896	249/20349	0.000891448	0.0145283	Ddx3x/Hpn/Sp1/Apoe/Bicd1/Insr/Nectin4/Cav1/Apobec3/Hspa8/Rab5a/Rsad2/Ddx5/Ccnk/Chd1/Eif2ak2/Etf1/Pcx/P4hb/Ccnt2/Itgav/Bcl2l11/Gtf2b/Vcp/Hdac1/Atg7/Trim30a/Cnot7/Ddx6/Plscr1/Mst1r/Vps18/Ythdc2/Trim14/Pde12/Pcbp1/Pcbp2/Vps37b/Ccr5	39
BP	GO:0010876	lipid localization	49/1896	333/20349	0.000903043	0.0146644	Gm2a/Cd36/Apoe/Hbp1/Cav1/Gltp/Lpl/Cry1/Sirt1/Osbpl8/Abcc3/Edn1/Atp8a2/Dab2/Abcg1/Anxa1/Rbp4/Msr1/Atp10a/Tnfrsf11a/Soat1/Itgav/Il1b/Abcd3/Stra6l/Atp8b5/Abcg3/Spp1/Lrp6/Slco2b1/Aqp8/Atp11a/Abcc4/Acsl3/Pnpla8/Atp8a1/Atp8b1/Lrp1/Inhba/Stard5/Nrip1/Sorl1/Fzd4/Pla2g4a/Gulp1/Atp11c/Cry2/Ano3/Selenom	49
BP	GO:0042110	T cell activation	65/1896	472/20349	0.000906649	0.0146644	Itgb2/Il4/Ebi3/Il7r/Cav1/Srf/H2-M3/Cd274/Pdcd1lg2/Igf1/Peli1/Adora2a/Itk/Xbp1/Rsad2/Lcp1/Nckap1l/Bcl6/Cblb/Dlg1/Twsg1/Zeb1/H2-Oa/Anxa1/Fas/Slc11a1/March7/Itgav/Traf6/Il1b/Pag1/Ptpn22/Bcl10/Gpnmb/Clec2i/Blm/Il4ra/Elf4/Casp3/Rora/Eomes/Nlrp3/Zbtb1/Egr3/Foxj1/Cd276/Card11/Socs5/H2-DMa/Socs1/Runx2/Adk/Ptger4/Rc3h1/Ripk2/Zfp36l2/Cd24a/Ccr2/Socs6/Cebpb/Jmjd6/Cxcl12/Cd59b/Il1rl2/Rc3h2	65
BP	GO:0019915	lipid storage	15/1896	66/20349	0.000907669	0.0146644	Gm2a/Cd36/Apoe/Cav1/Lpl/Cry1/Sirt1/Osbpl8/Abcg1/Msr1/Soat1/Itgav/Il1b/Nrip1/Cry2	15
BP	GO:0035023	regulation of Rho protein signal transduction	23/1896	123/20349	0.000920511	0.0147489	Ngfr/Apoe/Eps8l1/Met/Vav2/F2rl2/Arhgef3/Bcl6/Fgd4/Robo1/Pdgfrb/Nrp1/Als2/Gpr35/Ect2/Stmn1/Dlc1/Fgd3/Abra/P2ry10/Arhgef39/P2ry10b/Arhgap35	23
BP	GO:1901991	negative regulation of mitotic cell cycle phase transition	23/1896	123/20349	0.000920511	0.0147489	Zfp655/Brca1/Cdk1/Mdm2/Gpr132/Mtbp/Cdkn1a/Cep192/Jade1/Cdc73/Plk3/Stil/Gpnmb/Mad2l1/Blm/Pkd2/Fanci/Nop53/Zfp36l2/Zfp830/Ctdspl/Dcun1d3/Ctdsp2	23
BP	GO:0061383	trabecula morphogenesis	13/1896	53/20349	0.000920818	0.0147489	Tek/Fhl2/Srf/Hey2/Sema4d/Adamts1/Vegfa/Rbp4/Ube4b/Rbpj/Hey1/S1pr1/Heg1	13
BP	GO:0060326	cell chemotaxis	40/1896	258/20349	0.000944112	0.0150788	Itgb2/Il4/Met/Csf1/Edn1/Nckap1l/Nr4a1/Vegfa/Hbegf/Pdgfrb/Anxa1/Ccr1/Nrp1/Gpr35/Il1b/Pik3ca/Hgf/Spp1/Plxnb3/Slit2/Fgfr1/Ednra/Egr3/Ccl12/Ccr3/Fgf2/Serpine1/Itga9/C3ar1/Lyn/S1pr1/Ccr2/C5ar1/Prkca/Cxcl2/Cxcl12/Mospd2/Ccr1l1/Hmgb1/C5ar2	40
BP	GO:0032870	cellular response to hormone stimulus	64/1896	464/20349	0.000948902	0.0151121	Ngfr/Sp1/Insr/Cav1/Ankrd26/Rxrg/Brca1/Crk/Ndel1/Akt3/Cry1/Igf1/Sirt1/Osbpl8/Xbp1/Lpin1/Ddx5/Per1/Vamp2/Gpld1/Dab2/Nr4a1/C1qtnf12/Sik1/Lbh/Rhoq/Anxa1/Jak2/Rela/Ube3a/Ncf2/Nr4a2/Il1b/Ptpn1/Anxa5/Prkaa2/Hdac1/Slc25a33/Adipor2/C2cd5/Eif4ebp1/Pgr/Sesn3/Rora/Trib3/Klf9/Sik2/Socs1/Cpeb2/Ptger4/Lats1/Appl1/Inhba/Prkce/Zfp36l2/Foxc2/Prkca/Taf7/Epha3/Kdm3a/ND3/Cry2/Ptges3/Lmbrd1	64
BP	GO:0032755	positive regulation of interleukin-6 production	17/1896	80/20349	0.000961631	0.0152714	Cd36/Xbp1/Il1rap/Adcyap1/Traf6/Il1b/Zcchc11/Tlr4/Tlr8/Ripk2/Mbp/Tlr1/Ticam1/Nlrp10/Hmgb1/Il1rl2/Ccr5	17
BP	GO:0043484	regulation of RNA splicing	22/1896	116/20349	0.000968678	0.0153397	Hnrnph1/Hspa8/Srsf6/Clk4/Ern1/Ddx5/Srsf5/Tra2b/Dyrk1a/Srsf7/Rbm22/Rps26/Clk1/Mbnl1/Magoh/Srsf2/Rnps1/Hnrnpf/Jmjd6/Nup98/Rbm15b/Malat1	22
BP	GO:0097306	cellular response to alcohol	12/1896	47/20349	0.000980366	0.0154505	Brca1/Gpld1/Rad51/Trp53inp1/Prkaa2/Lrp6/Blm/Ireb2/Ptger4/Inhba/Prkce/Fancb	12
BP	GO:0060485	mesenchyme development	38/1896	242/20349	0.000981202	0.0154505	Sox9/Hpn/Erbb3/Hey2/Mdm2/Ddx5/Hif1a/Gcnt2/Edn1/Fgf10/Dab2/Vegfa/Ldlrad4/Nrp1/Nrp2/Klhl12/Itga4/Bmp2/Il1b/Adam15/Sdcbp/Glipr2/Pdpn/Lrp6/Fgfr1/Ednra/Eomes/Clasp2/Loxl2/Rbpj/Vasn/Hey1/Plaur/Foxc2/Amer1/Epha3/Bcl9l/Zfp703	38
BP	GO:0090022	regulation of neutrophil chemotaxis	10/1896	35/20349	0.00100209	0.0156923	Edn1/Nckap1l/Il1b/Slit2/Ednra/C3ar1/C5ar1/Cxcl2/Mospd2/C5ar2	10
BP	GO:0000188	inactivation of MAPK activity	6/1896	14/20349	0.0010088	0.0156923	Cav1/Dusp16/Spred3/Dusp8/Spred2/Prkca	6
BP	GO:0090195	chemokine secretion	6/1896	14/20349	0.0010088	0.0156923	Mcoln2/Lpl/Csf1r/Il1rl1/Il4ra/Mbp	6
BP	GO:0005978	glycogen biosynthetic process	11/1896	41/20349	0.00101308	0.0156923	Insr/Igf1/Pask/Dyrk2/Gfpt1/Epm2aip1/Ppp1r3d/Ppp1r3g/Per2/Ptges3/Ppp1r3e	11
BP	GO:0009250	glucan biosynthetic process	11/1896	41/20349	0.00101308	0.0156923	Insr/Igf1/Pask/Dyrk2/Gfpt1/Epm2aip1/Ppp1r3d/Ppp1r3g/Per2/Ptges3/Ppp1r3e	11
BP	GO:0061387	regulation of extent of cell growth	21/1896	109/20349	0.0010134	0.0156923	Sema4f/Ifrd1/Apoe/Crabp2/Srf/Ndel1/Sema4d/Tnfrsf12a/Vegfa/Nrp1/Plxna2/Epha7/Plxna4/Slit2/Rpl4/Clasp2/Fstl4/Sema7a/Adnp/Cxcl12/Ccr5	21
BP	GO:0044770	cell cycle phase transition	51/1896	352/20349	0.00102151	0.0157742	Cdc45/Acvr1b/Ddx3x/Ranbp2/Zfp655/Eps8/Brca1/Cdk1/Mdm2/Ppm1d/Klf11/Gpr132/Fgf10/Mtbp/Senp2/Cdkn1a/Cep192/Anxa1/Jade1/Cdc73/E2f1/Pdpn/Plk3/Stil/Cdk14/Gpnmb/Mad2l1/Blm/Eif4ebp1/Usp37/Clasp2/Cdc14a/Pkd2/Calm2/Tacc3/Dtl/Fanci/Lats1/Rbbp8/Inhba/Nop53/Zfp36l2/Zfp830/Ctdspl/Dcun1d3/Lsm10/Tcf19/Camk2d/Ube2s/Rpl17/Ctdsp2	51
BP	GO:0000731	DNA synthesis involved in DNA repair	8/1896	24/20349	0.00105244	0.0159923	Sirt1/Polh/Pcna/Vcp/Sprtn/Zbtb1/Dtl/Pclaf	8
BP	GO:0010575	positive regulation of vascular endothelial growth factor production	8/1896	24/20349	0.00105244	0.0159923	Brca1/Hif1a/Il1b/Rora/Ptgs2/C3ar1/Atf4/C5ar1	8
BP	GO:0050718	positive regulation of interleukin-1 beta secretion	8/1896	24/20349	0.00105244	0.0159923	Casp1/Nlrp3/Casp4/Tlr4/Tlr8/Ripk2/Hmgb1/Ccr5	8
BP	GO:0090025	regulation of monocyte chemotaxis	8/1896	24/20349	0.00105244	0.0159923	Ccr1/Slit2/Serpine1/Lyn/Ccr2/Cxcl12/Mospd2/Ccr1l1	8
BP	GO:1901798	positive regulation of signal transduction by p53 class mediator	8/1896	24/20349	0.00105244	0.0159923	Chd5/Ddx5/Pmaip1/Atr/Hic1/Spred2/Hexim1/Rps7	8
BP	GO:0008286	insulin receptor signaling pathway	20/1896	102/20349	0.00105281	0.0159923	Insr/Ankrd26/Ndel1/Sirt1/Osbpl8/Gpld1/C1qtnf12/Rhoq/Rela/Il1b/Ptpn1/C2cd5/Eif4ebp1/Sesn3/Sik2/Socs1/Appl1/Foxc2/Prkca/Lmbrd1	20
BP	GO:0061448	connective tissue development	38/1896	243/20349	0.00106096	0.0160725	Sox9/Csf1/Srf/Igf1/Sirt1/Xbp1/Hif1a/Gpld1/Edn1/Zeb1/Pdgfrb/Lrp5/Rela/Cflar/Prrx1/Slc25a25/Bmp2/Pik3ca/Lrp6/Fgfr1/Snx19/Loxl2/Chst11/Mycn/Fgf2/Mex3c/Trps1/Runx2/C3ar1/Sh3pxd2b/Sox5/Foxc2/Amer1/Mmp13/Prkca/Zfp516/Impad1/Selenom	38
BP	GO:0042130	negative regulation of T cell proliferation	15/1896	67/20349	0.00107037	0.0161712	H2-M3/Cd274/Pdcd1lg2/Peli1/Cblb/Dlg1/Twsg1/March7/Gpnmb/Casp3/Foxj1/Cd276/Rc3h1/Cd24a/Cebpb	15
BP	GO:0001763	morphogenesis of a branching structure	37/1896	235/20349	0.00107975	0.016269	Sox9/Tek/Met/Etv5/Csf1/Srf/Ntn4/Igf1/Gna13/Edn1/Fgf10/Dlg1/Vegfa/Lrp5/Maged1/Nrp1/Bmp2/Il1b/Epha7/Hgf/Ctnnbip1/Lrp6/Slit2/Fgfr1/Ednra/Pgr/Fem1b/Ctsh/Mycn/Spry1/Fgf2/Tgm2/Cpe/Foxc2/Rbm15/Tmem67/Cxcl12	37
BP	GO:0043255	regulation of carbohydrate biosynthetic process	19/1896	95/20349	0.00108456	0.0162975	Ranbp2/Insr/Igf1/Sirt1/Plek/Hif1a/C1qtnf12/Sik1/Pask/Dyrk2/Sesn2/Gfpt1/Ptger4/Epm2aip1/Cltc/Ppp1r3d/Ppp1r3g/Prkg1/Ppp1r3e	19
BP	GO:0043153	entrainment of circadian clock by photoperiod	7/1896	19/20349	0.00110918	0.016515	Cry1/Per1/Sik1/Bhlhe40/Rbm4b/Fbxl21/Cry2	7
BP	GO:0007585	respiratory gaseous exchange	13/1896	54/20349	0.00111085	0.016515	Man1a2/Fut8/Edn1/Zfand5/Gls/Pask/Nr4a2/Ednra/Chst11/Apln/Kdm6a/Stk40/Slc5a3	13
BP	GO:0035272	exocrine system development	13/1896	54/20349	0.00111085	0.016515	Sox9/Insr/Met/Ppdpf/Ntn4/Igf1/Xbp1/Fgf10/Twsg1/Nrp1/Hgf/Fgfr1/Tgm2	13
BP	GO:0046579	positive regulation of Ras protein signal transduction	13/1896	54/20349	0.00111085	0.016515	Ngfr/Csf1/Igf1/F2rl2/Fgf10/Robo1/Pdgfrb/Gpr35/Dgki/Abra/P2ry10/Camk2d/P2ry10b	13
BP	GO:0043112	receptor metabolic process	29/1896	171/20349	0.00112087	0.0166198	Itgb2/Cd36/Apoe/Cav1/Rab5a/Fut8/Hif1a/Lgmn/Edn1/Dab2/Vegfa/Als2/Itgav/Ptpn1/Sdcbp/Hdac1/Cd9/Hdac6/Nsf/Sec24a/Apln/Smurf1/Picalm/Ramp3/Dmd/Cltc/Grk4/Calcrl/Lmbrd1	29
BP	GO:0021800	cerebral cortex tangential migration	5/1896	10/20349	0.00117923	0.0171664	Robo1/Nrp1/Nrp2/Slit2/Fgfr1	5
BP	GO:0035907	dorsal aorta development	5/1896	10/20349	0.00117923	0.0171664	Ngfr/Srf/Hey2/Rbpj/Hey1	5
BP	GO:0044546	NLRP3 inflammasome complex assembly	5/1896	10/20349	0.00117923	0.0171664	Cd36/Eif2ak2/Trim30a/Nlrp3/Tlr4	5
BP	GO:0070257	positive regulation of mucus secretion	5/1896	10/20349	0.00117923	0.0171664	Adora3/Atg7/Sytl2/Ptger4/Prkce	5
BP	GO:0070391	response to lipoteichoic acid	5/1896	10/20349	0.00117923	0.0171664	Cd36/Trem2/Rela/Tlr4/Ripk2	5
BP	GO:0071223	cellular response to lipoteichoic acid	5/1896	10/20349	0.00117923	0.0171664	Cd36/Trem2/Rela/Tlr4/Ripk2	5
BP	GO:0090209	negative regulation of triglyceride metabolic process	5/1896	10/20349	0.00117923	0.0171664	Apoe/Gpld1/Sik1/Cdk8/Apobec1	5
BP	GO:0030336	negative regulation of cell migration	36/1896	228/20349	0.0011879	0.0172477	Adora3/Il4/Apoe/Srf/Osbpl8/Gtpbp4/Mctp1/Ptprg/Gcsam/Robo1/Ldlrad4/Rabgef1/Rnf41/Tmeff2/Adam15/Trp53inp1/Ptpru/Stk26/Plxnb3/Dlc1/Slit2/Trib1/Clasp2/Ccl12/Rap2b/Fgf2/Serpine1/Rbpj/Ptger4/Lrp1/Prkg1/Rhob/Cxcl12/Lrch1/C5ar2/Ccr5	36
BP	GO:0045622	regulation of T-helper cell differentiation	9/1896	30/20349	0.00121486	0.0175934	Il4/Bcl6/Anxa1/Il4ra/Nlrp3/Socs5/Rc3h1/Ripk2/Ccr2	9
BP	GO:0002443	leukocyte mediated immunity	45/1896	304/20349	0.00126375	0.0182542	Itgb2/Adora3/Il4/Il7r/Hmox1/Gzmb/Hspa8/Fcgr1/H2-M3/Crk/Rsad2/Vamp2/Bcl6/Dlg1/Tap2/Fas/Rabgef1/Slc11a1/Stxbp1/Traf2/Traf6/Bcl10/Exosc3/Rnf19b/Il4ra/Ctsh/Mlh1/Nlrp3/Zbtb1/Foxj1/C1qc/C1qb/H2-DMa/Cd84/Tlr4/Pvr/Lyn/Cd24a/Ccr2/Cebpg/Nsd2/Pirb/Cd300lb/Hmgb1/Ulbp1	45
BP	GO:0050764	regulation of phagocytosis	17/1896	82/20349	0.00128466	0.0185084	Cd36/Hck/Mertk/Hspa8/Fcgr1/Nckap1l/Atg3/Pot1b/Slc11a1/Itgav/Il1b/Atg7/Mfge8/Sirpa/Cd300lf/Mex3b/Hmgb1	17
BP	GO:0043280	positive regulation of cysteine-type endopeptidase activity involved in apoptotic process	21/1896	111/20349	0.00129023	0.0185408	Ngfr/Ddx3x/Bbc3/Sirt1/Dapk1/Robo1/Pmaip1/Fas/Jak2/Casp12/Casp1/Bcl2l11/F3/Bcl10/Vcp/Dlc1/Cck/Nlrp3/Acer2/Mul1/Sox7	21
BP	GO:0006446	regulation of translational initiation	13/1896	55/20349	0.00133251	0.0190141	Ddx3x/Eif5/Eif2ak2/Impact/Fech/Eif4ebp1/Bank1/Ythdf1/Ythdf2/Ppp1r15b/Ythdf3/Hbb-b1/Alkbh1	13
BP	GO:0051402	neuron apoptotic process	41/1896	271/20349	0.00133252	0.0190141	Ngfr/Dnajc5/Bbc3/Apoe/Grik5/Nqo1/Map3k11/Hmox1/Erbb3/Sirt1/Adora2a/Hif1a/Lgmn/Vegfa/Pmaip1/Fas/Jak2/Ddit3/Nrp1/Ncf2/Stxbp1/Nr4a2/Bcl2l11/Il1b/Pik3ca/Epha7/Hdac1/Cln3/Casp3/Aars/Ccl12/Mcl1/Lrp1/Atf4/C5ar1/Adnp/Cited1/Cebpb/Zfp110/Egln2/Alkbh1	41
BP	GO:0032970	regulation of actin filament-based process	49/1896	339/20349	0.00133337	0.0190141	Hck/Tek/Cav1/Met/Eps8/Crk/Plek/Edn1/Ctsl/Iqgap2/Jmy/Twf1/Nckap1l/Dlg1/Lima1/Spire1/Pdgfrb/Csf1r/Nrp1/Tmeff2/Abi2/Pdpn/Stmn1/Clec2i/Nox4/Fchsd2/Dlc1/Slit2/Scn5a/Clasp2/Specc1l/Cdc42ep3/Fchsd1/Vill/Ptger4/Lats1/Lrp1/Sh3pxd2b/Kcnj2/Synpo/Arf6/Prkce/S1pr1/Rictor/Epha3/Arhgap35/Cd2ap/Gmfb/Cfl2	49
BP	GO:0043122	regulation of I-kappaB kinase/NF-kappaB signaling	32/1896	197/20349	0.0013487	0.019176	Cd36/Hmox1/Tle1/Sirt1/Peli1/Fbxw11/Per1/Clec4n/Riok3/Rela/Casp1/Il1rl1/Traf2/Traf6/Il1b/Ect2/Hdac1/Golt1b/Zdhhc13/Rora/Ptgs2/Nlrp3/Card11/Tgm2/Otud7b/Tlr4/Ripk2/Mul1/Prkce/Ticam1/Tnip2/Sphk1	32
BP	GO:0071453	cellular response to oxygen levels	20/1896	104/20349	0.00135158	0.019176	Cav1/Cybb/Sirt1/Hif1a/Vegfa/Fas/P4hb/Plk3/Atg7/Eif4ebp1/Rora/Ireb2/Vhl/Hif1an/Acaa2/Rbpj/Vasn/Cpeb2/Nop53/Prkce	20
BP	GO:0060537	muscle tissue development	58/1896	418/20349	0.00139087	0.0196834	Sox9/Ifrd1/Hlf/Homer1/Cav1/Fhl2/Met/Srf/Erbb3/Kdm6b/Hey2/Cdk1/Igf1/Meis1/Ddx5/Asb2/Edn1/Hmgcr/Boc/Dlg1/Rcan1/Nr4a1/Vegfa/Sik1/Pdgfrb/Zfand5/Rbp4/Flnb/Cflar/Ccnt2/Atf3/Gpcpd1/Bmp2/Skil/Mbnl1/Nras/Ube4b/Lrp6/Atg7/Nox4/Mtm1/Tsc22d3/Fgfr1/Eomes/Fgf2/Egr2/Rbpj/Hey1/S1pr1/Dmd/Foxc2/Maml1/Prkg1/Camk2d/Slc8a1/Cfl2/Bcl9l/Heg1	58
BP	GO:2001237	negative regulation of extrinsic apoptotic signaling pathway	19/1896	97/20349	0.00140568	0.0198297	Il4/Hmox1/Brca1/Igf1/Dapk1/Fgf10/Dab2/Vegfa/Rela/Nrp1/Cflar/Itgav/Il1b/Hgf/Rnf34/Siah2/Serpine1/Mcl1/Itprip	19
BP	GO:1901214	regulation of neuron death	49/1896	340/20349	0.0014204	0.0198297	Ngfr/Dnajc5/Bbc3/Apoe/Grik5/Nqo1/Map3k11/Hmox1/Erbb3/Igf1/Sirt1/Adora2a/Rel/Hif1a/Lgmn/Vegfa/Pmaip1/Fas/Jak2/Ddit3/Nrp1/Ncf2/Stxbp1/Nr4a2/Bcl2l11/Il1b/Pik3ca/Epha7/Hdac1/Gpnmb/Atg7/Cln3/Casp3/Aars/Ccl12/Mcl1/Tlr4/Picalm/Ncoa7/Lrp1/Atf4/Gpr75/C5ar1/Sorl1/Adnp/Cited1/Cebpb/Egln2/Alkbh1	49
BP	GO:0045428	regulation of nitric oxide biosynthetic process	14/1896	62/20349	0.00142107	0.0198297	Itgb2/Il4/Cd36/Insr/Cav1/H2-M3/Igf1/Jak2/Il1b/Ptgs2/Pkd2/Tlr4/Ticam1/Ulbp1	14
BP	GO:0051865	protein autoubiquitination	14/1896	62/20349	0.00142107	0.0198297	Uhrf1/Sash1/Brca1/Mdm2/Ube3a/Rnf41/Ube2t/Traf2/Traf6/Ube4b/Rnf4/Rchy1/Trim30a/Bfar	14
BP	GO:0002825	regulation of T-helper 1 type immune response	8/1896	25/20349	0.00142249	0.0198297	Anxa1/Il1rl1/Slc11a1/Il4ra/Socs5/Ripk2/Ccr2/Nlrp10	8
BP	GO:0010742	macrophage derived foam cell differentiation	8/1896	25/20349	0.00142249	0.0198297	Cd36/Hbp1/Csf1/Lpl/Abcg1/Msr1/Soat1/Itgav	8
BP	GO:0071902	positive regulation of protein serine/threonine kinase activity	43/1896	289/20349	0.00144391	0.0200671	Ddx3x/Map3k11/Insr/Met/Ccnt1/Sash1/Map2k3/Igf1/Sirt1/Ern1/Ccnk/Edn1/Fgf10/Dab2/Fgd4/Robo1/Vegfa/Eif2ak2/Nrxn1/Pdgfrb/Csf1r/Jak2/Maged1/Tnfrsf11a/Ccnt2/Traf2/Traf6/Bmp2/Il1b/Ptpn1/Stil/Hgf/Ccnl2/Nox4/Fgfr1/Mst1r/Pkd2/Fgf2/Tlr4/Mul1/Tlr1/Cd24a/Fzd4	43
BP	GO:1902106	negative regulation of leukocyte differentiation	18/1896	90/20349	0.00144916	0.0200671	Il4/H2-M3/Bcl6/Tmem176a/Tmem178/Anxa1/Clec2i/Il4ra/Ubash3b/Trib1/Foxj1/C1qc/Socs5/Prdm16/Rc3h1/Lyn/Tob2/Pilrb1	18
BP	GO:0032651	regulation of interleukin-1 beta production	12/1896	49/20349	0.00145387	0.0200671	Jak2/Casp1/Errfi1/Nlrp3/Casp4/Tlr4/Tlr8/Ripk2/Sphk1/Hmgb1/S1pr3/Ccr5	12
BP	GO:1902041	regulation of extrinsic apoptotic signaling pathway via death domain receptors	12/1896	49/20349	0.00145387	0.0200671	Hmox1/Brca1/Dapk1/Cflar/Atf3/Skil/Hgf/Rnf34/Fem1b/Serpine1/Trps1/Itprip	12
BP	GO:1901342	regulation of vasculature development	40/1896	264/20349	0.00147205	0.020211	Ngfr/Itgb2/Cd36/Hmox1/Tek/Sash1/Cybb/Brca1/Hey2/Sirt1/Xbp1/Hif1a/Adamts1/Tnfrsf12a/Vegfa/Nrp1/Cflar/Il1b/F3/Hgf/Nos3/Ctsh/Ptgs2/Cd59a/Ccr3/Fgf2/Serpine1/Ptger4/Hey1/C3ar1/Foxc2/Ccr2/C5ar1/Prkca/Tcf4/Rhob/Sphk1/Hmgb1/Ism1/Ccr5	40
BP	GO:0070664	negative regulation of leukocyte proliferation	17/1896	83/20349	0.00147789	0.020211	H2-M3/Cd274/Pdcd1lg2/Peli1/Cblb/Dlg1/Twsg1/March7/Gpnmb/Casp3/Foxj1/Ccl12/Cd276/Rc3h1/Lyn/Cd24a/Cebpb	17
BP	GO:0048771	tissue remodeling	29/1896	174/20349	0.00147877	0.020211	Cav1/Mertk/Igf1/Mdm2/Hif1a/Fgf10/Vegfa/Csf1r/Anxa1/Lrp5/Itga4/Itgav/Traf6/Ctsk/Nos3/Spp1/Gpnmb/Lrp6/Nox4/Ubash3b/Tgm2/Ctss/Rbpj/Ptger4/S1pr1/Foxc2/Cd24a/Ccr2/Tnfrsf11b	29
BP	GO:0050679	positive regulation of epithelial cell proliferation	29/1896	174/20349	0.00147877	0.020211	Sox9/Hpn/Htra1/Cav1/Twist2/Srsf6/Igf1/Sirt1/Xbp1/Fgf10/Nr4a1/Vegfa/Cflar/Bmp2/F3/Plxnb3/Scn5a/Egr3/Vhl/Ccr3/Fgf2/C5ar1/Mmp12/Rictor/Prkca/Cxcl12/Ang/C5ar2/Zfp703	29
BP	GO:0030879	mammary gland development	24/1896	135/20349	0.00149737	0.0204154	Sox9/Cav1/Etv5/Csf1/Igf1/Xbp1/Hif1a/Fgf10/Robo1/Vegfa/Lbh/Jak2/Lrp5/Tnfrsf11a/Bcl2l11/Lrp6/Slit2/Pgr/Arhgap5/Fgf2/Lats1/Cebpb/Arhgap35/Zfp703	24
BP	GO:0060347	heart trabecula formation	6/1896	15/20349	0.00154943	0.0208673	Tek/Fhl2/Srf/Hey2/Adamts1/Rbp4	6
BP	GO:0032715	negative regulation of interleukin-6 production	11/1896	43/20349	0.00155076	0.0208673	Nckap1l/Rabgef1/Ptpn22/Hgf/Trim30a/Foxj1/Socs5/Bank1/Cd84/Tlr4/C5ar2	11
BP	GO:0048010	vascular endothelial growth factor receptor signaling pathway	11/1896	43/20349	0.00155076	0.0208673	Tek/Xbp1/Hif1a/Fgf10/Vegfa/Nrp1/Ptpn1/Cd59a/Foxc2/Myof/Fzd4	11
BP	GO:1901224	positive regulation of NIK/NF-kappaB signaling	11/1896	43/20349	0.00155076	0.0208673	Sash1/Eif2ak2/Rela/Traf2/Traf6/Ago3/Tlr4/Rc3h1/Tlr1/Hmgb1/Rc3h2	11
BP	GO:1902622	regulation of neutrophil migration	11/1896	43/20349	0.00155076	0.0208673	Edn1/Nckap1l/Il1b/Slit2/Ednra/Ptger4/C3ar1/C5ar1/Cxcl2/Mospd2/C5ar2	11
BP	GO:0009648	photoperiodism	7/1896	20/20349	0.00157025	0.0208673	Cry1/Per1/Sik1/Bhlhe40/Rbm4b/Fbxl21/Cry2	7
BP	GO:0010574	regulation of vascular endothelial growth factor production	9/1896	31/20349	0.00157196	0.0208673	Brca1/Hif1a/Il1b/Rora/Ptgs2/C3ar1/Atf4/Ccr2/C5ar1	9
BP	GO:0032731	positive regulation of interleukin-1 beta production	9/1896	31/20349	0.00157196	0.0208673	Jak2/Casp1/Nlrp3/Casp4/Tlr4/Tlr8/Ripk2/Hmgb1/Ccr5	9
BP	GO:0043516	regulation of DNA damage response, signal transduction by p53 class mediator	9/1896	31/20349	0.00157196	0.0208673	Sirt1/Mdm2/Ddx5/Senp2/Dyrk1a/Pmaip1/Atr/Hic1/Spred2	9
BP	GO:0071624	positive regulation of granulocyte chemotaxis	9/1896	31/20349	0.00157196	0.0208673	Il4/Edn1/Nckap1l/Il1b/Ednra/C3ar1/C5ar1/Cxcl2/Mospd2	9
BP	GO:1900744	regulation of p38MAPK cascade	9/1896	31/20349	0.00157196	0.0208673	Met/Sash1/Per1/Dlg1/Vegfa/Bmp2/Il1b/Ptpn22/Hgf	9
BP	GO:0006486	protein glycosylation	33/1896	207/20349	0.00157905	0.0208673	Large1/St3gal1/Mgat1/Galnt10/Fut8/Gcnt2/Arf4/Extl3/Pmm1/St6gal1/Syvn1/Mgea5/Galnt3/Fktn/Vcp/Gfpt1/St8sia1/Galnt7/Eogt/Alg8/Gxylt1/Acer2/Galnt18/Fut11/Large2/St8sia4/Adnp/St6galnac3/St3gal5/Alg11/B3galt5/Dolk/B3gnt7	33
BP	GO:0043413	macromolecule glycosylation	33/1896	207/20349	0.00157905	0.0208673	Large1/St3gal1/Mgat1/Galnt10/Fut8/Gcnt2/Arf4/Extl3/Pmm1/St6gal1/Syvn1/Mgea5/Galnt3/Fktn/Vcp/Gfpt1/St8sia1/Galnt7/Eogt/Alg8/Gxylt1/Acer2/Galnt18/Fut11/Large2/St8sia4/Adnp/St6galnac3/St3gal5/Alg11/B3galt5/Dolk/B3gnt7	33
BP	GO:0002293	alpha-beta T cell differentiation involved in immune response	13/1896	56/20349	0.00158972	0.0209588	Il4/Bcl6/Anxa1/Il4ra/Rora/Eomes/Nlrp3/Socs5/Ptger4/Rc3h1/Ripk2/Ccr2/Rc3h2	13
BP	GO:0060759	regulation of response to cytokine stimulus	19/1896	98/20349	0.00159441	0.0209712	Cav1/Csf1/Robo1/Trem2/Rabgef1/Casp1/Il1r2/Traf2/Slit2/Cnot7/Casp4/Socs1/Ripk2/Mul1/Cd24a/Cd300lf/Mmp12/Irak2/Sphk1	19
BP	GO:0010632	regulation of epithelial cell migration	30/1896	183/20349	0.00161713	0.0211845	Sox9/Il4/Apoe/Tek/Met/Sash1/Hif1a/Gpld1/Fgf10/Ptprg/Capn7/Vegfa/Hbegf/Nrp1/Glipr2/Plpp3/Hdac6/Slit2/Fgfr1/Ctsh/Ptgs2/Clasp2/Fgf2/Serpine1/Prkce/Foxc2/Prkca/Rhob/Dock1/Ccr5	30
BP	GO:0008361	regulation of cell size	29/1896	175/20349	0.00161821	0.0211845	Sema4f/Ifrd1/Apoe/Il7r/Clcn3/Crabp2/Srf/Ndel1/Akt3/Plek/Edn1/Sema4d/Tnfrsf12a/Vegfa/Nrp1/Cln8/Plxna2/Epha7/Plxna4/Slc6a12/Slit2/Rpl4/Clasp2/Arhgap5/Fstl4/Sema7a/Adnp/Cxcl12/Ccr5	29
BP	GO:1902806	regulation of cell cycle G1/S phase transition	21/1896	113/20349	0.00162929	0.0212797	Cdc45/Ddx3x/Zfp655/Mdm2/Fgf10/Mtbp/Senp2/Cdkn1a/Anxa1/Jade1/Cdc73/E2f1/Pdpn/Plk3/Gpnmb/Pkd2/Ctdspl/Dcun1d3/Lsm10/Rpl17/Ctdsp2	21
BP	GO:0033500	carbohydrate homeostasis	35/1896	224/20349	0.00165654	0.021535	Ngfr/Hk2/Cd36/Ranbp2/Insr/Ankrd26/Met/Mcu/Cry1/Igf1/Sirt1/Xbp1/Ern1/Hif1a/Gpld1/Hmgcr/Tra2b/C1qtnf12/Nrxn1/Lrp5/Rbp4/Pik3ca/Prkaa2/Sesn2/Adipor2/Atg7/Nox4/Sesn3/Sidt2/Pim3/Prkce/Ppp1r3g/Rab11fip5/Ero1lb/Cry2	35
BP	GO:0042593	glucose homeostasis	35/1896	224/20349	0.00165654	0.021535	Ngfr/Hk2/Cd36/Ranbp2/Insr/Ankrd26/Met/Mcu/Cry1/Igf1/Sirt1/Xbp1/Ern1/Hif1a/Gpld1/Hmgcr/Tra2b/C1qtnf12/Nrxn1/Lrp5/Rbp4/Pik3ca/Prkaa2/Sesn2/Adipor2/Atg7/Nox4/Sesn3/Sidt2/Pim3/Prkce/Ppp1r3g/Rab11fip5/Ero1lb/Cry2	35
BP	GO:0030968	endoplasmic reticulum unfolded protein response	14/1896	63/20349	0.00167309	0.0215498	Xbp1/Ern1/Eif2ak2/Syvn1/Ddit3/Casp12/Atf3/Hspa5/Ptpn1/Herpud1/Atf4/Edem3/Yod1/Bfar	14
BP	GO:0038061	NIK/NF-kappaB signaling	14/1896	63/20349	0.00167309	0.0215498	Tek/Sash1/Rel/Eif2ak2/Rela/Traf2/Traf6/Ptpn22/Ago3/Tlr4/Rc3h1/Tlr1/Hmgb1/Rc3h2	14
BP	GO:0045576	mast cell activation	14/1896	63/20349	0.00167309	0.0215498	Adora3/Il4/Ndrg1/Hmox1/Rabgef1/Stxbp1/Bcl10/Il4ra/Plscr1/Cd84/Tlr4/Lyn/Cd300lf/Cd300lb	14
BP	GO:1903036	positive regulation of response to wounding	14/1896	63/20349	0.00167309	0.0215498	Cd36/Ndel1/Plek/Xbp1/Hbegf/Anxa1/Plpp3/Pdpn/Serpine1/Tlr4/Ptger4/Prkce/Foxc2/Hmgb1	14
[truncated: 299 more rows]
