# Supplementary material for: The role of Sp140 revealed in IgE and mast cell responses in Collaborative Cross mice
Source: JCI Insight. 2021 Jun 22;6(12):e146572. doi: 10.1172/jci.insight.146572 (PMC8262499; doi:10.1172/jci.insight.146572)
Supplement: Supplemental Table 6 [file jciinsight-6-146572-s122.xlsx]

## Sheet: (A) MC positive regulators
Supplemental Table 6. List of differentially expressed genes in BMCMCs from CC027 and C57BL/6J mice.
DE genes , positive regulators for MC activation
geneID	Gene Name	Chrom	Strand	Start	End	GeneLength	B6none1_readcount	B6none2_readcount	B6none3_readcount	B6none4_readcount	C27none1_readcount	C27none2_readcount	C27none3_readcount	B6IgE1_readcount	B6IgE2_readcount	B6IgE3_readcount	B6IgE4_readcount	C27IgE1_readcount	C27IgE2_readcount	C27IgE3_readcount	log2FoldChange(C27nonevsB6none)	pvalue(C27nonevsB6none)	padj(C27nonevsB6none)	significant(C27nonevsB6none)	log2FoldChange(C27IgEvsB6IgE)	pvalue(C27IgEvsB6IgE)	padj(C27IgEvsB6IgE)	significant(C27IgEvsB6IgE)	Gene Type	Gene Description
ENSMUSG00000025867	Cplx2	chr13	+	54371349	54383917	4928	0	1	0	0	4	14	3	1	2	3	0	0	33	3	2.022	0.0014618	0.010542	TRUE	1.1833	0.040753	0.12097	FALSE	protein_coding	complexin_2
ENSMUSG00000041301	Cftr	chr6	+	18170687	18322768	6410	0	0	0	0	4	4	3	0	0	0	0	6	9	10	1.6056	0.0087178	0.046735	TRUE	2.2272	0.00014321	0.0010968	TRUE	protein_coding	cystic_fibrosis_transmembrane_conductance_regulator
ENSMUSG00000018500	Adora2b	chr11	+	62248984	62266453	1845	340	327	266	283	523	894	653	2945	3799	3305	2195	2781	2917	3363	1.3355	4.3052e-08	8.606e-07	TRUE	-0.019597	0.91482	0.95629	FALSE	protein_coding	adenosine_A2b_receptor
ENSMUSG00000030742	Lat	chr7	-	126363832	126369543	1239	4591	4415	4296	3797	6111	6444	6864	3893	3539	4817	4074	9351	9220	9888	0.80733	1.3941e-05	0.00017426	TRUE	1.1981	1.0319e-20	5.5289e-19	TRUE	protein_coding	linker_for_activation_of_T_cells
ENSMUSG00000057948	Unc13d	chr11	-	116062095	116077961	4046	1666	3215	3560	3150	3714	4117	3157	2452	2738	2609	2534	3613	4497	3880	0.59735	0.0017918	0.012507	TRUE	0.60736	3.6527e-08	5.7626e-07	TRUE	protein_coding	unc-13_homolog_D_(C._elegans)
ENSMUSG00000024681	Ms4a3	chr19	-	11629496	11640851	1503	68	94	52	60	78	109	66	22	35	43	39	110	136	111	0.49433	0.09434	0.28526	FALSE	1.6777	4.7906e-11	1.1012e-09	TRUE	protein_coding	membrane-spanning_4-domains_subfamily_A_member_3
ENSMUSG00000004626	Stxbp2	chr8	+	3630955	3643644	2908	1690	2579	2692	2448	2532	2878	2406	1911	2267	2074	1842	2361	2745	2436	0.40229	0.00036978	0.0032697	TRUE	0.29728	0.0082756	0.03481	TRUE	protein_coding	syntaxin_binding_protein_2
ENSMUSG00000015053	Gata2	chr6	+	88193891	88207030	3241	16377	33460	35715	28178	30363	34136	28012	8763	10265	12497	12240	30731	31656	27998	0.38705	0.034939	0.14001	FALSE	1.4279	3.173e-22	1.8627e-20	TRUE	protein_coding	GATA_binding_protein_2
ENSMUSG00000015355	Cd48	chr1	+	171682009	171705258	1179	2260	1655	1683	1565	2020	1941	2179	993	932	1497	934	2137	1665	1623	0.38421	0.12848	0.34876	FALSE	0.72059	0.0001102	0.00086691	TRUE	protein_coding	CD48_antigen
ENSMUSG00000058715	Fcer1g	chr1	-	171229572	171234365	674	14940	14109	13377	13060	13250	12597	13964	7597	8764	9137	7703	11958	10900	10993	0.15841	0.41011	0.6803	FALSE	0.43432	0.00010513	0.00083284	TRUE	protein_coding	Fc_receptor_IgE_high_affinity_I_gamma_polypeptide
ENSMUSG00000057342	Sphk2	chr7	-	45709467	45718002	3548	742	1056	1177	989	936	949	777	243	271	388	296	497	432	342	0.098152	0.43603	0.70015	FALSE	0.485	0.011548	0.04528	TRUE	protein_coding	sphingosine_kinase_2
ENSMUSG00000000562	Adora3	chr3	+	105870858	105908928	2370	6954	7417	7707	6865	6042	6745	6523	13386	13814	14487	11362	8279	9901	9893	0.066038	0.6217	0.82764	FALSE	-0.50676	1.2453e-05	0.00012299	TRUE	protein_coding	adenosine_A3_receptor
ENSMUSG00000030748	Il4ra	chr7	+	125552282	125579472	5092	19206	34514	38336	31047	26166	27338	24682	22560	24278	26879	24752	15890	18737	17352	0.034348	0.82588	0.93509	FALSE	-0.51528	1.1323e-07	1.6553e-06	TRUE	protein_coding	interleukin_4_receptor_alpha
ENSMUSG00000028191	Bcl10	chr3	+	145924378	145934283	1760	2115	1890	1857	1667	1334	1428	1404	2051	1966	2430	1873	1397	1510	1720	-0.21329	0.28858	0.56592	FALSE	-0.4292	0.0010494	0.0062027	TRUE	protein_coding	B_cell_leukemia/lymphoma_10
ENSMUSG00000005125	Ndrg1	chr15	-	66929321	66969640	4049	2432	3616	3253	3344	2358	2386	2095	9959	9315	2840	5040	3211	3646	3244	-0.21643	0.07925	0.25279	FALSE	-0.95174	0.004912	0.022876	TRUE	protein_coding	N-myc_downstream_regulated_gene_1
ENSMUSG00000030347	D6Wsu163e	chr6	+	126939966	126975704	2238	744	1021	1060	855	618	625	604	426	450	632	474	471	505	427	-0.32117	0.002878	0.018678	TRUE	-0.086675	0.55519	0.72672	FALSE	protein_coding	DNA_segment_Chr_6_Wayne_State_University_163_expressed
ENSMUSG00000042228	Lyn	chr4	+	3678115	3813122	3463	3221	6588	5862	5171	3551	3588	3098	3723	3762	3325	3580	2406	2968	2741	-0.33024	0.055758	0.19691	FALSE	-0.42541	0.0016325	0.009084	TRUE	protein_coding	Yamaguchi_sarcoma_viral_(v-yes-1)_oncogene_homolog
ENSMUSG00000026797	Stxbp1	chr2	-	32787602	32847239	3886	95	384	404	270	125	131	100	276	312	243	278	95	148	80	-0.8929	0.0094558	0.049823	TRUE	-1.3429	2.0995e-09	3.9309e-08	TRUE	protein_coding	syntaxin_binding_protein_1
ENSMUSG00000028874	Fgr	chr4	+	132974095	133001910	3363	19	158	111	49	28	8	3	3	18	10	5	6	10	10	-1.6958	0.0024672	0.016383	TRUE	-0.039071	0.94089	0.97021	FALSE	protein_coding	Gardner-Rasheed_feline_sarcoma_viral_(Fgr)_oncogene_homolog
ENSMUSG00000063193	Cd300lb	chr11	-	114922781	114934386	2880	4104	5640	5439	5093	204	228	228	3356	3048	2912	2446	123	106	89	-4.2397	4.7469e-296	2.4869e-292	TRUE	-4.6897	4.0143e-151	2.8167e-148	TRUE	protein_coding	CD300_antigen_like_family_member_B

## Sheet: (B) MC negative regulators
DE genes , negative regulators for MC activation
geneID	GeneName	Chrom	Strand	Start	End	GeneLength	B6none1_readcount	B6none2_readcount	B6none3_readcount	B6none4_readcount	C27none1_readcount	C27none2_readcount	C27none3_readcount	B6IgE1_readcount	B6IgE2_readcount	B6IgE3_readcount	B6IgE4_readcount	C27IgE1_readcount	C27IgE2_readcount	C27IgE3_readcount	log2FoldChange(C27nonevsB6none)	pvalue(C27nonevsB6none)	padj(C27nonevsB6none)	significant(C27nonevsB6none)	log2FoldChange(C27IgEvsB6IgE)	pvalue(C27IgEvsB6IgE)	padj(C27IgEvsB6IgE)	significant(C27IgEvsB6IgE)	GeneType	GeneDescription
ENSMUSG00000022508	Bcl6	chr16	-	23965052	23988852	3933	40	129	151	179	77	70	56	296	188	128	235	29	39	69	-0.53385	0.15411	0.39213	FALSE	-2.0127	1.0376e-08	1.7615e-07	TRUE	protein_coding	B_cell_leukemia/lymphoma_6
ENSMUSG00000005413	Hmox1	chr8	+	75093591	75100596	1606	269	543	530	365	336	312	374	2529	2020	1090	1295	411	455	470	-0.04054	0.843	0.94359	FALSE	-1.8664	2.3279e-11	5.6323e-10	TRUE	protein_coding	heme_oxygenase_(decycling)_1
ENSMUSG00000025340	Rabgef1	chr5	+	130171798	130214342	2828	381	753	698	635	532	581	487	12767	12624	7778	9072	2878	5353	4940	0.058894	0.73212	0.89014	FALSE	-1.2348	8.6616e-07	1.089e-05	TRUE	protein_coding	RAB_guanine_nucleotide_exchange_factor_(GEF)_1
ENSMUSG00000047798	Cd300lf	chr11	-	115116214	115133992	3929	1379	2118	2247	1766	986	1039	1015	2499	2561	2349	2032	1498	1725	1848	-0.62074	3.9566e-08	7.9815e-07	TRUE	-0.48525	0.00064268	0.0040661	TRUE	protein_coding	CD300_antigen_like_family_member_F
ENSMUSG00000038147	Cd84	chr1	+	171839697	171890718	3434	2939	4543	4429	3327	2344	2589	2321	2389	2433	2809	2333	1879	2005	1873	-0.39227	0.00080809	0.006393	TRUE	-0.38255	1.3906e-05	0.0001364	TRUE	protein_coding	CD84_antigen
ENSMUSG00000062585	Cnr2	chr4	+	135895394	135920207	3867	1731	2200	1990	1863	1783	1754	1580	154	123	220	147	285	303	198	0.053595	0.67525	0.86099	FALSE	0.67144	0.0021241	0.011344	TRUE	protein_coding	cannabinoid_receptor_2_(macrophage)

## Sheet: (C) Chr1 82.2-90.0Mbp
DE genes in Chr1 82.2-90.0Mbp
geneID	GeneName	Chrom	Strand	Start	End	GeneLength	B6none1_readcount	B6none2_readcount	B6none3_readcount	B6none4_readcount	C27none1_readcount	C27none2_readcount	C27none3_readcount	B6IgE1_readcount	B6IgE2_readcount	B6IgE3_readcount	B6IgE4_readcount	C27IgE1_readcount	C27IgE2_readcount	C27IgE3_readcount	log2FoldChange(C27nonevsB6none)	pvalue(C27nonevsB6none)	padj(C27nonevsB6none)	significant(C27nonevsB6none)	log2FoldChange(C27IgEvsB6IgE)	pvalue(C27IgEvsB6IgE)	padj(C27IgEvsB6IgE)	significant(C27IgEvsB6IgE)	GeneType	GeneDescription
ENSMUSG00000045658	Pid1	chr1	-	84036296	84364180	2664	31	40	167	26	2	1	8	4	7	33	10	0	3	10	-2.6183	4.6564e-06	6.4595e-05	TRUE	-0.88388	0.12752	0.27635	FALSE	protein_coding	phosphotyrosine_interaction_domain_containing_1
ENSMUSG00000079445	B3gnt7	chr1	+	86302832	86307305	2582	38	194	149	66	16	26	7	19	27	47	16	3	10	13	-2.0604	1.0853e-05	0.00014092	TRUE	-1.3088	0.0049054	0.022852	TRUE	protein_coding	UDP-GlcNAc:betaGal_beta-13-N-acetylglucosaminyltransferase_7
ENSMUSG00000090124	Ugt1a7c	chr1	+	88095062	88220002	3302	17	58	85	16	4	10	5	7	13	19	6	7	0	3	-1.9151	0.00026646	0.002446	TRUE	-1.0681	0.057535	0.15485	FALSE	protein_coding	UDP_glucuronosyltransferase_1_family_polypeptide_A7C
ENSMUSG00000079429	Mroh2a	chr1	+	88226986	88262289	7526	22	42	60	43	11	13	7	45	35	33	40	11	36	4	-1.5547	6.3458e-05	0.00068012	TRUE	-0.99243	0.032232	0.10198	FALSE	protein_coding	maestro_heat-like_repeat_family_member_2A
ENSMUSG00000052760	A630001G21Rik	chr1	-	85717083	85778643	2053	94	110	107	109	34	41	38	235	216	144	183	59	49	42	-1.1958	1.9073e-07	3.453e-06	TRUE	-1.8744	1.3227e-12	3.7054e-11	TRUE	protein_coding	RIKEN_cDNA_A630001G21_gene
ENSMUSG00000070031	Sp140	chr1	+	85600378	85645037	2417	89	132	164	154	97	57	53	79	129	89	95	46	42	28	-0.65482	0.022535	0.099042	FALSE	-1.2737	6.0152e-06	6.3537e-05	TRUE	protein_coding	Sp140_nuclear_body_protein
ENSMUSG00000055013	Agap1	chr1	+	89454806	89897617	11921	74	423	584	344	186	189	148	634	602	275	444	116	130	144	-0.61694	0.13661	0.36207	FALSE	-1.811	4.6471e-10	9.2659e-09	TRUE	protein_coding	ArfGAP_with_GTPase_domain_ankyrin_repeat_and_PH_domain_1
ENSMUSG00000049866	Arl4c	chr1	-	88673125	88702221	3997	1626	3138	2878	1972	1884	2029	1621	9090	9243	8650	8558	4288	6776	7673	-0.10726	0.5494	0.78162	FALSE	-0.5099	0.0091064	0.037492	TRUE	protein_coding	ADP-ribosylation_factor-like_4C
ENSMUSG00000026229	Psmd1	chr1	+	86064387	86139151	3112	1453	2050	2358	2030	1592	1680	1739	1304	1489	1475	1296	1679	1877	1715	0.021318	0.85779	0.95081	FALSE	0.32347	0.0011327	0.006623	TRUE	protein_coding	proteasome_(prosome_macropain)_26S_subunit_non-ATPase_1
ENSMUSG00000026254	Eif4e2	chr1	+	87213914	87240488	3473	1281	1388	1438	1464	1102	1303	1213	983	1094	1179	969	791	852	788	0.027123	0.84396	0.94416	FALSE	-0.38781	0.00012177	0.00094682	TRUE	protein_coding	eukaryotic_translation_initiation_factor_4E_member_2
ENSMUSG00000005501	Usp40	chr1	-	87945119	88008551	5049	640	680	712	540	543	574	623	1826	1515	1599	1132	317	497	643	0.089358	0.60334	0.81682	FALSE	-1.5789	5.7313e-11	1.3053e-09	TRUE	protein_coding	ubiquitin_specific_peptidase_40
ENSMUSG00000026289	Atg16l1	chr1	+	87755870	87792428	3751	476	479	534	464	597	680	589	232	282	261	206	355	316	277	0.57568	0.00011362	0.0011475	TRUE	0.3514	0.037867	0.1146	FALSE	protein_coding	autophagy_related_16-like_1_(S._cerevisiae)
ENSMUSG00000070738	Dgkd	chr1	+	87853287	87945180	5695	2314	3217	3551	2815	4007	4208	3335	1979	2098	2090	1907	3554	4025	3367	0.62347	8.8409e-08	1.6968e-06	TRUE	0.83374	1.0467e-17	4.3942e-16	TRUE	protein_coding	diacylglycerol_kinase_delta
ENSMUSG00000036206	Sh3bp4	chr1	+	89070415	89155068	4995	0	1	11	5	10	9	9	0	0	0	1	7	2	10	0.9239	0.13315	0.35578	FALSE	1.6396	0.0047727	0.022333	TRUE	protein_coding	SH3-domain_binding_protein_4
ENSMUSG00000091199	Gm2619	chr1	-	85308659	85327306	392	0	0	0	0	3	5	6	0	0	0	0	3	5	5	1.8521	0.0030158	0.019428	TRUE	1.4451	0.0093595	0.038224	TRUE	pseudogene	predicted_gene_2619
ENSMUSG00000034486	Gbx2	chr1	-	89927956	89931179	2135	0	0	1	0	6	9	2	0	1	0	0	1	10	0	1.8711	0.0031876	0.020367	TRUE	0.77104	0.12479	0.27225	FALSE	protein_coding	gastrulation_brain_homeobox_2
ENSMUSG00000092627	D130058E05Rik	chr1	+	89930234	89933290	3030	0	1	0	4	12	24	3	2	0	1	2	14	43	1	1.9003	0.0026495	0.017383	TRUE	1.9348	0.00095189	0.0057133	TRUE	processed_transcript	RIKEN_cDNA_D130058E05_gene
ENSMUSG00000090186	Gm7592	chr1	+	85526690	85550577	627	0	0	0	0	3	15	9	0	0	0	0	4	13	4	2.4493	0.00011614	0.0011684	TRUE	1.843	0.001379	0.0078485	TRUE	pseudogene	predicted_gene_7592
ENSMUSG00000096802	Gm15433	chr1	+	84963669	84964559	891	0	0	2	0	16	25	26	0	0	0	0	10	9	20	3.6249	3.4659e-10	9.5558e-09	TRUE	2.7374	2.9011e-06	3.2607e-05	TRUE	pseudogene	predicted_pseudogene_15433
