# Supplementary material for: The role of Sp140 revealed in IgE and mast cell responses in Collaborative Cross mice
Source: JCI Insight. 2021 Jun 22;6(12):e146572. doi: 10.1172/jci.insight.146572 (PMC8262499; doi:10.1172/jci.insight.146572)
Supplement: Supplemental Table 7 [file jciinsight-6-146572-s123.xlsx]

## Sheet: SNPs found on sp140 in CC027
Supplemental Table 7. List of SNPs found on Sp140 mRNA expressed in CC027 BMCMCs.
Chromosome	Position	ID	Ref (C57BL/6J)	Alt	sp140 exon nubmer	Reported	Annotation	Strains carring the SNP
1	85600893	rs239672569	C	A/G	1	yes	5_prime_UTR	All strains
1	85601172	rs581788725	T	G/A	1	yes	missense	CAST/EiJ,NOD/ShiLtJ,PWK/PhJ
1	85615253	rs240589708	T	C	5	yes	missense	NOD/ShiLtJ
1	85615258	rs259903282	G	T	5	yes	synonymous	NOD/ShiLtJ
1	85620099	rs244762664	A	G	6	yes	missense	CAST/EiJ,NOD/ShiLtJ,PWK/PhJ,WSB/EiJ
1	85626113	.	C	T	8	no	synonymous
1	85626133	rs108072969	G	A	8	yes	missense	CAST/EiJ,NOD/ShiLtJ,PWK/PhJ,WSB/EiJ
1	85630512	.	C	G/T	9	yes	synonymous	NOD/ShiLtJ
1	85630551	.	A	T	9	yes	missense	129S1/SvImJ,A/J,CAST/EiJ,NOD/ShiLtJ,NZO/HlLtJ,WSB/EiJ
1	85642553	.	G	A	14	no	missense
1	85642558	.	A	G	14	no	missense
1	85643221	rs582348556	A	G	16	yes	missense	129S1/SvImJ,A/J,CAST/EiJ,NOD/ShiLtJ,PWK/PhJ,WSB/EiJ
1	85644665		A	T	17	yes	missense	NOD/ShiLtJ
