# Supplementary material for: The role of Sp140 revealed in IgE and mast cell responses in Collaborative Cross mice
Source: JCI Insight. 2021 Jun 22;6(12):e146572. doi: 10.1172/jci.insight.146572 (PMC8262499; doi:10.1172/jci.insight.146572)
Supplement: Supplemental Table 8 [file jciinsight-6-146572-s124.xlsx]

## Sheet: (A) Sp140-regulated genes
Gene_ID	C27none	B6none	log2FoldChange	pvalue	padj	GeneName	Chrom	Strand	Start	End	GeneLength	GeneType	GeneDescription	C27none1_readcount	C27none2_readcount	C27none3_readcount	B6none1_readcount	B6none2_readcount	B6none3_readcount	B6none4_readcount	C27none1_fpkm	C27none2_fpkm	C27none3_fpkm	B6none1_fpkm	B6none2_fpkm	B6none3_fpkm	B6none4_fpkm
ENSMUSG00000064354	1931-08-17 11:01:36	1900-05-22 03:18:41	1900-01-06 04:15:53	1.16e-209	3.57e-206	mt-Co2	chrMT	+	1919-03-14	1921-01-25	1901-11-14	protein_coding	mitochondrially_encoded_cytochrome_c_oxidase_II	1930-09-12	1928-06-26	1927-11-10	1900-05-27	1900-04-26	1900-07-05	1900-06-15	1902-09-30 23:52:44	1902-05-12 20:33:32	1902-06-10 21:52:00	1900-01-11 12:42:35	1900-01-07 14:50:28	1900-01-12 10:02:22	1900-01-12 04:43:04
ENSMUSG00000000386	1905-04-26 01:36:58	1900-01-01 22:32:00	1900-01-08 19:31:26	3.55e-137	3.65e-134	Mx1	chr16	-	#VALUE!	#VALUE!	1909-04-07	protein_coding	MX_dynamin-like_GTPase_1	1904-03-24	1905-06-10	1905-01-13	1900-01-01	1900-01-05	1900-01-03	00:00:00	1900-01-27 23:33:04	1900-02-02 08:25:56	1900-02-01 14:59:33	00:22:40.075000	01:34:44.054000	00:57:58.193000	00:00:00
ENSMUSG00000033207	1900-01-02 20:27:08	1907-08-12 19:55:27	1899-12-21 06:05:19	1.37e-130	1.24e-127	Mamdc2	chr19	-	#VALUE!	#VALUE!	1909-02-19	protein_coding	MAM_domain_containing_2	1900-01-01	1900-01-04	1900-01-03	1907-10-21	1909-08-23	1908-05-07	1907-04-07	00:26:26.812000	01:37:59.537000	01:17:40.536000	1900-02-14 12:16:11	1900-02-16 00:09:36	1900-02-10 12:05:52	1900-02-08 17:14:33
ENSMUSG00000064357	1904-11-09 01:37:19	1900-04-03 11:53:24	1900-01-04 02:28:19	1.21e-74	3.45e-72	mt-Atp6	chrMT	+	1921-09-13	1923-07-25	1901-11-11	protein_coding	mitochondrially_encoded_ATP_synthase_6	1904-12-15	1904-06-23	1903-12-11	1900-04-18	1900-03-27	1900-04-02	1900-04-23	1900-06-11 00:44:16	1900-05-15 10:11:03	1900-05-06 00:00:09	1900-01-08 12:41:27	1900-01-05 16:33:28	1900-01-06 04:52:33	1900-01-08 08:41:58
ENSMUSG00000023913	1996-01-21 08:44:19	1918-07-28 07:31:02	1900-01-02 08:15:56	3.01e-69	8.01e-67	Pla2g7	chr17	+	#VALUE!	#VALUE!	1905-09-27	protein_coding	phospholipase_A2_group_VII_(platelet-activating_factor_acetylhydrolase_plasma)	1991-08-11	1986-07-29	1986-03-13	1918-10-08	1921-10-29	1921-01-13	1918-12-27	1902-09-04 05:23:39	1902-05-05 08:10:37	1902-06-19 02:41:04	1900-06-22 05:06:31	1900-06-17 08:07:52	1900-06-14 10:38:18	1900-06-13 05:30:52
ENSMUSG00000024087	1909-03-02 17:28:58	1901-02-08 18:06:56	1900-01-02 23:43:00	1.08e-66	2.77e-64	Cyp1b1	chr17	-	#VALUE!	#VALUE!	1914-01-14	protein_coding	cytochrome_P450_family_1_subfamily_b_polypeptide_1	1906-06-13	1910-02-04	1908-11-19	1901-01-01	1901-06-19	1901-04-02	1901-02-18	1900-01-28 03:59:03	1900-02-09 20:11:20	1900-02-06 23:47:55	1900-01-03 19:31:28	1900-01-04 15:43:40	1900-01-04 01:21:56	1900-01-04 01:01:34
ENSMUSG00000064341	1910-03-02 13:41:43	1949-12-17 12:02:48	1899-12-27 17:58:24	5.22e-37	6.59e-35	mt-Nd1	chrMT	+	1907-07-13	1910-02-23	1902-08-14	protein_coding	mitochondrially_encoded_NADH_dehydrogenase_1	1910-01-07	1909-05-27	1908-08-01	1942-02-25	1946-08-28	1967-01-06	1963-01-23	1900-08-21 11:01:16	1900-07-21 19:56:48	1900-07-14 16:13:25	1902-05-06 07:09:43	1902-03-03 03:00:20	1903-03-06 19:50:18	1903-04-16 08:40:40
ENSMUSG00000003038	1901-07-01 19:52:12	1906-10-15 09:33:28	1899-12-27 20:58:50	3.67e-29	3.56e-27	Hmgn2	chr4	-	#VALUE!	#VALUE!	1905-11-28	protein_coding	high_mobility_group_nucleosomal_binding_domain_2	1901-02-15	1901-08-17	1901-05-28	1907-08-03	1907-02-19	1908-03-05	1906-05-27	1900-01-11 16:46:19	1900-01-15 15:36:17	1900-01-14 06:55:57	1900-03-08 09:56:56	1900-02-22 18:43:19	1900-03-02 20:14:32	1900-02-23 02:52:20
ENSMUSG00000001473	1900-01-17 02:45:30	1900-08-26 16:02:16	1899-12-26 10:49:35	5.37e-29	5.14e-27	Tubb6	chr18	+	#VALUE!	#VALUE!	1904-10-22	protein_coding	tubulin_beta_6_class_V	1900-01-13	1900-01-14	1900-01-20	1900-05-31	1900-09-08	1901-02-01	1900-09-28	10:53:10.743000	10:51:35.404000	16:23:48.155000	1900-01-04 14:38:04	1900-01-06 09:18:39	1900-01-10 06:56:41	1900-01-07 17:36:12
ENSMUSG00000032375	1902-04-11 21:18:18	1900-08-21 07:49:24	1900-01-01 19:04:56	6.06e-23	4.31e-21	Aph1b	chr9	-	#VALUE!	#VALUE!	1913-12-19	protein_coding	anterior_pharynx_defective_1b_homolog_(C._elegans)	1902-01-10	1902-02-22	1902-02-09	1900-09-24	1900-09-20	1900-09-11	1900-08-08	1900-01-08 21:41:29	1900-01-08 17:25:54	1900-01-09 01:40:36	1900-01-02 19:10:33	1900-01-02 07:18:37	1900-01-02 06:29:11	1900-01-02 03:55:57
ENSMUSG00000029304	1900-10-08 07:40:43	1914-12-26 19:39:52	1899-12-26 04:36:28	2.89e-22	1.99e-20	Spp1	chr5	+	#VALUE!	#VALUE!	1904-02-15	protein_coding	secreted_phosphoprotein_1	1900-06-29	1900-09-02	1900-12-15	1906-11-08	1925-03-19	1928-06-28	1908-08-07	1900-01-07 08:42:55	1900-01-09 06:28:43	1900-01-13 22:32:38	1900-03-28 12:54:29	1900-09-28 04:40:14	1900-11-08 16:22:06	1900-04-13 03:39:54
ENSMUSG00000035373	1900-01-11 02:41:17	1900-07-26 07:27:02	1899-12-26 06:49:23	2.75e-20	1.72e-18	Ccl7	chr11	+	#VALUE!	#VALUE!	1902-03-11	protein_coding	chemokine_(C-C_motif)_ligand_7	1900-01-06	1900-01-14	1900-01-11	1900-07-09	1901-02-08	1900-07-02	1900-05-16	11:01:16.252000	23:49:16.086000	19:46:53.305000	1900-01-12 16:56:38	1900-01-22 12:27:50	1900-01-10 10:25:22	1900-01-08 13:03:29
ENSMUSG00000039987	1902-07-09 05:34:40	1900-11-20 18:58:27	1900-01-01 11:22:16	1.38e-19	8.23e-18	Phtf2	chr5	-	#VALUE!	#VALUE!	1913-04-01	protein_coding	putative_homeodomain_transcription_factor_2	1902-03-06	1902-08-01	1902-03-17	1900-10-13	1901-03-24	1901-02-25	1900-10-05	1900-01-10 01:58:43	1900-01-11 01:49:25	1900-01-10 00:10:27	1900-01-03 03:49:57	1900-01-04 03:09:43	1900-01-03 23:03:02	1900-01-02 21:06:39
ENSMUSG00000001865	2681-08-03 22:24:14	4079-12-31 10:11:25	1899-12-28 13:09:50	8.02e-17	4.05e-15	Cpa3	chr3	-	#VALUE!	#VALUE!	1903-12-22	protein_coding	carboxypeptidase_A3_mast_cell	2657-12-27	2564-05-05	2624-12-24	4074-07-22	4713-05-31	4037-06-08	4222-04-10	1932-01-01 00:11:07	1925-12-23 23:46:38	1929-12-18 08:50:56	1979-10-19 00:21:46	1986-04-17 16:14:11	1966-11-11 06:25:30	1979-11-22 09:47:49
ENSMUSG00000032688	1906-03-29 11:27:22	1902-08-21 19:46:59	1900-01-01 05:20:58	2.09e-16	1.02e-14	Malt1	chr18	+	#VALUE!	#VALUE!	1913-11-20	protein_coding	mucosa_associated_lymphoid_tissue_lymphoma_translocation_gene_1	1905-10-07	1906-05-16	1905-02-10	1901-12-08	1903-07-16	1903-05-27	1902-11-02	1900-01-25 11:05:43	1900-01-26 01:26:20	1900-01-22 02:24:30	1900-01-07 10:28:44	1900-01-11 08:26:40	1900-01-11 03:06:46	1900-01-10 05:04:37
ENSMUSG00000025429	1901-03-19 17:08:49	1903-02-23 14:01:31	1899-12-28 15:38:09	2.43e-16	1.18e-14	Pstpip2	chr18	+	#VALUE!	#VALUE!	1903-10-26	protein_coding	proline-serine-threonine_phosphatase-interacting_protein_2	1901-02-07	1901-04-17	1900-12-19	1902-04-03	1903-12-27	1904-04-16	1903-06-17	1900-01-17 18:06:17	1900-01-19 06:07:08	1900-01-15 05:32:01	1900-01-31 11:23:29	1900-02-15 12:25:31	1900-02-20 01:21:02	1900-02-14 06:19:48
ENSMUSG00000045868	00:00:00	1900-03-25 10:38:00	1899-12-25 07:17:45	3.3e-16	1.6e-14	Gvin1	chr7	-	#VALUE!	#VALUE!	1924-08-26	protein_coding	GTPase_very_large_interferon_inducible_1	00:00:00	00:00:00	00:00:00	1900-01-19	1900-04-27	1900-05-13	1900-04-30	00:00:00	00:00:00	00:00:00	02:41:53.852000	14:00:24.916000	16:13:19.906000	16:06:35.335000
ENSMUSG00000029816	1901-08-27 05:22:53	1934-12-30 20:45:11	1899-12-26 07:13:09	5.69e-16	2.71e-14	Gpnmb	chr6	+	#VALUE!	#VALUE!	1910-05-25	protein_coding	glycoprotein_(transmembrane)_nmb	1900-11-04	1901-10-22	1901-12-09	1910-09-09	1957-02-18	1978-04-23	1917-12-13	1900-01-04 23:42:18	1900-01-09 21:11:57	1900-01-11 04:53:57	1900-02-23 18:52:37	1900-08-31 17:25:12	1900-12-07 02:02:18	1900-03-26 05:51:04
ENSMUSG00000040264	1901-12-07 02:07:51	1900-06-26 06:29:57	1900-01-01 21:44:38	1.46e-14	6.09e-13	Gbp5	chr3	+	#VALUE!	#VALUE!	1908-04-08	protein_coding	guanylate_binding_protein_5	1901-11-17	1901-10-19	1901-08-25	1900-04-02	1900-09-02	1900-08-19	1900-08-16	1900-01-13 22:35:30	1900-01-12 08:51:12	1900-01-11 23:31:04	1900-01-01 15:22:07	1900-01-03 15:02:31	1900-01-03 11:43:09	1900-01-03 18:52:52
ENSMUSG00000079293	1900-02-16 15:13:09	1901-12-21 20:52:19	1899-12-26 17:34:22	2.17e-12	7.53e-11	Clec7a	chr6	-	#VALUE!	#VALUE!	1906-03-26	protein_coding	C-type_lectin_domain_family_7_member_a	1900-01-19	1900-02-19	1900-03-03	1900-12-15	1903-07-30	1903-11-01	1900-10-08	12:16:37.986000	1900-01-01 05:55:39	1900-01-01 15:51:15	1900-01-08 04:34:23	1900-01-25 13:33:35	1900-01-27 22:45:16	1900-01-06 04:28:56
ENSMUSG00000000290	1902-12-12 04:27:10	1910-08-16 03:29:25	1899-12-28 05:29:19	3.76e-12	1.26e-10	Itgb2	chr10	+	#VALUE!	#VALUE!	1908-02-17	protein_coding	integrin_beta_2	1902-06-29	1903-04-20	1902-05-20	1906-11-03	1916-08-04	1916-02-12	1908-05-13	1900-01-18 19:18:22	1900-01-23 01:25:25	1900-01-17 14:26:07	1900-02-13 20:02:28	1900-03-30 21:23:04	1900-03-30 00:51:27	1900-02-20 09:37:57
ENSMUSG00000025791	1900-11-11 00:43:27	1901-09-08 20:43:33	1899-12-29 01:05:01	8.54e-12	2.77e-10	Pgm2	chr4	+	#VALUE!	#VALUE!	1906-11-27	protein_coding	phosphoglucomutase_2	1900-10-16	1900-11-23	1900-09-12	1901-07-24	1902-02-05	1902-02-22	1901-08-09	1900-01-07 01:07:05	1900-01-07 09:11:00	1900-01-06 02:09:27	1900-01-12 01:25:34	1900-01-13 12:57:16	1900-01-14 02:45:22	1900-01-11 14:56:21
ENSMUSG00000060550	1902-05-04 19:19:05	1900-08-10 02:46:48	1900-01-01 20:14:03	3.12e-11	9.48e-10	H2-Q7	chr17	+	#VALUE!	#VALUE!	1911-07-10	protein_coding	histocompatibility_2_Q_region_locus_7	1901-05-11	1903-06-09	1901-10-12	1900-07-18	1900-10-22	1900-08-31	1900-08-23	1900-01-07 05:44:05	1900-01-16 22:42:11	1900-01-09 06:47:32	1900-01-02 12:46:02	1900-01-03 03:10:19	1900-01-02 15:11:50	1900-01-02 19:13:25
ENSMUSG00000038642	1901-06-10 10:15:26	1916-03-27 11:56:18	1899-12-27 01:44:49	2.28e-10	6.41e-09	Ctss	chr3	+	#VALUE!	#VALUE!	1903-09-16	protein_coding	cathepsin_S	1900-10-01	1901-05-04	1901-11-20	1906-09-25	1923-09-08	1939-02-06	1906-05-04	1900-01-12 10:36:32	1900-01-20 12:51:36	1900-01-30 13:30:49	1900-04-05 17:44:49	1900-10-10 09:17:52	1901-04-22 18:29:00	1900-03-25 09:13:04
ENSMUSG00000027737	1900-02-03 03:23:31	1900-04-18 06:35:54	1899-12-28 09:27:04	3.26e-10	9.03e-09	Slc7a11	chr3	-	#VALUE!	#VALUE!	1925-04-05	protein_coding	solute_carrier_family_7_(cationic_amino_acid_transporter_y+_system)_member_11	1900-01-25	1900-02-10	1900-01-29	1900-03-20	1900-05-18	1900-06-02	1900-04-22	03:59:11.305000	06:03:21.821000	04:31:38.155000	11:05:16.372000	16:06:09.716000	18:11:41.503000	14:40:57.830000
ENSMUSG00000064367	1905-04-27 15:43:13	1925-09-02 06:49:41	1899-12-27 22:02:03	2.37e-09	5.72e-08	mt-Nd5	chrMT	+	1932-02-23	1937-02-19	1904-12-28	protein_coding	mitochondrially_encoded_NADH_dehydrogenase_5	1905-06-11	1904-12-18	1904-04-02	1909-12-23	1923-09-15	1942-05-20	1939-12-11	1900-03-06 20:25:29	1900-02-25 11:26:13	1900-02-20 03:13:34	1900-04-15 11:35:37	1900-07-29 10:25:49	1901-01-19 12:34:39	1901-02-02 14:01:00
ENSMUSG00000004730	1901-02-20 11:33:00	1902-12-30 09:58:49	1899-12-28 15:41:36	3.16e-09	7.47e-08	Emr1	chr17	+	#VALUE!	#VALUE!	1908-11-18	protein_coding	EGF-like_module_containing_mucin-like_hormone_receptor-like_sequence_1	1901-02-18	1901-02-12	1900-11-23	1902-04-24	1903-06-07	1905-02-17	1902-07-09	1900-01-07 20:10:00	1900-01-07 03:46:52	1900-01-06 01:35:55	1900-01-13 21:00:46	1900-01-17 05:04:24	1900-01-26 05:54:18	1900-01-14 04:16:40
ENSMUSG00000030144	1900-02-18 07:10:24	1900-10-04 00:19:06	1899-12-27 18:35:16	1.27e-08	2.76e-07	Clec4d	chr6	+	#VALUE!	#VALUE!	1903-08-28	protein_coding	C-type_lectin_domain_family_4_member_d	1900-01-26	1900-03-07	1900-02-14	1900-07-26	1900-12-18	1901-07-07	1900-05-22	1900-01-01 04:38:01	1900-01-02 20:20:58	1900-01-02 00:31:05	1900-01-08 07:06:07	1900-01-11 18:25:52	1900-01-18 20:03:20	1900-01-05 08:19:37
ENSMUSG00000036402	1905-02-10 23:44:12	1907-12-10 19:32:45	1899-12-29 08:52:59	1.38e-08	2.98e-07	Gng12	chr6	+	#VALUE!	#VALUE!	1911-08-18	protein_coding	guanine_nucleotide_binding_protein_(G_protein)_gamma_12	1904-06-16	1904-09-28	1904-11-22	1907-02-15	1908-09-03	1910-01-18	1908-11-25	1900-01-23 12:13:00	1900-01-23 04:00:28	1900-01-25 06:17:29	1900-02-01 15:37:33	1900-02-02 05:24:38	1900-02-08 06:04:53	1900-02-07 05:48:52
ENSMUSG00000073889	1900-02-23 15:23:36	1900-09-14 04:04:29	1899-12-27 22:59:22	1.41e-08	3.03e-07	Il11ra1	chr4	+	#VALUE!	#VALUE!	1907-02-17	protein_coding	interleukin_11_receptor_alpha_chain_1	1900-02-09	1900-02-13	1900-03-06	1900-08-16	1901-03-13	1900-12-17	1900-05-09	22:35:32.509000	23:01:13.252000	1900-01-01 12:29:42	1900-01-04 16:25:15	1900-01-07 11:43:33	1900-01-06 03:18:25	1900-01-02 11:49:50
ENSMUSG00000038301	1901-10-10 15:12:48	1903-04-16 09:27:02	1899-12-29 03:01:04	1.67e-08	3.55e-07	Snx10	chr6	+	#VALUE!	#VALUE!	1906-10-15	protein_coding	sorting_nexin_10	1901-09-05	1901-08-28	1901-07-23	1903-06-30	1903-10-26	1903-10-04	1903-03-06	1900-01-15 04:16:20	1900-01-13 21:02:00	1900-01-13 19:04:16	1900-01-27 10:30:13	1900-01-25 01:15:58	1900-01-25 03:32:30	1900-01-23 09:16:00
ENSMUSG00000024521	1900-03-16 08:38:22	1900-07-06 11:05:56	1899-12-28 17:45:01	2.02e-08	4.26e-07	Pmaip1	chr18	+	#VALUE!	#VALUE!	1907-03-30	protein_coding	phorbol-12-myristate-13-acetate-induced_protein_1	1900-02-24	1900-03-16	1900-03-20	1900-06-28	1900-09-16	1900-08-07	1900-06-13	1900-01-01 06:34:59	1900-01-01 15:08:46	1900-01-01 19:33:03	1900-01-03 14:59:47	1900-01-04 09:02:00	1900-01-03 18:38:25	1900-01-03 02:45:44
ENSMUSG00000027306	1900-04-16 22:10:23	1901-01-31 03:05:38	1899-12-28 05:53:22	2.16e-08	4.53e-07	Nusap1	chr2	+	#VALUE!	#VALUE!	1909-08-26	protein_coding	nucleolar_and_spindle_associated_protein_1	1900-02-28	1900-06-15	1900-03-17	1900-10-16	1901-05-17	1901-09-07	1900-12-30	1900-01-01 01:02:12	1900-01-02 16:33:02	1900-01-01 07:27:22	1900-01-04 09:10:49	1900-01-06 08:29:09	1900-01-07 22:27:09	1900-01-05 04:06:28
ENSMUSG00000024659	1900-08-07 15:00:37	1904-05-01 01:51:09	1899-12-27 13:30:17	3.16e-08	6.48e-07	Anxa1	chr19	-	#VALUE!	#VALUE!	1904-07-31	protein_coding	annexin_A1	1900-08-13	1900-06-14	1900-07-30	1901-07-10	1908-09-28	1907-12-19	1901-12-18	1900-01-08 06:38:16	1900-01-05 15:09:03	1900-01-07 14:25:21	1900-01-17 17:31:07	1900-03-24 23:30:02	1900-03-18 23:04:25	1900-01-21 10:13:50
ENSMUSG00000029910	1900-07-25 16:29:46	1901-05-09 14:02:36	1899-12-28 18:57:27	1.14e-07	2.13e-06	Mad2l1	chr6	+	#VALUE!	#VALUE!	1904-09-20	protein_coding	MAD2_mitotic_arrest_deficient-like_1	1900-06-06	1900-09-07	1900-06-17	1901-07-27	1901-04-29	1901-06-29	1901-06-02	1900-01-05 14:45:54	1900-01-08 06:18:47	1900-01-05 21:07:20	1900-01-17 17:32:29	1900-01-12 12:32:10	1900-01-14 09:03:28	1900-01-15 00:43:02
ENSMUSG00000049422	1900-07-29 03:28:34	1900-03-19 11:45:34	1900-01-01 08:19:32	1.17e-07	2.19e-06	Chchd10	chr10	+	#VALUE!	#VALUE!	1902-07-27	protein_coding	coiled-coil-helix-coiled-coil-helix_domain_containing_10	1900-07-19	1900-06-05	1900-08-07	1900-03-05	1900-05-03	1900-04-04	1900-03-08	1900-01-13 02:56:55	1900-01-09 11:52:38	1900-01-14 01:29:09	1900-01-03 16:31:30	1900-01-05 21:09:22	1900-01-04 14:17:33	1900-01-03 14:49:20
ENSMUSG00000027533	1901-04-02 12:58:05	1904-12-25 16:12:17	1899-12-28 04:10:24	1.6e-07	2.94e-06	Fabp5	chr3	+	#VALUE!	#VALUE!	1908-11-11	protein_coding	fatty_acid_binding_protein_5_epidermal	1900-12-31	1901-05-26	1901-01-28	1902-07-30	1908-01-14	1909-04-11	1902-12-28	1900-01-06 22:18:29	1900-01-08 23:30:22	1900-01-07 07:16:26	1900-01-15 12:02:34	1900-02-09 09:13:21	1900-02-16 12:59:37	1900-01-16 20:41:56
ENSMUSG00000008540	1900-02-04 11:41:50	1900-06-13 20:23:05	1899-12-28 00:13:40	3.04e-07	5.33e-06	Mgst1	chr6	+	#VALUE!	#VALUE!	1903-03-12	protein_coding	microsomal_glutathione_S-transferase_1	1900-01-29	1900-02-04	1900-02-03	1900-04-10	1900-10-06	1900-10-19	1900-03-23	1900-01-01 12:33:45	1900-01-01 16:52:32	1900-01-01 17:58:00	1900-01-04 14:40:48	1900-01-10 16:28:01	1900-01-11 09:42:23	1900-01-03 13:16:11
ENSMUSG00000049723	1901-03-25 13:47:37	1909-09-25 01:54:27	1899-12-27 13:09:24	3.23e-07	5.63e-06	Mmp12	chr9	+	#VALUE!	#VALUE!	1912-03-31	protein_coding	matrix_metallopeptidase_12	1900-08-25	1901-02-22	1901-08-08	1903-05-03	1922-04-19	1916-04-01	1903-07-18	1900-01-03 06:16:08	1900-01-05 07:38:22	1900-01-07 20:40:07	1900-01-14 12:26:20	1900-03-21 01:59:06	1900-02-28 06:23:36	1900-01-14 11:01:35
ENSMUSG00000047407	1900-04-05 01:55:44	1900-07-30 14:23:00	1899-12-28 21:20:18	4.29e-07	7.25e-06	Tgif1	chr17	-	#VALUE!	#VALUE!	1908-08-10	protein_coding	TGFB-induced_factor_homeobox_1	1900-03-11	1900-03-20	1900-04-22	1900-07-19	1900-09-15	1900-08-23	1900-08-17	1900-01-01 09:12:57	1900-01-01 10:40:06	1900-01-02 03:45:19	1900-01-03 09:43:56	1900-01-03 16:01:42	1900-01-03 09:48:18	1900-01-03 15:40:44
ENSMUSG00000018217	1900-01-07 21:52:54	1900-03-09 10:53:39	1899-12-27 11:48:46	4.54e-07	7.64e-06	Pmp22	chr11	+	#VALUE!	#VALUE!	1904-12-26	protein_coding	peripheral_myelin_protein_22	1900-01-02	1900-01-09	1900-01-11	1900-02-15	1900-02-19	1900-06-17	1900-02-20	01:36:54.248000	06:43:56.146000	08:41:47.276000	1900-01-01 08:17:13	1900-01-01 05:20:01	1900-01-04 05:07:03	1900-01-01 09:33:32
ENSMUSG00000030560	1947-07-07 08:31:05	1925-08-09 03:52:49	20:58:38.784000	9.56e-07	1.51e-05	Ctsc	chr7	+	#VALUE!	#VALUE!	1908-10-13	protein_coding	cathepsin_C	1941-10-06	1943-07-30	1945-07-15	1928-05-20	1929-10-30	1925-07-06	1926-05-20	1900-10-17 10:25:23	1900-10-07 16:10:57	1900-11-06 02:11:42	1900-06-20 03:50:53	1900-05-30 05:27:28	1900-05-10 21:50:02	1900-05-29 00:29:07
ENSMUSG00000030055	1907-01-06 04:16:20	1904-12-03 02:33:48	12:10:20.352000	9.88e-07	1.56e-05	Rab43	chr6	-	#VALUE!	#VALUE!	1912-08-09	protein_coding	RAB43_member_RAS_oncogene_family	1906-06-16	1907-02-24	1905-10-13	1904-04-14	1906-02-28	1906-01-10	1905-02-22	1900-01-31 09:42:57	1900-02-01 05:03:18	1900-01-27 12:56:58	1900-01-18 02:53:30	1900-01-21 18:30:17	1900-01-21 17:17:10	1900-01-20 09:27:35
ENSMUSG00000030613	1900-03-25 06:51:22	1900-07-11 18:37:30	1899-12-28 20:39:41	1.06e-06	1.66e-05	Ccdc90b	chr7	+	#VALUE!	#VALUE!	1904-05-14	protein_coding	coiled-coil_domain_containing_90B	1900-03-14	1900-03-19	1900-03-22	1900-08-13	1900-07-12	1900-07-20	1900-07-25	1900-01-02 20:13:10	1900-01-02 19:27:44	1900-01-03 02:00:29	1900-01-07 13:05:24	1900-01-05 09:55:52	1900-01-05 17:58:37	1900-01-06 11:29:54
ENSMUSG00000031596	1900-01-28 19:50:38	1900-08-22 06:26:50	1899-12-27 14:30:28	2.54e-06	3.74e-05	Slc7a2	chr8	+	#VALUE!	#VALUE!	1921-08-27	protein_coding	solute_carrier_family_7_(cationic_amino_acid_transporter_y+_system)_member_2	1900-01-17	1900-02-01	1900-01-31	1900-02-22	1901-04-18	1901-04-28	1900-04-08	03:09:43.724000	05:30:49.196000	05:38:42.924000	08:34:07.572000	1900-01-02 16:03:14	1900-01-02 18:42:17	15:00:19.445000
ENSMUSG00000073155	1913-03-10 17:13:39	1908-07-22 01:45:20	14:49:24.960000	3.87e-06	5.43e-05	1810058I24Rik	chr6	+	#VALUE!	#VALUE!	1906-11-25	lincRNA	RIKEN_cDNA_1810058I24_gene	1911-04-24	1912-07-03	1912-07-23	1908-09-20	1909-10-16	1909-06-28	1909-01-26	1900-04-09 11:33:12	1900-04-11 21:33:48	1900-04-18 05:29:42	1900-03-07 08:11:18	1900-03-03 04:40:04	1900-03-02 11:14:04	1900-03-05 16:02:41
ENSMUSG00000054000	1902-04-17 19:19:15	1904-05-04 00:39:54	1899-12-29 02:29:16	4.68e-06	6.48e-05	Tusc1	chr4	-	#VALUE!	#VALUE!	1903-10-05	protein_coding	tumor_suppressor_candidate_1	1901-12-25	1902-01-11	1902-04-20	1904-12-11	1905-02-07	1904-10-21	1903-11-08	1900-02-01 08:21:20	1900-01-30 16:00:38	1900-02-05 17:40:24	1900-03-10 01:51:45	1900-02-28 10:53:48	1900-02-27 01:14:28	1900-02-20 04:35:02
ENSMUSG00000020571	1907-07-12 05:38:51	1912-03-18 04:01:05	1899-12-29 07:29:50	5.53e-06	7.53e-05	Pdia6	chr12	+	#VALUE!	#VALUE!	1905-12-14	protein_coding	protein_disulfide_isomerase_associated_6	1906-08-20	1907-02-04	1907-01-09	1913-01-14	1913-03-12	1913-06-29	1912-12-22	1900-03-08 07:46:09	1900-03-07 16:12:42	1900-03-10 19:24:03	1900-04-25 16:31:52	1900-04-07 16:49:14	1900-04-11 22:31:06	1900-04-17 20:48:39
ENSMUSG00000024778	1900-01-20 07:01:29	1900-02-25 23:28:07	1899-12-28 14:26:00	7.24e-06	9.62e-05	Fas	chr19	+	#VALUE!	#VALUE!	1904-01-25	protein_coding	Fas_(TNF_receptor_superfamily_member_6)	1900-01-21	1900-01-20	1900-01-15	1900-02-09	1900-03-04	1900-03-28	1900-03-02	20:47:33.548000	18:20:35.978000	14:32:24.785000	1900-01-01 10:25:26	1900-01-01 22:02:12	1900-01-02 16:33:30	1900-01-02 02:01:19
ENSMUSG00000019850	1901-08-12 03:54:45	1903-08-03 04:29:34	1899-12-28 21:29:13	1.21e-05	00:00:13.356000	Tnfaip3	chr10	-	#VALUE!	#VALUE!	1916-12-20	protein_coding	tumor_necrosis_factor_alpha-induced_protein_3	1901-12-10	1901-05-24	1901-02-04	1902-05-23	1905-04-19	1904-04-21	1903-12-25	1900-01-07 00:31:04	1900-01-04 16:07:42	1900-01-03 21:10:46	1900-01-07 12:18:19	1900-01-13 21:49:55	1900-01-11 12:37:39	1900-01-11 17:24:14
ENSMUSG00000025746	1905-10-18 04:21:51	1902-11-21 04:41:06	23:20:01.536000	1.59e-05	00:00:16.974000	Il6	chr5	+	#VALUE!	#VALUE!	1902-12-22	protein_coding	interleukin_6	1905-01-21	1905-03-29	1905-08-30	1903-08-12	1903-02-13	1902-10-24	1902-10-06	1900-04-13 05:23:32	1900-04-09 01:04:38	1900-04-23 05:45:35	1900-03-04 16:58:17	1900-02-15 17:02:10	1900-02-11 22:59:04	1900-02-15 09:59:18
ENSMUSG00000035042	1900-03-11 08:48:30	1900-01-13 23:19:47	1900-01-01 23:26:26	1.99e-05	00:00:20.680000	Ccl5	chr11	-	#VALUE!	#VALUE!	1901-10-29	protein_coding	chemokine_(C-C_motif)_ligand_5	1900-01-27	1900-04-18	1900-03-05	1900-01-09	1900-01-29	1900-01-16	1900-01-09	1900-01-02 11:28:11	1900-01-09 06:23:27	1900-01-05 20:09:49	17:13:47.981000	1900-01-01 22:24:18	1900-01-01 02:06:41	16:09:11.036000
ENSMUSG00000074604	1900-03-12 01:11:38	1900-06-06 18:54:18	1899-12-28 21:53:16	2.47e-05	00:00:25.308000	Mgst2	chr3	+	#VALUE!	#VALUE!	1907-09-03	protein_coding	microsomal_glutathione_S-transferase_2	1900-03-12	1900-03-02	1900-03-04	1900-07-06	1900-05-23	1900-06-19	1900-06-23	1900-01-01 13:47:37	1900-01-01 06:08:47	1900-01-01 08:53:21	1900-01-03 13:46:25	1900-01-02 06:54:50	1900-01-02 18:30:22	1900-01-03 02:51:07
ENSMUSG00000027639	1904-09-20 11:40:51	1909-02-02 16:52:21	1899-12-29 02:00:15	2.62e-05	00:00:26.739000	Samhd1	chr2	-	#VALUE!	#VALUE!	1910-09-30	protein_coding	SAM_domain_and_HD_domain_1	1905-06-12	1903-12-28	1903-07-12	1906-05-05	1912-07-29	1911-05-25	1910-02-04	1900-01-31 01:46:57	1900-01-21 02:08:38	1900-01-19 16:56:04	1900-01-31 10:44:08	1900-02-21 02:47:31	1900-02-17 03:57:53	1900-02-15 22:14:10
ENSMUSG00000045362	1900-02-05 10:27:00	1900-05-07 22:40:44	1899-12-28 08:49:12	2.66e-05	00:00:27.021000	Tnfrsf26	chr7	-	#VALUE!	#VALUE!	1908-02-24	protein_coding	tumor_necrosis_factor_receptor_superfamily_member_26	1900-01-19	1900-02-08	1900-02-12	1900-03-11	1900-08-19	1900-07-13	1900-03-29	09:23:25.446000	17:51:16.941000	20:48:21.514000	1900-01-01 06:29:59	1900-01-03 11:18:05	1900-01-02 23:24:27	1900-01-01 11:50:33
ENSMUSG00000072596	1900-01-11 14:30:33	1900-04-22 11:14:01	1899-12-27 16:08:32	4.02e-05	00:00:39.293000	Ear2	chr14	+	#VALUE!	#VALUE!	1901-12-19	protein_coding	eosinophil-associated_ribonuclease_A_family_member_2	1900-01-10	1900-01-11	1900-01-11	1900-01-21	1900-12-03	1900-05-25	1900-01-30	20:27:48.702000	20:51:04.263000	22:02:14.990000	1900-01-01 13:21:05	1900-01-20 22:29:43	1900-01-09 05:22:00	1900-01-02 02:01:27
ENSMUSG00000019528	1912-10-23 20:53:47	1907-07-12 05:52:16	18:01:51.456000	4.12e-05	00:00:40.139000	Gyg	chr3	-	#VALUE!	#VALUE!	1905-04-05	protein_coding	glycogenin	1911-05-13	1911-08-20	1912-04-14	1908-03-14	1908-02-04	1907-06-10	1908-08-04	1900-05-11 09:40:11	1900-05-04 13:43:01	1900-05-19 03:33:01	1900-03-23 01:27:35	1900-03-08 12:31:55	1900-03-04 05:38:45	1900-03-21 14:03:49
ENSMUSG00000020101	1900-04-22 08:38:49	1901-03-25 10:20:02	1899-12-28 06:21:10	4.13e-05	00:00:40.201000	4632428N05Rik	chr10	+	#VALUE!	#VALUE!	1913-04-07	protein_coding	RIKEN_cDNA_4632428N05_gene	1900-04-16	1900-04-11	1900-04-12	1900-06-02	1901-10-12	1902-10-26	1900-09-24	1900-01-01 08:29:13	1900-01-01 04:41:12	1900-01-01 06:36:58	1900-01-01 16:38:24	1900-01-05 23:35:45	1900-01-09 15:42:31	1900-01-02 18:18:14
ENSMUSG00000016541	1903-08-14 15:23:55	1904-12-30 21:06:33	1899-12-29 12:55:03	4.22e-05	00:00:40.940000	Atxn10	chr15	+	#VALUE!	#VALUE!	1906-08-21	protein_coding	ataxin_10	1903-01-16	1903-09-05	1903-04-14	1904-10-16	1906-02-05	1905-12-08	1904-12-28	1900-01-28 02:41:13	1900-01-31 11:21:38	1900-01-29 16:48:01	1900-02-07 11:24:27	1900-02-09 22:04:55	1900-02-09 15:04:16	1900-02-06 13:46:58
ENSMUSG00000024069	1901-03-17 18:54:38	1900-09-15 07:44:35	18:11:20.832000	4.28e-05	00:00:41.402000	Slc30a6	chr17	+	#VALUE!	#VALUE!	1905-12-10	protein_coding	solute_carrier_family_30_(zinc_transporter)_member_6	1901-01-21	1901-02-02	1901-03-08	1900-10-13	1900-10-30	1900-10-03	1900-09-06	1900-01-10 22:16:37	1900-01-10 10:29:02	1900-01-11 23:17:38	1900-01-07 01:03:36	1900-01-06 05:40:41	1900-01-05 19:05:38	1900-01-05 18:03:37
ENSMUSG00000001123	1921-10-16 04:14:42	1916-05-26 11:56:03	09:46:39.360000	4.7e-05	00:00:44.891000	Lgals9	chr11	-	#VALUE!	#VALUE!	1904-05-04	protein_coding	lectin_galactose_binding_soluble_9	1919-01-11	1921-06-23	1919-08-30	1914-06-19	1919-03-04	1918-12-19	1919-01-31	1900-09-24 16:25:22	1900-10-06 21:30:08	1900-09-27 18:53:58	1900-06-25 12:40:41	1900-07-14 15:49:07	1900-07-16 10:02:32	1900-08-06 13:38:17
ENSMUSG00000041633	1900-01-14 20:05:11	1900-02-25 22:30:48	1899-12-28 07:12:08	5.01e-05	00:00:47.610000	Kctd12b	chrX	-	#VALUE!	#VALUE!	1913-04-12	protein_coding	potassium_channel_tetramerisation_domain_containing_12b	1900-01-13	1900-01-15	1900-01-13	1900-01-30	1900-03-06	1900-05-02	1900-02-11	03:56:34.627000	04:12:51.531000	03:51:36.744000	07:54:31.581000	14:32:35.167000	1900-01-01 03:38:29	10:22:48.823000
ENSMUSG00000046805	1900-06-08 10:30:45	1905-02-28 11:08:34	1899-12-27 15:12:40	5.78e-05	00:00:53.933000	Mpeg1	chr19	+	#VALUE!	#VALUE!	1911-11-13	protein_coding	macrophage_expressed_gene_1	1900-03-10	1900-03-18	1900-10-14	1901-12-11	1905-12-18	1914-01-24	1902-04-05	23:45:30.468000	1900-01-01 00:31:22	1900-01-03 23:41:52	1900-01-08 17:44:55	1900-01-22 09:17:40	1900-02-22 20:05:32	1900-01-09 12:26:38
ENSMUSG00000020458	1925-10-28 21:35:49	1918-03-28 03:38:05	11:55:44.256000	7.96e-05	00:01:12.206000	Rtn4	chr11	+	#VALUE!	#VALUE!	1912-08-22	protein_coding	reticulon_4	1922-07-06	1924-11-14	1923-11-14	1918-08-31	1920-12-15	1921-08-05	1917-12-26	1900-04-18 03:54:22	1900-04-20 17:15:13	1900-04-22 07:38:19	1900-03-18 16:05:15	1900-03-13 19:53:07	1900-03-17 14:05:37	1900-03-11 01:41:27
ENSMUSG00000021728	1903-02-10 04:24:33	1904-08-11 06:17:23	1899-12-29 10:32:36	8.03e-05	00:01:12.650000	Emb	chr13	+	#VALUE!	#VALUE!	1906-03-02	protein_coding	embigin	1903-01-27	1902-07-22	1902-11-29	1904-03-24	1905-07-05	1905-09-27	1904-09-18	1900-01-30 13:22:41	1900-01-23 13:00:19	1900-01-28 08:15:58	1900-02-05 12:58:23	1900-02-08 19:03:06	1900-02-11 06:40:20	1900-02-07 04:52:51
ENSMUSG00000026003	1904-02-11 20:46:12	1906-01-10 09:44:12	1899-12-29 10:57:33	8.57e-05	00:01:17.019000	Acadl	chr1	-	#VALUE!	#VALUE!	1905-03-30	protein_coding	acyl-Coenzyme_A_dehydrogenase_long-chain	1903-06-29	1904-01-16	1903-10-30	1905-11-25	1906-09-12	1906-07-08	1907-01-04	1900-02-09 19:51:40	1900-02-12 18:38:06	1900-02-12 19:46:11	1900-02-28 23:02:17	1900-02-25 21:09:28	1900-02-25 10:43:44	1900-03-06 18:31:05
ENSMUSG00000022122	00:00:00	1900-01-09 00:27:56	1899-12-27 12:45:21	9.14e-05	00:01:21.569000	Ednrb	chr14	-	#VALUE!	#VALUE!	1910-12-02	protein_coding	endothelin_receptor_type_B	00:00:00	00:00:00	00:00:00	1900-01-05	1900-01-18	1900-01-12	1900-01-06	00:00:00	00:00:00	00:00:00	01:36:10.688000	04:49:24.223000	03:16:46.150000	01:48:12.002000
ENSMUSG00000035385	1905-09-05 22:02:43	1908-01-05 22:36:16	1899-12-29 12:12:49	00:00:09.838000	00:01:39.282000	Ccl2	chr11	+	#VALUE!	#VALUE!	1902-12-31	protein_coding	chemokine_(C-C_motif)_ligand_2	1905-06-16	1905-08-17	1904-08-07	1906-12-10	1910-02-02	1908-12-24	1909-01-27	1900-04-20 12:50:59	1900-04-15 12:41:53	1900-04-01 01:18:17	1900-05-02 07:05:14	1900-05-28 18:55:10	1900-05-14 23:30:16	1900-05-30 02:17:04
ENSMUSG00000061232	1959-07-04 14:00:43	1942-06-22 15:44:32	11:33:41.472000	00:00:09.876000	00:01:39.541000	H2-K1	chr17	-	#VALUE!	#VALUE!	1905-02-16	protein_coding	histocompatibility_2_K1_K_region	1949-05-09	1963-05-26	1952-01-07	1937-06-13	1953-01-06	1946-06-15	1948-09-07	1901-08-11 17:28:53	1901-12-01 17:27:22	1901-08-30 12:21:30	1901-01-22 22:46:30	1901-04-04 05:40:33	1901-02-14 06:44:17	1901-04-18 00:54:38
ENSMUSG00000029131	1906-06-18 06:23:24	1909-05-09 03:08:45	1899-12-29 11:21:40	00:00:11.325000	00:01:52.035000	Dnajb6	chr5	+	#VALUE!	#VALUE!	1907-12-27	protein_coding	DnaJ_(Hsp40)_homolog_subfamily_B_member_6	1905-10-05	1906-04-02	1905-10-26	1909-08-06	1911-04-26	1910-02-10	1909-07-06	1900-02-13 05:23:34	1900-02-13 10:47:13	1900-02-12 17:29:07	1900-03-04 00:32:47	1900-03-03 02:21:41	1900-02-26 12:04:01	1900-02-28 11:46:14
ENSMUSG00000026600	1908-10-21 00:14:27	1913-07-20 11:51:36	1899-12-29 09:19:16	00:00:15.318000	00:02:26.267000	Soat1	chr1	-	#VALUE!	#VALUE!	1922-12-01	protein_coding	sterol_O-acyltransferase_1	1908-04-25	1907-06-16	1908-06-02	1911-08-22	1917-10-13	1918-06-01	1912-01-12	1900-01-22 05:58:25	1900-01-18 11:30:11	1900-01-22 01:18:24	1900-01-27 01:35:00	1900-02-03 13:29:37	1900-02-05 12:03:27	1900-01-26 05:27:48
ENSMUSG00000005683	1909-02-24 20:13:27	1911-06-21 21:00:00	1899-12-29 16:13:28	00:00:19.538000	00:03:02.503000	Cs	chr10	+	#VALUE!	#VALUE!	1907-09-28	protein_coding	citrate_synthase	1908-03-08	1908-11-29	1908-02-29	1910-09-16	1913-06-01	1913-09-19	1912-03-27	1900-03-04 19:36:41	1900-03-05 09:10:37	1900-03-03 06:53:28	1900-03-13 17:02:36	1900-03-17 04:27:49	1900-03-20 11:40:22	1900-03-18 23:02:02
ENSMUSG00000022969	1900-08-01 09:55:53	1900-11-24 01:50:18	1899-12-29 09:22:41	00:00:33.788000	00:04:55.039000	Il10rb	chr16	+	#VALUE!	#VALUE!	1907-08-22	protein_coding	interleukin_10_receptor_beta	1900-08-07	1900-06-20	1900-07-14	1900-09-25	1901-02-03	1901-02-25	1900-12-24	1900-01-04 19:58:37	1900-01-03 11:59:29	1900-01-04 05:09:24	1900-01-05 03:15:25	1900-01-06 09:11:41	1900-01-06 20:49:54	1900-01-06 10:12:50
ENSMUSG00000006932	1915-07-04 02:42:06	1919-06-21 12:04:32	1899-12-29 16:09:16	00:00:35.365000	00:05:07.765000	Ctnnb1	chr9	+	#VALUE!	#VALUE!	1909-12-01	protein_coding	catenin_(cadherin_associated_protein)_beta_1	1913-10-12	1915-04-15	1913-09-28	1916-06-02	1924-03-07	1925-04-11	1919-11-27	1900-03-25 04:20:43	1900-03-27 12:36:11	1900-03-23 03:52:38	1900-03-28 05:10:38	1900-04-17 14:03:33	1900-04-24 18:11:49	1900-04-09 06:06:20
ENSMUSG00000022636	1900-02-13 23:35:12	1900-07-22 21:25:58	1899-12-28 05:51:21	00:00:40.465000	00:05:45.505000	Alcam	chr16	-	#VALUE!	#VALUE!	1916-07-10	protein_coding	activated_leukocyte_cell_adhesion_molecule	1900-02-01	1900-01-31	1900-02-28	1900-02-23	1900-09-20	1901-07-02	1900-04-10	07:48:01.006000	06:59:58.918000	14:19:06.952000	11:26:27.566000	1900-01-01 22:45:06	1900-01-04 03:09:15	20:03:41.009000
ENSMUSG00000032561	1900-01-01 02:03:52	1900-01-22 12:12:24	1899-12-27 19:38:55	00:00:44.043000	00:06:12.349000	Acpp	chr9	-	#VALUE!	#VALUE!	1912-02-04	protein_coding	acid_phosphatase_prostate	00:00:00	1900-01-01	1900-01-02	1900-01-06	1900-03-04	1900-02-02	1900-01-03	00:00:00	00:18:30.564000	00:39:07.498000	01:44:12.405000	15:29:04.388000	08:08:34.284000	00:48:50.805000
ENSMUSG00000031780	1900-03-24 12:28:35	1900-01-23 23:52:38	1900-01-01 13:10:50	00:00:45.728000	00:06:22.605000	Ccl17	chr8	+	#VALUE!	#VALUE!	1901-05-27	protein_coding	chemokine_(C-C_motif)_ligand_17	1900-02-18	1900-04-18	1900-03-18	1900-01-13	1900-02-28	1900-01-23	1900-01-14	1900-01-05 20:32:10	1900-01-12 01:35:06	1900-01-09 03:00:57	1900-01-01 08:24:26	1900-01-05 02:56:09	1900-01-02 00:52:34	1900-01-01 08:43:08
ENSMUSG00000024621	1900-04-05 16:01:16	1902-03-08 21:27:19	1899-12-27 23:11:19	00:00:48.689000	00:06:44.965000	Csf1r	chr18	+	#VALUE!	#VALUE!	1912-11-13	protein_coding	colony_stimulating_factor_1_receptor	1900-02-12	1900-03-22	1900-05-20	1900-07-04	1902-04-29	1906-06-30	1901-01-19	13:27:29.591000	23:46:24.089000	1900-01-01 19:12:15	1900-01-02 02:35:56	1900-01-08 01:16:25	1900-01-22 22:17:44	1900-01-04 02:11:17
ENSMUSG00000029007	1906-10-08 01:12:51	1904-10-09 05:38:10	11:55:11.424000	00:00:49.577000	00:06:51.238000	Agtrap	chr4	-	#VALUE!	#VALUE!	1910-12-09	protein_coding	angiotensin_II_type_I_receptor-associated_protein	1906-04-25	1906-10-06	1905-08-13	1903-07-02	1905-10-02	1906-03-31	1905-08-19	1900-02-04 09:26:15	1900-02-04 02:46:47	1900-01-30 19:41:27	1900-01-17 01:19:16	1900-01-23 10:16:43	1900-01-25 22:33:23	1900-01-25 17:27:35
ENSMUSG00000021939	1927-04-05 23:14:47	1955-11-02 11:52:36	1899-12-29 00:30:02	00:00:52.180000	00:07:08.449000	Ctsb	chr14	+	#VALUE!	#VALUE!	1912-12-21	protein_coding	cathepsin_B	1924-11-26	1924-03-20	1925-11-20	1936-10-31	1982-01-10	1997-04-11	1936-09-23	1900-04-26 16:21:55	1900-04-15 00:03:31	1900-04-28 18:12:53	1900-05-30 06:38:42	1900-10-07 13:56:04	1900-12-05 13:31:22	1900-05-20 10:06:17
ENSMUSG00000028771	1903-05-20 12:03:01	1904-06-23 20:00:44	1899-12-29 14:21:58	00:00:57.857000	00:07:49.999000	Ptpn12	chr5	-	#VALUE!	#VALUE!	1908-12-23	protein_coding	protein_tyrosine_phosphatase_non-receptor_type_12	1903-01-08	1903-06-27	1902-11-06	1903-07-30	1905-03-24	1905-10-28	1905-02-12	1900-01-20 15:13:38	1900-01-22 01:22:25	1900-01-19 01:10:03	1900-01-21 05:35:23	1900-01-25 22:26:57	1900-01-29 11:16:18	1900-01-28 11:31:42
ENSMUSG00000026981	1900-01-20 19:32:23	1900-03-23 11:49:43	1899-12-28 08:37:14	00:01:05.845000	00:08:46.349000	Il1rn	chr2	+	#VALUE!	#VALUE!	1906-10-09	protein_coding	interleukin_1_receptor_antagonist	1900-01-23	1900-01-16	1900-01-18	1900-02-03	1900-07-21	1900-04-22	1900-02-05	13:40:42.495000	08:48:51.435000	10:28:48.869000	17:34:30.435000	1900-01-03 15:42:29	1900-01-02 01:47:34	17:26:44.999000
ENSMUSG00000053318	1900-01-03 22:31:01	1900-02-07 14:44:31	1899-12-27 23:10:19	00:01:07.741000	00:08:59.827000	Slamf8	chr1	-	#VALUE!	#VALUE!	1905-08-01	protein_coding	SLAM_family_member_8	1900-01-01	1900-01-05	1900-01-05	1900-01-04	1900-03-06	1900-04-10	1900-01-14	00:43:16.461000	03:20:25.670000	03:31:49.861000	02:30:27.166000	1900-01-01 10:34:57	1900-01-02 05:58:24	08:13:40.288000
ENSMUSG00000071072	1906-01-30 17:16:46	1908-08-13 00:58:05	1899-12-29 12:07:02	00:01:08.276000	00:09:02.687000	Ptges3	chr10	+	#VALUE!	#VALUE!	1905-06-22	protein_coding	prostaglandin_E_synthase_3_(cytosolic)	1905-05-25	1905-05-25	1905-12-11	1908-11-27	1909-03-25	1910-06-13	1908-10-13	1900-02-28 10:43:44	1900-02-24 23:49:42	1900-03-05 04:19:47	1900-03-26 16:41:11	1900-03-15 02:11:44	1900-03-26 16:33:44	1900-03-20 03:39:41
ENSMUSG00000027340	1906-03-20 23:46:55	1904-12-02 20:56:49	08:01:54.624000	00:01:11.862000	00:09:24.494000	Slc23a2	chr2	-	#VALUE!	#VALUE!	1917-06-03	protein_coding	solute_carrier_family_23_(nucleobase_transporters)_member_2	1905-03-25	1906-06-17	1905-07-06	1904-03-27	1906-02-25	1906-03-05	1905-01-30	1900-01-18 09:48:52	1900-01-21 01:24:56	1900-01-18 23:51:21	1900-01-12 23:04:16	1900-01-15 17:34:52	1900-01-16 02:27:13	1900-01-14 13:50:27
ENSMUSG00000028249	1917-05-10 09:29:30	1926-12-21 10:57:38	1899-12-29 09:05:18	00:01:31.662000	00:11:33.498000	Sdcbp	chr4	+	#VALUE!	#VALUE!	1907-07-07	protein_coding	syndecan_binding_protein	1914-01-24	1917-02-16	1916-09-27	1931-03-12	1930-09-13	1930-01-22	1924-02-18	1900-04-23 17:58:56	1900-05-08 10:38:19	1900-05-12 16:52:24	1900-08-08 04:16:10	1900-06-29 22:47:34	1900-06-29 16:37:23	1900-06-08 10:04:19
ENSMUSG00000020570	1904-07-02 18:14:21	1906-06-24 19:14:06	1899-12-29 11:36:47	00:01:38.384000	00:12:12.836000	Sypl	chr12	+	#VALUE!	#VALUE!	1911-06-20	protein_coding	synaptophysin-like_protein	1903-11-07	1904-04-15	1904-04-13	1907-01-04	1907-07-24	1907-03-26	1906-03-19	1900-01-20 14:11:20	1900-01-21 05:49:48	1900-01-22 10:08:56	1900-02-01 13:50:26	1900-01-29 08:47:12	1900-01-28 15:33:38	1900-01-27 01:41:14
ENSMUSG00000050812	1906-03-07 21:23:56	1903-09-06 09:03:12	17:21:27.936000	00:01:42.704000	00:12:40.977000	AI314180	chr4	-	#VALUE!	#VALUE!	1919-04-15	protein_coding	expressed_sequence_AI314180	1905-07-30	1906-02-22	1905-05-08	1902-02-04	1904-09-01	1905-08-14	1904-03-05	1900-01-17 17:37:49	1900-01-18 02:18:44	1900-01-16 15:43:39	1900-01-05 19:02:55	1900-01-10 18:50:47	1900-01-13 05:41:05	1900-01-10 19:41:39
ENSMUSG00000020572	1948-07-21 00:19:23	1970-09-18 21:53:35	1899-12-29 11:13:06	00:02:29.878000	00:17:31.834000	Nampt	chr12	+	#VALUE!	#VALUE!	1912-06-12	protein_coding	nicotinamide_phosphoribosyltransferase	1949-07-01	1937-12-20	1945-08-05	1970-08-14	1980-10-16	1980-11-15	1974-09-26	1900-08-30 18:21:49	1900-06-21 05:04:04	1900-08-06 19:50:44	1900-10-28 06:35:21	1900-10-15 01:16:14	1900-10-21 02:17:47	1900-10-25 21:43:02
ENSMUSG00000031432	1900-07-13 21:42:56	1900-12-22 02:04:06	1899-12-29 04:14:17	00:02:49.404000	00:19:25.018000	Prps1	chrX	+	#VALUE!	#VALUE!	1905-05-18	protein_coding	phosphoribosyl_pyrophosphate_synthetase_1	1900-06-02	1900-08-22	1900-06-04	1901-04-06	1900-11-25	1901-01-11	1900-12-12	1900-01-04 19:18:36	1900-01-06 18:59:39	1900-01-04 18:21:23	1900-01-12 12:40:32	1900-01-07 11:30:46	1900-01-08 17:09:16	1900-01-08 19:43:01
ENSMUSG00000042129	1900-04-20 10:54:12	1900-10-21 18:05:47	1899-12-28 18:05:36	00:03:03.660000	00:20:49.862000	Rassf4	chr6	-	#VALUE!	#VALUE!	1917-05-14	protein_coding	Ras_association_(RalGDS/AF-6)_domain_family_member_4	1900-03-29	1900-04-21	1900-04-16	1900-04-23	1901-03-30	1901-09-18	1900-06-26	20:38:28.542000	1900-01-01 00:03:41	1900-01-01 00:17:42	22:58:50.047000	1900-01-03 04:39:51	1900-01-04 11:44:38	1900-01-01 09:38:21
ENSMUSG00000048222	1901-09-27 03:42:19	1901-02-04 18:27:12	15:24:58.176000	00:03:27.930000	00:23:06.720000	Mfap1b	chr2	-	#VALUE!	#VALUE!	1909-03-15	protein_coding	microfibrillar-associated_protein_1B	1901-09-17	1901-07-29	1901-07-02	1900-09-02	1901-06-08	1901-05-27	1901-05-21	1900-01-11 09:57:33	1900-01-09 17:30:09	1900-01-09 19:13:09	1900-01-03 21:34:27	1900-01-06 22:55:08	1900-01-06 22:20:39	1900-01-07 12:48:01
ENSMUSG00000020120	1934-05-18 06:12:38	1944-04-29 10:09:02	1899-12-29 15:16:47	00:03:42.333000	00:24:27.504000	Plek	chr11	-	#VALUE!	#VALUE!	1911-03-24	protein_coding	pleckstrin	1933-04-20	1934-01-07	1927-08-01	1942-06-22	1951-12-09	1952-03-19	1946-07-18	1900-06-29 20:06:49	1900-06-20 01:36:17	1900-05-26 10:46:53	1900-07-19 13:51:28	1900-07-24 00:45:20	1900-07-29 05:50:56	1900-07-25 02:11:49
ENSMUSG00000026866	1900-01-12 04:26:42	1900-02-25 15:23:42	1899-12-28 08:24:43	00:03:47.465000	00:24:55.325000	Kynu	chr2	+	#VALUE!	#VALUE!	1907-08-09	protein_coding	kynureninase_(L-kynurenine_hydrolase)	1900-01-02	1900-01-15	1900-01-17	1900-01-16	1900-04-11	1900-04-23	1900-02-02	01:03:33.376000	07:21:32.836000	08:48:53.477000	07:21:56.081000	1900-01-01 15:14:51	1900-01-01 20:44:11	14:14:31.156000
ENSMUSG00000056429	1912-09-27 18:17:58	1910-05-28 10:27:22	06:57:39.456000	00:05:49.039000	00:35:41.510000	Tgoln1	chr6	-	#VALUE!	#VALUE!	1913-09-21	protein_coding	trans-golgi_network_protein	1911-03-18	1912-03-12	1911-09-28	1908-08-12	1913-04-13	1913-03-04	1910-10-19	1900-02-19 01:53:32	1900-02-19 11:12:10	1900-02-20 08:24:52	1900-02-02 10:49:11	1900-02-12 02:35:17	1900-02-12 14:26:42	1900-02-08 07:29:31
ENSMUSG00000045294	1903-03-03 18:26:26	1904-08-08 06:08:48	1899-12-29 11:22:41	00:06:08.816000	00:37:16.982000	Insig1	chr5	+	#VALUE!	#VALUE!	1907-05-20	protein_coding	insulin_induced_gene_1	1902-10-15	1902-12-21	1902-12-24	1905-02-01	1905-10-20	1904-12-02	1904-01-30	1900-01-23 03:54:27	1900-01-22 20:48:07	1900-01-24 05:37:41	1900-02-05 17:29:25	1900-02-04 00:13:55	1900-01-30 06:46:13	1900-01-27 14:48:17
ENSMUSG00000078920	1901-07-11 11:11:02	1902-04-28 07:05:20	1899-12-29 09:54:24	00:06:13.334000	00:37:35.472000	Ifi47	chr11	+	#VALUE!	#VALUE!	1904-10-31	protein_coding	interferon_gamma_inducible_protein_47	1901-05-13	1901-08-06	1901-04-06	1902-10-04	1902-04-11	1902-07-10	1902-05-20	1900-01-17 07:44:15	1900-01-18 18:42:05	1900-01-15 16:50:01	1900-01-30 09:56:34	1900-01-20 23:35:23	1900-01-23 17:09:09	1900-01-24 15:18:41
ENSMUSG00000031634	1901-04-11 23:57:52	1901-10-23 19:05:36	1899-12-29 12:13:36	00:08:58.142000	00:51:07.286000	Ufsp2	chr8	+	#VALUE!	#VALUE!	1904-06-27	protein_coding	UFM1-specific_peptidase_2	1901-01-30	1901-03-23	1901-03-22	1901-12-25	1902-02-21	1901-11-03	1901-11-04	1900-01-14 19:16:18	1900-01-15 12:18:24	1900-01-16 08:36:38	1900-01-23 13:20:40	1900-01-21 06:20:35	1900-01-18 15:21:45	1900-01-20 12:43:31
ENSMUSG00000030203	1901-02-07 08:31:28	1900-10-25 13:37:43	10:11:08.160000	00:09:42.699000	00:54:38.794000	Dusp16	chr6	-	#VALUE!	#VALUE!	1913-12-21	protein_coding	dual_specificity_phosphatase_16	1901-01-06	1900-12-29	1901-01-11	1900-09-18	1900-12-13	1901-03-04	1900-10-08	1900-01-04 11:14:10	1900-01-04 01:11:53	1900-01-04 10:23:49	1900-01-02 17:38:46	1900-01-03 00:52:50	1900-01-03 19:37:46	1900-01-02 18:14:27
ENSMUSG00000015656	1974-05-13 19:15:10	1995-05-20 15:13:20	1899-12-29 15:28:45	00:11:41.473000	01:03:33.437000	Hspa8	chr9	+	#VALUE!	#VALUE!	1908-08-23	protein_coding	heat_shock_protein_8	1963-02-08	1971-11-24	1970-03-16	1995-04-01	2015-02-20	2001-07-11	2001-10-06	1901-03-22 11:06:28	1901-04-16 05:33:09	1901-05-01 08:28:47	1901-08-09 00:23:27	1901-08-15 02:45:06	1901-06-16 09:13:05	1901-08-09 23:22:31
ENSMUSG00000028367	1905-11-15 13:10:53	1908-03-16 07:59:26	1899-12-29 12:40:13	00:12:04.637000	01:05:22.733000	Txn1	chr4	-	#VALUE!	#VALUE!	1902-11-16	protein_coding	thioredoxin_1	1904-08-08	1906-01-16	1905-08-08	1909-01-24	1909-09-23	1909-04-21	1907-05-17	1900-04-07 02:41:03	1900-04-28 07:16:35	1900-04-25 21:31:17	1900-06-15 22:00:55	1900-05-29 14:35:25	1900-05-25 21:37:56	1900-05-07 01:09:00
ENSMUSG00000021262	1900-01-19 18:14:08	1900-03-14 03:17:25	1899-12-28 13:38:21	00:12:24.682000	01:06:47.405000	Evl	chr12	+	#VALUE!	#VALUE!	1905-12-20	protein_coding	Ena-vasodilator_stimulated_phosphoprotein	1900-01-09	1900-02-03	1900-01-13	1900-01-19	1900-04-09	1900-07-18	1900-02-01	06:04:17.413000	21:14:47.890000	08:35:09.264000	11:08:26.940000	1900-01-02 01:00:37	1900-01-04 03:58:06	17:35:26.534000
ENSMUSG00000015312	1900-04-17 12:16:49	1900-03-04 09:51:02	17:06:15.552000	00:13:31.374000	01:11:26.477000	Gadd45b	chr10	+	#VALUE!	#VALUE!	1903-06-19	protein_coding	growth_arrest_and_DNA-damage-inducible_45_beta	1900-04-11	1900-05-12	1900-03-07	1900-02-17	1900-03-26	1900-04-02	1900-02-28	1900-01-04 22:32:34	1900-01-05 23:10:50	1900-01-03 04:13:56	1900-01-02 00:29:13	1900-01-03 00:36:43	1900-01-03 08:04:57	1900-01-02 08:49:14
ENSMUSG00000029994	1902-11-04 22:01:14	1904-03-26 14:17:28	1899-12-29 10:37:48	00:13:32.557000	01:11:26.477000	Anxa4	chr6	-	#VALUE!	#VALUE!	1907-03-07	protein_coding	annexin_A4	1902-05-21	1902-10-26	1902-08-27	1903-05-01	1906-04-22	1905-12-31	1903-04-01	1900-01-20 09:08:01	1900-01-22 07:11:14	1900-01-22 04:41:12	1900-01-24 17:21:02	1900-02-08 02:55:11	1900-02-06 23:01:34	1900-01-22 14:33:07
ENSMUSG00000020077	2080-02-03 07:54:26	2191-03-10 22:31:43	1899-12-29 08:04:04	00:13:39.288000	01:11:52.483000	Srgn	chr10	-	#VALUE!	#VALUE!	1904-09-22	protein_coding	serglycin	2062-02-10	2067-04-03	2066-11-10	2289-02-01	2230-10-27	2161-11-10	2151-08-30	1905-10-01 22:00:26	1905-06-30 18:50:31	1905-10-18 01:39:20	1912-01-01 19:05:13	1908-07-12 03:44:31	1906-11-19 14:33:26	1907-04-11 19:55:38
ENSMUSG00000000682	1900-05-31 03:35:56	1900-11-10 07:46:23	1899-12-29 01:06:50	00:14:06.685000	01:13:56.986000	Cd52	chr4	-	#VALUE!	#VALUE!	1901-05-28	protein_coding	CD52_antigen	1900-03-31	1900-06-25	1900-06-03	1900-07-09	1901-11-10	1900-11-21	1900-08-12	1900-01-10 20:29:16	1900-01-19 13:19:43	1900-01-18 02:22:38	1900-01-19 19:12:50	1900-02-27 22:07:57	1900-01-28 19:25:18	1900-01-21 20:49:02
ENSMUSG00000029634	1905-11-15 17:31:23	1903-11-26 11:44:55	13:41:33.792000	00:14:38.256000	01:16:17.299000	Rnf6	chr5	-	#VALUE!	#VALUE!	1909-06-13	protein_coding	ring_finger_protein_(C3H2C3_type)_6	1905-04-29	1905-10-21	1905-02-02	1902-03-31	1905-01-03	1906-01-06	1904-04-18	1900-02-03 13:25:59	1900-02-03 21:24:26	1900-02-01 08:08:27	1900-01-12 16:09:09	1900-01-23 14:39:46	1900-01-28 22:08:14	1900-01-22 17:16:39
ENSMUSG00000004535	1927-01-31 18:45:05	1917-08-01 11:26:33	14:25:12.576000	00:15:36.230000	01:20:25.699000	Tax1bp1	chr6	+	#VALUE!	#VALUE!	1908-12-28	protein_coding	Tax1_(human_T_cell_leukemia_virus_type_I)_binding_protein_1	1926-04-07	1926-07-04	1921-12-21	1909-07-30	1923-04-05	1925-09-06	1920-08-06	1900-06-27 01:04:58	1900-06-15 08:57:06	1900-05-25 15:20:54	1900-02-25 18:09:30	1900-04-24 04:32:38	1900-05-08 17:09:58	1900-04-23 10:00:40
ENSMUSG00000024990	1900-02-27 17:47:13	1901-01-06 01:54:36	1899-12-28 10:14:52	00:15:54.288000	01:21:34.301000	Rbp4	chr19	-	#VALUE!	#VALUE!	1903-05-27	protein_coding	retinol_binding_protein_4_plasma	1900-01-17	1900-03-14	1900-03-13	1900-03-26	1903-05-17	1900-10-17	1900-05-06	20:07:21.878000	1900-01-03 09:08:18	1900-01-03 12:35:45	1900-01-03 16:28:48	1900-02-13 04:19:06	1900-01-10 15:13:02	1900-01-05 02:29:45
ENSMUSG00000020189	1928-10-26 18:36:58	1937-12-14 10:04:21	1899-12-29 14:36:36	00:15:56.189000	01:21:40.867000	Osbpl8	chr10	+	#VALUE!	#VALUE!	1919-07-31	protein_coding	oxysterol_binding_protein-like_8	1926-03-04	1927-10-29	1925-07-07	1926-08-10	1946-12-13	1953-07-04	1941-11-09	1900-03-21 22:42:27	1900-03-20 16:53:09	1900-03-18 05:05:51	1900-03-12 09:51:12	1900-04-15 19:02:30	1900-05-03 03:01:39	1900-04-15 18:57:07
ENSMUSG00000031812	1913-02-10 14:23:13	1910-01-07 15:45:33	09:11:13.920000	00:16:19.517000	01:23:17.030000	Map1lc3b	chr8	+	#VALUE!	#VALUE!	1911-04-30	protein_coding	microtubule-associated_protein_1_light_chain_3_beta	1911-05-31	1912-02-01	1912-08-18	1910-06-25	1911-06-06	1910-09-05	1910-09-15	1900-03-01 18:21:00	1900-02-28 14:08:35	1900-03-06 22:08:53	1900-02-18 07:21:07	1900-02-13 22:28:32	1900-02-11 19:43:05	1900-02-16 05:08:49
ENSMUSG00000024679	1900-02-15 00:02:04	1900-05-05 20:06:51	1899-12-28 19:01:12	00:17:40.560000	01:28:21.763000	Ms4a6d	chr19	-	#VALUE!	#VALUE!	1903-11-18	protein_coding	membrane-spanning_4-domains_subfamily_A_member_6D	1900-01-22	1900-02-02	1900-03-11	1900-02-26	1900-07-08	1900-10-09	1900-02-28	22:49:38.528000	1900-01-01 07:43:04	1900-01-03 00:07:26	1900-01-02 03:24:23	1900-01-05 23:13:33	1900-01-09 01:34:11	1900-01-02 01:53:03
ENSMUSG00000047945	1900-03-03 17:21:21	1900-01-20 14:06:54	1900-01-01 06:54:00	00:18:11.146000	01:30:24.710000	Marcksl1	chr4	+	#VALUE!	#VALUE!	1904-05-23	protein_coding	MARCKS-like_1	1900-01-14	1900-04-11	1900-03-04	1900-01-08	1900-02-05	1900-02-05	1900-01-15	12:50:02.439000	1900-01-03 14:36:53	1900-01-02 09:26:18	06:22:27.562000	23:58:32.631000	1900-01-01 00:27:07	11:12:17.375000
ENSMUSG00000041827	1900-01-31 05:08:03	1900-02-22 01:16:11	1899-12-29 06:32:13	00:18:24.106000	01:31:09.638000	Oasl1	chr5	+	#VALUE!	#VALUE!	1905-12-20	protein_coding	2'-5'_oligoadenylate_synthetase-like_1	1900-01-29	1900-01-29	1900-01-28	1900-02-04	1900-03-02	1900-03-06	1900-03-12	19:33:49.441000	18:07:19.671000	18:29:33.799000	20:31:21.206000	1900-01-01 06:23:11	1900-01-01 08:59:22	1900-01-01 15:34:44
ENSMUSG00000055413	1900-02-07 12:31:49	1900-01-18 00:22:06	23:32:35.808000	00:18:55.814000	01:33:17.942000	H2-Q5	chr17	+	#VALUE!	#VALUE!	1903-03-01	polymorphic_pseudogene	histocompatibility_2_Q_region_locus_5	1900-01-30	1900-02-24	1900-01-23	1900-01-15	1900-01-30	1900-01-15	1900-01-19	1900-01-01 14:10:59	1900-01-02 16:50:39	1900-01-01 04:39:34	16:35:38.597000	1900-01-01 03:44:24	14:08:44.233000	19:42:19.345000
ENSMUSG00000032376	1905-03-12 08:26:36	1903-11-10 17:47:10	10:06:13.536000	00:21:31.507000	01:43:28.618000	Usp3	chr9	-	#VALUE!	#VALUE!	1915-05-08	protein_coding	ubiquitin_specific_peptidase_3	1904-03-12	1905-06-05	1904-10-02	1904-03-04	1904-06-03	1903-11-21	1904-02-20	1900-01-16 18:16:23	1900-01-20 02:00:48	1900-01-18 14:14:21	1900-01-14 11:49:23	1900-01-12 20:04:26	1900-01-11 12:16:54	1900-01-13 11:18:11
ENSMUSG00000040710	1911-08-02 21:38:19	1915-10-14 15:33:24	1899-12-29 13:30:57	00:22:17.213000	01:46:30.230000	St8sia4	chr1	-	#VALUE!	#VALUE!	1927-06-14	protein_coding	ST8_alpha-N-acetyl-neuraminide_alpha-28-sialyltransferase_4	1911-02-17	1909-06-04	1911-03-29	1916-07-26	1916-06-24	1917-03-09	1917-11-10	1900-01-24 20:37:51	1900-01-19 11:59:09	1900-01-24 13:51:23	1900-02-01 03:52:30	1900-01-26 17:45:21	1900-01-28 10:33:24	1900-02-01 12:04:00
ENSMUSG00000057554	1903-07-29 10:45:48	1902-10-27 18:15:48	08:04:00.768000	00:23:30.048000	01:50:54.269000	Lgals8	chr13	-	#VALUE!	#VALUE!	1907-10-13	protein_coding	lectin_galactose_binding_soluble_8	1903-05-21	1903-04-14	1903-03-06	1902-04-23	1903-04-12	1903-04-11	1903-07-07	1900-01-26 16:10:48	1900-01-23 23:16:10	1900-01-24 12:14:20	1900-01-15 19:39:04	1900-01-18 18:25:36	1900-01-19 02:59:34	1900-01-22 13:28:23
ENSMUSG00000028567	1904-01-04 00:22:23	1902-12-25 23:44:36	10:01:44.832000	00:23:55.795000	01:52:34.838000	Txndc12	chr4	+	#VALUE!	#VALUE!	1903-09-20	protein_coding	thioredoxin_domain_containing_12_(endoplasmic_reticulum)	1903-05-15	1903-10-08	1903-12-01	1903-04-10	1903-08-02	1903-02-24	1902-11-15	1900-02-24 12:44:52	1900-02-26 12:57:39	1900-03-03 04:45:58	1900-02-15 21:27:43	1900-02-11 22:22:37	1900-02-07 11:18:12	1900-02-07 14:18:54
ENSMUSG00000001768	1900-01-10 16:08:38	1900-02-13 22:09:41	1899-12-28 14:13:03	00:24:07.805000	01:53:20.976000	Rin2	chr2	+	#VALUE!	#VALUE!	1912-09-30	protein_coding	Ras_and_Rab_interactor_2	1900-01-03	1900-01-05	1900-01-21	1900-01-10	1900-03-12	1900-04-22	1900-01-18	00:56:52.141000	01:27:47.848000	06:29:43.743000	02:44:45.881000	16:31:33.997000	1900-01-01 02:27:07	04:38:02.367000
ENSMUSG00000042406	1906-06-01 10:24:34	1904-11-21 21:47:25	09:12:59.328000	00:24:44.611000	01:55:48.288000	Atf4	chr15	+	#VALUE!	#VALUE!	1904-09-19	protein_coding	activating_transcription_factor_4	1905-12-11	1905-08-08	1906-02-05	1903-08-16	1905-07-30	1907-02-10	1905-05-29	1900-03-17 05:40:05	1900-03-07 10:15:25	1900-03-17 13:33:26	1900-02-09 22:07:54	1900-02-21 15:36:17	1900-03-08 10:49:18	1900-02-26 06:09:50
ENSMUSG00000025364	1906-09-19 06:43:25	1907-09-18 02:12:18	1899-12-29 19:13:55	00:25:35.933000	01:58:49.987000	Pa2g4	chr10	-	#VALUE!	#VALUE!	1906-08-28	protein_coding	proliferation-associated_2G4	1905-12-27	1906-07-26	1905-12-26	1906-09-03	1909-06-08	1909-05-11	1908-05-17	1900-02-24 03:42:39	1900-02-25 00:24:56	1900-02-22 23:20:23	1900-02-22 10:00:12	1900-03-03 03:01:58	1900-03-03 20:34:59	1900-03-02 20:30:18
ENSMUSG00000030269	1902-07-21 15:25:20	1903-01-24 00:34:50	1899-12-29 17:46:09	00:30:52.675000	02:17:36.643000	Mtmr14	chr6	+	#VALUE!	#VALUE!	1906-12-05	protein_coding	myotubularin_related_protein_14	1902-04-27	1902-07-24	1902-03-05	1902-12-16	1903-08-06	1903-08-02	1903-03-18	1900-01-20 12:57:41	1900-01-21 00:01:23	1900-01-18 20:27:10	1900-01-22 18:12:04	1900-01-23 02:56:31	1900-01-23 12:14:41	1900-01-23 03:38:29
ENSMUSG00000018102	1900-10-21 21:25:55	1900-07-27 13:48:37	11:31:42.240000	00:31:12.029000	02:18:46.541000	Hist1h2bc	chr13	+	#VALUE!	#VALUE!	1902-01-05	protein_coding	histone_cluster_1_H2bc	1900-09-12	1900-11-08	1900-09-06	1900-05-17	1900-10-23	1900-10-26	1900-07-22	1900-01-21 07:45:58	1900-01-24 03:36:24	1900-01-20 09:17:00	1900-01-09 23:47:02	1900-01-17 23:20:35	1900-01-18 12:21:25	1900-01-13 20:18:30
ENSMUSG00000032026	1910-06-18 09:04:51	1907-04-12 15:00:38	12:10:24.672000	00:31:44.688000	02:20:30.480000	Rexo2	chr9	-	#VALUE!	#VALUE!	1902-12-10	protein_coding	REX2_RNA_exonuclease_2_homolog_(S._cerevisiae)	1909-02-25	1910-01-24	1909-08-24	1909-03-05	1907-06-15	1907-04-14	1907-01-23	1900-07-08 16:51:20	1900-07-12 05:47:00	1900-07-14 17:59:57	1900-06-14 03:37:40	1900-04-21 19:35:38	1900-04-21 10:30:57	1900-04-28 21:23:57
ENSMUSG00000032261	1900-03-27 00:18:29	1900-05-08 10:23:57	1899-12-29 10:50:02	00:31:54.710000	02:21:02.707000	Sh3bgrl2	chr9	+	#VALUE!	#VALUE!	1912-06-30	protein_coding	SH3_domain_binding_glutamic_acid-rich_protein_like_2	1900-03-12	1900-04-13	1900-03-06	1900-05-09	1900-06-16	1900-06-12	1900-04-13	23:12:21.760000	1900-01-01 07:02:59	20:49:32.869000	1900-01-01 12:25:06	1900-01-01 15:20:17	1900-01-01 15:09:51	1900-01-01 03:18:49
ENSMUSG00000070031	1900-03-15 16:05:30	1900-04-30 22:32:30	1899-12-29 08:17:03	00:32:27.024000	02:22:37.229000	Sp140	chr1	+	#VALUE!	#VALUE!	1906-08-13	protein_coding	Sp140_nuclear_body_protein	1900-04-06	1900-02-26	1900-02-22	1900-03-29	1900-05-11	1900-06-12	1900-06-02	1900-01-02 11:02:52	1900-01-01 08:08:29	1900-01-01 07:35:10	1900-01-01 23:05:25	1900-01-02 10:22:37	1900-01-03 01:58:12	1900-01-03 04:23:21
ENSMUSG00000024639	1900-01-30 17:04:55	1900-03-21 00:23:50	1899-12-28 20:48:11	00:33:06.509000	02:25:09.984000	Gnaq	chr19	+	#VALUE!	#VALUE!	1915-06-14	protein_coding	guanine_nucleotide_binding_protein_alpha_q_polypeptide	1900-01-22	1900-02-01	1900-01-31	1900-01-25	1900-05-17	1900-07-04	1900-02-01	05:44:06.554000	07:43:38.416000	07:54:42.340000	05:39:52.694000	1900-01-01 02:08:09	1900-01-01 11:55:35	06:47:51.150000
ENSMUSG00000030245	1902-04-28 20:07:40	1903-05-27 11:45:55	1899-12-29 11:17:41	00:33:37.094000	02:27:03.168000	Golt1b	chr6	+	#VALUE!	#VALUE!	1907-09-18	protein_coding	golgi_transport_1_homolog_B_(S._cerevisiae)	1901-12-24	1902-01-16	1902-05-16	1904-04-17	1903-08-10	1903-07-19	1903-01-23	1900-01-15 18:00:47	1900-01-15 01:16:55	1900-01-18 11:10:34	1900-01-29 16:02:04	1900-01-20 19:56:27	1900-01-20 21:21:48	1900-01-19 20:04:40
ENSMUSG00000030541	1901-10-27 14:42:03	1902-04-15 07:50:51	1899-12-29 16:15:20	00:39:29.434000	02:47:09.312000	Idh2	chr7	-	#VALUE!	#VALUE!	1904-11-24	protein_coding	isocitrate_dehydrogenase_2_(NADP+)_mitochondrial	1901-06-28	1901-09-18	1901-10-27	1902-03-16	1902-08-29	1902-12-30	1902-02-23	1900-01-18 15:58:26	1900-01-19 21:23:56	1900-01-22 07:56:39	1900-01-23 23:50:20	1900-01-24 04:26:25	1900-01-27 18:52:58	1900-01-21 21:46:54
ENSMUSG00000025278	1904-08-19 06:01:42	1910-04-13 19:47:06	1899-12-29 00:34:53	00:45:35.856000	03:07:08.544000	Flnb	chr14	+	#VALUE!	#VALUE!	1924-11-29	protein_coding	filamin_beta	1903-07-16	1905-06-12	1903-11-24	1901-09-29	1911-05-13	1920-09-30	1913-10-19	1900-01-08 17:03:28	1900-01-12 10:02:34	1900-01-09 09:24:24	1900-01-03 17:39:35	1900-01-20 07:35:27	1900-02-06 19:56:38	1900-01-27 16:08:49
ENSMUSG00000052459	1908-07-06 08:38:42	1910-03-17 19:07:12	1899-12-29 17:46:26	00:48:22.694000	03:15:37.440000	Atp6v1a	chr16	-	#VALUE!	#VALUE!	1911-08-04	protein_coding	ATPase_H+_transporting_lysosomal_V1_subunit_A	1906-11-03	1909-01-15	1907-09-10	1909-07-16	1912-06-06	1912-11-21	1909-11-06	1900-02-05 04:24:35	1900-02-13 07:13:25	1900-02-08 19:59:28	1900-02-12 20:37:06	1900-02-16 18:25:24	1900-02-19 12:27:25	1900-02-11 10:49:26
ENSMUSG00000020644	1911-03-22 08:44:31	1913-08-29 18:32:47	1899-12-29 17:16:03	00:50:23.136000	03:21:48.096000	Id2	chr12	-	#VALUE!	#VALUE!	1903-06-23	protein_coding	inhibitor_of_DNA_binding_2	1909-10-16	1910-09-24	1910-06-06	1913-09-11	1914-06-26	1915-08-17	1915-05-22	1900-06-20 16:02:47	1900-06-23 06:46:29	1900-06-28 01:21:10	1900-07-27 21:51:26	1900-07-03 13:15:49	1900-07-22 03:41:32	1900-08-08 02:23:06
ENSMUSG00000028076	1900-05-20 13:15:36	1900-03-27 22:05:17	15:32:51.648000	00:53:50.410000	03:31:11.424000	Cd1d1	chr3	-	#VALUE!	#VALUE!	1905-04-29	protein_coding	CD1d1_antigen	1900-04-15	1900-04-17	1900-06-22	1900-04-24	1900-03-21	1900-04-02	1900-03-24	1900-01-03 08:08:39	1900-01-03 03:38:21	1900-01-05 08:47:48	1900-01-03 03:34:27	1900-01-01 20:29:32	1900-01-02 04:05:56	1900-01-02 03:45:06
ENSMUSG00000038615	1907-10-02 20:35:48	1905-04-19 06:07:02	12:37:28.128000	00:54:03.715000	03:31:48.576000	Nfe2l1	chr11	-	#VALUE!	#VALUE!	1912-09-27	protein_coding	nuclear_factor_erythroid_derived_2-like_1	1906-12-18	1907-11-06	1906-08-13	1902-10-08	1906-02-02	1908-05-14	1906-08-21	1900-02-02 12:16:00	1900-02-03 23:35:30	1900-01-31 04:04:52	1900-01-11 14:04:56	1900-01-21 07:01:54	1900-01-29 20:04:24	1900-01-26 00:42:14
ENSMUSG00000028268	1900-04-21 05:49:13	1900-06-04 12:44:00	1899-12-29 12:49:05	01:00:11.520000	03:48:34.272000	Gbp3	chr3	+	#VALUE!	#VALUE!	1907-05-05	protein_coding	guanylate_binding_protein_3	1900-05-11	1900-03-23	1900-04-01	1900-05-21	1900-06-30	1900-07-12	1900-06-15	1900-01-03 00:24:51	1900-01-01 18:10:40	1900-01-02 01:24:41	1900-01-02 19:42:33	1900-01-03 00:32:11	1900-01-03 06:51:19	1900-01-03 02:39:10
ENSMUSG00000025915	1900-03-29 10:19:41	1900-05-17 17:31:32	1899-12-29 09:41:36	01:06:32.976000	04:06:43.776000	Sgk3	chr1	+	#VALUE!	#VALUE!	1910-05-06	protein_coding	serum/glucocorticoid_regulated_kinase_3	1900-02-23	1900-04-17	1900-03-27	1900-04-28	1900-07-07	1900-07-31	1900-04-05	21:01:28.304000	1900-01-01 14:57:02	1900-01-01 09:09:43	1900-01-01 16:16:14	1900-01-02 05:27:36	1900-01-02 13:26:44	1900-01-01 06:27:24
ENSMUSG00000021270	1927-10-12 13:08:55	1920-08-20 05:58:33	09:59:55.104000	01:09:09.187000	04:13:41.952000	Hsp90aa1	chr12	-	#VALUE!	#VALUE!	1908-12-24	protein_coding	heat_shock_protein_90_alpha_(cytosolic)_class_A_member_1	1924-12-23	1928-07-25	1923-04-07	1912-04-06	1926-01-08	1930-12-08	1923-05-25	1900-06-18 11:33:20	1900-06-28 14:13:32	1900-06-03 10:51:36	1900-03-12 18:11:15	1900-05-08 00:38:12	1900-06-04 10:34:29	1900-05-09 02:48:36
ENSMUSG00000035828	1902-07-08 14:12:40	1903-04-11 04:17:09	1899-12-29 15:07:15	01:11:18.182000	04:19:50.880000	Pim3	chr15	+	#VALUE!	#VALUE!	1906-08-15	protein_coding	proviral_integration_site_3	1902-03-11	1902-08-09	1902-03-03	1903-06-27	1904-05-31	1903-07-03	1902-10-22	1900-01-20 07:11:55	1900-01-22 08:22:27	1900-01-19 16:12:38	1900-01-28 01:31:24	1900-01-29 16:45:33	1900-01-24 00:50:58	1900-01-21 04:30:39
ENSMUSG00000056692	1909-01-07 17:55:18	1907-12-14 12:52:09	04:19:59.520000	01:12:53.482000	04:24:08.352000	D17Wsu92e	chr17	-	#VALUE!	#VALUE!	1910-06-24	protein_coding	DNA_segment_Chr_17_Wayne_State_University_92_expressed	1907-10-18	1908-12-25	1908-02-20	1906-09-06	1909-09-05	1910-05-17	1908-04-18	1900-02-14 14:39:19	1900-02-17 16:30:47	1900-02-15 14:43:12	1900-02-02 23:28:59	1900-02-10 03:22:51	1900-02-13 23:20:02	1900-02-08 13:17:55
ENSMUSG00000022724	1901-08-25 17:22:27	1901-05-29 00:37:38	05:27:18.720000	01:15:17.424000	04:30:21.600000	Mina	chr16	+	#VALUE!	#VALUE!	1906-02-21	protein_coding	myc_induced_nuclear_antigen	1901-07-01	1901-07-30	1901-06-23	1901-03-26	1901-07-24	1901-10-03	1901-08-13	1900-01-14 23:18:29	1900-01-14 14:26:42	1900-01-14 10:37:57	1900-01-10 17:01:24	1900-01-11 07:59:34	1900-01-12 23:53:22	1900-01-13 03:45:26
ENSMUSG00000034574	1901-05-20 18:07:31	1900-12-20 16:34:25	11:42:51.840000	01:16:07.450000	04:32:52.800000	Daam1	chr12	+	#VALUE!	#VALUE!	1916-06-08	protein_coding	dishevelled_associated_activator_of_morphogenesis_1	1901-03-31	1901-07-05	1901-01-30	1900-07-07	1901-03-19	1901-06-12	1901-03-13	1900-01-04 15:44:47	1900-01-05 05:18:14	1900-01-03 23:00:23	1900-01-01 16:15:24	1900-01-03 07:02:50	1900-01-04 00:03:04	1900-01-03 15:27:45
ENSMUSG00000022023	1901-04-22 07:16:35	1900-12-31 11:01:32	08:56:54.240000	01:17:44.218000	04:36:58.176000	Wbp4	chr14	-	#VALUE!	#VALUE!	1909-06-13	protein_coding	WW_domain_binding_protein_4	1901-03-07	1901-04-21	1901-02-15	1900-08-22	1901-03-24	1901-06-20	1901-02-20	1900-01-07 16:07:44	1900-01-07 20:19:40	1900-01-07 03:55:09	1900-01-03 15:03:34	1900-01-05 19:02:01	1900-01-07 01:35:12	1900-01-06 00:49:42
ENSMUSG00000034189	1902-11-14 17:31:58	1902-07-08 14:34:44	04:30:57.888000	01:18:28.195000	04:38:43.584000	Hsdl1	chr8	-	#VALUE!	#VALUE!	1908-09-02	protein_coding	hydroxysteroid_dehydrogenase_like_1	1902-07-07	1902-10-17	1902-08-14	1902-03-15	1903-02-03	1903-01-02	1902-09-28	1900-01-17 18:48:54	1900-01-18 07:14:44	1900-01-18 03:08:10	1900-01-13 12:57:35	1900-01-15 21:16:27	1900-01-15 17:50:17	1900-01-15 19:12:09
ENSMUSG00000040782	1902-07-22 07:45:20	1903-03-27 19:27:01	1899-12-29 16:00:26	01:21:26.870000	04:46:24.096000	Rfwd2	chr1	+	#VALUE!	#VALUE!	1913-11-03	protein_coding	ring_finger_and_WD_repeat_domain_2	1902-05-11	1902-07-06	1902-03-09	1903-07-31	1903-09-11	1903-11-22	1902-11-03	1900-01-10 10:50:50	1900-01-10 07:27:30	1900-01-09 11:38:04	1900-01-13 18:50:28	1900-01-11 21:24:40	1900-01-12 18:36:22	1900-01-10 06:08:17
ENSMUSG00000033538	1900-06-20 23:40:34	1900-08-05 23:27:41	1899-12-29 16:03:09	01:30:16.675000	05:07:35.904000	Casp4	chr9	+	#VALUE!	#VALUE!	1905-03-15	protein_coding	caspase_4_apoptosis-related_cysteine_peptidase	1900-05-11	1900-07-12	1900-06-02	1900-07-10	1900-09-29	1900-08-26	1900-09-09	1900-01-04 06:09:53	1900-01-05 19:05:13	1900-01-04 20:41:27	1900-01-05 09:09:46	1900-01-06 09:30:21	1900-01-05 17:03:28	1900-01-06 15:33:40
ENSMUSG00000064215	1904-01-10 00:44:34	1902-09-29 06:18:07	12:34:30.144000	01:33:03.773000	05:14:19.392000	Ifi27	chr12	+	#VALUE!	#VALUE!	1902-09-03	protein_coding	interferon_alpha-inducible_protein_27	1902-12-29	1904-01-19	1904-01-31	1903-11-15	1902-05-21	1902-10-25	1902-06-27	1900-03-08 15:31:32	1900-03-26 00:35:28	1900-03-31 15:44:49	1900-03-17 04:10:13	1900-02-08 18:02:21	1900-02-16 20:10:42	1900-02-15 11:28:15
ENSMUSG00000020869	1905-07-24 18:00:26	1906-07-09 15:18:34	1899-12-29 18:32:58	01:33:44.467000	05:15:44.064000	Lrrc59	chr11	+	#VALUE!	#VALUE!	1907-10-07	protein_coding	leucine_rich_repeat_containing_59	1904-08-12	1905-12-31	1904-10-18	1905-03-15	1907-10-04	1908-09-03	1907-02-26	1900-02-05 10:23:41	1900-02-12 21:02:52	1900-02-06 02:03:49	1900-02-04 16:55:23	1900-02-13 11:47:15	1900-02-19 17:43:52	1900-02-15 00:40:35
ENSMUSG00000022663	1902-11-08 03:03:53	1903-08-03 08:54:07	1899-12-29 16:14:35	01:34:09.005000	05:16:28.992000	Atg3	chr16	+	#VALUE!	#VALUE!	1905-09-11	protein_coding	autophagy_related_3	1902-07-25	1902-08-02	1902-09-16	1904-01-02	1903-09-23	1904-04-23	1903-06-11	1900-01-27 14:29:10	1900-01-25 18:54:31	1900-01-28 13:16:11	1900-02-06 11:03:55	1900-01-29 03:35:57	1900-02-03 09:04:54	1900-01-30 04:45:55
ENSMUSG00000020048	1910-11-17 23:34:42	1914-08-22 09:41:15	1899-12-29 14:03:11	01:34:27.581000	05:17:10.464000	Hsp90b1	chr10	-	#VALUE!	#VALUE!	1908-10-26	protein_coding	heat_shock_protein_90_beta_(Grp94)_member_1	1910-05-24	1910-08-09	1909-01-09	1908-05-30	1920-09-05	1921-03-23	1915-07-29	1900-03-12 05:54:06	1900-03-08 06:42:21	1900-03-01 09:58:51	1900-02-19 19:42:31	1900-04-13 10:05:06	1900-04-18 07:12:30	1900-03-28 04:53:41
ENSMUSG00000023186	1983-01-08 00:47:13	1996-09-28 18:17:33	1899-12-29 18:45:00	01:35:04.042000	05:18:51.552000	Vwa5a	chr9	+	#VALUE!	#VALUE!	1911-05-19	protein_coding	von_Willebrand_factor_A_domain_containing_5A	1974-03-27	1976-06-16	1978-01-02	1995-05-14	2012-05-21	2009-09-28	2002-11-07	1901-02-02 21:04:38	1901-01-15 12:06:50	1901-02-14 08:49:25	1901-03-21 11:55:55	1901-03-14 19:28:07	1901-03-12 23:51:38	1901-03-26 10:39:45
ENSMUSG00000052681	1930-08-07 18:41:17	1922-09-24 14:52:02	09:57:25.632000	01:36:25.949000	05:22:06.816000	Rap1b	chr10	-	#VALUE!	#VALUE!	1905-07-16	protein_coding	RAS_related_protein_1b	1922-12-07	1931-08-14	1930-02-09	1928-04-13	1924-04-02	1923-03-03	1921-04-01	1900-09-09 17:34:51	1900-11-19 00:47:51	1900-11-21 03:06:51	1900-09-27 23:33:40	1900-07-12 22:37:43	1900-07-07 22:17:40	1900-07-09 13:49:14
ENSMUSG00000028953	1903-09-09 19:49:25	1902-12-14 03:09:34	07:33:23.904000	01:39:19.440000	05:28:29.568000	Abcf2	chr5	-	#VALUE!	#VALUE!	1907-01-16	protein_coding	ATP-binding_cassette_sub-family_F_(GCN20)_member_2	1903-04-24	1903-08-02	1903-04-16	1901-12-15	1903-09-04	1904-02-05	1903-06-07	1900-01-28 19:55:06	1900-01-28 21:54:08	1900-01-28 00:55:10	1900-01-14 19:22:25	1900-01-23 05:55:52	1900-01-26 10:15:53	1900-01-24 08:18:52
ENSMUSG00000053253	1906-04-28 11:02:24	1904-10-11 12:08:54	09:24:21.888000	01:44:04.819000	05:40:12.864000	Ndfip2	chr14	+	#VALUE!	#VALUE!	1921-03-29	protein_coding	Nedd4_family_interacting_protein_2	1905-07-04	1905-06-11	1906-06-08	1905-09-20	1905-01-17	1904-08-31	1904-12-19	1900-01-15 21:31:57	1900-01-14 13:22:41	1900-01-18 04:27:39	1900-01-14 08:28:35	1900-01-10 14:02:18	1900-01-09 23:33:21	1900-01-11 16:27:10
ENSMUSG00000042572	1905-08-23 04:16:40	1905-01-08 03:29:15	04:01:03.360000	01:48:36.288000	05:50:41.856000	Ube2q1	chr3	+	#VALUE!	#VALUE!	1908-06-07	protein_coding	ubiquitin-conjugating_enzyme_E2Q_(putative)_1	1904-11-20	1905-07-16	1905-02-25	1904-07-28	1905-12-21	1906-06-01	1905-01-20	1900-02-04 12:54:07	1900-02-06 07:20:07	1900-02-05 16:21:12	1900-01-28 21:35:29	1900-01-31 13:01:12	1900-02-03 13:22:54	1900-01-29 22:43:38
ENSMUSG00000020859	1908-03-29 14:19:05	1906-02-12 15:59:52	09:56:38.112000	01:51:43.862000	05:58:13.728000	Spag9	chr11	+	#VALUE!	#VALUE!	1920-02-04	protein_coding	sperm_associated_antigen_9	1907-02-24	1908-06-30	1907-02-24	1903-04-17	1908-03-10	1908-07-09	1907-06-28	1900-01-21 19:35:03	1900-01-24 00:21:30	1900-01-21 08:35:47	1900-01-08 17:35:55	1900-01-18 03:43:20	1900-01-19 06:21:02	1900-01-18 14:53:54
ENSMUSG00000041959	1926-03-14 23:31:15	1919-05-29 04:18:37	10:01:15.456000	01:52:54.883000	06:01:07.392000	S100a10	chr3	+	#VALUE!	#VALUE!	1901-11-15	protein_coding	S100_calcium_binding_protein_A10_(calpactin)	1920-12-22	1924-10-18	1926-06-28	1924-03-04	1919-12-20	1917-07-24	1920-09-06	1901-11-15 17:23:27	1902-01-19 22:14:09	1902-04-26 19:09:29	1901-11-16 21:00:37	1901-04-18 06:01:33	1901-02-28 09:16:09	1901-07-03 23:05:07
ENSMUSG00000056770	1904-12-01 02:23:01	1904-04-13 04:49:52	04:45:40.032000	01:57:49.162000	06:12:10.080000	Setd3	chr12	-	#VALUE!	#VALUE!	1908-05-13	protein_coding	SET_domain_containing_3	1904-03-17	1904-10-25	1904-07-20	1904-03-18	1904-10-10	1905-02-17	1904-07-06	1900-01-30 20:28:42	1900-02-01 16:55:17	1900-02-01 15:51:28	1900-01-26 20:01:38	1900-01-25 10:21:38	1900-01-27 20:51:43	1900-01-26 22:55:42
ENSMUSG00000036067	1906-12-06 23:52:32	1907-10-28 04:58:34	1899-12-29 19:51:05	02:01:19.200000	06:19:53.184000	Slc2a6	chr2	-	#VALUE!	#VALUE!	1907-06-03	protein_coding	solute_carrier_family_2_(facilitated_glucose_transporter)_member_6	1906-01-29	1906-10-26	1906-03-30	1907-07-14	1909-02-10	1909-07-09	1907-12-16	1900-02-19 05:23:32	1900-02-21 04:18:28	1900-02-19 11:58:35	1900-02-23 02:11:21	1900-02-23 16:35:19	1900-02-27 06:35:03	1900-02-22 13:35:44
ENSMUSG00000024516	1910-05-03 13:37:30	1914-09-23 01:49:31	1899-12-29 12:22:45	02:01:27.235000	06:19:59.232000	Sec11c	chr18	+	#VALUE!	#VALUE!	1907-07-30	protein_coding	SEC11_homolog_C_(S._cerevisiae)	1908-08-09	1908-11-25	1910-12-01	1920-07-21	1914-08-01	1913-02-02	1913-09-27	1900-03-09 15:11:24	1900-03-06 17:13:16	1900-03-26 11:19:54	1900-05-23 12:47:02	1900-03-25 17:07:35	1900-03-18 11:21:15	1900-03-30 13:54:08
ENSMUSG00000031246	1914-09-01 16:28:30	1918-07-05 05:39:02	1899-12-29 16:08:10	02:01:24.038000	06:19:59.232000	Sh3bgrl	chrX	+	#VALUE!	#VALUE!	1907-11-21	protein_coding	SH3-binding_domain_glutamic_acid-rich_protein_like	1912-09-20	1913-01-18	1914-08-07	1921-02-09	1921-01-29	1921-04-17	1916-05-02	1900-04-07 20:24:03	1900-04-02 22:19:59	1900-04-20 01:29:02	1900-05-21 13:39:06	1900-04-27 23:53:16	1900-05-01 14:08:04	1900-04-12 10:16:52
ENSMUSG00000019088	1903-09-22 20:59:43	1902-12-06 06:00:24	08:07:32.448000	02:06:02.419000	06:30:04.032000	Dnase1l1	chrX	-	#VALUE!	#VALUE!	1904-06-12	protein_coding	deoxyribonuclease_1-like_1	1903-01-20	1903-08-05	1903-08-21	1903-06-10	1903-03-08	1903-01-04	1902-12-03	1900-02-11 02:27:45	1900-02-14 21:13:50	1900-02-18 02:04:02	1900-02-10 05:14:18	1900-01-31 21:00:58	1900-01-30 17:57:05	1900-02-01 19:57:53
ENSMUSG00000001642	1905-05-30 05:30:39	1906-09-23 09:02:00	1899-12-29 16:37:24	02:07:33.398000	06:33:28.800000	Akr1b3	chr6	-	#VALUE!	#VALUE!	1908-11-27	protein_coding	aldo-keto_reductase_family_1_member_B3_(aldose_reductase)	1904-10-06	1905-02-06	1905-01-19	1907-09-25	1907-03-23	1907-04-18	1906-08-25	1900-02-01 19:12:36	1900-02-01 12:43:11	1900-02-03 01:10:13	1900-02-15 06:14:52	1900-02-05 02:53:40	1900-02-06 04:49:43	1900-02-06 06:57:00
ENSMUSG00000030559	1917-02-12 00:54:13	1921-06-10 21:55:53	1899-12-29 16:22:30	02:08:06.403000	06:34:16.320000	Rab38	chr7	+	#VALUE!	#VALUE!	1904-01-10	protein_coding	RAB38_member_RAS_oncogene_family	1914-09-24	1915-10-16	1916-08-22	1924-10-26	1922-12-12	1922-12-08	1921-04-21	1900-08-11 06:11:55	1900-08-09 16:09:38	1900-09-04 00:45:14	1900-11-23 09:44:26	1900-09-09 18:52:14	1900-09-14 16:55:21	1900-09-20 06:36:07
ENSMUSG00000021996	1905-08-30 04:57:44	1907-06-04 19:15:18	1899-12-29 14:55:45	02:09:33.926000	06:37:35.904000	Esd	chr14	+	#VALUE!	#VALUE!	1905-06-10	protein_coding	esterase_D/formylglutathione_hydrolase	1904-06-27	1905-11-30	1905-04-08	1909-02-05	1908-10-02	1907-04-17	1906-08-07	1900-02-19 13:46:16	1900-03-01 17:30:44	1900-02-27 02:48:10	1900-03-29 02:16:33	1900-03-11 15:31:01	1900-02-28 20:51:09	1900-02-28 14:01:04
ENSMUSG00000019832	1906-10-27 22:08:15	1905-04-16 21:59:59	08:33:10.368000	02:11:10.954000	06:41:31.776000	Rab32	chr10	-	#VALUE!	#VALUE!	1905-10-08	protein_coding	RAB32_member_RAS_oncogene_family	1906-01-04	1905-12-23	1906-10-12	1906-05-08	1905-08-06	1905-05-06	1905-04-27	1900-03-03 20:44:57	1900-02-27 20:02:46	1900-03-10 12:35:53	1900-02-27 15:27:40	1900-02-12 04:58:19	1900-02-11 01:59:50	1900-02-15 01:38:31
ENSMUSG00000031015	1910-05-03 08:24:08	1908-02-18 04:36:15	08:04:54.336000	02:16:10.848000	06:51:22.752000	Swap70	chr7	+	#VALUE!	#VALUE!	1911-01-14	protein_coding	SWA-70_protein	1909-08-13	1909-06-22	1909-05-18	1904-12-08	1910-08-09	1911-02-16	1909-09-11	1900-02-22 09:56:16	1900-02-17 17:53:52	1900-02-19 23:57:16	1900-01-23 20:10:59	1900-02-11 19:01:51	1900-02-14 19:04:41	1900-02-12 21:12:53
ENSMUSG00000020358	1909-11-29 17:32:41	1911-06-13 11:27:42	1899-12-29 19:04:07	02:20:21.840000	07:00:22.752000	Hnrnpab	chr11	-	#VALUE!	#VALUE!	1906-06-27	protein_coding	heterogeneous_nuclear_ribonucleoprotein_A/B	1908-11-26	1909-06-16	1908-12-23	1911-08-10	1912-07-03	1914-01-20	1911-08-01	1900-03-24 03:30:21	1900-03-22 18:51:25	1900-03-23 01:32:07	1900-04-04 07:53:51	1900-03-25 20:15:37	1900-04-07 09:32:39	1900-03-29 04:20:38
ENSMUSG00000028788	1930-07-06 14:59:40	1937-11-26 16:41:32	1899-12-29 16:39:13	02:21:47.376000	07:03:05.184000	Ptp4a2	chr4	+	#VALUE!	#VALUE!	1909-12-24	protein_coding	protein_tyrosine_phosphatase_4a2	1926-01-19	1929-10-14	1928-05-21	1944-04-06	1940-05-14	1940-11-21	1937-01-23	1900-06-08 00:08:27	1900-06-17 11:02:48	1900-06-18 16:33:14	1900-08-23 06:59:16	1900-06-28 02:52:23	1900-07-04 01:52:16	1900-07-03 11:42:31
ENSMUSG00000022108	2063-06-30 20:48:13	2121-05-12 16:05:14	1899-12-29 13:57:03	02:25:21.216000	07:10:08.544000	Itm2b	chr14	-	#VALUE!	#VALUE!	1904-11-07	protein_coding	integral_membrane_protein_2B	2046-07-18	2047-11-12	2055-09-20	2197-06-27	2130-08-08	2100-11-21	2106-06-30	1905-01-23 18:39:39	1904-09-24 20:04:30	1905-04-08 08:59:02	1908-12-08 13:17:18	1905-10-15 19:19:56	1905-02-21 19:43:31	1905-10-25 00:56:39
ENSMUSG00000022285	1931-01-02 20:25:21	1924-09-29 17:02:03	07:37:02.496000	02:27:19.584000	07:13:54.048000	Ywhaz	chr15	-	#VALUE!	#VALUE!	1908-12-31	protein_coding	tyrosine_3-monooxygenase/tryptophan_5-monooxygenase_activation_protein_zeta_polypeptide	1927-08-10	1930-03-08	1927-10-12	1915-04-22	1932-03-21	1935-09-05	1927-08-22	1900-07-06 00:25:46	1900-07-08 09:58:26	1900-07-03 05:19:59	1900-03-30 14:35:13	1900-06-07 10:03:47	1900-06-28 00:50:11	1900-06-01 09:20:39
ENSMUSG00000029686	1906-02-08 07:27:47	1905-03-06 20:17:40	05:36:43.776000	02:27:27.360000	07:14:07.872000	Cul1	chr6	+	#VALUE!	#VALUE!	1908-08-26	protein_coding	cullin_1	1905-10-16	1905-11-13	1905-03-08	1903-10-29	1906-06-29	1906-06-13	1906-02-20	1900-02-10 00:55:08	1900-02-07 12:24:55	1900-02-04 23:05:08	1900-01-23 13:35:24	1900-02-02 10:06:40	1900-02-02 20:31:47	1900-02-04 10:44:01
ENSMUSG00000017561	1904-03-18 04:31:50	1904-11-17 10:57:22	1899-12-29 18:57:55	02:28:58.080000	07:17:28.320000	Crlf3	chr11	-	#VALUE!	#VALUE!	1906-07-23	protein_coding	cytokine_receptor-like_factor_3	1903-10-18	1903-12-20	1903-11-06	1904-12-25	1905-07-16	1905-08-28	1904-12-29	1900-02-04 11:43:27	1900-02-03 08:47:56	1900-02-04 05:16:22	1900-02-09 11:56:46	1900-02-06 14:57:32	1900-02-08 04:27:50	1900-02-07 01:11:52
ENSMUSG00000022765	1905-05-13 02:44:47	1904-09-19 19:44:39	04:22:58.368000	02:34:21.216000	07:27:58.176000	Snap29	chr16	+	#VALUE!	#VALUE!	1909-05-21	protein_coding	synaptosomal-associated_protein_29	1905-03-10	1904-11-04	1904-09-24	1904-01-03	1905-10-29	1905-10-05	1905-02-21	1900-02-02 21:32:33	1900-01-29 07:30:50	1900-01-30 06:18:59	1900-01-22 18:00:00	1900-01-27 15:40:14	1900-01-27 21:13:35	1900-01-27 08:58:26
ENSMUSG00000066441	1902-04-17 16:56:54	1902-09-17 11:22:27	1899-12-29 18:17:58	02:38:11.904000	07:34:24.384000	Rdh11	chr12	-	#VALUE!	#VALUE!	1908-12-05	protein_coding	retinol_dehydrogenase_11	1901-10-11	1902-05-14	1902-03-15	1902-08-09	1903-06-30	1903-02-15	1902-08-14	1900-01-12 05:10:58	1900-01-15 01:24:32	1900-01-14 19:28:33	1900-01-15 13:13:34	1900-01-17 10:27:26	1900-01-15 21:39:17	1900-01-14 15:44:09
ENSMUSG00000026355	1905-04-05 17:30:49	1906-03-20 14:46:59	1899-12-29 18:18:26	02:39:53.856000	07:37:57.792000	Mcm6	chr1	-	#VALUE!	#VALUE!	1911-12-03	protein_coding	minichromosome_maintenance_deficient_6_(MIS5_homolog_S._pombe)_(S._cerevisiae)	1904-07-11	1905-11-30	1904-02-27	1905-04-20	1906-12-21	1908-11-01	1906-04-21	1900-01-23 06:48:01	1900-01-28 04:17:27	1900-01-20 22:25:16	1900-01-23 16:48:04	1900-01-26 01:09:04	1900-02-02 16:02:31	1900-01-26 10:00:28
ENSMUSG00000033917	1901-08-31 00:26:20	1901-12-19 11:26:31	1899-12-29 18:19:15	02:44:13.056000	07:45:56.448000	Gde1	chr7	-	#VALUE!	#VALUE!	1904-04-30	protein_coding	glycerophosphodiester_phosphodiesterase_1	1901-07-11	1901-07-08	1901-07-17	1901-12-26	1902-06-08	1902-05-02	1901-10-25	1900-01-21 14:57:49	1900-01-19 22:08:17	1900-01-21 09:32:10	1900-01-24 10:52:47	1900-01-25 01:21:03	1900-01-24 11:48:07	1900-01-20 23:12:41
ENSMUSG00000000078	1925-03-17 13:31:54	1921-02-03 01:39:43	06:04:29.568000	02:44:53.664000	07:47:30.624000	Klf6	chr13	+	#VALUE!	#VALUE!	1911-07-18	protein_coding	Kruppel-like_factor_6	1922-03-03	1922-07-19	1924-09-01	1922-07-05	1923-03-01	1922-11-05	1922-06-27	1900-04-26 17:25:25	1900-04-19 21:49:33	1900-05-07 05:59:40	1900-04-12 21:24:20	1900-03-29 08:40:47	1900-03-29 21:18:13	1900-04-06 07:17:08
ENSMUSG00000064373	1923-07-09 04:09:09	1931-11-02 09:21:43	1899-12-29 13:59:34	02:45:44.640000	07:49:22.944000	Sepp1	chr15	+	#VALUE!	#VALUE!	1905-09-14	protein_coding	selenoprotein_P_plasma_1	1921-09-30	1918-06-01	1924-04-24	1942-01-11	1928-08-20	1931-12-07	1932-01-30	1900-08-20 16:33:15	1900-07-01 07:22:17	1900-09-11 18:30:18	1901-01-26 12:46:07	1900-08-10 13:06:23	1900-09-10 05:31:28	1900-10-06 21:18:57
ENSMUSG00000042208	1901-05-16 16:52:54	1901-09-03 13:51:48	1899-12-29 17:18:29	02:46:51.168000	07:51:38.592000	0610010F05Rik	chr11	-	#VALUE!	#VALUE!	1912-01-09	protein_coding	RIKEN_cDNA_0610010F05_gene	1901-03-24	1901-04-09	1901-04-15	1901-10-14	1902-01-27	1901-12-25	1901-06-07	1900-01-06 06:24:56	1900-01-06 00:17:49	1900-01-06 10:28:28	1900-01-07 22:08:18	1900-01-07 16:28:51	1900-01-07 11:57:18	1900-01-05 23:02:24
ENSMUSG00000022139	1903-01-28 04:37:35	1903-07-29 08:18:18	1899-12-29 18:50:54	02:48:07.200000	07:54:12.384000	Mbnl2	chr14	+	#VALUE!	#VALUE!	1912-06-17	protein_coding	muscleblind-like_2	1902-11-08	1903-03-02	1902-06-26	1902-09-26	1904-08-05	1904-07-29	1903-11-28	1900-01-14 01:07:31	1900-01-14 10:24:57	1900-01-11 23:19:50	1900-01-11 16:56:31	1900-01-16 10:16:09	1900-01-16 16:25:34	1900-01-15 16:06:35
ENSMUSG00000045679	1905-12-24 15:25:58	1906-12-07 10:34:07	1899-12-29 18:57:11	02:48:14.112000	07:54:16.704000	Pqlc3	chr12	-	#VALUE!	#VALUE!	1908-05-02	protein_coding	PQ_loop_repeat_containing	1905-03-10	1905-09-03	1905-08-19	1907-02-14	1908-02-14	1907-11-07	1906-12-24	1900-02-07 04:08:13	1900-02-07 15:51:08	1900-02-09 13:32:46	1900-02-14 12:47:45	1900-02-12 09:32:12	1900-02-11 18:47:13	1900-02-10 20:01:07
ENSMUSG00000020300	1902-09-08 08:51:09	1902-04-13 11:48:25	05:32:36.672000	02:54:39.456000	08:04:08.544000	Cpeb4	chr11	+	#VALUE!	#VALUE!	1917-04-03	protein_coding	cytoplasmic_polyadenylation_element_binding_protein_4	1902-04-13	1902-10-01	1902-05-26	1901-08-22	1902-11-22	1903-02-04	1902-07-07	1900-01-08 02:40:58	1900-01-09 01:18:46	1900-01-08 08:25:28	1900-01-05 01:44:13	1900-01-07 11:15:19	1900-01-08 03:36:56	1900-01-07 06:48:22
ENSMUSG00000007458	1914-08-13 15:59:51	1917-10-25 01:26:12	1899-12-29 17:17:38	02:56:32.640000	08:07:50.592000	M6pr	chr6	+	#VALUE!	#VALUE!	1908-02-23	protein_coding	mannose-6-phosphate_receptor_cation_dependent	1912-09-02	1913-09-05	1913-12-09	1920-07-01	1919-03-03	1919-06-16	1917-05-30	1900-04-04 08:34:01	1900-04-04 08:27:36	1900-04-11 16:38:33	1900-05-13 01:44:52	1900-04-13 18:58:27	1900-04-17 11:24:22	1900-04-15 18:12:01
ENSMUSG00000021537	1901-09-29 04:51:31	1902-03-09 22:59:38	1899-12-29 16:24:56	02:57:59.904000	08:10:35.616000	Cetn3	chr13	+	#VALUE!	#VALUE!	1902-09-25	protein_coding	centrin_3	1901-07-10	1901-08-29	1901-08-18	1902-08-18	1902-03-23	1902-04-30	1902-03-05	1900-02-03 04:20:59	1900-02-03 12:06:50	1900-02-04 19:22:05	1900-02-20 06:12:12	1900-02-05 05:54:00	1900-02-07 16:39:04	1900-02-08 18:05:33
ENSMUSG00000054203	1900-01-03 07:53:20	00:00:00	18:26:12.480000	02:58:49.152000	08:12:27.936000	Ifi205	chr1	-	#VALUE!	#VALUE!	1904-05-31	protein_coding	interferon_activated_gene_205	00:00:00	1900-01-01	1900-01-08	00:00:00	00:00:00	00:00:00	00:00:00	00:00:00	00:50:41.831000	07:08:39.149000	00:00:00	00:00:00	00:00:00	00:00:00
ENSMUSG00000021706	1900-10-03 00:43:09	1900-12-02 23:50:41	1899-12-29 17:13:44	03:00:05.184000	08:14:44.448000	Zfyve16	chr13	-	#VALUE!	#VALUE!	1916-11-01	protein_coding	zinc_finger_FYVE_domain_containing_16	1900-07-28	1900-10-08	1900-09-30	1900-09-30	1901-02-15	1901-05-13	1900-11-09	1900-01-02 02:14:25	1900-01-02 14:29:39	1900-01-02 16:10:34	1900-01-02 08:58:34	1900-01-02 23:36:31	1900-01-03 16:27:11	1900-01-02 13:12:46
ENSMUSG00000031555	1902-01-22 21:21:26	1902-06-09 01:51:49	1899-12-29 18:16:54	03:03:11.808000	08:19:49.440000	Adam9	chr8	-	#VALUE!	#VALUE!	1910-11-28	protein_coding	a_disintegrin_and_metallopeptidase_domain_9_(meltrin_gamma)	1902-01-08	1901-12-24	1901-09-07	1902-01-15	1903-01-28	1903-06-06	1902-03-29	1900-01-11 08:51:03	1900-01-10 07:36:54	1900-01-09 06:39:51	1900-01-09 23:24:10	1900-01-12 13:29:47	1900-01-14 06:46:36	1900-01-10 06:24:07
ENSMUSG00000027673	1902-01-08 01:07:29	1902-09-18 11:18:17	1899-12-29 14:16:41	03:03:18.720000	08:19:57.216000	Ndufb5	chr3	+	#VALUE!	#VALUE!	1902-12-14	protein_coding	NADH_dehydrogenase_(ubiquinone)_1_beta_subcomplex_5	1901-10-19	1901-12-03	1901-11-07	1903-09-28	1902-11-07	1902-07-25	1902-04-26	1900-02-06 09:15:02	1900-02-05 23:58:30	1900-02-06 15:47:10	1900-03-07 12:11:26	1900-02-12 00:15:49	1900-02-08 10:41:15	1900-02-08 05:07:57
ENSMUSG00000001020	1902-05-17 18:23:12	1903-01-08 16:45:11	1899-12-29 15:56:39	03:04:14.016000	08:20:58.560000	S100a4	chr3	+	#VALUE!	#VALUE!	1901-05-12	protein_coding	S100_calcium_binding_protein_A4	1902-01-16	1901-11-30	1902-07-25	1903-05-02	1903-12-06	1903-03-21	1902-08-04	1900-03-31 22:59:29	1900-03-19 19:44:09	1900-04-21 22:14:45	1900-05-09 07:47:09	1900-05-07 10:15:41	1900-04-16 06:20:37	1900-04-03 23:52:01
ENSMUSG00000050395	1900-01-08 20:00:58	1900-01-03 07:41:08	22:06:30.816000	03:13:11.424000	08:35:10.464000	Tnfsf15	chr4	-	#VALUE!	#VALUE!	1909-02-28	protein_coding	tumor_necrosis_factor_(ligand)_superfamily_member_15	1900-01-06	1900-01-15	1900-01-04	1900-01-08	1900-01-02	1900-01-02	1900-01-01	02:38:15.273000	06:06:28.975000	01:43:17.339000	03:03:24.134000	00:38:19.435000	00:39:05.122000	00:21:29.543000
ENSMUSG00000022010	1901-11-13 08:28:48	1902-02-17 07:07:39	1899-12-29 19:31:13	03:15:37.440000	08:39:16.704000	Tsc22d1	chr14	+	#VALUE!	#VALUE!	1913-09-07	protein_coding	TSC22_domain_family_member_1	1901-09-03	1901-12-20	1901-07-12	1902-01-15	1902-06-02	1902-09-07	1902-03-01	1900-01-07 12:07:35	1900-01-08 04:17:53	1900-01-06 17:04:28	1900-01-07 22:50:32	1900-01-07 21:01:21	1900-01-08 21:55:52	1900-01-07 21:42:23
ENSMUSG00000036381	1915-01-10 06:20:41	1912-05-19 10:03:36	06:33:40.896000	03:19:02.208000	08:45:35.136000	P2ry14	chr3	-	#VALUE!	#VALUE!	1904-12-01	protein_coding	purinergic_receptor_P2Y_G-protein_coupled_14	1913-05-09	1913-04-30	1914-08-31	1913-10-23	1913-07-23	1912-07-03	1913-04-17	1900-06-14 09:57:16	1900-06-01 20:49:26	1900-06-26 22:05:56	1900-05-28 14:18:43	1900-05-01 18:12:58	1900-04-24 11:11:30	1900-05-13 23:48:35
ENSMUSG00000054414	1902-12-28 00:31:53	1903-07-22 18:54:26	1899-12-29 18:07:23	03:24:41.760000	08:55:47.712000	Slc30a7	chr3	-	#VALUE!	#VALUE!	1924-09-10	protein_coding	solute_carrier_family_30_(zinc_transporter)_member_7	1902-05-25	1903-02-19	1902-09-29	1903-10-17	1904-04-29	1904-01-25	1903-03-26	1900-01-05 22:53:30	1900-01-07 05:09:32	1900-01-06 16:10:27	1900-01-08 04:30:21	1900-01-07 19:21:24	1900-01-07 11:35:51	1900-01-06 12:58:32
ENSMUSG00000028007	1900-06-27 18:58:25	1900-08-03 23:59:54	1899-12-29 17:40:26	03:26:58.272000	08:59:21.120000	Snx7	chr3	-	#VALUE!	#VALUE!	1905-12-10	protein_coding	sorting_nexin_7	1900-06-12	1900-06-11	1900-06-16	1900-08-18	1900-09-09	1900-09-07	1900-07-23	1900-01-04 15:08:45	1900-01-04 06:19:40	1900-01-04 15:28:02	1900-01-05 16:04:22	1900-01-05 04:34:03	1900-01-05 06:02:17	1900-01-04 17:12:34
ENSMUSG00000036478	1936-01-22 02:38:27	1931-09-03 09:39:59	04:26:40.416000	03:30:42.912000	09:05:43.008000	Btg1	chr10	+	#VALUE!	#VALUE!	1913-09-18	protein_coding	B_cell_translocation_gene_1_anti-proliferative	1931-06-30	1934-06-26	1933-06-24	1929-12-25	1941-09-15	1936-05-27	1930-05-04	1900-05-19 18:28:25	1900-05-21 18:35:15	1900-05-25 12:01:22	1900-04-25 11:35:54	1900-05-14 10:16:43	1900-04-29 13:22:24	1900-04-19 11:58:27
ENSMUSG00000007655	1900-01-01 00:22:10	1900-01-05 19:09:11	1899-12-29 02:33:54	03:39:05.760000	09:20:38.112000	Cav1	chr6	+	#VALUE!	#VALUE!	1907-07-08	protein_coding	caveolin_1_caveolae_protein	00:00:00	1900-01-03	00:00:00	1900-01-03	1900-01-13	1900-01-11	00:00:00	00:00:00	01:29:20.313000	00:00:00	01:23:49.703000	05:03:37.539000	04:22:01.110000	00:00:00
ENSMUSG00000023944	1983-01-28 12:17:33	1970-08-22 21:18:17	05:31:18.048000	03:39:11.808000	09:20:40.704000	Hsp90ab1	chr17	-	#VALUE!	#VALUE!	1906-11-24	protein_coding	heat_shock_protein_90_alpha_(cytosolic)_class_B_member_1	1977-07-26	1982-09-26	1969-02-09	1948-08-27	1990-08-04	1995-05-23	1979-09-08	1901-11-19 05:55:37	1901-11-11 00:05:38	1901-08-23 05:05:18	1901-01-09 18:55:36	1901-08-06 19:29:13	1901-09-19 00:42:05	1901-07-29 23:29:04
ENSMUSG00000032382	1905-12-28 06:41:17	1905-06-11 23:48:10	03:17:14.208000	03:40:24.384000	09:22:34.752000	Snx1	chr9	-	#VALUE!	#VALUE!	1905-09-03	protein_coding	sorting_nexin_1	1905-05-31	1905-08-02	1905-07-06	1904-11-25	1906-05-31	1906-06-27	1906-01-05	1900-02-27 11:54:02	1900-02-24 21:52:14	1900-02-27 07:27:14	1900-02-15 00:52:50	1900-02-19 08:08:25	1900-02-20 22:20:35	1900-02-21 22:37:53
ENSMUSG00000045932	1900-01-25 23:46:29	1900-02-07 19:01:38	1899-12-29 11:24:03	03:46:50.592000	09:31:45.984000	Ifit2	chr19	+	#VALUE!	#VALUE!	1910-06-14	protein_coding	interferon-induced_protein_with_tetratricopeptide_repeats_2	1900-02-01	1900-01-29	1900-01-11	1900-01-29	1900-02-11	1900-02-26	1900-02-13	12:19:54.172000	10:21:07.607000	04:09:00.246000	09:42:49.037000	11:45:31.169000	16:16:30.877000	13:49:00.273000
ENSMUSG00000030861	1904-09-11 04:39:07	1904-01-05 16:43:19	05:22:06.816000	03:47:10.464000	09:32:05.856000	Acadsb	chr7	+	#VALUE!	#VALUE!	1909-03-01	protein_coding	acyl-Coenzyme_A_dehydrogenase_short/branched_chain	1904-03-03	1904-04-21	1904-06-17	1904-04-08	1904-08-05	1904-03-27	1904-03-22	1900-01-27 21:44:38	1900-01-26 16:20:21	1900-01-29 05:17:41	1900-01-24 19:52:45	1900-01-22 08:03:19	1900-01-21 00:03:01	1900-01-23 00:32:49
ENSMUSG00000059325	1900-01-18 14:17:19	1900-01-11 15:22:02	14:18:43.776000	03:48:44.640000	09:35:02.976000	Hopx	chr5	-	#VALUE!	#VALUE!	1903-06-14	protein_coding	HOP_homeobox	1900-01-13	1900-01-25	1900-01-14	1900-01-12	1900-01-15	1900-01-16	1900-01-08	15:10:05.976000	1900-01-01 03:01:13	15:59:32.346000	12:10:11.463000	12:42:54.442000	13:49:56.173000	07:36:22.072000
ENSMUSG00000086503	1901-05-22 01:34:26	1902-01-22 14:23:37	1899-12-29 11:38:58	04:04:30.720000	09:57:30.816000	Xist	chrX	-	#VALUE!	#VALUE!	1948-08-24	lincRNA	inactive_X_specific_transcripts	1901-04-03	1901-05-08	1901-03-24	1900-09-13	1902-03-07	1904-06-05	1902-03-13	1900-01-01 14:00:23	1900-01-01 13:53:25	1900-01-01 12:23:54	18:29:47.350000	1900-01-01 23:56:40	1900-01-04 03:16:00	1900-01-02 06:10:49
ENSMUSG00000051223	1917-12-26 23:56:14	1921-05-30 09:06:40	1899-12-29 18:05:38	04:05:13.056000	09:57:59.328000	Bzw1	chr1	+	#VALUE!	#VALUE!	1910-08-11	protein_coding	basic_leucine_zipper_and_W2_domains_1	1913-11-24	1918-08-26	1917-03-21	1923-01-12	1926-10-30	1921-12-07	1920-09-12	1900-03-20 07:13:36	1900-04-08 19:38:23	1900-04-06 09:34:26	1900-04-24 15:47:15	1900-04-21 14:37:50	1900-04-02 21:26:19	1900-04-06 10:45:11
ENSMUSG00000033430	1901-08-27 07:28:49	1901-06-09 11:58:17	04:45:10.656000	04:07:57.216000	10:01:59.520000	Terf2ip	chr8	+	#VALUE!	#VALUE!	1909-11-07	protein_coding	telomeric_repeat_binding_factor_2_interacting_protein	1901-07-18	1901-06-06	1901-07-29	1901-05-02	1901-09-27	1901-11-17	1901-05-12	1900-01-09 14:58:51	1900-01-08 06:03:19	1900-01-09 14:32:10	1900-01-07 05:24:11	1900-01-07 20:53:40	1900-01-08 16:05:45	1900-01-06 21:53:46
ENSMUSG00000002015	1914-10-25 12:26:57	1917-12-22 04:59:49	1899-12-29 17:28:53	04:09:53.856000	10:04:48.864000	Bcap31	chrX	-	#VALUE!	#VALUE!	1903-05-03	protein_coding	B_cell_receptor_associated_protein_31	1912-10-30	1913-06-08	1914-07-14	1921-02-18	1920-10-26	1918-10-09	1916-06-04	1900-08-22 17:11:18	1900-08-15 15:24:52	1900-09-17 09:27:54	1900-12-02 11:01:26	1900-10-03 20:40:49	1900-09-11 12:14:17	1900-09-01 21:08:50
ENSMUSG00000014867	1924-10-23 02:46:53	1930-02-07 21:34:16	1899-12-29 17:29:04	04:27:09.792000	10:29:47.904000	Surf4	chr2	-	#VALUE!	#VALUE!	1908-12-24	protein_coding	surfeit_gene_4	1921-02-21	1923-09-25	1923-07-26	1936-08-22	1931-03-14	1931-11-25	1928-11-29	1900-05-23 07:17:34	1900-05-29 01:03:16	1900-06-05 11:09:11	1900-08-04 08:44:06	1900-06-02 16:42:22	1900-06-09 07:31:53	1900-06-08 19:06:53
ENSMUSG00000017478	1902-11-30 21:31:51	1901-12-07 10:40:26	12:37:41.952000	04:26:55.968000	10:29:47.904000	Zc3h18	chr8	+	#VALUE!	#VALUE!	1913-02-09	protein_coding	zinc_finger_CCCH-type_containing_18	1902-12-21	1903-01-01	1902-02-01	1900-06-29	1902-06-22	1903-04-14	1902-08-18	1900-01-13 21:39:09	1900-01-13 00:11:49	1900-01-09 13:29:51	1900-01-02 00:20:02	1900-01-08 09:46:31	1900-01-11 09:09:53	1900-01-10 00:35:03
ENSMUSG00000032803	1905-09-01 21:38:28	1906-07-21 18:18:46	1899-12-29 19:03:09	04:31:54.048000	10:36:11.520000	Cdv3	chr9	-	#VALUE!	#VALUE!	1910-05-14	protein_coding	carnitine_deficiency-associated_gene_expressed_in_ventricle_3	1905-01-12	1905-09-01	1904-12-17	1904-08-11	1908-04-16	1909-04-23	1906-12-26	1900-01-29 18:29:22	1900-01-31 01:20:07	1900-01-28 17:36:21	1900-01-23 17:00:53	1900-02-04 14:57:54	1900-02-09 19:02:19	1900-02-02 15:55:51
ENSMUSG00000048216	1900-01-04 18:18:27	1900-01-09 15:34:08	1899-12-29 06:16:03	04:35:07.584000	10:39:56.160000	Gpr85	chr6	-	#VALUE!	#VALUE!	1910-01-08	protein_coding	G_protein-coupled_receptor_85	1900-01-03	1900-01-03	1900-01-07	1900-01-12	1900-01-13	1900-01-14	1900-01-03	01:12:20.437000	01:07:00.601000	02:45:15.150000	04:11:30.482000	03:47:44.398000	04:10:07.881000	00:58:56.820000
ENSMUSG00000016534	1922-05-19 21:04:49	1927-06-08 10:40:46	1899-12-29 17:10:05	04:35:44.736000	10:40:53.184000	Lamp2	chrX	-	#VALUE!	#VALUE!	1909-11-12	protein_coding	lysosomal-associated_membrane_protein_2	1918-09-26	1920-10-12	1922-03-02	1933-10-24	1930-06-28	1927-08-29	1925-03-13	1900-04-25 10:03:10	1900-04-28 14:39:21	1900-05-13 20:13:06	1900-06-30 14:38:47	1900-05-16 15:08:47	1900-05-06 08:00:19	1900-05-06 13:49:39
ENSMUSG00000060450	1903-11-05 04:43:29	1904-05-28 02:27:58	1899-12-29 19:21:47	04:35:56.832000	10:41:07.008000	Rnf14	chr18	+	#VALUE!	#VALUE!	1909-03-04	protein_coding	ring_finger_protein_14	1903-06-22	1903-06-28	1903-08-17	1904-08-24	1904-11-22	1905-01-27	1904-06-15	1900-01-23 05:10:52	1900-01-21 14:33:51	1900-01-23 17:33:38	1900-01-27 00:00:39	1900-01-23 18:20:41	1900-01-25 03:08:52	1900-01-24 06:27:49
ENSMUSG00000026426	1905-04-09 19:31:22	1904-08-24 14:01:51	04:18:08.064000	04:41:36.384000	10:48:38.016000	Arl8a	chr1	+	#VALUE!	#VALUE!	1904-09-08	protein_coding	ADP-ribosylation_factor-like_8A	1904-12-01	1905-03-03	1904-06-19	1903-07-11	1905-04-25	1906-02-24	1905-07-18	1900-03-04 07:28:36	1900-03-02 14:56:22	1900-02-26 04:20:18	1900-02-09 01:33:45	1900-02-19 11:48:53	1900-02-28 13:59:39	1900-02-28 01:58:58
ENSMUSG00000024091	1906-03-17 09:13:07	1907-01-13 05:32:38	1899-12-29 19:43:56	04:48:50.112000	10:56:33.216000	Vapa	chr17	-	#VALUE!	#VALUE!	1904-06-27	protein_coding	vesicle-associated_membrane_protein_associated_protein_A	1905-06-19	1905-12-02	1905-09-26	1907-03-14	1908-04-05	1908-09-07	1906-06-22	1900-03-14 15:36:38	1900-03-14 21:32:39	1900-03-16 16:57:59	1900-03-25 10:50:10	1900-03-21 23:04:11	1900-03-27 21:11:08	1900-03-12 00:55:30
ENSMUSG00000032212	1902-03-07 01:53:22	1901-08-23 09:47:48	09:09:29.376000	04:49:16.032000	10:56:51.360000	Sltm	chr9	+	#VALUE!	#VALUE!	1909-12-24	protein_coding	SAFB-like_transcription_modulator	1902-03-31	1902-02-06	1901-08-31	1900-09-30	1902-02-24	1902-10-17	1901-10-16	1900-01-13 19:18:39	1900-01-11 23:05:08	1900-01-10 00:36:06	1900-01-04 00:06:23	1900-01-09 14:26:09	1900-01-12 17:16:46	1900-01-08 23:23:02
ENSMUSG00000037406	00:00:00	1900-01-03 11:38:43	1899-12-29 08:05:09	04:52:30.432000	11:00:55.008000	Htra4	chr8	-	#VALUE!	#VALUE!	1904-07-15	protein_coding	HtrA_serine_peptidase_4	00:00:00	00:00:00	00:00:00	00:00:00	1900-01-07	1900-01-10	00:00:00	00:00:00	00:00:00	00:00:00	00:00:00	04:30:46.522000	06:34:30.451000	00:00:00
ENSMUSG00000020064	1902-11-19 07:08:02	1903-04-28 09:45:36	1899-12-29 19:11:55	05:03:19.296000	11:15:21.600000	Herc4	chr10	+	#VALUE!	#VALUE!	1911-01-01	protein_coding	hect_domain_and_RLD_4	1902-09-20	1902-08-19	1902-08-04	1903-07-18	1903-11-16	1903-07-19	1903-05-22	1900-01-15 03:53:47	1900-01-13 14:13:48	1900-01-14 03:24:52	1900-01-17 04:04:11	1900-01-15 16:36:29	1900-01-14 15:32:26	1900-01-15 09:18:37
ENSMUSG00000039458	1902-12-16 11:29:46	1903-03-31 00:38:11	1899-12-29 20:49:32	05:04:47.424000	11:17:15.648000	Mtmr12	chr15	+	#VALUE!	#VALUE!	1912-07-19	protein_coding	myotubularin_related_protein_12	1902-09-03	1903-01-05	1902-06-29	1902-11-14	1903-10-26	1904-04-08	1903-04-20	1900-01-13 01:35:16	1900-01-13 15:20:52	1900-01-11 22:16:03	1900-01-12 04:39:03	1900-01-13 13:17:32	1900-01-15 10:59:43	1900-01-13 03:25:18
ENSMUSG00000024782	1904-03-19 23:09:40	1904-10-14 01:34:52	1899-12-29 19:40:35	05:07:22.944000	11:21:07.200000	Ak3	chr19	-	#VALUE!	#VALUE!	1907-09-09	protein_coding	adenylate_kinase_3	1903-10-01	1904-02-12	1903-10-10	1904-07-17	1906-06-30	1905-02-05	1904-09-29	1900-01-29 21:35:35	1900-01-30 09:43:52	1900-01-29 11:08:56	1900-01-31 11:44:43	1900-02-06 15:00:19	1900-01-30 03:01:08	1900-01-30 20:05:34
ENSMUSG00000018189	1901-10-16 16:41:53	1902-01-07 17:53:11	1899-12-29 19:56:49	05:09:38.592000	11:23:31.488000	Uchl5	chr1	+	#VALUE!	#VALUE!	1905-01-18	protein_coding	ubiquitin_carboxyl-terminal_esterase_L5	1901-07-18	1901-09-22	1901-09-04	1902-01-02	1902-05-17	1902-03-14	1902-03-10	1900-01-18 18:34:09	1900-01-19 10:07:20	1900-01-19 22:35:19	1900-01-21 04:04:25	1900-01-20 22:53:02	1900-01-19 19:03:35	1900-01-21 15:51:19
ENSMUSG00000027523	1900-09-11 10:27:11	1900-10-20 22:28:18	1899-12-29 19:05:44	05:15:03.456000	11:31:40.512000	Gnas	chr2	+	#VALUE!	#VALUE!	1910-10-21	protein_coding	GNAS_(guanine_nucleotide_binding_protein_alpha_stimulating)_complex_locus	1900-07-26	1900-10-16	1900-07-29	1900-08-16	1901-01-16	1901-01-09	1900-11-13	1900-01-03 05:32:11	1900-01-04 04:08:15	1900-01-03 05:00:14	1900-01-03 02:11:49	1900-01-04 07:27:08	1900-01-04 07:34:28	1900-01-04 00:35:37
ENSMUSG00000021243	1901-02-20 01:44:16	1901-05-06 09:20:06	1899-12-29 18:23:54	05:15:46.656000	11:32:34.944000	Fcf1	chr12	+	#VALUE!	#VALUE!	1902-01-18	protein_coding	FCF1_small_subunit_(SSU)_processome_component_homolog_(S._cerevisiae)	1901-01-17	1900-11-28	1901-03-03	1901-05-24	1901-07-01	1901-06-07	1901-06-28	1900-01-31 08:21:40	1900-01-25 05:56:22	1900-02-03 07:06:53	1900-02-05 06:46:40	1900-02-01 14:03:55	1900-01-31 18:40:20	1900-02-05 08:22:32
ENSMUSG00000040048	1904-11-30 00:28:28	1904-02-13 11:13:13	05:57:48.672000	05:18:23.040000	11:37:02.784000	Ndufb10	chr17	-	#VALUE!	#VALUE!	1902-04-13	protein_coding	NADH_dehydrogenase_(ubiquinone)_1_beta_subcomplex_10	1904-04-12	1904-05-31	1904-11-01	1904-09-05	1904-04-18	1903-12-28	1904-08-29	1900-04-23 23:10:49	1900-04-18 19:56:18	1900-05-06 03:53:26	1900-04-18 06:05:57	1900-03-23 20:13:54	1900-03-19 09:48:42	1900-04-11 00:08:49
ENSMUSG00000031333	1903-02-25 17:38:01	1902-11-19 13:48:22	03:04:52.032000	05:19:10.560000	11:38:02.400000	Abcb7	chrX	-	#VALUE!	#VALUE!	1915-07-07	protein_coding	ATP-binding_cassette_sub-family_B_(MDR/TAP)_member_7	1902-09-10	1903-03-14	1902-10-29	1902-09-14	1903-06-17	1903-05-11	1903-01-26	1900-01-10 15:28:36	1900-01-11 17:08:37	1900-01-10 22:34:13	1900-01-09 06:57:28	1900-01-09 22:25:03	1900-01-09 20:02:12	1900-01-09 21:22:17
ENSMUSG00000038658	1901-02-28 16:21:37	1901-06-08 17:16:07	1899-12-29 16:57:18	05:49:31.872000	12:20:08.736000	C030046E11Rik	chr19	+	#VALUE!	#VALUE!	1919-09-07	protein_coding	RAB6A_GEF_complex_partner_1	1901-01-07	1901-03-02	1901-01-10	1900-11-03	1902-01-15	1902-05-05	1901-04-12	1900-01-03 04:19:44	1900-01-03 08:56:25	1900-01-03 03:19:41	1900-01-02 06:46:56	1900-01-04 14:54:20	1900-01-05 09:47:15	1900-01-03 06:02:16
ENSMUSG00000050708	2195-04-13 08:46:19	2244-04-15 04:54:46	1899-12-29 18:48:00	05:52:14.304000	12:23:20.544000	Ftl1	chr7	-	#VALUE!	#VALUE!	1902-08-25	protein_coding	ferritin_light_chain_1	2228-07-05	2141-04-07	2140-03-11	2247-05-28	2272-07-21	2299-02-12	2273-08-08	1920-10-20 00:14:04	1914-02-24 16:36:35	1914-11-21 12:18:26	1919-02-13 18:50:32	1917-02-19 20:16:35	1918-09-22 12:03:24	1919-04-12 00:49:12
ENSMUSG00000032508	1904-09-22 00:42:37	1904-03-07 10:33:06	04:10:50.880000	05:53:32.928000	12:24:55.584000	Myd88	chr9	-	#VALUE!	#VALUE!	1906-09-23	protein_coding	myeloid_differentiation_primary_response_gene_88	1904-07-12	1904-05-03	1904-02-24	1904-04-21	1904-03-29	1905-02-23	1904-06-08	1900-02-10 06:39:43	1900-02-05 14:50:56	1900-02-06 00:24:53	1900-02-03 02:24:02	1900-01-28 02:03:11	1900-02-03 18:14:54	1900-02-01 22:39:37
ENSMUSG00000037119	1903-09-30 23:10:59	1904-04-01 20:01:31	1899-12-29 19:42:53	05:55:52.032000	12:27:19.872000	D15Ertd621e	chr15	+	#VALUE!	#VALUE!	1915-05-22	protein_coding	DNA_segment_Chr_15_ERATO_Doi_621_expressed	1902-12-30	1903-08-28	1903-09-12	1904-05-24	1905-01-02	1905-02-13	1903-12-17	1900-01-11 22:37:20	1900-01-13 11:56:11	1900-01-14 10:12:37	1900-01-15 05:23:07	1900-01-14 11:48:43	1900-01-15 02:52:05	1900-01-12 20:38:02
ENSMUSG00000027187	1910-05-21 17:40:15	1911-06-21 02:56:29	1899-12-29 20:35:57	05:56:11.040000	12:27:40.608000	Cat	chr2	-	#VALUE!	#VALUE!	1907-02-25	protein_coding	catalase	1908-10-22	1910-11-15	1909-01-22	1909-02-27	1913-04-06	1914-04-19	1913-09-28	1900-03-15 11:59:27	1900-03-26 07:44:49	1900-03-16 00:40:53	1900-03-08 05:35:30	1900-03-22 13:58:39	1900-03-30 19:03:35	1900-04-04 23:18:51
ENSMUSG00000038058	1900-01-14 16:37:09	1900-01-22 23:46:32	1899-12-29 10:54:26	05:57:57.312000	12:29:51.936000	Nod1	chr6	-	#VALUE!	#VALUE!	1911-10-31	protein_coding	nucleotide-binding_oligomerization_domain_containing_1	1900-01-12	1900-01-19	1900-01-10	1900-01-11	1900-02-06	1900-02-14	1900-01-13	04:05:06.468000	05:59:29.410000	03:19:58.203000	03:15:17.353000	09:09:03.054000	11:21:01.925000	03:36:22.251000
ENSMUSG00000027540	1905-08-07 01:03:13	1906-05-08 17:13:21	1899-12-29 19:41:40	05:58:18.912000	12:30:24.768000	Ptpn1	chr2	+	#VALUE!	#VALUE!	1911-10-01	protein_coding	protein_tyrosine_phosphatase_non-receptor_type_1	1905-04-26	1905-08-01	1904-07-24	1904-07-15	1908-01-18	1908-09-05	1906-12-20	1900-01-27 18:04:26	1900-01-26 23:47:40	1900-01-23 07:28:00	1900-01-20 14:01:09	1900-01-30 12:12:13	1900-02-02 13:25:29	1900-01-29 15:11:35
ENSMUSG00000022404	1902-01-15 17:26:53	1902-06-17 00:30:24	1899-12-29 17:48:22	06:00:46.656000	12:34:07.680000	Slc25a17	chr15	-	#VALUE!	#VALUE!	1904-07-24	protein_coding	solute_carrier_family_25_(mitochondrial_carrier_peroxisomal_membrane_protein)_member_17	1901-10-13	1902-01-08	1901-11-01	1903-02-07	1902-08-01	1902-06-23	1902-04-24	1900-01-23 23:28:05	1900-01-25 04:11:35	1900-01-24 03:48:34	1900-02-05 05:57:16	1900-01-25 05:18:50	1900-01-24 15:50:10	1900-01-25 07:43:44
ENSMUSG00000029169	1907-08-23 00:38:14	1908-05-27 04:25:23	1899-12-29 20:44:53	06:03:01.440000	12:36:59.616000	Dhx15	chr5	-	#VALUE!	#VALUE!	1908-03-27	protein_coding	DEAH_(Asp-Glu-Ala-His)_box_polypeptide_15	1906-11-22	1907-06-11	1906-10-03	1908-06-14	1909-07-16	1910-02-18	1908-05-31	1900-02-20 07:14:26	1900-02-20 07:33:19	1900-02-18 05:27:59	1900-02-23 16:25:26	1900-02-20 14:00:44	1900-02-24 21:13:42	1900-02-20 00:48:54
ENSMUSG00000038507	1901-02-16 11:23:53	1901-04-17 18:04:42	1899-12-29 19:23:52	06:03:48.960000	12:37:42.816000	Parp12	chr6	-	#VALUE!	#VALUE!	1908-11-04	protein_coding	poly_(ADP-ribose)_polymerase_family_member_12	1901-01-13	1901-01-05	1901-01-22	1901-05-18	1901-05-12	1901-08-14	1901-04-03	1900-01-07 04:35:18	1900-01-06 12:29:46	1900-01-07 04:58:44	1900-01-08 07:29:10	1900-01-06 20:45:15	1900-01-08 07:44:37	1900-01-07 02:19:10
ENSMUSG00000037860	1901-04-15 10:30:58	1901-06-26 05:56:53	1899-12-29 19:10:45	06:11:21.696000	12:47:07.008000	Aim2	chr1	+	#VALUE!	#VALUE!	1907-10-09	protein_coding	absent_in_melanoma_2	1901-03-02	1900-12-29	1901-05-15	1901-05-17	1901-09-03	1901-10-11	1901-08-27	1900-01-09 05:17:42	1900-01-07 06:44:39	1900-01-10 14:11:50	1900-01-09 10:34:48	1900-01-09 14:25:31	1900-01-10 09:35:43	1900-01-10 15:29:34
ENSMUSG00000002699	1921-07-21 08:30:22	1918-03-22 20:47:38	05:38:51.648000	06:12:33.408000	12:48:10.944000	Lcp2	chr11	+	#VALUE!	#VALUE!	1909-12-25	protein_coding	lymphocyte_cytosolic_protein_2	1920-07-19	1920-06-18	1918-05-30	1910-10-29	1924-03-24	1924-05-13	1922-01-30	1900-05-05 04:11:00	1900-04-25 09:27:33	1900-04-19 16:09:52	1900-02-26 18:51:03	1900-04-17 01:53:31	1900-04-19 20:22:28	1900-04-19 11:37:13
ENSMUSG00000027951	1902-05-13 19:30:18	1901-11-30 08:11:43	06:58:02.784000	06:15:21.024000	12:50:11.904000	Adar	chr3	+	#VALUE!	#VALUE!	1916-03-05	protein_coding	adenosine_deaminase_RNA-specific	1902-03-20	1902-05-09	1901-12-18	1900-12-18	1902-05-27	1902-10-25	1902-06-11	1900-01-08 09:41:17	1900-01-08 06:21:31	1900-01-07 07:01:42	1900-01-03 04:23:51	1900-01-06 14:49:37	1900-01-07 21:50:27	1900-01-07 13:11:12
ENSMUSG00000041815	1905-07-13 00:29:49	1904-11-12 18:58:41	04:20:11.616000	06:19:37.632000	12:55:57.504000	Poldip3	chr15	-	#VALUE!	#VALUE!	1909-01-09	protein_coding	polymerase_(DNA-directed)_delta_interacting_protein_3	1905-02-16	1905-07-04	1904-08-21	1903-05-21	1906-06-16	1906-02-07	1905-08-31	1900-02-03 20:17:45	1900-02-03 15:43:03	1900-01-30 20:32:28	1900-01-19 23:48:38	1900-01-31 20:48:34	1900-01-30 17:21:04	1900-01-31 08:43:54
ENSMUSG00000022462	1907-12-08 16:25:06	1907-02-19 15:36:20	03:37:31.584000	06:25:55.200000	13:03:56.160000	Slc38a2	chr15	-	#VALUE!	#VALUE!	1912-08-30	protein_coding	solute_carrier_family_38_member_2	1906-05-24	1908-03-06	1907-05-19	1905-05-14	1908-11-16	1909-06-04	1907-12-09	1900-01-30 22:58:44	1900-02-05 16:19:21	1900-02-03 23:29:04	1900-01-22 14:06:52	1900-01-31 05:21:06	1900-02-02 19:22:18	1900-01-31 07:35:25
ENSMUSG00000059447	1905-06-11 11:58:52	1904-10-06 17:51:18	04:31:56.640000	06:26:58.272000	13:04:42.816000	Hadhb	chr5	+	#VALUE!	#VALUE!	1912-01-05	protein_coding	hydroxyacyl-Coenzyme_A_dehydrogenase/3-ketoacyl-Coenzyme_A_thiolase/enoyl-Coenzyme_A_hydratase_(trifunctional_protein)_beta_subunit	1904-06-25	1905-04-03	1905-04-15	1905-04-09	1905-06-16	1905-05-31	1904-06-10	1900-01-22 21:13:59	1900-01-24 20:21:01	1900-01-26 10:13:06	1900-01-23 09:19:03	1900-01-20 05:44:20	1900-01-20 11:24:53	1900-01-18 11:26:45
ENSMUSG00000068039	1908-02-25 07:24:36	1909-05-27 22:11:01	1899-12-29 19:09:40	06:26:45.312000	13:04:42.816000	Tcp1	chr17	+	#VALUE!	#VALUE!	1909-05-11	protein_coding	t-complex_protein_1	1906-08-27	1908-01-18	1907-10-24	1910-09-04	1910-07-23	1910-12-17	1908-05-18	1900-02-12 14:09:11	1900-02-17 19:57:59	1900-02-19 02:24:43	1900-02-28 18:45:45	1900-02-19 05:51:16	1900-02-22 04:41:03	1900-02-13 17:22:44
ENSMUSG00000026395	1915-03-21 02:43:41	1912-10-22 18:40:49	05:46:29.568000	06:31:46.848000	13:10:11.136000	Ptprc	chr1	-	#VALUE!	#VALUE!	1914-03-13	protein_coding	protein_tyrosine_phosphatase_receptor_type_C	1913-10-07	1914-07-23	1913-08-24	1907-04-27	1916-02-20	1919-01-07	1915-01-20	1900-02-28 10:47:05	1900-02-27 05:35:58	1900-02-26 16:37:18	1900-01-27 11:23:54	1900-02-19 15:03:15	1900-02-28 20:20:16	1900-02-21 23:16:36
ENSMUSG00000021665	1906-10-27 09:55:06	1908-05-16 20:15:40	1899-12-29 17:12:35	06:32:41.280000	13:10:18.912000	Hexb	chr13	-	#VALUE!	#VALUE!	1905-03-18	protein_coding	hexosaminidase_B	1905-09-13	1906-04-12	1906-10-25	1911-04-02	1908-05-21	1907-09-20	1908-01-09	1900-03-07 01:39:03	1900-03-08 10:04:35	1900-03-18 11:46:58	1900-04-24 00:32:22	1900-03-11 16:08:58	1900-03-07 06:37:17	1900-03-16 21:36:03
ENSMUSG00000023075	1910-10-23 03:34:49	1908-12-29 14:58:57	06:08:13.344000	06:41:14.496000	13:19:58.656000	Akirin1	chr4	-	#VALUE!	#VALUE!	1908-05-09	protein_coding	akirin_1	1909-06-20	1909-08-27	1910-08-18	1911-08-15	1909-05-03	1909-05-27	1907-12-05	1900-03-09 11:32:12	1900-03-05 15:01:35	1900-03-16 08:39:27	1900-03-14 02:44:20	1900-02-18 18:39:08	1900-02-20 02:57:39	1900-02-16 09:38:05
ENSMUSG00000040774	1901-09-14 20:11:55	1901-12-14 16:16:21	1899-12-29 19:25:02	06:41:30.912000	13:20:17.664000	Cept1	chr3	-	#VALUE!	#VALUE!	1907-09-14	protein_coding	choline/ethanolaminephosphotransferase_1	1901-06-13	1901-08-31	1901-08-05	1902-03-15	1902-02-19	1902-03-27	1901-11-07	1900-01-11 13:06:56	1900-01-12 06:57:28	1900-01-12 10:25:49	1900-01-15 05:50:23	1900-01-12 08:40:06	1900-01-13 04:30:33	1900-01-12 00:26:19
ENSMUSG00000027893	1905-02-12 20:45:05	1904-10-04 02:21:25	02:30:11.520000	06:41:45.600000	13:20:29.760000	Ahcyl1	chr3	-	#VALUE!	#VALUE!	1910-07-29	protein_coding	S-adenosylhomocysteine_hydrolase-like_1	1904-06-18	1905-02-02	1904-08-02	1903-12-30	1905-12-08	1906-02-05	1904-12-07	1900-01-25 21:12:37	1900-01-27 08:13:43	1900-01-26 00:57:12	1900-01-20 03:20:01	1900-01-25 00:10:36	1900-01-26 04:45:05	1900-01-23 07:34:37
ENSMUSG00000019804	1907-12-25 06:56:42	1909-02-22 18:07:07	1899-12-29 19:23:07	06:45:02.592000	13:24:15.264000	Snx3	chr10	+	#VALUE!	#VALUE!	1903-11-01	protein_coding	sorting_nexin_3	1906-09-04	1907-07-22	1907-10-13	1910-04-21	1910-04-20	1910-07-31	1908-04-14	1900-04-15 17:26:00	1900-04-20 20:57:37	1900-04-30 19:03:23	1900-05-22 03:49:16	1900-04-28 15:02:53	1900-05-04 07:27:37	1900-04-16 22:22:41
ENSMUSG00000054604	1907-12-07 01:35:38	1909-02-24 22:38:59	1899-12-29 19:09:46	06:50:05.856000	13:29:50.496000	Cggbp1	chr16	+	#VALUE!	#VALUE!	1912-02-11	protein_coding	CGG_triplet_repeat_binding_protein_1	1906-08-05	1907-08-28	1907-08-22	1910-08-23	1910-02-18	1910-02-07	1908-06-17	1900-02-02 09:00:02	1900-02-04 21:28:54	1900-02-06 20:32:31	1900-02-15 19:39:09	1900-02-06 06:16:03	1900-02-06 21:19:31	1900-02-03 21:28:49
ENSMUSG00000022403	1909-06-13 08:22:38	1908-10-15 12:33:18	02:28:51.168000	06:52:49.152000	13:31:43.680000	St13	chr15	-	#VALUE!	#VALUE!	1909-02-27	protein_coding	suppression_of_tumorigenicity_13	1908-05-18	1909-02-25	1908-07-17	1907-04-01	1911-02-02	1911-03-08	1909-03-25	1900-02-25 02:00:19	1900-02-25 18:05:40	1900-02-24 23:35:18	1900-02-11 04:04:16	1900-02-22 22:08:17	1900-02-24 10:55:42	1900-02-19 08:13:57
ENSMUSG00000041390	1905-08-10 20:24:31	1904-11-25 17:54:54	04:34:41.664000	06:52:37.056000	13:31:43.680000	Mdfic	chr6	+	#VALUE!	#VALUE!	1909-12-13	protein_coding	MyoD_family_inhibitor_domain_containing	1904-12-17	1905-04-14	1905-03-21	1905-08-15	1905-05-21	1905-06-04	1904-08-28	1900-01-30 13:50:32	1900-01-30 04:00:37	1900-01-31 11:41:30	1900-01-30 02:37:42	1900-01-24 02:42:55	1900-01-24 18:24:44	1900-01-23 09:21:48
ENSMUSG00000025428	1940-11-17 19:38:28	1947-07-01 19:01:52	1899-12-29 18:56:11	06:53:39.264000	13:32:32.928000	Atp5a1	chr18	+	#VALUE!	#VALUE!	1907-04-27	protein_coding	ATP_synthase_H+_transporting_mitochondrial_F1_complex_alpha_subunit_1	1935-02-02	1940-01-08	1937-09-29	1956-12-20	1952-05-11	1951-08-25	1942-09-03	1900-10-19 20:21:31	1900-11-05 10:38:18	1900-11-04 10:53:15	1901-02-17 15:57:59	1900-11-13 13:07:19	1900-11-15 11:01:14	1900-10-17 04:35:51
ENSMUSG00000029915	1900-03-18 21:05:07	1900-02-16 17:33:53	13:26:07.584000	06:57:42.048000	13:37:22.368000	Clec5a	chr6	-	#VALUE!	#VALUE!	1910-04-04	protein_coding	C-type_lectin_domain_family_5_member_a	1900-04-06	1900-03-12	1900-02-17	1900-01-10	1900-05-08	1900-03-05	1900-01-20	1900-01-01 14:05:19	1900-01-01 02:11:19	18:27:09.123000	03:24:46.775000	1900-01-01 12:48:00	18:54:40.186000	06:23:57.625000
ENSMUSG00000033237	1902-06-28 02:07:46	1901-12-29 05:18:04	07:14:20.832000	07:03:44.064000	13:43:17.472000	Arid2	chr15	+	#VALUE!	#VALUE!	1923-04-16	protein_coding	AT_rich_interactive_domain_2_(ARID_RFX-like)	1902-02-19	1902-09-09	1902-01-26	1900-12-01	1902-05-04	1903-04-02	1902-07-09	1900-01-05 15:04:40	1900-01-06 13:29:12	1900-01-05 08:10:45	1900-01-02 02:30:37	1900-01-04 11:25:55	1900-01-06 08:14:23	1900-01-05 09:47:57
ENSMUSG00000030304	1901-09-24 22:52:59	1901-07-15 17:56:50	04:06:04.896000	07:05:32.928000	13:45:22.752000	Ergic2	chr6	-	#VALUE!	#VALUE!	1911-06-05	protein_coding	ERGIC_and_golgi_2	1901-05-18	1901-10-20	1901-08-13	1901-08-10	1901-09-06	1901-08-30	1901-09-10	1900-01-07 09:39:32	1900-01-08 23:10:44	1900-01-08 11:57:16	1900-01-07 12:09:14	1900-01-06 13:29:42	1900-01-06 14:47:45	1900-01-07 09:47:53
ENSMUSG00000037965	1901-07-12 01:06:33	1901-05-13 19:59:06	03:46:30.720000	07:10:15.456000	13:49:35.040000	Zc3h7a	chr16	-	#VALUE!	#VALUE!	1910-06-21	protein_coding	zinc_finger_CCCH_type_containing_7_A	1901-05-15	1901-06-19	1901-05-19	1901-01-23	1901-09-08	1901-12-24	1901-05-03	1900-01-08 00:42:54	1900-01-07 22:59:07	1900-01-07 22:10:37	1900-01-05 10:03:29	1900-01-07 04:25:26	1900-01-08 14:20:44	1900-01-06 09:16:23
ENSMUSG00000029759	1902-04-11 00:59:49	1902-09-11 01:40:05	1899-12-29 18:22:17	07:18:59.904000	13:57:39.744000	Pon3	chr6	-	#VALUE!	#VALUE!	1905-07-06	protein_coding	paraoxonase_3	1901-09-25	1902-04-09	1902-04-14	1903-05-07	1902-11-13	1902-10-03	1902-07-12	1900-01-19 07:10:07	1900-01-23 09:40:32	1900-01-24 21:12:28	1900-02-01 08:34:47	1900-01-23 04:13:10	1900-01-22 17:04:40	1900-01-22 22:02:56
ENSMUSG00000040296	1902-04-02 03:33:13	1901-11-03 08:19:22	06:36:12.096000	07:23:49.344000	14:01:17.472000	Ddx58	chr4	-	#VALUE!	#VALUE!	1910-08-09	protein_coding	DEAD_(Asp-Glu-Ala-Asp)_box_polypeptide_58	1902-02-09	1902-05-21	1901-09-26	1900-12-02	1902-05-21	1902-12-27	1902-01-17	1900-01-12 04:49:20	1900-01-12 18:46:39	1900-01-09 20:06:32	1900-01-04 15:14:50	1900-01-10 00:36:11	1900-01-12 19:17:32	1900-01-09 15:29:21
ENSMUSG00000020946	1906-02-08 02:19:01	1906-07-12 08:56:20	1899-12-29 21:42:27	07:24:54.144000	14:02:16.224000	Gosr2	chr11	-	#VALUE!	#VALUE!	1908-12-09	protein_coding	golgi_SNAP_receptor_complex_member_2	1905-05-13	1906-01-18	1905-06-13	1906-02-10	1907-05-11	1907-12-10	1907-01-29	1900-02-05 18:58:36	1900-02-07 10:14:16	1900-02-05 14:07:09	1900-02-05 10:21:45	1900-02-05 15:44:46	1900-02-09 08:19:21	1900-02-08 13:17:42
ENSMUSG00000056234	1919-07-12 13:57:03	1918-03-30 21:25:32	02:20:27.542000	07:27:50.400000	14:04:18.048000	Ncoa4	chr14	+	#VALUE!	#VALUE!	1911-02-16	protein_coding	nuclear_receptor_coactivator_4	1916-08-29	1919-02-17	1918-02-13	1916-03-27	1920-07-22	1922-02-28	1920-10-30	1900-03-31 18:49:44	1900-04-06 14:55:47	1900-04-06 17:28:20	1900-03-17 17:53:30	1900-03-22 06:32:24	1900-03-30 10:55:30	1900-04-02 12:10:15
ENSMUSG00000042682	1906-11-30 11:41:23	1908-02-04 18:29:02	1899-12-29 18:43:15	07:41:36.384000	14:19:22.656000	Selk	chr14	+	#VALUE!	#VALUE!	1902-12-25	protein_coding	selenoprotein_K	1905-10-31	1906-05-27	1906-10-27	1910-01-14	1908-09-07	1907-12-13	1907-10-30	1900-04-28 20:30:47	1900-04-30 20:37:41	1900-05-16 05:12:52	1900-06-27 06:19:40	1900-05-08 15:37:48	1900-04-30 00:24:54	1900-05-10 01:46:50
ENSMUSG00000031242	1901-09-21 18:22:43	1901-11-16 00:04:52	1899-12-29 21:08:24	07:47:18.528000	14:24:24.192000	2610002M06Rik	chrX	-	#VALUE!	#VALUE!	1915-12-29	protein_coding	RIKEN_cDNA_2610002M06_gene	1901-07-24	1901-08-08	1901-08-03	1901-10-19	1902-02-20	1902-03-10	1902-01-15	1900-01-05 23:48:29	1900-01-05 16:42:39	1900-01-05 23:15:21	1900-01-06 00:02:24	1900-01-05 23:05:00	1900-01-06 05:17:07	1900-01-06 09:05:48
ENSMUSG00000020745	1912-08-31 17:59:25	1911-11-24 00:45:43	02:09:47.318000	07:47:32.352000	14:24:42.336000	Pafah1b1	chr11	-	#VALUE!	#VALUE!	1923-06-18	protein_coding	platelet-activating_factor_acetylhydrolase_isoform_1b_subunit_1	1911-01-18	1912-05-12	1911-07-22	1910-10-17	1914-02-19	1915-05-05	1911-11-27	1900-01-28 20:54:52	1900-01-29 22:11:28	1900-01-29 13:28:05	1900-01-24 12:23:22	1900-01-26 20:05:41	1900-01-29 16:51:45	1900-01-25 08:24:41
ENSMUSG00000026150	1902-08-21 16:06:57	1903-01-03 03:51:52	1899-12-29 19:35:59	07:49:39.360000	14:27:04.896000	Mff	chr1	+	#VALUE!	#VALUE!	1910-09-22	protein_coding	mitochondrial_fission_factor	1902-04-13	1902-07-12	1902-06-21	1903-06-20	1903-06-06	1903-04-20	1902-09-29	1900-01-13 01:11:32	1900-01-13 09:25:16	1900-01-13 19:59:15	1900-01-17 05:33:11	1900-01-14 05:50:47	1900-01-13 23:33:39	1900-01-12 18:55:12
ENSMUSG00000044309	00:00:00	1900-01-01 19:40:42	1899-12-29 13:21:30	07:59:19.968000	14:37:40.800000	Apol7c	chr15	-	#VALUE!	#VALUE!	1905-08-05	protein_coding	apolipoprotein_L_7c	00:00:00	00:00:00	00:00:00	00:00:00	1900-01-01	1900-01-08	00:00:00	00:00:00	00:00:00	00:00:00	00:00:00	00:31:22.634000	04:16:00.317000	00:00:00
ENSMUSG00000078974	1904-07-14 19:37:05	1905-06-29 07:46:48	1899-12-29 17:42:15	08:04:30.144000	14:42:57.888000	Sec61g	chr11	-	#VALUE!	#VALUE!	1905-02-04	protein_coding	SEC61_gamma_subunit	1903-11-29	1903-09-05	1904-11-11	1907-01-05	1905-05-12	1904-08-01	1906-03-31	1900-02-16 01:10:36	1900-02-09 23:45:14	1900-02-26 06:41:40	1900-03-13 07:37:06	1900-02-15 20:36:09	1900-02-09 20:40:18	1900-03-01 05:20:55
ENSMUSG00000021238	1900-08-24 07:37:25	1900-09-18 17:27:42	1899-12-29 20:30:39	08:06:17.280000	14:44:58.848000	Aldh6a1	chr12	-	#VALUE!	#VALUE!	1909-02-21	protein_coding	aldehyde_dehydrogenase_family_6_subfamily_A1	1900-07-16	1900-08-07	1900-08-23	1900-08-24	1900-10-26	1900-12-16	1900-09-21	1900-01-03 15:13:20	1900-01-03 17:46:20	1900-01-04 05:46:49	1900-01-03 18:44:40	1900-01-04 00:00:38	1900-01-04 18:33:51	1900-01-03 23:07:24
ENSMUSG00000040028	1905-05-30 18:38:38	1904-12-31 00:47:00	02:43:38.496000	08:07:06.528000	14:45:42.048000	Elavl1	chr8	-	#VALUE!	#VALUE!	1916-07-04	protein_coding	ELAV_(embryonic_lethal_abnormal_vision)-like_1_(Hu_antigen_R)	1904-09-24	1905-01-31	1905-02-07	1904-07-28	1905-09-15	1905-09-03	1905-11-02	1900-01-17 13:52:41	1900-01-17 11:56:52	1900-01-18 13:30:45	1900-01-14 18:23:14	1900-01-15 09:36:03	1900-01-15 14:46:29	1900-01-17 16:05:39
ENSMUSG00000007777	1900-08-19 22:06:12	1900-10-07 09:32:51	1899-12-29 17:48:33	08:08:35.520000	14:47:03.264000	0610009B22Rik	chr11	-	#VALUE!	#VALUE!	1902-06-10	protein_coding	RIKEN_cDNA_0610009B22_gene	1900-06-14	1900-07-22	1900-09-27	1900-12-08	1900-09-12	1900-10-18	1900-11-02	1900-01-11 09:48:43	1900-01-12 23:41:48	1900-01-18 05:37:32	1900-01-20 11:45:16	1900-01-12 18:46:28	1900-01-14 20:52:01	1900-01-17 04:37:53
ENSMUSG00000020993	1902-08-11 18:07:49	1902-04-27 18:57:03	04:00:39.168000	08:10:55.488000	14:48:27.936000	Trappc6b	chr12	-	#VALUE!	#VALUE!	1903-06-07	protein_coding	trafficking_protein_particle_complex_6B	1902-06-07	1902-03-07	1902-07-24	1902-06-26	1902-07-22	1902-07-17	1902-06-10	1900-02-12 11:04:13	1900-02-05 02:13:08	1900-02-13 19:10:08	1900-02-07 13:59:32	1900-02-02 04:08:52	1900-02-02 15:37:09	1900-02-04 12:49:03
ENSMUSG00000028270	1901-10-31 02:31:52	1902-02-12 19:22:08	1899-12-29 19:05:44	08:13:27.552000	14:49:45.696000	Gbp2	chr3	+	#VALUE!	#VALUE!	1906-11-20	protein_coding	guanylate_binding_protein_2	1901-10-05	1901-08-12	1901-08-31	1901-04-12	1902-07-28	1902-12-10	1902-09-03	1900-01-15 16:36:13	1900-01-13 07:36:04	1900-01-14 12:39:44	1900-01-09 21:52:40	1900-01-16 15:21:26	1900-01-19 09:47:09	1900-01-19 09:33:25
ENSMUSG00000032307	1902-05-30 22:34:22	1902-08-20 04:13:47	1899-12-29 21:00:12	08:14:46.176000	14:51:13.824000	Ube2q2	chr9	+	#VALUE!	#VALUE!	1909-06-17	protein_coding	ubiquitin-conjugating_enzyme_E2Q_(putative)_2	1901-12-15	1902-06-03	1902-04-16	1902-08-12	1903-02-16	1903-02-08	1902-08-16	1900-01-12 16:23:52	1900-01-14 13:00:31	1900-01-14 12:51:33	1900-01-14 17:23:07	1900-01-14 17:31:20	1900-01-14 22:01:22	1900-01-13 20:41:07
ENSMUSG00000053565	1907-04-01 20:55:30	1908-06-19 05:45:47	1899-12-29 18:49:01	08:18:31.680000	14:55:52.032000	Eif3k	chr7	-	#VALUE!	#VALUE!	1902-02-11	protein_coding	eukaryotic_translation_initiation_factor_3_subunit_K	1906-05-08	1906-07-21	1907-01-22	1910-08-27	1909-04-02	1908-01-26	1908-01-21	1900-07-01 23:53:11	1900-06-23 20:57:48	1900-07-18 05:51:04	1900-09-24 06:54:40	1900-07-12 17:55:24	1900-06-21 05:32:27	1900-07-08 04:34:04
ENSMUSG00000024413	1905-06-01 22:41:50	1904-06-22 23:33:41	06:15:31.392000	08:27:48.096000	15:04:48.576000	Npc1	chr18	-	#VALUE!	#VALUE!	1915-10-04	protein_coding	Niemann-Pick_type_C1	1905-03-10	1905-03-21	1904-07-15	1902-01-27	1905-07-19	1907-03-18	1905-06-12	1900-01-20 04:38:54	1900-01-18 19:32:26	1900-01-17 06:55:04	1900-01-07 00:24:35	1900-01-15 16:25:26	1900-01-20 18:51:56	1900-01-17 06:29:48
ENSMUSG00000021124	1905-09-26 09:00:02	1904-12-29 07:16:16	04:40:05.664000	08:38:38.688000	15:16:26.688000	Vti1b	chr12	-	#VALUE!	#VALUE!	1904-01-29	protein_coding	vesicle_transport_through_interaction_with_t-SNAREs_1B	1904-10-19	1905-05-16	1905-08-23	1905-12-07	1905-03-11	1904-10-20	1905-05-20	1900-03-12 04:01:09	1900-03-14 19:33:51	1900-03-23 01:25:45	1900-03-17 12:46:02	1900-02-25 16:53:51	1900-02-22 12:02:33	1900-03-05 22:43:50
ENSMUSG00000014905	1903-01-20 19:56:19	1903-07-25 08:36:17	1899-12-29 18:53:08	08:53:30.336000	15:29:49.344000	Dnajb9	chr12	-	#VALUE!	#VALUE!	1905-02-07	protein_coding	DnaJ_(Hsp40)_homolog_subfamily_B_member_9	1902-07-16	1902-08-31	1903-03-15	1904-06-18	1903-10-29	1903-05-31	1903-06-19	1900-01-30 12:06:49	1900-01-29 15:46:55	1900-02-06 15:39:39	1900-02-15 14:23:32	1900-02-02 09:15:31	1900-01-30 08:54:49	1900-02-02 21:50:56
ENSMUSG00000028861	1901-02-09 01:01:58	1901-03-14 04:33:10	1899-12-29 21:19:21	08:55:10.560000	15:31:08.832000	Mrps15	chr4	+	#VALUE!	#VALUE!	1902-11-02	protein_coding	mitochondrial_ribosomal_protein_S15	1900-11-27	1901-03-04	1900-12-28	1901-01-19	1901-05-18	1901-07-18	1901-04-17	1900-01-19 15:03:06	1900-01-23 11:49:35	1900-01-21 00:13:38	1900-01-19 18:47:22	1900-01-21 15:30:45	1900-01-24 17:57:41	1900-01-22 18:51:13
ENSMUSG00000029319	1901-12-16 00:26:48	1902-04-11 00:38:26	1899-12-29 19:00:58	09:17:43.584000	15:50:06.720000	Coq2	chr5	-	#VALUE!	#VALUE!	1904-10-08	protein_coding	coenzyme_Q2_homolog_prenyltransferase_(yeast)	1901-08-20	1901-12-04	1901-11-05	1902-12-09	1902-05-17	1902-07-19	1901-11-07	1900-01-21 00:47:34	1900-01-22 22:28:50	1900-01-23 05:50:01	1900-02-01 19:59:58	1900-01-22 04:18:45	1900-01-24 06:17:31	1900-01-19 09:40:19
ENSMUSG00000036594	1901-02-18 07:30:02	1902-04-04 07:32:33	1899-12-29 10:58:50	09:22:32.160000	15:54:42.336000	H2-Aa	chr17	-	#VALUE!	#VALUE!	1903-02-05	protein_coding	histocompatibility_2_class_II_antigen_A_alpha	1900-02-28	1900-08-24	1902-04-16	1900-07-08	1902-01-27	1907-05-19	1900-10-24	1900-01-03 04:41:08	1900-01-11 21:20:38	1900-02-13 09:04:06	1900-01-08 22:38:51	1900-01-29 19:45:34	1900-04-17 04:20:33	1900-01-13 03:36:56
ENSMUSG00000028868	1906-09-27 06:50:00	1907-08-12 15:49:46	1899-12-29 19:53:00	09:39:20.448000	16:10:05.952000	Wasf2	chr4	+	#VALUE!	#VALUE!	1915-06-12	protein_coding	WAS_protein_family_member_2	1906-01-14	1906-12-29	1905-08-10	1904-08-05	1909-07-15	1910-09-07	1909-03-26	1900-01-23 23:17:00	1900-01-25 17:11:54	1900-01-21 19:07:38	1900-01-15 20:34:18	1900-01-27 12:04:09	1900-01-31 10:08:36	1900-01-29 20:45:26
ENSMUSG00000018899	1901-05-10 04:49:57	1901-03-30 23:05:00	02:51:53.568000	09:46:42.816000	16:16:58.080000	Irf1	chr11	+	#VALUE!	#VALUE!	1905-11-06	protein_coding	interferon_regulatory_factor_1	1901-04-13	1901-04-15	1901-03-03	1901-01-09	1901-04-30	1901-09-20	1901-06-01	1900-01-13 10:54:25	1900-01-12 12:23:18	1900-01-12 00:29:40	1900-01-09 08:24:42	1900-01-10 03:05:42	1900-01-13 08:52:26	1900-01-12 02:36:44
ENSMUSG00000031701	1907-09-08 15:24:08	1907-04-01 23:19:00	02:01:27.840000	09:48:59.328000	16:18:51.264000	Dnaja2	chr8	-	#VALUE!	#VALUE!	1907-10-09	protein_coding	DnaJ_(Hsp40)_homolog_subfamily_A_member_2	1906-09-30	1907-10-17	1906-09-15	1907-01-01	1908-05-29	1908-08-27	1907-07-12	1900-02-22 05:30:00	1900-02-25 22:44:59	1900-02-20 19:04:48	1900-02-17 00:16:11	1900-02-17 04:38:43	1900-02-19 14:11:07	1900-02-17 09:19:53
ENSMUSG00000037242	1902-05-08 07:18:07	1902-01-19 01:34:30	04:31:54.048000	09:51:20.160000	16:19:57.792000	Clic4	chr4	-	#VALUE!	#VALUE!	1911-04-11	protein_coding	chloride_intracellular_channel_4_(mitochondrial)	1901-10-17	1902-09-28	1901-12-30	1901-05-05	1902-12-04	1903-01-29	1901-11-14	1900-01-09 18:19:35	1900-01-13 19:32:43	1900-01-10 15:17:14	1900-01-06 08:26:36	1900-01-11 13:24:54	1900-01-12 09:44:53	1900-01-08 07:05:30
ENSMUSG00000013662	1906-01-21 11:10:43	1906-10-10 06:42:42	1899-12-29 20:13:38	09:51:51.264000	16:20:34.944000	Atad1	chr19	-	#VALUE!	#VALUE!	1907-09-13	protein_coding	ATPase_family_AAA_domain_containing_1	1905-05-21	1905-07-14	1905-10-06	1907-12-06	1906-11-30	1907-07-28	1906-08-25	1900-02-11 21:21:14	1900-02-09 19:40:00	1900-02-13 22:25:04	1900-02-23 21:02:11	1900-02-08 23:51:36	1900-02-13 15:56:28	1900-02-12 03:15:12
ENSMUSG00000015804	1905-11-25 23:07:07	1905-01-24 22:12:19	05:03:46.080000	09:55:03.936000	16:22:01.344000	Med28	chr5	+	#VALUE!	#VALUE!	1912-07-03	protein_coding	mediator_complex_subunit_28	1905-01-19	1905-04-11	1905-12-02	1906-10-08	1905-04-08	1904-08-06	1904-10-16	1900-01-24 18:35:11	1900-01-23 23:14:18	1900-01-28 10:04:11	1900-01-28 20:20:10	1900-01-18 18:27:09	1900-01-16 16:55:58	1900-01-19 03:34:01
ENSMUSG00000030876	1902-08-07 23:43:30	1902-11-25 06:00:19	1899-12-29 20:20:06	09:55:50.592000	16:22:49.728000	Mettl9	chr7	+	#VALUE!	#VALUE!	1904-12-26	protein_coding	methyltransferase_like_9	1902-03-21	1902-06-04	1902-07-12	1903-04-26	1903-04-14	1903-04-07	1902-08-19	1900-01-27 06:54:37	1900-01-27 14:45:13	1900-01-30 10:30:11	1900-02-04 10:41:38	1900-01-29 08:00:26	1900-01-29 17:48:24	1900-01-26 09:01:02
ENSMUSG00000031532	1924-04-26 17:41:01	1927-05-18 08:26:29	1899-12-29 20:00:43	10:01:28.416000	16:26:59.424000	Tmem66	chr8	+	#VALUE!	#VALUE!	1905-03-11	protein_coding	store-operated_calcium_entry-associated_regulatory_factor	1921-10-10	1921-11-26	1923-04-09	1932-10-11	1930-08-14	1927-05-27	1926-04-23	1900-09-13 01:10:59	1900-08-26 12:21:31	1900-09-24 22:18:49	1900-12-01 07:30:33	1900-09-18 13:56:21	1900-08-26 15:54:28	1900-09-09 01:34:58
ENSMUSG00000099974	1900-02-09 02:57:30	1900-02-27 10:58:53	1899-12-29 13:48:38	10:05:45.888000	16:30:46.656000	Bcl2a1d	chr9	-	#VALUE!	#VALUE!	1902-05-12	protein_coding	B_cell_leukemia/lymphoma_2_related_protein_A1d	1900-01-08	1900-02-19	1900-02-23	1900-01-28	1900-03-23	1900-05-12	1900-01-27	13:38:21.086000	1900-01-03 06:57:48	1900-01-03 18:07:57	1900-01-01 17:29:31	1900-01-04 06:48:15	1900-01-07 00:00:28	1900-01-01 13:30:34
ENSMUSG00000017144	1900-01-14 07:27:45	1900-01-21 07:55:47	1899-12-29 13:27:21	10:12:19.872000	16:35:36.960000	Rnd3	chr2	-	#VALUE!	#VALUE!	1908-02-14	protein_coding	Rho_family_GTPase_3	1900-01-05	1900-01-08	1900-01-26	1900-01-09	1900-01-24	1900-02-21	1900-01-14	02:28:46.154000	03:40:29.452000	12:37:21.931000	03:52:45.181000	08:38:47.238000	19:06:22.327000	05:39:25.820000
ENSMUSG00000030282	1906-10-12 01:18:18	1907-05-18 08:52:58	1899-12-29 21:07:40	10:11:55.680000	16:35:36.960000	Cmas	chr6	+	#VALUE!	#VALUE!	1904-10-25	protein_coding	cytidine_monophospho-N-acetylneuraminic_acid_synthetase	1905-06-18	1907-02-06	1906-03-14	1907-09-25	1908-04-22	1908-02-03	1907-10-06	1900-03-09 12:37:09	1900-03-23 16:44:32	1900-03-17 05:45:43	1900-03-25 12:41:49	1900-03-16 19:16:34	1900-03-16 06:57:58	1900-03-20 11:53:25
ENSMUSG00000020075	1908-01-26 03:05:53	1906-10-24 10:07:04	05:31:43.968000	10:13:39.360000	16:36:26.208000	Ddx21	chr10	-	#VALUE!	#VALUE!	1912-12-24	protein_coding	DEAD_(Asp-Glu-Ala-Asp)_box_polypeptide_21	1908-01-11	1908-03-22	1906-01-17	1903-01-29	1908-12-24	1910-08-17	1908-03-12	1900-02-06 22:02:19	1900-02-04 23:23:11	1900-01-27 23:00:56	1900-01-12 15:23:46	1900-01-30 19:35:11	1900-02-06 04:26:50	1900-01-31 12:58:15
ENSMUSG00000031479	1902-02-05 00:47:49	1901-12-16 22:32:11	02:19:36.048000	10:15:36	16:38:03.840000	Vps36	chr8	+	#VALUE!	#VALUE!	1909-10-13	protein_coding	vacuolar_protein_sorting_36_(yeast)	1902-01-05	1901-12-22	1901-10-17	1901-11-06	1902-05-26	1902-04-22	1902-01-03	1900-01-12 14:59:34	1900-01-11 11:19:38	1900-01-11 00:23:30	1900-01-10 01:53:10	1900-01-10 22:17:40	1900-01-10 17:08:06	1900-01-10 06:13:26
ENSMUSG00000001105	1902-04-12 07:40:30	1902-01-30 17:48:09	03:05:35.232000	10:17:57.696000	16:40:01.344000	Ift20	chr11	+	#VALUE!	#VALUE!	1903-03-12	protein_coding	intraflagellar_transport_20	1901-12-16	1902-04-12	1902-01-22	1902-04-12	1902-04-27	1902-04-02	1902-02-17	1900-02-06 14:43:00	1900-02-09 12:50:21	1900-02-07 17:26:33	1900-02-07 00:50:13	1900-02-01 08:43:43	1900-02-01 00:48:26	1900-02-02 08:18:17
ENSMUSG00000079316	1901-03-29 15:14:33	1901-02-05 03:32:32	04:09:31.392000	10:19:42.240000	16:41:21.696000	Rab9	chrX	-	#VALUE!	#VALUE!	1903-12-17	protein_coding	RAB9_member_RAS_oncogene_family	1901-02-05	1901-01-27	1901-03-30	1901-04-27	1901-03-20	1901-02-10	1901-01-19	1900-01-17 00:45:31	1900-01-15 10:09:40	1900-01-18 20:56:26	1900-01-17 18:52:19	1900-01-13 16:43:38	1900-01-12 18:37:47	1900-01-13 06:59:34
ENSMUSG00000035152	1912-03-27 10:45:52	1913-05-12 08:12:09	1899-12-29 20:59:56	10:20:16.800000	16:41:47.616000	Ap2b1	chr11	+	#VALUE!	#VALUE!	1915-05-26	protein_coding	adaptor-related_protein_complex_2_beta_1_subunit	1910-10-03	1912-08-25	1910-06-09	1909-03-28	1916-11-07	1918-05-09	1915-01-08	1900-02-11 19:42:21	1900-02-15 15:38:42	1900-02-09 16:26:01	1900-01-31 23:18:32	1900-02-17 17:49:25	1900-02-23 03:16:18	1900-02-17 17:30:10
ENSMUSG00000028577	1904-02-08 00:23:08	1904-07-19 08:31:06	1899-12-29 20:31:52	10:21:40.608000	16:42:51.552000	Plaa	chr4	-	#VALUE!	#VALUE!	1910-08-21	protein_coding	phospholipase_A2_activating_protein	1903-07-11	1904-02-21	1903-09-05	1905-03-16	1905-03-13	1905-03-21	1903-12-29	1900-01-20 07:39:57	1900-01-22 02:38:37	1900-01-20 18:11:23	1900-01-26 01:55:53	1900-01-21 18:21:21	1900-01-22 06:58:43	1900-01-18 18:08:00
ENSMUSG00000004319	1902-01-07 21:46:39	1901-10-30 12:37:54	03:20:54.528000	10:21:58.752000	16:43:01.920000	Clcn3	chr8	-	#VALUE!	#VALUE!	1922-06-06	protein_coding	chloride_channel_3	1901-07-05	1902-02-20	1901-12-12	1901-09-14	1902-05-08	1902-06-08	1901-07-24	1900-01-04 03:07:48	1900-01-05 10:05:09	1900-01-05 05:10:48	1900-01-04 01:14:39	1900-01-04 16:04:16	1900-01-04 22:25:22	1900-01-03 11:33:24
ENSMUSG00000020736	1903-09-25 11:18:26	1903-04-23 02:38:26	04:04:47.136000	10:22:28.128000	16:43:40.800000	Nt5c	chr11	-	#VALUE!	#VALUE!	1902-06-25	protein_coding	5'3'-nucleotidase_cytosolic	1902-12-30	1903-09-15	1903-08-12	1904-01-18	1903-06-19	1903-04-26	1903-04-14	1900-03-14 00:17:58	1900-03-24 18:35:47	1900-03-27 08:21:23	1900-03-26 21:21:17	1900-03-02 04:00:24	1900-02-28 16:44:46	1900-03-06 02:13:04
ENSMUSG00000029066	1902-05-15 00:34:37	1902-01-26 05:54:32	04:30:19.008000	10:23:13.920000	16:44:06.720000	Mrpl20	chr4	+	#VALUE!	#VALUE!	1902-03-20	protein_coding	mitochondrial_ribosomal_protein_L20	1901-11-23	1902-05-17	1902-04-11	1902-07-27	1901-12-31	1901-12-02	1902-04-20	1900-02-21 10:48:09	1900-02-28 20:30:00	1900-03-01 15:34:27	1900-03-01 18:31:01	1900-02-09 04:39:55	1900-02-08 08:48:06	1900-02-20 20:48:03
ENSMUSG00000023932	1903-04-14 06:51:14	1902-10-26 11:05:29	05:01:13.152000	10:25:33.024000	16:45:52.128000	Cdc5l	chr17	-	#VALUE!	#VALUE!	1908-03-07	protein_coding	cell_division_cycle_5-like_(S._pombe)	1903-03-25	1903-01-25	1902-10-02	1901-05-13	1903-11-09	1904-02-21	1903-05-18	1900-01-24 04:51:07	1900-01-21 07:08:52	1900-01-20 04:48:31	1900-01-08 21:29:52	1900-01-20 23:52:57	1900-01-22 23:49:30	1900-01-20 14:58:09
ENSMUSG00000025162	1907-05-02 08:37:38	1907-09-23 13:29:39	1899-12-29 22:11:40	10:25:49.440000	16:46:11.136000	Csnk1d	chr11	-	#VALUE!	#VALUE!	1910-01-22	protein_coding	casein_kinase_1_delta	1906-08-23	1907-07-09	1906-02-10	1906-08-22	1909-01-07	1909-11-15	1908-05-30	1900-02-09 11:40:36	1900-02-11 10:45:05	1900-02-05 11:14:43	1900-02-04 04:12:50	1900-02-08 22:23:25	1900-02-13 13:59:03	1900-02-10 18:31:20
ENSMUSG00000032002	1902-10-19 09:42:59	1903-03-16 22:11:43	1899-12-29 19:29:55	10:33:02.304000	16:52:20.928000	Dcun1d5	chr9	+	#VALUE!	#VALUE!	1903-04-15	protein_coding	DCN1_defective_in_cullin_neddylation_1_domain_containing_5_(S._cerevisiae)	1902-05-16	1902-07-03	1902-10-31	1904-02-05	1903-07-29	1903-06-08	1902-08-03	1900-02-13 06:08:56	1900-02-12 06:21:10	1900-02-20 17:21:16	1900-03-06 10:02:06	1900-02-17 10:22:13	1900-02-16 11:10:19	1900-02-08 08:21:31
ENSMUSG00000089672	1919-04-30 05:55:47	1917-09-03 07:06:33	03:02:29.472000	10:43:57.216000	17:00:46.368000	Gp49a	chr10	+	#VALUE!	#VALUE!	1903-12-19	protein_coding	glycoprotein_49_A	1920-05-27	1916-06-28	1916-03-13	1916-06-17	1923-07-25	1920-04-24	1916-12-30	1900-11-10 07:50:36	1900-08-23 02:05:25	1900-09-01 02:05:23	1900-08-08 02:54:44	1900-09-20 13:19:43	1900-08-19 14:26:25	1900-08-01 01:23:08
ENSMUSG00000031712	1901-04-15 09:23:27	1901-02-25 02:54:24	03:46:13.440000	10:47:02.976000	17:02:01.536000	Il15	chr8	-	#VALUE!	#VALUE!	1905-03-22	protein_coding	interleukin_15	1901-03-02	1901-03-25	1901-02-26	1901-05-21	1901-03-07	1901-03-17	1901-02-26	1900-01-13 17:16:30	1900-01-13 09:26:27	1900-01-13 07:20:42	1900-01-14 03:49:11	1900-01-10 02:01:09	1900-01-10 12:32:28	1900-01-11 01:47:51
ENSMUSG00000020463	1905-04-28 16:50:16	1905-01-12 10:37:45	01:55:14.678000	10:47:24.576000	17:02:07.584000	Smek2	chr11	+	#VALUE!	#VALUE!	1914-01-11	protein_coding	SMEK_homolog_2_suppressor_of_mek1_(Dictyostelium)	1904-07-26	1905-05-20	1904-10-06	1904-03-07	1906-03-16	1906-09-10	1905-02-17	1900-01-19 23:09:01	1900-01-21 19:05:28	1900-01-20 09:19:54	1900-01-15 21:17:02	1900-01-19 16:49:36	1900-01-21 16:05:02	1900-01-18 06:37:40
ENSMUSG00000041408	1904-10-18 03:31:03	1904-02-17 14:23:26	04:55:07.680000	10:50:18.240000	17:04:21.504000	Wapal	chr14	+	#VALUE!	#VALUE!	1917-05-21	protein_coding	wings_apart-like_homolog_(Drosophila)	1904-05-13	1904-11-16	1904-01-07	1901-12-15	1905-06-17	1906-07-02	1904-10-18	1900-01-15 09:30:41	1900-01-15 22:24:46	1900-01-13 20:57:09	1900-01-05 23:58:25	1900-01-13 23:46:21	1900-01-16 23:40:16	1900-01-13 18:55:27
ENSMUSG00000041560	1912-04-06 20:29:33	1911-04-20 17:51:34	02:47:39.552000	10:58:03.936000	17:10:04.512000	Gltscr2	chr7	-	#VALUE!	#VALUE!	1904-04-03	protein_coding	glioma_tumor_suppressor_candidate_region_gene_2	1911-01-29	1912-05-13	1910-06-12	1911-03-23	1914-10-31	1911-04-20	1911-09-10	1900-06-07 13:14:12	1900-06-12 23:00:36	1900-05-26 06:53:39	1900-05-19 11:53:00	1900-06-03 04:22:17	1900-04-29 13:59:44	1900-05-16 04:58:20
ENSMUSG00000019173	1914-06-01 11:41:29	1913-04-27 12:42:20	02:42:03.456000	10:58:21.216000	17:10:26.112000	Rab5c	chr11	-	#VALUE!	#VALUE!	1905-05-20	protein_coding	RAB5C_member_RAS_oncogene_family	1912-09-21	1913-09-15	1913-04-29	1914-05-05	1914-09-11	1914-08-14	1913-10-29	1900-05-23 20:43:53	1900-05-23 13:17:11	1900-05-27 12:52:41	1900-05-20 22:08:42	1900-04-30 13:06:29	1900-05-02 07:32:54	1900-05-07 06:39:40
ENSMUSG00000027091	1903-08-07 13:50:42	1903-04-30 10:13:35	02:39:12.384000	11:00:29.088000	17:12:02.880000	Zc3h15	chr2	+	#VALUE!	#VALUE!	1905-10-11	protein_coding	zinc_finger_CCCH-type_containing_15	1903-05-27	1903-06-02	1903-02-08	1902-06-02	1904-05-22	1904-05-24	1903-07-31	1900-02-05 02:20:52	1900-02-02 14:22:57	1900-02-01 06:28:21	1900-01-22 07:31:44	1900-02-02 20:11:43	1900-02-03 13:21:55	1900-01-30 22:51:44
ENSMUSG00000019132	1918-01-23 12:03:46	1916-07-26 09:01:49	02:56:07.584000	11:03:33.984000	17:14:29.760000	BC005537	chr13	+	#VALUE!	#VALUE!	1910-01-12	protein_coding	cDNA_sequence_BC005537	1915-10-16	1918-04-14	1915-11-05	1911-04-03	1921-11-14	1922-12-29	1917-10-14	1900-04-05 11:35:05	1900-04-12 11:43:48	1900-04-03 18:51:04	1900-02-28 18:28:25	1900-04-06 02:02:13	1900-04-13 02:17:09	1900-03-28 13:20:13
ENSMUSG00000025980	1908-04-12 01:43:59	1908-09-23 03:35:01	1899-12-29 22:10:41	11:15:53.568000	17:24:12.960000	Hspd1	chr1	-	#VALUE!	#VALUE!	1906-08-19	protein_coding	heat_shock_protein_1_(chaperonin)	1907-07-16	1908-05-31	1906-12-06	1907-03-01	1910-07-09	1911-06-30	1909-04-25	1900-03-09 16:19:19	1900-03-12 01:05:20	1900-03-02 17:15:01	1900-02-26 13:14:26	1900-03-10 15:21:27	1900-03-18 17:12:48	1900-03-10 03:49:36
ENSMUSG00000079641	1926-12-29 17:33:43	1931-04-15 03:08:29	1899-12-29 19:09:14	11:16:56.640000	17:24:45.792000	Rpl39	chrX	-	#VALUE!	#VALUE!	1901-09-03	protein_coding	ribosomal_protein_L39	1923-10-04	1924-04-16	1926-04-07	1939-10-24	1928-05-06	1924-06-27	1939-01-29	1902-05-18 07:02:30	1902-04-02 07:57:24	1902-07-28 21:11:12	1903-06-19 03:16:44	1902-01-22 12:16:33	1901-10-24 21:43:52	1903-03-10 02:57:44
ENSMUSG00000039067	1905-07-24 01:33:53	1905-03-21 07:08:14	02:11:08.707000	11:17:07.008000	17:24:50.112000	Psmd7	chr8	-	#VALUE!	#VALUE!	1904-05-17	protein_coding	proteasome_(prosome_macropain)_26S_subunit_non-ATPase_7	1904-09-19	1905-06-04	1905-03-17	1905-04-17	1905-11-27	1906-02-06	1905-05-11	1900-03-06 02:20:49	1900-03-10 09:21:34	1900-03-11 10:18:28	1900-03-04 10:46:29	1900-02-28 02:36:17	1900-03-03 07:40:23	1900-03-01 04:05:29
ENSMUSG00000000346	1927-01-11 23:03:02	1924-08-15 13:55:08	03:09:50.112000	11:19:50.304000	17:27:07.488000	Dazap2	chr15	+	#VALUE!	#VALUE!	1904-12-30	protein_coding	DAZ_associated_protein_2	1922-08-08	1925-07-15	1926-05-26	1927-10-07	1926-05-29	1925-03-27	1926-04-02	1900-10-03 04:23:57	1900-10-16 02:19:53	1900-11-11 22:56:16	1900-10-21 23:00:06	1900-08-22 06:39:00	1900-08-16 07:18:59	1900-09-18 07:57:09
ENSMUSG00000027247	1906-05-16 21:14:21	1905-11-17 09:45:13	02:44:12.192000	11:23:44.448000	17:29:59.424000	Arhgap1	chr2	+	#VALUE!	#VALUE!	1908-10-05	protein_coding	Rho_GTPase_activating_protein_1	1906-01-23	1906-01-24	1905-06-12	1904-02-02	1907-05-19	1907-11-30	1906-10-03	1900-02-11 10:06:59	1900-02-08 07:31:11	1900-02-06 07:30:02	1900-01-24 20:52:33	1900-02-06 12:16:55	1900-02-10 00:34:47	1900-02-07 12:22:31
ENSMUSG00000071714	2185-08-14 03:42:20	2146-02-10 03:51:10	04:52:32.160000	11:31:23.232000	17:36:10.080000	Csf2rb2	chr15	-	#VALUE!	#VALUE!	1912-08-16	protein_coding	colony_stimulating_factor_2_receptor_beta_2_low-affinity_(granulocyte-macrophage)	2153-06-16	2199-01-16	2137-09-19	2008-03-04	2226-02-07	2284-11-05	2197-03-19	1903-05-14 13:25:33	1903-09-05 21:29:05	1903-02-02 22:04:54	1901-03-31 11:53:38	1903-02-23 05:31:32	1903-10-15 09:38:29	1903-03-20 20:01:41
ENSMUSG00000038127	1905-01-18 05:14:28	1904-09-11 09:11:31	02:28:46.848000	11:32:01.248000	17:36:24.768000	Ccdc50	chr16	+	#VALUE!	#VALUE!	1919-05-29	protein_coding	coiled-coil_domain_containing_50	1903-12-01	1904-12-10	1905-01-31	1904-08-18	1905-09-04	1905-08-13	1904-07-19	1900-01-12 09:00:18	1900-01-14 11:12:57	1900-01-15 17:32:12	1900-01-12 17:14:06	1900-01-13 00:43:44	1900-01-13 03:33:33	1900-01-11 17:04:59
ENSMUSG00000032475	1902-06-20 04:17:35	1902-03-25 22:39:46	03:24:46.080000	11:34:04.800000	17:38:04.128000	Nck1	chr9	-	#VALUE!	#VALUE!	1912-04-02	protein_coding	non-catalytic_region_of_tyrosine_kinase_adaptor_protein_1	1902-03-20	1902-03-28	1902-05-05	1902-08-27	1902-06-21	1902-05-04	1902-02-06	1900-01-11 02:15:32	1900-01-10 09:04:30	1900-01-11 11:28:29	1900-01-11 13:08:27	1900-01-08 23:38:46	1900-01-08 16:14:24	1900-01-08 13:42:43
ENSMUSG00000026958	1902-08-29 01:16:18	1902-06-16 17:33:05	02:40:25.824000	11:43:46.272000	17:46:05.376000	Dpp7	chr2	-	#VALUE!	#VALUE!	1908-04-04	protein_coding	dipeptidylpeptidase_7	1902-05-29	1902-04-04	1902-08-23	1902-05-07	1903-03-21	1902-08-20	1902-07-07	1900-01-17 21:09:27	1900-01-15 12:41:17	1900-01-19 05:12:42	1900-01-15 03:41:23	1900-01-17 08:39:17	1900-01-14 11:58:05	1900-01-15 05:11:54
ENSMUSG00000007041	1929-04-23 06:45:52	1927-08-23 16:46:31	02:00:36.778000	11:44:19.968000	17:46:38.208000	Clic1	chr17	+	#VALUE!	#VALUE!	1904-01-05	protein_coding	chloride_intracellular_channel_1	1926-01-10	1928-02-01	1926-09-25	1927-12-08	1932-07-17	1931-10-16	1927-10-20	1901-01-31 13:33:00	1901-01-31 09:34:31	1901-02-02 18:49:05	1901-01-04 21:20:37	1900-12-26 03:16:37	1900-12-24 18:59:08	1900-12-11 00:54:31
ENSMUSG00000061315	1927-05-08 04:49:57	1930-11-08 17:35:13	1899-12-29 19:59:02	11:46:48.576000	17:48:42.624000	Naca	chr10	+	#VALUE!	#VALUE!	1919-04-04	protein_coding	nascent_polypeptide-associated_complex_alpha_polypeptide	1924-01-02	1924-08-04	1926-09-10	1938-08-23	1934-05-01	1926-01-23	1931-11-26	1900-03-16 10:02:05	1900-03-12 12:32:52	1900-03-23 04:38:39	1900-04-15 22:14:31	1900-03-19 09:38:03	1900-03-01 11:26:43	1900-03-22 18:12:21
ENSMUSG00000039361	1905-05-26 03:48:14	1905-10-27 09:03:55	1899-12-29 21:25:24	11:47:03.264000	17:48:59.040000	Picalm	chr7	+	#VALUE!	#VALUE!	1911-06-05	protein_coding	phosphatidylinositol_binding_clathrin_assembly_protein	1904-11-16	1905-06-05	1904-08-12	1904-01-19	1907-06-09	1907-09-26	1906-08-28	1900-01-26 04:09:06	1900-01-26 23:29:46	1900-01-24 05:50:24	1900-01-18 21:26:56	1900-01-28 23:47:43	1900-01-30 18:05:17	1900-01-29 02:33:14
ENSMUSG00000000058	1900-09-12 15:05:14	1900-08-16 07:30:31	03:45:23.328000	11:48:03.744000	17:49:38.784000	Cav2	chr6	+	#VALUE!	#VALUE!	1907-06-25	protein_coding	caveolin_2	1900-06-27	1900-08-30	1900-10-12	1900-07-27	1900-11-18	1900-10-11	1900-07-10	1900-01-04 00:21:56	1900-01-05 01:10:50	1900-01-06 06:44:19	1900-01-04 01:47:49	1900-01-05 06:19:48	1900-01-04 17:40:57	1900-01-03 12:13:36
ENSMUSG00000022295	1904-03-22 06:20:00	1904-07-22 03:14:38	1899-12-29 21:25:08	11:59:22.848000	17:57:02.016000	Atp6v1c1	chr15	+	#VALUE!	#VALUE!	1905-09-27	protein_coding	ATPase_H+_transporting_lysosomal_V1_subunit_C1	1903-08-18	1904-02-17	1903-11-25	1904-10-14	1905-06-02	1905-08-25	1903-12-18	1900-02-07 18:22:02	1900-02-09 20:44:55	1900-02-09 18:50:49	1900-02-13 10:37:18	1900-02-11 01:16:43	1900-02-13 17:00:00	1900-02-03 11:51:50
ENSMUSG00000086697	1900-01-02 13:10:36	1900-01-01 05:38:24	10:06:56.736000	12:02:57.120000	17:59:50.496000	4933427G23Rik	chr5	-	#VALUE!	#VALUE!	1906-11-19	pseudogene	RIKEN_cDNA_4933427G23_gene	1900-01-01	1900-01-02	1900-01-04	00:00:00	1900-01-03	1900-01-03	00:00:00	00:35:06.075000	01:05:01.768000	02:17:27.512000	00:00:00	01:16:30.185000	01:18:01.385000	00:00:00
ENSMUSG00000027435	1920-05-29 20:34:51	1922-09-15 16:14:16	1899-12-29 20:25:24	12:05:35.232000	18:01:17.760000	Cd93	chr2	-	#VALUE!	#VALUE!	1918-04-12	protein_coding	CD93_antigen	1918-08-05	1920-07-18	1917-04-01	1912-10-20	1931-11-19	1931-02-17	1926-02-27	1900-03-02 08:40:07	1900-03-03 19:55:14	1900-02-25 15:20:06	1900-02-06 07:47:15	1900-03-17 16:24:10	1900-03-17 08:32:47	1900-03-11 11:41:15
ENSMUSG00000042198	1900-11-22 15:26:10	1900-12-31 16:27:07	1899-12-29 20:17:38	12:09:47.520000	18:05:00.672000	Chchd7	chr4	+	#VALUE!	#VALUE!	1906-12-20	protein_coding	coiled-coil-helix-coiled-coil-helix_domain_containing_7	1900-09-21	1900-11-20	1900-11-10	1901-03-12	1900-12-22	1900-12-13	1901-02-22	1900-01-06 09:08:34	1900-01-07 05:58:37	1900-01-07 10:13:03	1900-01-09 03:30:13	1900-01-06 05:53:01	1900-01-06 05:00:28	1900-01-08 05:18:28
ENSMUSG00000001707	1900-12-12 11:33:57	1900-11-09 12:06:16	03:25:01.632000	12:11:53.664000	18:06:39.168000	Eef1e1	chr13	-	#VALUE!	#VALUE!	1902-10-28	protein_coding	eukaryotic_translation_elongation_factor_1_epsilon_1	1900-09-28	1900-12-11	1900-12-07	1901-01-06	1900-11-02	1900-12-10	1900-11-17	1900-01-16 03:47:30	1900-01-19 00:56:39	1900-01-19 21:21:31	1900-01-19 04:58:48	1900-01-13 05:58:56	1900-01-15 04:26:29	1900-01-15 14:04:49
ENSMUSG00000028557	1904-11-04 14:28:57	1904-05-04 16:52:48	03:40:41.664000	12:11:39.840000	18:06:39.168000	Rnf11	chr4	-	#VALUE!	#VALUE!	1911-02-12	protein_coding	ring_finger_protein_11	1903-10-29	1904-07-29	1904-12-17	1905-06-16	1904-08-26	1904-09-07	1903-10-02	1900-01-21 02:30:17	1900-01-23 09:08:19	1900-01-26 19:04:38	1900-01-26 03:55:48	1900-01-18 15:27:58	1900-01-19 03:34:41	1900-01-16 20:45:21
ENSMUSG00000022684	1901-07-28 03:31:48	1901-08-26 06:33:10	1899-12-29 22:18:10	12:20:53.664000	18:13:38.208000	Bfar	chr16	+	#VALUE!	#VALUE!	1908-03-21	protein_coding	bifunctional_apoptosis_regulator	1901-06-02	1901-07-11	1901-05-24	1901-06-22	1902-01-19	1901-12-20	1901-09-29	1900-01-10 14:17:07	1900-01-10 13:14:52	1900-01-10 04:37:55	1900-01-09 13:32:12	1900-01-11 02:57:45	1900-01-10 21:22:33	1900-01-10 14:42:53
ENSMUSG00000024068	1902-06-30 16:46:50	1902-08-13 23:02:54	1899-12-29 22:21:44	12:31:03.648000	18:20:32.928000	Spast	chr17	+	#VALUE!	#VALUE!	1912-11-08	protein_coding	spastin	1902-03-25	1902-06-09	1902-03-23	1902-04-17	1903-05-02	1903-04-03	1902-08-17	1900-01-10 15:21:06	1900-01-10 18:35:34	1900-01-10 09:22:46	1900-01-09 12:12:36	1900-01-11 13:14:41	1900-01-11 12:01:16	1900-01-10 05:05:37
ENSMUSG00000052033	1900-04-03 03:15:25	1900-04-16 08:28:03	1899-12-29 19:48:54	12:38:44.160000	18:26:54.816000	Pfdn4	chr2	+	#VALUE!	#VALUE!	1902-11-06	protein_coding	prefoldin_4	1900-03-25	1900-04-03	1900-03-21	1900-05-18	1900-05-04	1900-04-13	1900-03-29	1900-01-05 00:08:14	1900-01-05 03:04:03	1900-01-04 16:04:52	1900-01-07 02:45:31	1900-01-05 08:21:08	1900-01-04 12:54:39	1900-01-04 06:30:03
ENSMUSG00000019802	1903-09-10 20:38:20	1903-05-19 22:36:42	02:57:33.120000	12:47:40.704000	18:30:18.720000	Sec63	chr10	+	#VALUE!	#VALUE!	1916-07-06	protein_coding	SEC63-like_(S._cerevisiae)	1903-06-23	1903-06-18	1903-03-30	1902-02-04	1904-03-20	1904-10-21	1904-01-01	1900-01-12 21:46:43	1900-01-11 21:49:20	1900-01-11 18:58:47	1900-01-06 18:24:00	1900-01-11 09:04:38	1900-01-13 05:21:34	1900-01-12 02:35:10
ENSMUSG00000006304	1921-11-13 11:26:23	1922-10-08 22:25:25	1899-12-29 22:36:32	12:51:23.616000	18:32:01.536000	Arpc2	chr1	+	#VALUE!	#VALUE!	1903-12-09	protein_coding	actin_related_protein_2/3_complex_subunit_2	1920-01-23	1920-12-20	1919-04-15	1921-03-16	1927-01-23	1928-07-12	1922-11-03	1900-11-07 04:37:34	1900-10-28 06:57:28	1900-10-19 20:06:12	1900-10-12 19:55:10	1900-10-31 22:46:32	1900-11-23 22:43:40	1900-10-15 15:02:56
ENSMUSG00000031530	1902-01-26 03:46:14	1901-10-04 09:21:42	05:09:36.864000	12:57:46.368000	18:36:06.048000	Dusp4	chr8	+	#VALUE!	#VALUE!	1907-07-02	protein_coding	dual_specificity_phosphatase_4	1902-03-28	1902-03-18	1901-04-13	1901-02-09	1903-10-05	1901-09-08	1901-05-07	1900-01-18 07:15:01	1900-01-16 17:54:32	1900-01-10 06:33:32	1900-01-07 21:29:36	1900-01-22 08:01:10	1900-01-10 05:29:02	1900-01-08 23:43:02
ENSMUSG00000036112	1906-10-04 00:21:30	1906-05-24 05:06:25	01:52:57.994000	13:08:03.264000	18:43:43.104000	Metap2	chr10	-	#VALUE!	#VALUE!	1912-02-10	protein_coding	methionine_aminopeptidase_2	1906-03-09	1906-09-19	1905-10-04	1904-12-04	1908-02-10	1908-09-29	1906-07-26	1900-01-31 07:37:39	1900-01-31 12:00:28	1900-01-28 13:03:38	1900-01-21 16:19:37	1900-01-29 19:54:50	1900-02-01 19:18:26	1900-01-27 02:08:08
ENSMUSG00000029326	1900-12-17 22:02:29	1901-01-16 14:19:37	1899-12-29 21:19:26	13:08:50.784000	18:44:15.072000	Enoph1	chr5	+	#VALUE!	#VALUE!	1904-12-30	protein_coding	enolase-phosphatase_1	1900-10-11	1900-12-17	1900-12-03	1901-03-04	1901-02-03	1901-03-09	1901-01-18	1900-01-09 13:38:35	1900-01-10 22:43:46	1900-01-11 02:37:59	1900-01-12 12:27:08	1900-01-09 18:09:18	1900-01-10 19:06:21	1900-01-10 12:07:37
ENSMUSG00000021643	1900-01-14 14:11:49	1900-01-17 23:01:12	1899-12-29 17:52:18	13:11:40.992000	18:45:53.568000	Serf1	chr13	+	#VALUE!	#VALUE!	1901-08-23	protein_coding	small_EDRK-rich_factor_1	1900-01-20	1900-01-12	1900-01-08	1900-01-21	1900-01-18	1900-01-20	1900-01-18	1900-01-02 00:57:45	1900-01-01 03:12:46	19:10:26.601000	1900-01-01 20:41:06	1900-01-01 08:00:51	1900-01-01 12:16:41	1900-01-01 11:54:27
ENSMUSG00000026219	1914-02-18 19:39:35	1912-07-04 11:30:46	04:00:38.304000	13:17:29.184000	18:50:04.128000	Trip12	chr1	-	#VALUE!	#VALUE!	1926-05-15	protein_coding	thyroid_hormone_receptor_interactor_12	1913-04-24	1914-03-30	1911-06-30	1905-08-26	1916-03-24	1919-01-10	1915-09-10	1900-01-30 22:50:35	1900-01-30 16:12:51	1900-01-26 03:57:14	1900-01-11 10:10:18	1900-01-27 09:51:50	1900-02-01 18:36:19	1900-01-29 17:28:29
ENSMUSG00000030844	1906-04-28 21:17:06	1905-08-15 19:27:10	03:52:34.464000	13:20:36.672000	18:52:22.368000	Rgs10	chr7	-	#VALUE!	#VALUE!	1902-05-29	protein_coding	regulator_of_G-protein_signalling_10	1905-11-05	1905-05-20	1906-02-24	1907-10-21	1905-08-31	1905-01-04	1905-03-15	1900-05-27 19:18:48	1900-05-05 22:24:42	1900-06-01 06:03:37	1900-06-20 15:10:42	1900-04-13 18:23:11	1900-04-03 12:16:02	1900-04-16 21:55:55
ENSMUSG00000021929	1904-01-10 05:42:02	1904-03-22 12:53:54	1899-12-29 22:21:59	13:30:41.472000	18:58:33.888000	Kpna3	chr14	-	#VALUE!	#VALUE!	1911-05-29	protein_coding	karyopherin_(importin)_alpha_3	1903-06-18	1903-11-05	1903-10-19	1904-02-19	1904-12-24	1904-11-11	1904-05-25	1900-01-18 14:39:33	1900-01-19 03:32:10	1900-01-19 23:48:16	1900-01-19 07:43:28	1900-01-19 10:51:57	1900-01-19 08:53:32	1900-01-19 06:21:39
ENSMUSG00000050732	1909-11-20 22:46:14	1909-01-31 23:32:09	02:51:22.464000	13:31:48.864000	18:59:11.904000	Vamp8	chr6	-	#VALUE!	#VALUE!	1905-09-06	protein_coding	vesicle-associated_membrane_protein_8	1907-10-07	1909-11-21	1909-09-02	1910-08-20	1909-04-05	1909-02-09	1909-10-31	1900-03-23 18:40:21	1900-04-07 19:57:39	1900-04-11 03:24:11	1900-04-08 17:13:14	1900-03-12 13:52:59	1900-03-12 19:36:36	1900-03-26 10:25:32
ENSMUSG00000060938	1950-12-26 15:46:59	1957-06-07 12:51:33	1899-12-29 20:05:55	13:40:49.728000	19:04:06.528000	Rpl26	chr11	+	#VALUE!	#VALUE!	1901-10-18	protein_coding	ribosomal_protein_L26	1942-08-17	1944-08-09	1953-01-09	1981-03-27	1959-03-28	1948-08-10	1952-03-26	1903-12-22 20:27:02	1903-11-08 06:54:14	1904-11-03 07:42:16	1906-08-02 12:27:26	1904-01-05 18:42:26	1903-05-11 12:45:18	1903-12-20 16:01:18
ENSMUSG00000062593	1927-04-05 17:40:23	1929-02-04 14:50:35	1899-12-29 21:46:48	13:41:36.384000	19:04:10.848000	Lilrb4	chr10	+	#VALUE!	#VALUE!	1903-12-11	protein_coding	leukocyte_immunoglobulin-like_receptor_subfamily_B_member_4	1928-01-06	1923-08-04	1923-04-26	1927-09-07	1938-10-01	1931-05-15	1929-02-05	1901-03-10 08:21:59	1900-12-04 14:01:36	1900-12-19 17:45:17	1901-01-07 22:07:34	1901-03-12 11:16:55	1900-12-26 04:17:21	1901-01-02 11:21:38
ENSMUSG00000036087	1903-05-02 03:38:16	1903-03-05 22:25:50	01:38:26.131000	13:43:27.840000	19:06:18.720000	Slain2	chr5	+	#VALUE!	#VALUE!	1913-03-25	protein_coding	SLAIN_motif_family_member_2	1903-01-20	1903-04-16	1902-11-10	1902-07-27	1903-07-31	1904-02-02	1903-09-28	1900-01-14 03:44:52	1900-01-14 02:57:53	1900-01-12 23:27:24	1900-01-10 08:27:59	1900-01-12 01:17:28	1900-01-14 00:59:38	1900-01-14 03:06:36
ENSMUSG00000031154	1905-04-21 09:58:19	1904-12-31 23:58:27	01:59:45.283000	13:44:37.824000	19:06:48.960000	Otud5	chrX	+	#VALUE!	#VALUE!	1911-08-29	protein_coding	OTU_domain_containing_5	1904-06-15	1905-07-24	1904-08-30	1903-09-01	1906-01-17	1906-04-27	1906-01-31	1900-01-23 10:24:50	1900-01-27 02:15:14	1900-01-24 00:18:56	1900-01-16 18:21:40	1900-01-23 02:24:42	1900-01-24 15:01:25	1900-01-26 01:46:43
ENSMUSG00000032330	1903-03-16 09:56:02	1902-11-25 01:22:09	03:20:20.832000	13:46:34.464000	19:07:55.488000	Cox7a2	chr9	-	#VALUE!	#VALUE!	1902-01-23	protein_coding	cytochrome_c_oxidase_subunit_VIIa_2	1902-08-04	1903-01-17	1903-03-16	1903-06-08	1903-01-11	1902-05-19	1903-06-24	1900-03-16 23:56:26	1900-03-23 19:49:39	1900-04-02 05:05:34	1900-03-28 16:35:14	1900-03-05 09:21:11	1900-02-21 09:52:19	1900-03-24 04:59:06
ENSMUSG00000032712	1902-03-06 23:45:56	1901-10-16 16:01:48	05:50:05.568000	13:49:16.032000	19:09:46.080000	2810474O19Rik	chr6	+	#VALUE!	#VALUE!	1916-08-09	protein_coding	RIKEN_cDNA_2810474O19_gene	1902-06-28	1902-02-06	1901-06-02	1900-05-13	1902-05-02	1903-02-28	1902-05-30	1900-01-09 04:43:24	1900-01-07 04:33:15	1900-01-05 03:14:35	1900-01-01 04:15:00	1900-01-06 06:18:39	1900-01-08 15:34:18	1900-01-07 06:07:31
ENSMUSG00000026914	1904-01-16 11:37:47	1904-06-13 14:02:18	1899-12-29 20:48:24	13:57:05.184000	19:15:37.728000	Psmd14	chr2	+	#VALUE!	#VALUE!	1904-03-20	protein_coding	proteasome_(prosome_macropain)_26S_subunit_non-ATPase_14	1903-02-21	1903-11-08	1904-02-28	1905-09-16	1904-08-07	1904-11-15	1903-10-19	1900-02-14 16:05:46	1900-02-20 21:16:47	1900-02-28 04:49:16	1900-03-12 03:08:03	1900-02-17 14:01:45	1900-02-21 11:56:23	1900-02-13 23:52:50
ENSMUSG00000034659	1903-09-24 20:04:23	1903-12-22 20:34:13	1899-12-29 21:51:35	13:59:20.832000	19:17:10.176000	Tmem109	chr19	-	#VALUE!	#VALUE!	1905-12-27	protein_coding	transmembrane_protein_109	1903-05-07	1903-05-30	1903-07-10	1904-05-04	1904-06-19	1904-07-30	1903-10-18	1900-02-03 06:24:37	1900-02-01 08:08:08	1900-02-04 07:17:07	1900-02-07 14:59:23	1900-02-02 05:17:30	1900-02-03 17:33:38	1900-01-31 16:00:28
ENSMUSG00000060904	1906-01-24 04:56:32	1906-08-27 22:01:28	1899-12-29 20:54:18	13:59:42.432000	19:17:28.320000	Arl1	chr10	+	#VALUE!	#VALUE!	1905-09-10	protein_coding	ADP-ribosylation_factor-like_1	1904-12-27	1905-05-16	1906-05-01	1908-05-21	1906-12-20	1906-08-08	1906-05-16	1900-02-22 17:32:01	1900-02-22 14:14:44	1900-03-06 17:48:32	1900-03-18 11:50:31	1900-02-23 12:23:48	1900-02-21 16:09:41	1900-02-24 21:51:50
ENSMUSG00000036309	1909-03-09 08:28:22	1908-07-28 04:12:00	02:21:03.053000	14:01:38.208000	19:19:03.360000	Skp1a	chr11	+	#VALUE!	#VALUE!	1904-10-19	protein_coding	S-phase_kinase-associated_protein_1A	1907-07-14	1908-07-09	1909-04-07	1909-07-21	1909-10-01	1909-10-10	1907-12-05	1900-04-05 04:29:28	1900-04-09 18:53:30	1900-04-24 19:53:22	1900-04-15 00:34:23	1900-03-30 10:44:40	1900-04-01 11:28:03	1900-03-22 11:30:38
ENSMUSG00000031862	1902-08-16 08:29:00	1902-10-06 22:03:34	1899-12-29 22:11:23	14:08:02.688000	19:23:13.920000	Atp13a1	chr8	+	#VALUE!	#VALUE!	1910-09-19	protein_coding	ATPase_type_13A1	1902-05-17	1902-09-19	1902-03-02	1902-02-01	1903-07-16	1903-09-07	1902-12-14	1900-01-13 14:12:36	1900-01-14 09:41:17	1900-01-12 03:24:05	1900-01-10 09:14:11	1900-01-14 17:01:46	1900-01-15 14:48:07	1900-01-13 18:25:45
ENSMUSG00000063800	1901-06-17 01:59:29	1901-07-31 15:56:59	1899-12-29 21:20:29	14:16:03.936000	19:29:33.216000	Prpf38a	chr4	-	#VALUE!	#VALUE!	1907-11-28	protein_coding	PRP38_pre-mRNA_processing_factor_38_(yeast)_domain_containing_A	1901-03-22	1901-07-03	1901-04-24	1901-11-21	1901-10-17	1901-08-05	1901-06-30	1900-01-09 11:39:03	1900-01-10 19:28:01	1900-01-09 23:19:38	1900-01-12 17:52:44	1900-01-10 02:43:02	1900-01-09 03:59:36	1900-01-09 11:00:05
ENSMUSG00000031429	1902-06-11 20:41:37	1902-04-01 16:18:28	02:48:26.208000	14:20:14.496000	19:31:18.624000	Psmd10	chrX	-	#VALUE!	#VALUE!	1903-11-30	protein_coding	proteasome_(prosome_macropain)_26S_subunit_non-ATPase_10	1901-11-19	1902-05-01	1902-07-13	1902-09-24	1902-06-03	1902-05-03	1902-02-18	1900-01-29 12:54:44	1900-02-02 20:01:37	1900-02-07 19:45:36	1900-02-06 04:30:39	1900-01-27 13:31:59	1900-01-27 03:02:38	1900-01-27 05:57:15
ENSMUSG00000029333	1900-01-13 06:53:39	1900-01-16 23:39:25	1899-12-29 17:17:55	14:24:04.320000	19:33:49.824000	Rasgef1b	chr5	-	#VALUE!	#VALUE!	1908-03-08	protein_coding	RasGEF_domain_family_member_1B	1900-01-07	1900-01-16	1900-01-14	1900-01-11	1900-01-11	1900-02-16	1900-01-09	03:26:40.488000	07:17:35.375000	06:44:40.511000	04:42:17.258000	03:55:56.907000	17:08:10.421000	03:36:31.603000
ENSMUSG00000022307	1904-03-27 22:51:06	1904-01-03 20:17:19	01:55:11.395000	14:29:11.040000	19:36:25.344000	Oxr1	chr15	+	#VALUE!	#VALUE!	1912-07-31	protein_coding	oxidation_resistance_1	1903-09-18	1903-12-16	1904-01-05	1904-04-24	1904-06-28	1904-06-29	1904-01-08	1900-01-18 02:25:09	1900-01-17 20:48:01	1900-01-19 03:27:53	1900-01-18 06:31:33	1900-01-15 21:39:24	1900-01-16 05:28:36	1900-01-15 23:12:16
ENSMUSG00000030744	2008-12-01 03:05:44	2023-03-03 02:27:55	1899-12-29 20:01:55	14:31:28.416000	19:37:13.728000	Rps3	chr7	-	#VALUE!	#VALUE!	1908-09-17	protein_coding	ribosomal_protein_S3	1988-07-21	1997-04-20	2013-12-22	2088-02-18	2023-03-30	1995-08-06	2006-01-08	1901-09-13 23:19:59	1901-09-25 01:39:15	1902-02-22 23:27:04	1903-02-23 08:20:31	1901-09-20 20:58:43	1901-05-12 06:50:03	1901-08-29 18:15:05
ENSMUSG00000040025	1905-07-31 08:14:14	1905-10-25 13:21:03	1899-12-29 22:34:10	14:36:59.328000	19:41:35.520000	Ythdf2	chr4	-	#VALUE!	#VALUE!	1911-04-21	protein_coding	YTH_domain_family_2	1905-04-20	1904-12-31	1905-01-21	1904-11-02	1907-02-20	1907-01-05	1906-07-28	1900-01-28 18:13:49	1900-01-25 03:03:36	1900-01-26 20:41:48	1900-01-22 19:35:28	1900-01-28 03:09:38	1900-01-28 04:25:47	1900-01-29 01:09:57
ENSMUSG00000029313	1903-01-19 14:57:43	1903-07-13 00:26:12	1899-12-29 19:27:01	14:44:27.744000	19:45:57.312000	Aff1	chr5	+	#VALUE!	#VALUE!	1922-10-14	protein_coding	AF4/FMR2_family_member_1	1903-02-22	1902-11-25	1902-05-15	1901-01-05	1904-08-21	1905-10-16	1904-09-18	1900-01-08 11:07:06	1900-01-07 05:34:38	1900-01-06 05:52:39	1900-01-02 09:00:18	1900-01-09 01:41:16	1900-01-11 13:09:21	1900-01-10 08:11:44
ENSMUSG00000021823	1910-02-27 11:32:10	1911-01-27 13:46:03	1899-12-29 21:07:25	14:54:09.216000	19:51:16.128000	Vcl	chr14	+	#VALUE!	#VALUE!	1914-04-25	protein_coding	vinculin	1910-01-07	1909-10-25	1908-03-09	1905-12-04	1914-08-27	1916-03-05	1913-02-03	1900-02-11 21:50:41	1900-02-07 22:40:14	1900-02-03 07:56:28	1900-01-22 01:29:26	1900-02-14 14:15:58	1900-02-20 07:55:26	1900-02-14 16:39:23
ENSMUSG00000025967	1943-01-02 18:42:21	1947-11-13 05:03:44	1899-12-29 20:30:16	14:54:19.584000	19:51:17.856000	Eef1b2	chr1	+	#VALUE!	#VALUE!	1905-04-22	protein_coding	eukaryotic_translation_elongation_factor_1_beta_2	1936-03-30	1939-12-14	1942-04-29	1969-05-04	1949-12-25	1938-04-03	1942-12-11	1901-02-21 13:51:07	1901-03-02 09:18:54	1901-04-22 12:58:39	1901-11-26 00:10:30	1901-02-22 08:35:16	1900-11-22 07:58:51	1901-02-07 02:55:06
ENSMUSG00000030126	1900-07-15 23:20:39	1900-06-23 08:50:03	03:50:33.504000	14:54:59.328000	19:51:40.320000	Tmcc1	chr6	-	#VALUE!	#VALUE!	1915-12-18	protein_coding	transmembrane_and_coiled_coil_domains_1	1900-06-20	1900-08-18	1900-05-26	1900-03-13	1900-08-30	1900-10-12	1900-07-15	1900-01-01 19:24:01	1900-01-02 05:59:34	1900-01-01 12:18:50	16:00:37.006000	1900-01-01 20:32:45	1900-01-02 05:28:12	1900-01-01 16:30:19
ENSMUSG00000006010	1901-07-15 10:08:17	1901-06-07 09:18:24	02:19:54.710000	14:58:16.320000	19:53:22.272000	BC003331	chr1	-	#VALUE!	#VALUE!	1908-12-16	protein_coding	cDNA_sequence_BC003331	1901-06-19	1901-07-13	1901-04-01	1900-11-29	1901-10-05	1901-12-07	1901-10-12	1900-01-10 00:57:02	1900-01-09 17:11:22	1900-01-08 09:07:34	1900-01-05 10:30:09	1900-01-08 18:19:18	1900-01-09 19:29:03	1900-01-09 22:27:52
ENSMUSG00000013593	1908-05-28 04:19:38	1909-03-03 00:23:11	1899-12-29 21:06:52	15:01:35.904000	19:55:38.784000	Ndufs2	chr1	-	#VALUE!	#VALUE!	1905-01-18	protein_coding	NADH_dehydrogenase_(ubiquinone)_Fe-S_protein_2	1907-05-14	1907-11-13	1907-12-09	1912-02-20	1909-12-31	1908-12-02	1907-11-11	1900-03-29 09:59:06	1900-03-28 11:02:08	1900-04-03 08:07:24	1900-05-07 01:23:42	1900-03-28 04:23:58	1900-03-20 05:38:47	1900-03-17 18:16:50
ENSMUSG00000020275	1901-05-01 02:05:20	1901-05-27 15:07:10	1899-12-29 22:10:16	15:02:57.984000	19:56:40.992000	Rel	chr11	-	#VALUE!	#VALUE!	1907-08-30	protein_coding	reticuloendotheliosis_oncogene	1901-01-04	1901-06-02	1901-04-04	1901-01-25	1901-09-30	1901-11-05	1901-07-21	1900-01-08 02:29:41	1900-01-10 12:42:54	1900-01-09 20:43:48	1900-01-07 10:38:45	1900-01-10 04:01:46	1900-01-10 22:53:57	1900-01-10 03:17:44
ENSMUSG00000036748	1907-03-10 22:04:11	1906-09-28 01:41:58	02:11:18.989000	15:04:31.296000	19:57:35.424000	Cuedc2	chr19	-	#VALUE!	#VALUE!	1905-04-24	protein_coding	CUE_domain_containing_2	1906-02-09	1906-10-24	1906-11-27	1907-04-05	1906-11-28	1906-09-13	1908-01-27	1900-03-10 11:54:47	1900-03-12 19:41:51	1900-03-18 00:21:48	1900-03-12 19:17:54	1900-02-26 21:58:44	1900-02-26 06:54:37	1900-03-15 21:32:15
ENSMUSG00000048118	1901-12-26 12:18:04	1901-09-06 16:14:41	04:57:57.024000	15:07:20.640000	19:58:28.992000	Arid4a	chr12	+	#VALUE!	#VALUE!	1913-09-06	protein_coding	AT_rich_interactive_domain_4A_(RBP1-like)	1902-01-30	1901-12-18	1901-06-09	1900-05-02	1902-05-01	1902-11-26	1902-03-15	1900-01-09 08:01:32	1900-01-08 03:47:31	1900-01-06 07:35:45	1900-01-01 07:28:20	1900-01-07 14:12:59	1900-01-09 15:25:25	1900-01-08 01:06:10
ENSMUSG00000049327	1901-10-16 07:11:46	1901-12-06 12:15:21	1899-12-29 21:27:31	15:07:05.952000	19:58:28.992000	Setd8	chr5	+	#VALUE!	#VALUE!	1907-07-01	protein_coding	SET_domain_containing_(lysine_methyltransferase)_8	1901-07-11	1902-01-27	1901-05-18	1901-03-31	1902-03-28	1903-01-14	1902-02-17	1900-01-12 11:44:41	1900-01-15 17:10:33	1900-01-11 01:03:20	1900-01-08 20:54:28	1900-01-13 07:13:53	1900-01-18 09:47:37	1900-01-14 04:59:03
ENSMUSG00000020738	1906-04-29 11:24:14	1905-11-14 14:18:24	02:30:37.440000	15:12:10.944000	20:01:01.920000	Sumo2	chr11	-	#VALUE!	#VALUE!	1902-11-16	protein_coding	SMT3_suppressor_of_mif_two_3_homolog_2_(yeast)	1905-02-27	1906-04-16	1906-01-10	1907-03-24	1906-01-19	1905-09-20	1906-01-03	1900-04-18 22:52:13	1900-05-03 03:59:09	1900-05-04 17:57:25	1900-05-12 20:19:52	1900-04-02 16:41:39	1900-03-30 07:51:52	1900-04-13 07:55:17
ENSMUSG00000029561	1900-02-11 16:09:58	1900-02-19 00:16:29	1899-12-29 19:08:44	15:12:03.168000	20:01:01.920000	Oasl2	chr5	+	#VALUE!	#VALUE!	1908-07-19	protein_coding	2'-5'_oligoadenylate_synthetase-like_2	1900-01-25	1900-03-04	1900-01-31	1900-01-17	1900-03-09	1900-03-17	1900-03-05	11:46:41.374000	1900-01-01 03:55:48	14:17:54.328000	06:57:41.008000	23:37:00.567000	1900-01-01 02:52:43	1900-01-01 00:57:12
ENSMUSG00000059920	1901-07-16 23:06:21	1901-06-16 07:29:00	01:56:42.288000	15:20:26.880000	20:05:02.976000	4930453N24Rik	chr16	-	#VALUE!	#VALUE!	1915-02-12	protein_coding	RIKEN_cDNA_4930453N24_gene	1901-04-28	1901-07-07	1901-06-02	1901-08-09	1901-08-14	1901-07-11	1901-07-11	1900-01-05 08:57:39	1900-01-05 16:44:06	1900-01-05 15:23:04	1900-01-05 15:56:39	1900-01-04 18:35:45	1900-01-04 14:09:38	1900-01-05 01:09:03
ENSMUSG00000026700	1900-07-11 17:57:15	1900-06-21 04:56:16	03:38:45.888000	15:23:54.240000	20:07:37.632000	Tnfsf4	chr1	+	#VALUE!	#VALUE!	1905-01-15	protein_coding	tumor_necrosis_factor_(ligand)_superfamily_member_4	1900-05-02	1900-07-16	1900-08-02	1900-07-14	1900-09-29	1900-05-01	1900-06-01	1900-01-04 02:14:53	1900-01-06 02:30:05	1900-01-07 00:07:50	1900-01-05 16:04:38	1900-01-06 14:25:21	1900-01-03 00:12:12	1900-01-04 03:35:03
ENSMUSG00000020134	1901-03-02 11:38:21	1901-02-12 20:46:59	01:29:34.858000	15:24:27.936000	20:07:44.544000	Peli1	chr11	+	#VALUE!	#VALUE!	1910-02-19	protein_coding	pellino_1	1901-01-15	1901-02-22	1901-01-14	1901-02-11	1901-03-26	1901-04-27	1901-03-13	1900-01-06 07:23:03	1900-01-06 10:12:54	1900-01-06 03:49:06	1900-01-05 20:54:16	1900-01-05 10:11:12	1900-01-05 22:11:39	1900-01-05 21:48:38
ENSMUSG00000078784	1901-01-13 06:11:39	1900-12-16 11:05:49	02:35:32.928000	15:24:36.576000	20:07:44.544000	1810022K09Rik	chr3	-	#VALUE!	#VALUE!	1903-03-19	protein_coding	RIKEN_cDNA_1810022K09_gene	1900-11-08	1900-12-04	1901-01-26	1901-02-13	1900-12-02	1900-12-09	1901-02-11	1900-01-16 08:16:13	1900-01-16 09:32:55	1900-01-20 00:58:05	1900-01-18 14:36:59	1900-01-12 18:50:09	1900-01-13 07:25:56	1900-01-17 08:39:33
ENSMUSG00000035150	1909-09-15 22:21:15	1909-03-15 21:46:15	01:49:15.168000	15:27:48.384000	20:09:36	Eif2s3x	chrX	-	#VALUE!	#VALUE!	1909-12-25	protein_coding	eukaryotic_translation_initiation_factor_2_subunit_3_structural_gene_X-linked	1908-05-22	1909-05-10	1909-01-15	1910-02-24	1910-07-15	1909-10-10	1909-03-14	1900-02-20 12:31:42	1900-02-22 05:19:49	1900-02-23 08:34:54	1900-02-23 04:14:18	1900-02-16 00:07:23	1900-02-13 11:26:16	1900-02-15 00:53:47
ENSMUSG00000029462	1905-03-09 15:26:30	1904-10-18 20:58:04	02:35:57.984000	15:45:16.416000	20:21:15.840000	Vps29	chr5	+	#VALUE!	#VALUE!	1907-06-08	protein_coding	vacuolar_protein_sorting_29_(S._pombe)	1904-07-25	1904-06-25	1905-03-20	1906-02-25	1904-12-20	1904-06-24	1904-10-04	1900-02-06 15:35:55	1900-02-03 05:57:38	1900-02-11 02:51:40	1900-02-13 02:29:14	1900-01-29 18:42:39	1900-01-27 09:03:49	1900-01-31 23:38:31
ENSMUSG00000062070	1914-01-02 01:28:45	1914-12-25 03:08:53	1899-12-29 21:44:06	15:45:32.832000	20:21:20.160000	Pgk1	chrX	+	#VALUE!	#VALUE!	1904-12-29	protein_coding	phosphoglycerate_kinase_1	1911-04-17	1914-09-20	1912-10-01	1918-01-17	1917-09-09	1915-04-27	1913-02-23	1900-05-17 13:36:13	1900-06-15 07:32:28	1900-06-01 04:30:15	1900-07-10 11:16:14	1900-06-05 16:50:53	1900-05-18 06:44:46	1900-05-10 11:17:06
ENSMUSG00000027671	1901-08-24 09:44:37	1901-10-04 07:24:05	1899-12-29 21:49:26	15:46:24.672000	20:22:01.632000	Actl6a	chr3	+	#VALUE!	#VALUE!	1905-05-19	protein_coding	actin-like_6A	1901-05-19	1901-09-12	1901-06-23	1902-02-10	1901-11-13	1901-11-19	1901-09-01	1900-01-15 17:56:06	1900-01-17 22:30:06	1900-01-16 11:38:51	1900-01-20 22:10:20	1900-01-15 11:20:54	1900-01-15 22:03:12	1900-01-15 11:59:36
ENSMUSG00000019777	1902-07-31 18:20:20	1902-09-06 00:33:31	1899-12-29 22:43:49	15:47:05.280000	20:22:20.640000	Hdac2	chr10	+	#VALUE!	#VALUE!	1908-11-23	protein_coding	histone_deacetylase_2	1902-03-24	1902-09-11	1902-03-22	1902-08-12	1903-01-26	1903-04-28	1902-09-08	1900-01-15 08:30:39	1900-01-17 05:03:58	1900-01-14 23:53:28	1900-01-15 15:47:04	1900-01-15 09:01:24	1900-01-16 23:12:54	1900-01-15 02:15:25
ENSMUSG00000037062	1906-12-12 16:21:41	1907-03-08 18:17:22	1899-12-29 22:50:43	15:54:48.384000	20:27:48.960000	Sh3glb1	chr3	-	#VALUE!	#VALUE!	1910-10-23	protein_coding	SH3-domain_GRB2-like_B1_(endophilin)	1906-01-20	1907-01-05	1906-02-18	1905-09-26	1909-03-14	1909-04-04	1907-07-18	1900-02-03 08:09:07	1900-02-05 20:13:01	1900-02-03 01:26:05	1900-01-28 06:46:15	1900-02-06 21:45:27	1900-02-07 21:37:49	1900-02-03 20:43:17
ENSMUSG00000027184	1919-10-13 05:31:08	1919-03-05 17:58:06	01:04:02.208000	15:58:54.624000	20:31:02.496000	Caprin1	chr2	-	#VALUE!	#VALUE!	1916-11-20	protein_coding	cell_cycle_associated_protein_1	1917-06-08	1919-09-12	1917-07-03	1915-04-18	1924-03-17	1924-02-01	1921-01-02	1900-03-03 07:01:42	1900-03-06 05:34:55	1900-03-02 04:59:17	1900-02-17 06:11:54	1900-03-03 20:14:55	1900-03-04 18:44:23	1900-03-02 03:12:42
ENSMUSG00000026775	1907-05-31 20:55:46	1907-02-24 18:33:18	01:14:40.272000	16:06:23.904000	20:35:56.256000	Yme1l1	chr2	+	#VALUE!	#VALUE!	1912-11-19	protein_coding	YME1-like_1_(S._cerevisiae)	1906-04-07	1906-12-29	1907-03-09	1906-09-22	1908-07-06	1907-12-11	1907-12-16	1900-01-29 19:30:08	1900-01-30 19:47:55	1900-02-02 11:18:38	1900-01-27 19:32:39	1900-01-29 10:15:12	1900-01-28 00:06:43	1900-01-30 20:26:23
ENSMUSG00000019897	1901-01-24 07:34:48	1901-01-04 18:10:52	01:41:54.614000	16:06:39.456000	20:36:09.216000	Ccdc59	chr10	+	#VALUE!	#VALUE!	1911-10-23	protein_coding	coiled-coil_domain_containing_59	1900-12-01	1901-02-12	1900-11-30	1900-09-20	1901-04-28	1901-05-24	1901-01-26	1900-01-04 18:35:44	1900-01-05 09:12:50	1900-01-04 15:51:25	1900-01-03 06:15:37	1900-01-04 23:55:29	1900-01-05 08:52:40	1900-01-04 12:56:30
ENSMUSG00000026341	1915-09-20 03:24:36	1914-11-08 21:39:15	01:54:43.834000	16:22:14.304000	20:45:01.440000	Actr3	chr1	-	#VALUE!	#VALUE!	1907-01-08	protein_coding	ARP3_actin-related_protein_3	1912-10-08	1915-09-11	1914-12-18	1917-06-09	1916-03-15	1917-02-09	1913-02-20	1900-04-20 11:55:24	1900-05-05 22:13:17	1900-05-06 21:35:33	1900-05-11 07:55:54	1900-04-11 18:38:15	1900-04-19 16:19:30	1900-04-02 11:35:10
ENSMUSG00000021764	1901-03-16 12:37:39	1901-02-22 03:45:26	01:48:43.200000	16:23:18.240000	20:46:03.648000	Ndufs4	chr13	-	#VALUE!	#VALUE!	1904-03-13	protein_coding	NADH_dehydrogenase_(ubiquinone)_Fe-S_protein_4	1901-02-04	1901-03-11	1901-01-16	1901-03-16	1901-03-14	1901-02-24	1901-05-16	1900-01-16 00:37:01	1900-01-16 03:22:18	1900-01-14 22:42:15	1900-01-15 07:38:53	1900-01-12 17:54:10	1900-01-12 11:11:19	1900-01-16 08:20:39
ENSMUSG00000015839	1907-03-17 22:39:57	1906-10-22 20:20:40	01:55:10.445000	16:24:02.304000	20:46:23.520000	Nfe2l2	chr2	-	#VALUE!	#VALUE!	1906-10-10	protein_coding	nuclear_factor_erythroid_derived_2_like_2	1906-07-25	1906-12-12	1906-05-18	1904-03-19	1908-05-01	1909-06-02	1908-06-04	1900-02-28 09:33:10	1900-02-27 05:36:05	1900-02-25 12:03:39	1900-02-02 03:43:40	1900-02-23 18:39:40	1900-03-03 03:38:48	1900-03-02 03:00:57
ENSMUSG00000009549	1906-07-07 17:58:19	1906-02-01 08:41:39	02:16:41.520000	16:27:08.928000	20:47:52.512000	Srp14	chr2	-	#VALUE!	#VALUE!	1902-03-08	protein_coding	signal_recognition_particle_14	1905-03-25	1905-12-30	1906-09-23	1907-09-19	1906-07-03	1906-03-28	1905-06-26	1900-05-25 19:26:33	1900-06-03 22:01:21	1900-07-02 20:52:39	1900-07-06 05:38:11	1900-05-11 14:38:35	1900-05-08 17:21:53	1900-05-04 10:48:45
ENSMUSG00000000787	1921-03-08 18:49:21	1920-06-06 13:43:08	01:14:12.624000	16:41:15.648000	20:54:54.144000	Ddx3x	chrX	+	#VALUE!	#VALUE!	1912-11-04	protein_coding	DEAD/H_(Asp-Glu-Ala-Asp/His)_box_polypeptide_3_X-linked	1919-01-12	1921-05-15	1918-02-18	1915-04-05	1926-08-01	1926-09-05	1922-01-20	1900-03-30 20:01:24	1900-04-03 11:26:55	1900-03-24 17:34:40	1900-03-03 07:14:45	1900-04-01 04:06:15	1900-04-03 08:11:15	1900-03-25 18:29:51
ENSMUSG00000027399	1900-01-08 18:12:38	1900-01-10 15:18:24	1899-12-29 18:49:50	16:58:48.864000	21:03:32.544000	Il1a	chr2	-	#VALUE!	#VALUE!	1905-05-27	protein_coding	interleukin_1_alpha	1900-01-11	1900-01-07	1900-01-06	1900-01-01	1900-01-22	1900-01-18	1900-01-09	08:11:55.996000	04:49:58.841000	04:22:41.773000	00:38:52.247000	11:54:46.680000	09:56:26.269000	05:27:58.263000
ENSMUSG00000004268	1903-04-22 02:58:51	1903-07-17 02:52:04	1899-12-29 21:44:19	17:13:09.408000	21:10:28.992000	Emg1	chr6	-	#VALUE!	#VALUE!	1902-12-09	protein_coding	EMG1_nucleolar_protein_homolog_(S._cerevisiae)	1902-11-03	1903-01-23	1903-03-17	1904-10-30	1903-06-25	1903-05-31	1903-03-27	1900-02-28 06:00:33	1900-02-28 04:00:51	1900-03-05 11:53:19	1900-03-27 13:38:44	1900-02-21 17:58:51	1900-02-21 17:45:29	1900-02-23 23:28:40
ENSMUSG00000045128	1955-10-19 19:08:37	1959-06-26 05:35:13	1899-12-29 21:52:23	17:13:46.560000	21:10:51.456000	Rpl18a	chr8	-	#VALUE!	#VALUE!	1903-07-14	protein_coding	ribosomal_protein_L18A	1948-08-24	1952-03-15	1952-12-13	1975-04-23	1966-01-19	1949-07-11	1961-04-03	1902-04-22 18:59:06	1902-04-17 18:05:43	1902-06-17 03:59:09	1903-02-08 08:05:27	1902-04-11 07:46:02	1901-09-27 11:41:30	1902-05-14 18:07:20
ENSMUSG00000033066	1906-02-23 23:34:00	1906-11-21 01:52:41	1899-12-29 20:30:43	17:14:44.448000	21:11:13.056000	Gas7	chr11	+	#VALUE!	#VALUE!	1919-05-07	protein_coding	growth_arrest_specific_7	1907-03-02	1905-03-08	1904-07-13	1901-10-19	1908-03-16	1912-05-13	1909-04-08	1900-01-22 17:03:34	1900-01-15 05:16:05	1900-01-14 01:32:19	1900-01-04 23:04:19	1900-01-18 21:27:43	1900-01-29 00:47:33	1900-01-23 22:26:05
ENSMUSG00000067212	1932-10-30 23:15:46	1931-03-09 01:22:38	01:44:19.248000	17:16:54.912000	21:12:39.456000	H2-T23	chr17	-	#VALUE!	#VALUE!	1907-03-26	protein_coding	histocompatibility_2_T_region_locus_23	1928-08-31	1931-09-15	1930-03-21	1936-02-20	1933-10-11	1929-01-22	1934-04-06	1900-08-29 23:17:29	1900-09-04 22:12:20	1900-09-06 18:03:12	1900-09-22 05:24:07	1900-07-25 23:47:25	1900-06-30 12:00:59	1900-08-23 15:11:49
ENSMUSG00000064289	1901-04-26 00:14:04	1901-04-11 19:43:31	01:02:09.197000	17:30:12.384000	21:19:54.048000	Tank	chr2	+	#VALUE!	#VALUE!	1907-05-21	protein_coding	TRAF_family_member-associated_Nf-kappa_B_activator	1901-03-23	1901-03-12	1901-03-17	1901-03-15	1901-06-29	1901-07-10	1901-05-12	1900-01-10 04:18:44	1900-01-09 04:45:10	1900-01-09 19:58:55	1900-01-08 16:33:33	1900-01-09 00:19:09	1900-01-09 09:03:42	1900-01-09 05:17:50
ENSMUSG00000035953	1902-01-28 20:36:49	1901-12-30 03:07:56	01:23:23.942000	17:30:34.848000	21:20:09.600000	Tmem55b	chr14	-	#VALUE!	#VALUE!	1908-11-05	protein_coding	transmembrane_protein_55b	1901-09-30	1902-01-16	1901-12-12	1902-03-15	1902-04-06	1902-03-22	1901-12-06	1900-01-12 02:53:48	1900-01-13 03:00:14	1900-01-13 05:19:37	1900-01-13 06:31:30	1900-01-11 09:30:48	1900-01-11 09:53:17	1900-01-10 21:53:31
ENSMUSG00000037331	1903-05-11 07:33:57	1902-12-29 17:47:12	03:27:43.200000	17:31:22.368000	21:20:25.152000	Larp1	chr11	+	#VALUE!	#VALUE!	1918-02-11	protein_coding	La_ribonucleoprotein_domain_family_member_1	1903-04-25	1903-08-03	1902-05-24	1900-09-08	1903-10-08	1905-12-14	1903-06-20	1900-01-11 05:16:21	1900-01-11 06:01:40	1900-01-07 22:28:41	1900-01-02 00:42:11	1900-01-09 06:26:31	1900-01-14 22:19:58	1900-01-09 13:33:51
ENSMUSG00000040356	1904-02-18 08:26:05	1903-12-23 12:29:25	01:17:38.688000	17:45:56.736000	21:28:11.712000	Skiv2l	chr17	-	#VALUE!	#VALUE!	1912-05-16	protein_coding	superkiller_viralicidic_activity_2-like_(S._cerevisiae)	1903-11-07	1904-05-09	1903-03-26	1902-11-26	1905-05-19	1905-03-20	1904-03-03	1900-01-19 01:59:58	1900-01-19 23:43:55	1900-01-15 16:21:56	1900-01-12 12:11:23	1900-01-19 08:55:55	1900-01-19 03:41:54	1900-01-16 20:14:11
ENSMUSG00000018326	1915-11-13 04:59:14	1916-04-07 21:20:35	1899-12-29 23:08:24	17:56:58.560000	21:35:28.032000	Ywhab	chr2	+	#VALUE!	#VALUE!	1908-03-31	protein_coding	tyrosine_3-monooxygenase/tryptophan_5-monooxygenase_activation_protein_beta_polypeptide	1915-01-31	1914-07-21	1914-01-22	1914-09-03	1920-10-03	1919-05-31	1916-06-13	1900-04-21 02:40:44	1900-04-09 04:39:17	1900-04-11 07:24:42	1900-04-03 19:01:03	1900-04-21 01:51:21	1900-04-15 21:38:49	1900-04-08 15:04:05
ENSMUSG00000063077	1902-02-16 20:45:50	1902-04-11 22:51:59	1899-12-29 21:47:00	17:58:53.472000	21:36:31.104000	Kif1b	chr4	-	#VALUE!	#VALUE!	1928-01-06	protein_coding	kinesin_family_member_1B	1902-01-29	1902-01-18	1901-09-30	1901-01-14	1902-10-30	1903-10-03	1902-09-18	1900-01-04 13:16:29	1900-01-04 03:45:27	1900-01-03 17:56:56	1900-01-01 23:29:23	1900-01-04 12:00:34	1900-01-06 02:09:49	1900-01-04 20:13:28
ENSMUSG00000031176	1904-03-25 20:44:36	1904-01-15 21:07:11	01:34:11.165000	18:04:25.248000	21:39:12.672000	Dynlt3	chrX	-	#VALUE!	#VALUE!	1905-12-15	protein_coding	dynein_light_chain_Tctex-type_3	1903-05-14	1903-09-17	1904-07-27	1904-09-01	1904-04-14	1904-06-17	1903-12-11	1900-02-03 15:40:43	1900-02-04 09:18:46	1900-02-15 01:29:35	1900-02-10 18:37:35	1900-02-01 01:16:02	1900-02-03 00:36:53	1900-02-02 01:57:05
ENSMUSG00000020737	1907-01-31 22:53:55	1907-05-13 07:07:21	1899-12-29 22:42:21	18:12:45.504000	21:42:24.480000	Hn1	chr11	-	#VALUE!	#VALUE!	1903-10-06	protein_coding	hematological_and_neurological_expressed_sequence_1	1905-11-25	1907-06-13	1906-04-06	1908-04-05	1907-06-13	1908-12-05	1907-02-12	1900-04-05 03:02:30	1900-04-21 09:04:24	1900-04-08 20:54:37	1900-04-25 22:57:22	1900-03-28 03:17:29	1900-04-16 18:14:45	1900-04-03 11:02:31
ENSMUSG00000032097	1920-01-04 15:08:30	1920-12-24 02:16:22	1899-12-29 22:24:33	18:20:16.512000	21:47:08.736000	Ddx6	chr9	+	#VALUE!	#VALUE!	1916-08-08	protein_coding	DEAD_(Asp-Glu-Ala-Asp)_box_polypeptide_6	1917-04-01	1920-11-22	1917-03-21	1911-11-16	1927-06-08	1929-04-22	1925-06-21	1900-03-03 16:34:46	1900-03-11 11:02:27	1900-03-02 05:53:20	1900-02-07 02:41:53	1900-03-13 14:08:16	1900-03-20 04:10:27	1900-03-16 15:11:42
ENSMUSG00000029209	1900-12-05 20:24:21	1900-11-22 05:43:56	01:25:42.701000	18:25:02.496000	21:50:04.128000	Gnpda2	chr5	-	#VALUE!	#VALUE!	1917-02-10	protein_coding	glucosamine-6-phosphate_deaminase_2	1900-09-14	1900-12-07	1900-12-07	1900-12-30	1901-01-25	1900-12-15	1900-10-31	1900-01-02 12:43:36	1900-01-03 02:33:59	1900-01-03 06:48:31	1900-01-03 02:40:22	1900-01-02 18:51:38	1900-01-02 13:02:20	1900-01-02 10:29:51
ENSMUSG00000021242	1937-11-16 12:48:07	1939-07-29 02:38:10	1899-12-29 22:31:41	18:33:52.128000	21:54:45.792000	Npc2	chr12	-	#VALUE!	#VALUE!	1908-12-04	protein_coding	Niemann-Pick_type_C2	1936-05-04	1932-08-24	1935-02-14	1946-12-09	1944-04-27	1937-05-10	1940-06-12	1900-09-05 13:05:03	1900-07-25 15:57:34	1900-08-23 02:50:01	1900-10-06 03:39:38	1900-08-08 02:33:59	1900-07-08 01:32:17	1900-08-13 07:42:19
ENSMUSG00000025871	1903-08-22 16:07:49	1903-09-20 15:44:41	1899-12-29 23:16:17	18:41:33.504000	21:59:05.856000	4833439L19Rik	chr13	-	#VALUE!	#VALUE!	1907-06-19	protein_coding	RIKEN_cDNA_4833439L19_gene	1903-02-14	1903-07-01	1903-06-05	1903-07-26	1904-04-21	1904-07-09	1903-11-02	1900-01-25 15:36:57	1900-01-26 14:43:23	1900-01-27 13:19:44	1900-01-25 11:03:08	1900-01-25 16:34:40	1900-01-27 12:24:35	1900-01-25 16:23:04
ENSMUSG00000001323	1900-06-03 18:46:52	1900-06-09 04:36:15	1899-12-29 22:49:21	18:45:16.416000	22:00:57.312000	Srr	chr11	-	#VALUE!	#VALUE!	1910-02-15	protein_coding	serine_racemase	1900-05-18	1900-05-21	1900-05-27	1900-05-16	1900-07-28	1900-06-22	1900-07-03	1900-01-02 07:17:20	1900-01-02 04:19:13	1900-01-02 09:38:01	1900-01-01 23:21:53	1900-01-02 12:41:04	1900-01-02 03:16:50	1900-01-02 11:57:43
ENSMUSG00000022529	1901-08-12 23:00:46	1901-07-26 08:46:03	01:00:39.773000	18:45:38.880000	22:01:11.136000	Zfp263	chr16	+	#VALUE!	#VALUE!	1911-06-08	protein_coding	zinc_finger_protein_263	1901-07-21	1901-08-13	1901-04-17	1901-03-12	1901-12-01	1901-12-03	1901-11-18	1900-01-08 08:04:30	1900-01-08 00:50:12	1900-01-06 19:06:55	1900-01-05 13:47:37	1900-01-07 11:23:23	1900-01-07 15:28:33	1900-01-08 05:28:31
ENSMUSG00000031386	1905-03-20 11:25:40	1904-10-27 21:42:44	02:26:28.608000	18:53:54.816000	22:05:14.784000	Hcfc1	chrX	-	#VALUE!	#VALUE!	1922-08-14	protein_coding	host_cell_factor_C1	1904-10-27	1905-06-18	1904-02-24	1901-05-21	1905-09-19	1908-05-28	1906-08-01	1900-01-13 01:47:00	1900-01-13 17:15:45	1900-01-11 00:18:33	1900-01-03 06:28:36	1900-01-11 06:16:11	1900-01-16 21:12:46	1900-01-14 12:59:40
ENSMUSG00000018796	1900-07-25 22:55:22	1900-08-06 10:09:08	1899-12-29 22:11:41	18:57:16.992000	22:05:57.984000	Acsl1	chr8	+	#VALUE!	#VALUE!	1915-06-02	protein_coding	acyl-CoA_synthetase_long-chain_family_member_1	1900-06-17	1900-09-11	1900-06-03	1900-05-03	1900-12-12	1900-11-09	1900-07-24	1900-01-01 20:09:01	1900-01-02 13:42:30	1900-01-01 15:38:35	1900-01-01 04:09:23	1900-01-02 17:51:30	1900-01-02 12:46:45	1900-01-01 19:51:08
ENSMUSG00000029925	1916-12-02 16:41:56	1917-06-12 14:34:12	1899-12-29 22:57:45	18:58:46.848000	22:06:29.088000	Tbxas1	chr6	+	#VALUE!	#VALUE!	1912-06-27	protein_coding	thromboxane_A_synthase_1_platelet	1915-07-15	1915-04-02	1915-10-18	1918-12-17	1918-08-26	1919-01-21	1918-07-05	1900-03-16 06:17:25	1900-03-09 08:21:02	1900-03-15 21:52:36	1900-03-20 21:32:23	1900-03-06 12:20:51	1900-03-09 07:25:53	1900-03-14 00:49:28
ENSMUSG00000029385	1904-02-07 14:45:37	1903-12-08 13:22:42	01:24:23.213000	19:04:24.672000	22:09:08.064000	Ccng2	chr5	+	#VALUE!	#VALUE!	1912-06-02	protein_coding	cyclin_G2	1903-02-12	1904-03-11	1904-01-15	1904-10-20	1904-08-06	1904-01-11	1903-06-04	1900-01-15 09:22:20	1900-01-19 04:12:39	1900-01-19 12:36:53	1900-01-20 14:41:00	1900-01-16 11:48:29	1900-01-14 17:41:38	1900-01-13 18:34:50
ENSMUSG00000056737	1911-06-04 21:24:11	1911-03-01 18:02:10	00:47:10.205000	19:17:15.360000	22:14:30.336000	Capg	chr6	+	#VALUE!	#VALUE!	1903-10-31	protein_coding	capping_protein_(actin_filament)_gelsolin-like	1910-04-08	1910-03-08	1910-12-28	1909-12-20	1913-10-11	1914-12-01	1910-06-17	1900-06-12 06:06:26	1900-05-29 21:26:40	1900-06-20 03:00:27	1900-05-17 14:49:58	1900-06-08 02:45:36	1900-06-24 19:02:31	1900-05-15 08:11:07
ENSMUSG00000040747	1945-07-23 16:03:00	1943-07-14 04:44:14	01:30:39.312000	19:19:14.592000	22:15:42.048000	Cd53	chr3	-	#VALUE!	#VALUE!	1907-09-02	protein_coding	CD53_antigen	1939-06-27	1939-06-10	1946-05-09	1957-02-05	1944-11-24	1938-10-05	1943-05-12	1900-11-10 13:30:15	1900-10-17 23:09:46	1900-12-27 15:52:52	1901-01-30 14:47:42	1900-09-16 16:20:11	1900-08-16 12:21:37	1900-10-08 08:44:40
ENSMUSG00000005610	1931-06-30 22:50:09	1930-12-05 15:24:14	00:37:23.203000	19:23:51.936000	22:17:09.312000	Eif4g2	chr7	-	#VALUE!	#VALUE!	1914-03-04	protein_coding	eukaryotic_translation_initiation_factor_4_gamma_2	1927-07-04	1932-04-03	1927-04-26	1924-10-15	1938-10-20	1940-07-19	1932-06-28	1900-04-27 23:24:16	1900-05-08 05:45:25	1900-04-24 16:17:00	1900-04-02 04:48:41	1900-04-30 22:21:42	1900-05-08 22:51:07	1900-04-23 12:27:10
ENSMUSG00000019849	1901-09-22 16:27:13	1901-08-31 07:51:51	01:11:33.475000	19:26:44.736000	22:18:30.528000	Prep	chr10	+	#VALUE!	#VALUE!	1907-06-21	protein_coding	prolyl_endopeptidase	1901-08-09	1901-11-29	1901-04-09	1901-01-26	1902-02-22	1902-04-07	1901-12-14	1900-01-13 04:28:41	1900-01-14 13:05:33	1900-01-10 05:26:29	1900-01-07 15:41:48	1900-01-12 19:05:01	1900-01-13 18:45:42	1900-01-13 01:40:39
ENSMUSG00000054400	1900-07-21 00:57:06	1900-07-13 18:56:41	01:18:38.563000	19:27:12.384000	22:18:30.528000	Cklf	chr8	+	#VALUE!	#VALUE!	1904-12-04	protein_coding	chemokine-like_factor	1900-06-16	1900-07-11	1900-07-17	1900-08-26	1900-07-18	1900-07-31	1900-07-03	1900-01-05 17:19:26	1900-01-06 02:08:02	1900-01-06 15:14:59	1900-01-07 01:48:09	1900-01-04 22:46:07	1900-01-05 09:00:06	1900-01-05 03:13:19
ENSMUSG00000016382	1901-02-06 01:11:56	1901-01-24 19:34:52	01:02:31.661000	19:44:20.544000	22:24:01.440000	Pls3	chrX	-	#VALUE!	#VALUE!	1908-11-15	protein_coding	plastin_3_(T-isoform)	1900-12-20	1901-02-13	1900-12-14	1901-01-03	1901-07-08	1901-04-27	1900-11-05	1900-01-06 17:06:39	1900-01-07 04:21:37	1900-01-06 11:03:50	1900-01-06 01:33:24	1900-01-07 14:59:19	1900-01-06 18:24:49	1900-01-04 18:38:25
ENSMUSG00000071655	1906-10-27 13:00:50	1907-01-05 14:55:46	1899-12-29 23:04:00	19:48:06.048000	22:25:51.168000	Ubxn1	chr19	+	#VALUE!	#VALUE!	1902-11-06	protein_coding	UBX_domain_protein_1	1905-11-17	1906-05-16	1906-07-21	1907-11-26	1908-01-04	1907-10-11	1906-07-17	1900-05-05 11:56:18	1900-05-05 23:53:21	1900-05-17 00:37:19	1900-05-26 18:37:26	1900-05-04 04:28:14	1900-05-02 23:09:05	1900-04-23 16:33:19
ENSMUSG00000016308	1903-05-24 09:20:06	1903-04-16 18:27:42	01:03:32.918000	19:49:06.528000	22:26:27.456000	Ube2a	chrX	+	#VALUE!	#VALUE!	1904-07-19	protein_coding	ubiquitin-conjugating_enzyme_E2A	1902-10-18	1903-05-04	1903-03-28	1903-11-14	1903-08-05	1903-04-10	1903-05-07	1900-02-06 16:45:05	1900-02-10 16:27:02	1900-02-11 17:18:10	1900-02-14 08:01:17	1900-02-04 04:27:29	1900-02-01 16:29:32	1900-02-05 18:14:06
ENSMUSG00000022400	1904-12-29 13:23:47	1904-10-29 20:53:06	01:08:41.366000	19:55:09.408000	22:28:43.968000	Rbx1	chr15	+	#VALUE!	#VALUE!	1904-07-12	protein_coding	ring-box_1	1904-06-22	1904-05-16	1904-11-22	1905-12-05	1904-11-15	1904-10-18	1904-12-21	1900-02-28 13:32:50	1900-02-23 19:58:08	1900-03-04 20:12:33	1900-03-09 17:42:26	1900-02-16 22:17:52	1900-02-17 02:42:31	1900-02-23 20:16:21
ENSMUSG00000016833	1901-04-07 14:23:58	1901-03-21 15:00:23	01:16:48.749000	19:58:00.480000	22:31:09.984000	Mrps18c	chr5	+	#VALUE!	#VALUE!	1902-03-30	protein_coding	mitochondrial_ribosomal_protein_S18C	1901-01-02	1901-03-18	1901-04-12	1901-07-05	1901-01-15	1901-03-29	1901-05-23	1900-01-27 12:18:11	1900-01-30 16:18:12	1900-02-03 06:06:39	1900-02-04 20:53:00	1900-01-20 16:39:20	1900-01-25 03:34:26	1900-01-31 00:12:19
ENSMUSG00000031145	1900-06-08 02:22:41	1900-06-03 11:22:06	00:54:24.624000	20:01:09.696000	22:32:08.736000	Prickle3	chrX	+	#VALUE!	#VALUE!	1906-10-22	protein_coding	prickle_homolog_3_(Drosophila)	1900-05-25	1900-06-06	1900-05-17	1900-04-23	1900-06-27	1900-08-02	1900-06-29	1900-01-03 14:22:28	1900-01-03 14:35:09	1900-01-03 07:55:42	1900-01-02 10:37:13	1900-01-03 04:56:04	1900-01-03 22:14:36	1900-01-03 15:15:18
ENSMUSG00000024953	1906-07-05 14:32:04	1906-09-21 21:56:32	1899-12-29 22:55:18	20:05:59.136000	22:34:34.752000	Prdx5	chr19	-	#VALUE!	#VALUE!	1904-12-30	protein_coding	peroxiredoxin_5	1905-06-08	1906-05-10	1906-03-07	1908-05-20	1907-05-09	1906-12-15	1906-01-07	1900-03-06 16:15:00	1900-03-12 05:07:08	1900-03-14 05:14:12	1900-03-29 09:11:16	1900-03-05 12:21:05	1900-03-03 05:01:26	1900-02-28 03:49:15
ENSMUSG00000050370	17:56:29.250000	1900-01-01 00:35:18	1899-12-29 21:31:01	20:12:49.536000	22:38:15.936000	Ch25h	chr19	-	#VALUE!	#VALUE!	1903-09-11	protein_coding	cholesterol_25-hydroxylase	00:00:00	00:00:00	1900-01-02	00:00:00	1900-01-02	1900-01-03	00:00:00	00:00:00	00:00:00	02:08:02.405000	00:00:00	01:35:00.896000	02:25:21.246000	00:00:00
ENSMUSG00000058835	1905-09-30 01:24:06	1905-11-14 01:22:03	1899-12-29 23:17:22	20:16:50.592000	22:40:25.536000	Abi1	chr2	-	#VALUE!	#VALUE!	1909-04-25	protein_coding	abl-interactor_1	1904-11-15	1905-09-24	1905-04-09	1906-04-17	1906-09-09	1906-05-25	1905-12-22	1900-02-01 02:02:11	1900-02-03 22:39:06	1900-02-02 23:15:13	1900-02-04 23:57:53	1900-01-31 23:41:09	1900-01-31 04:39:40	1900-02-01 01:05:46
ENSMUSG00000025225	1902-05-02 07:15:28	1902-04-10 11:20:34	00:51:16.963000	20:18:10.080000	22:41:15.648000	Nfkb2	chr19	+	#VALUE!	#VALUE!	1908-10-09	protein_coding	nuclear_factor_of_kappa_light_polypeptide_gene_enhancer_in_B_cells_2_p49/p100	1902-01-13	1902-05-22	1902-01-11	1901-06-22	1903-01-25	1902-12-28	1902-08-12	1900-01-14 05:33:00	1900-01-15 11:14:19	1900-01-13 21:29:00	1900-01-08 23:04:11	1900-01-15 13:52:16	1900-01-15 11:46:31	1900-01-14 21:14:36
ENSMUSG00000014959	1905-07-15 11:22:21	1905-06-16 14:18:09	00:30:17.338000	20:21:46.944000	22:43:07.104000	Gorasp2	chr2	+	#VALUE!	#VALUE!	1906-08-13	protein_coding	golgi_reassembly_stacking_protein_2	1904-11-24	1905-07-01	1904-11-23	1905-01-24	1906-02-06	1906-04-25	1906-04-19	1900-02-14 09:38:48	1900-02-16 04:50:39	1900-02-13 10:11:02	1900-02-09 19:22:28	1900-02-10 01:46:30	1900-02-12 08:32:30	1900-02-16 13:22:34
ENSMUSG00000035992	1909-01-11 14:56:53	1908-11-21 07:59:26	00:32:19.162000	20:23:09.024000	22:43:38.208000	Fnip1	chr11	+	#VALUE!	#VALUE!	1917-02-14	protein_coding	folliculin_interacting_protein_1	1907-11-12	1908-03-02	1908-11-01	1908-05-04	1910-12-01	1910-07-05	1909-01-27	1900-01-28 03:47:57	1900-01-27 02:11:14	1900-01-30 23:22:09	1900-01-25 22:57:57	1900-01-28 09:30:35	1900-01-27 21:04:55	1900-01-26 11:23:49
ENSMUSG00000042541	1905-11-18 12:18:11	1906-01-29 22:18:21	1899-12-29 22:54:17	20:24:36.288000	22:44:17.088000	Shfm1	chr6	-	#VALUE!	#VALUE!	1904-01-11	protein_coding	split_hand/foot_malformation_(ectrodactyly)_type_1	1904-11-29	1905-05-18	1905-11-30	1907-12-03	1906-01-19	1906-02-17	1905-09-15	1900-03-14 18:10:48	1900-03-15 19:22:21	1900-03-28 02:41:01	1900-04-13 18:15:28	1900-03-06 21:33:19	1900-03-09 02:55:57	1900-03-10 18:11:36
ENSMUSG00000058569	1913-02-03 20:53:28	1912-10-29 08:31:26	00:42:25.344000	20:27:14.400000	22:45:33.984000	Tmed9	chr13	+	#VALUE!	#VALUE!	1903-11-20	protein_coding	transmembrane_emp24_protein_transport_domain_containing_9	1911-10-30	1912-07-12	1911-10-05	1913-04-28	1913-11-09	1913-04-12	1914-11-09	1900-07-04 13:11:16	1900-07-01 00:58:57	1900-06-29 13:52:16	1900-06-30 15:12:29	1900-06-06 18:28:00	1900-06-03 04:11:13	1900-07-08 22:03:21
ENSMUSG00000052270	1900-01-01 21:14:17	1900-01-02 09:05:00	1899-12-29 21:33:01	20:37:54.624000	22:50:00.960000	Fpr2	chr17	+	#VALUE!	#VALUE!	1903-02-06	protein_coding	formyl_peptide_receptor_2	1900-01-05	00:00:00	00:00:00	1900-01-01	1900-01-09	1900-01-01	00:00:00	06:29:35.021000	00:00:00	00:00:00	01:07:43.420000	08:29:27.470000	00:57:43.867000	00:00:00
ENSMUSG00000021771	1907-08-13 04:41:20	1907-10-06 10:37:53	1899-12-29 23:20:57	20:49:31.872000	22:53:11.040000	Vdac2	chr14	+	#VALUE!	#VALUE!	1905-07-31	protein_coding	voltage-dependent_anion_channel_2	1906-09-12	1907-05-07	1906-12-19	1908-06-15	1909-02-28	1909-01-13	1906-12-16	1900-03-13 13:44:15	1900-03-14 18:02:25	1900-03-14 21:54:52	1900-03-20 17:24:07	1900-03-13 02:37:09	1900-03-13 12:53:12	1900-03-02 06:40:35
ENSMUSG00000045690	1900-01-09 08:13:24	1900-01-10 00:32:49	1899-12-29 22:03:46	20:51:47.520000	22:54:18.432000	Wdr89	chr12	-	#VALUE!	#VALUE!	1908-02-26	protein_coding	WD_repeat_domain_89	1900-01-04	1900-01-11	1900-01-11	1900-01-07	1900-01-12	1900-01-10	1900-01-15	01:58:32.158000	05:01:57.222000	05:19:07.988000	03:00:18.054000	04:18:20.926000	03:39:34.088000	06:02:12.624000
ENSMUSG00000062210	1924-07-14 10:35:55	1924-12-14 12:58:08	1899-12-29 23:25:26	20:54:28.224000	22:55:47.424000	Tnfaip8	chr18	+	#VALUE!	#VALUE!	1913-12-02	protein_coding	tumor_necrosis_factor_alpha-induced_protein_8	1921-07-28	1922-10-18	1923-03-30	1926-03-19	1928-10-23	1926-09-23	1926-02-05	1900-04-04 00:03:05	1900-04-01 23:50:51	1900-04-09 05:00:02	1900-04-09 08:03:28	1900-04-01 04:15:01	1900-03-27 05:03:22	1900-04-02 15:38:38
ENSMUSG00000014956	1915-05-12 16:39:39	1915-10-28 13:26:09	1899-12-29 23:01:10	20:56:20.544000	22:56:53.088000	Ppp1cb	chr5	+	#VALUE!	#VALUE!	1915-12-18	protein_coding	protein_phosphatase_1_catalytic_subunit_beta_isoform	1911-12-31	1914-06-19	1915-11-25	1921-01-16	1916-07-14	1915-11-21	1913-09-02	1900-02-15 01:57:21	1900-02-20 11:03:22	1900-02-28 18:46:09	1900-03-10 05:54:15	1900-02-15 03:13:52	1900-02-14 05:06:28	1900-02-11 18:49:12
ENSMUSG00000031068	1903-06-23 02:54:24	1903-07-20 20:59:08	1899-12-29 23:17:10	21:00:50.976000	22:58:39.360000	Glrx3	chr7	+	#VALUE!	#VALUE!	1904-07-08	protein_coding	glutaredoxin_3	1902-11-11	1903-05-11	1903-05-16	1904-01-04	1904-01-18	1903-06-30	1903-09-10	1900-02-07 20:10:03	1900-02-11 04:53:41	1900-02-13 18:53:06	1900-02-16 06:46:28	1900-02-08 21:33:31	1900-02-04 03:12:12	1900-02-09 19:36:40
ENSMUSG00000015932	1905-03-11 03:42:00	1905-01-27 16:56:27	00:46:14.995000	21:02:45.888000	22:58:49.728000	Dstn	chr2	+	#VALUE!	#VALUE!	1905-03-25	protein_coding	destrin	1904-10-15	1904-07-02	1904-12-25	1905-12-07	1906-01-31	1905-01-06	1904-09-27	1900-02-25 03:22:10	1900-02-17 21:12:00	1900-02-26 04:36:42	1900-02-28 10:50:01	1900-02-20 19:26:06	1900-02-12 13:39:34	1900-02-14 06:36:57
ENSMUSG00000016559	1925-03-21 19:05:26	1925-09-11 04:02:33	1899-12-29 23:22:08	21:04:49.440000	22:59:17.376000	H3f3b	chr11	-	#VALUE!	#VALUE!	1906-11-18	protein_coding	H3_histone_family_3B	1921-12-20	1923-07-25	1923-12-25	1928-06-16	1927-03-27	1927-02-19	1927-08-15	1900-07-13 16:39:38	1900-07-12 10:05:37	1900-07-27 03:13:56	1900-08-07 07:50:24	1900-06-24 05:45:06	1900-06-27 02:10:47	1900-07-18 11:24:11
ENSMUSG00000020021	1900-01-31 05:38:21	1900-02-02 01:25:55	1899-12-29 22:13:35	21:14:24	23:01:39.072000	Fgd6	chr10	+	#VALUE!	#VALUE!	1922-01-08	protein_coding	FYVE_RhoGEF_and_PH_domain_containing_6	1900-02-11	1900-01-19	1900-01-24	1900-01-10	1900-02-27	1900-03-11	1900-01-16	07:40:55.985000	03:13:09.134000	04:17:51.775000	01:35:23.340000	07:42:26.156000	09:37:19.958000	02:23:04.981000
ENSMUSG00000021377	1904-07-08 09:41:25	1904-08-07 13:06:08	1899-12-29 23:22:23	21:14:43.872000	23:01:39.072000	Dek	chr13	-	#VALUE!	#VALUE!	1906-12-30	protein_coding	DEK_oncogene_(DNA_binding)	1904-01-19	1904-08-15	1903-10-27	1903-01-31	1905-12-09	1906-10-15	1904-10-07	1900-02-04 11:56:32	1900-02-06 12:36:28	1900-02-01 18:43:30	1900-01-23 11:52:26	1900-02-06 19:29:34	1900-02-13 01:44:28	1900-02-03 01:06:06
ENSMUSG00000041028	1914-06-06 05:09:15	1914-02-17 20:33:46	00:42:12.989000	21:18:26.784000	23:02:40.416000	Ghitm	chr14	-	#VALUE!	#VALUE!	1908-01-31	protein_coding	growth_hormone_inducible_transmembrane_protein	1911-12-20	1913-06-01	1914-05-21	1916-12-29	1915-02-25	1914-05-23	1913-11-14	1900-03-30 18:20:32	1900-04-03 05:58:37	1900-04-15 19:20:56	1900-04-21 00:29:00	1900-03-23 11:32:33	1900-03-20 20:43:15	1900-03-25 17:11:57
ENSMUSG00000061904	1921-07-22 11:10:17	1922-01-01 16:54:09	1899-12-29 23:18:39	21:18:31.104000	23:02:40.416000	Slc25a3	chr10	-	#VALUE!	#VALUE!	1911-01-21	protein_coding	solute_carrier_family_25_(mitochondrial_carrier_phosphate_carrier)_member_3	1919-04-21	1920-09-12	1919-06-18	1926-05-20	1925-07-18	1922-01-24	1920-03-21	1900-04-16 00:32:22	1900-04-15 07:21:48	1900-04-14 15:19:19	1900-05-06 03:18:55	1900-04-11 21:26:29	1900-03-30 15:27:11	1900-03-31 08:25:22
ENSMUSG00000007050	1900-12-28 09:09:04	1901-01-02 03:11:00	1899-12-29 23:32:02	21:21:11.808000	23:03:32.256000	Lsm2	chr17	+	#VALUE!	#VALUE!	1904-05-04	protein_coding	LSM2_homolog_U6_small_nuclear_RNA_associated_(S._cerevisiae)	1900-11-25	1900-11-30	1900-12-01	1900-11-08	1901-01-29	1901-04-28	1901-02-27	1900-01-12 18:08:24	1900-01-11 23:52:40	1900-01-12 17:09:53	1900-01-10 12:22:59	1900-01-11 02:13:06	1900-01-13 20:40:59	1900-01-13 08:31:02
ENSMUSG00000005687	1902-03-26 13:44:43	1902-04-10 03:11:44	1899-12-29 23:26:01	21:32:39.552000	23:08:36.384000	Bcas2	chr3	+	#VALUE!	#VALUE!	1910-08-13	protein_coding	breast_carcinoma_amplified_sequence_2	1901-11-10	1902-05-19	1901-12-11	1902-08-04	1902-05-08	1902-08-02	1902-04-02	1900-01-10 17:59:40	1900-01-12 17:45:30	1900-01-11 00:05:42	1900-01-13 00:17:32	1900-01-09 20:46:18	1900-01-11 01:39:06	1900-01-10 14:26:14
ENSMUSG00000037434	1901-02-11 16:57:41	1901-02-06 07:26:54	00:27:32.659000	21:35:02.976000	23:09:29.088000	Slc30a1	chr1	+	#VALUE!	#VALUE!	1914-05-10	protein_coding	solute_carrier_family_30_(zinc_transporter)_member_1	1900-12-09	1901-01-31	1901-01-21	1901-01-20	1901-04-23	1901-06-21	1900-12-29	1900-01-04 00:31:02	1900-01-04 07:10:47	1900-01-04 10:18:11	1900-01-03 22:08:00	1900-01-04 01:38:15	1900-01-04 15:50:34	1900-01-03 11:13:11
ENSMUSG00000032998	1902-09-04 01:14:00	1902-09-16 09:03:26	1899-12-29 23:32:48	21:36:02.592000	23:09:58.464000	Foxj3	chr4	+	#VALUE!	#VALUE!	1913-02-09	protein_coding	forkhead_box_J3	1902-05-07	1902-06-04	1902-08-06	1901-12-29	1903-04-05	1903-09-06	1903-01-29	1900-01-10 23:36:14	1900-01-10 12:08:53	1900-01-11 21:26:35	1900-01-08 02:40:16	1900-01-11 01:50:04	1900-01-12 18:10:20	1900-01-11 17:38:29
ENSMUSG00000032314	1902-07-18 23:53:25	1902-08-06 10:49:02	1899-12-29 23:21:55	21:36:23.328000	23:10:01.920000	Etfa	chr9	-	#VALUE!	#VALUE!	1903-10-23	protein_coding	electron_transferring_flavoprotein_alpha_polypeptide	1902-01-11	1902-08-16	1902-05-23	1903-02-18	1902-07-20	1902-10-21	1902-08-12	1900-02-01 16:17:07	1900-02-08 02:57:29	1900-02-06 16:25:15	1900-02-12 19:55:34	1900-01-29 19:41:00	1900-02-02 10:44:12	1900-02-03 06:31:56
ENSMUSG00000048100	1901-02-10 18:12:14	1901-02-18 06:28:07	1899-12-29 23:25:16	21:37:46.272000	23:10:23.520000	Taf13	chr3	+	#VALUE!	#VALUE!	1906-09-08	protein_coding	TAF13_RNA_polymerase_II_TATA_box_binding_protein_(TBP)-associated_factor	1900-10-23	1901-02-12	1901-02-24	1901-03-18	1901-05-18	1901-03-22	1901-02-05	1900-01-07 10:52:19	1900-01-09 12:10:27	1900-01-10 08:13:53	1900-01-09 15:53:57	1900-01-09 04:31:18	1900-01-08 07:28:03	1900-01-08 05:17:01
ENSMUSG00000067365	1904-03-19 22:41:02	1904-04-23 01:42:12	1899-12-29 23:17:04	21:42:13.248000	23:11:51.648000	Tmem128	chr5	+	#VALUE!	#VALUE!	1903-07-02	protein_coding	transmembrane_protein_128	1903-08-09	1904-01-07	1904-01-04	1905-09-02	1904-08-19	1903-12-08	1904-01-08	1900-03-03 03:02:30	1900-03-05 04:18:31	1900-03-08 17:55:48	1900-03-26 07:45:16	1900-02-27 22:54:59	1900-02-20 01:40:46	1900-02-26 09:01:10
ENSMUSG00000010406	1902-04-07 00:53:16	1902-04-27 09:06:03	1899-12-29 23:13:10	21:44:29.760000	23:12:22.752000	Mrpl52	chr14	+	#VALUE!	#VALUE!	1901-02-15	protein_coding	mitochondrial_ribosomal_protein_L52	1901-12-29	1901-11-28	1902-04-27	1903-02-24	1902-07-20	1902-01-05	1902-02-02	1900-04-17 11:23:34	1900-04-05 05:00:23	1900-05-02 12:48:41	1900-05-27 20:42:19	1900-04-09 18:02:16	1900-03-21 03:27:45	1900-04-01 15:14:00
ENSMUSG00000014313	1907-04-24 17:51:38	1907-06-24 02:29:33	1899-12-29 23:16:00	21:45:06.912000	23:12:22.752000	Cox6c	chr15	-	#VALUE!	#VALUE!	1908-04-25	protein_coding	cytochrome_c_oxidase_subunit_VIc	1906-01-09	1906-06-17	1907-08-22	1909-12-09	1907-06-23	1906-11-27	1907-04-17	1900-02-13 09:57:42	1900-02-13 02:44:40	1900-02-24 03:20:14	1900-03-03 16:28:20	1900-02-09 00:54:01	1900-02-06 17:21:11	1900-02-12 19:19:15
ENSMUSG00000020561	1901-11-12 18:34:25	1901-11-25 00:43:57	1899-12-29 23:25:54	21:44:17.664000	23:12:22.752000	Twistnb	chr12	+	#VALUE!	#VALUE!	1906-05-12	protein_coding	TWIST_neighbor	1901-07-22	1901-10-30	1901-10-08	1902-04-01	1902-02-11	1902-01-03	1901-10-12	1900-01-15 00:14:04	1900-01-16 08:20:05	1900-01-16 17:01:13	1900-01-18 20:19:45	1900-01-14 19:32:21	1900-01-14 08:18:32	1900-01-13 23:50:27
ENSMUSG00000023460	1901-06-30 12:52:24	1901-06-24 01:06:44	00:26:11.702000	21:48:15.264000	23:14:21.984000	Rab12	chr17	-	#VALUE!	#VALUE!	1905-08-18	protein_coding	RAB12_member_RAS_oncogene_family	1901-03-12	1901-06-11	1901-06-29	1901-07-10	1901-10-03	1901-09-11	1901-06-12	1900-01-13 00:34:35	1900-01-14 13:50:15	1900-01-15 22:20:46	1900-01-14 10:17:24	1900-01-13 21:36:52	1900-01-13 16:35:01	1900-01-12 20:19:33
ENSMUSG00000025917	1902-07-08 15:03:03	1902-06-28 21:06:25	00:23:28.406000	22:00:10.656000	23:19:03.648000	Cops5	chr1	-	#VALUE!	#VALUE!	1906-01-12	protein_coding	COP9_(constitutive_photomorphogenic)_homolog_subunit_5_(Arabidopsis_thaliana)	1902-02-27	1902-06-15	1902-05-04	1902-09-09	1902-09-01	1902-11-02	1902-07-25	1900-01-21 22:42:50	1900-01-23 02:41:12	1900-01-23 06:47:44	1900-01-23 18:22:32	1900-01-19 16:51:54	1900-01-21 08:55:37	1900-01-21 05:42:09
ENSMUSG00000000171	1906-06-26 19:50:21	1906-08-09 02:00:06	1899-12-29 23:24:21	22:03:19.872000	23:20:24.864000	Sdhd	chr9	-	#VALUE!	#VALUE!	1903-07-10	protein_coding	succinate_dehydrogenase_complex_subunit_D_integral_membrane_protein	1905-03-01	1906-04-15	1906-06-14	1908-08-13	1906-12-19	1906-07-06	1905-12-14	1900-03-29 21:15:40	1900-04-10 08:28:50	1900-04-18 22:01:43	1900-05-09 08:03:41	1900-03-28 01:45:00	1900-03-23 23:08:11	1900-03-24 10:08:26
ENSMUSG00000052738	1903-10-02 19:44:02	1903-10-20 05:52:32	1899-12-29 23:35:19	22:06:37.728000	23:21:45.216000	Suclg1	chr6	+	#VALUE!	#VALUE!	1907-07-29	protein_coding	succinate-CoA_ligase_GDP-forming_alpha_subunit	1903-02-21	1903-08-12	1903-08-09	1904-04-05	1904-02-16	1904-03-04	1903-10-20	1900-01-25 10:26:19	1900-01-27 02:10:37	1900-01-28 13:36:24	1900-01-29 23:36:44	1900-01-24 06:33:16	1900-01-25 00:49:36	1900-01-25 01:50:28
ENSMUSG00000022283	1971-08-13 13:28:15	1972-05-16 20:31:02	1899-12-29 23:38:28	22:21:33.696000	23:28:27.840000	Pabpc1	chr15	-	#VALUE!	#VALUE!	1907-12-25	protein_coding	poly(A)_binding_protein_cytoplasmic_1	1966-11-12	1975-02-16	1956-02-18	1950-09-26	2002-03-12	1992-03-28	1976-11-04	1901-05-27 11:07:34	1901-06-17 09:38:55	1901-02-25 00:06:32	1900-12-03 15:26:30	1901-07-23 02:57:24	1901-06-07 19:29:11	1901-04-24 20:11:14
ENSMUSG00000053907	1914-12-14 16:48:11	1915-01-29 09:10:55	1899-12-29 23:43:12	22:24:28.224000	23:29:59.424000	Mat2a	chr6	-	#VALUE!	#VALUE!	1907-09-04	protein_coding	methionine_adenosyltransferase_II_alpha	1913-08-28	1914-06-17	1913-02-20	1915-11-20	1917-03-06	1916-10-13	1915-05-18	1900-04-18 01:51:03	1900-04-15 23:21:47	1900-04-11 17:49:18	1900-04-19 06:37:57	1900-04-08 16:06:15	1900-04-08 07:38:47	1900-04-09 01:40:51
ENSMUSG00000025613	1909-12-03 18:26:25	1909-12-28 09:39:15	1899-12-29 23:46:30	22:38:20.256000	23:33:10.368000	Cct8	chr16	-	#VALUE!	#VALUE!	1906-07-21	protein_coding	chaperonin_containing_Tcp1_subunit_8_(theta)	1908-07-22	1909-10-01	1909-02-03	1910-04-17	1911-10-08	1911-05-08	1909-12-06	1900-03-20 01:12:26	1900-03-24 11:51:14	1900-03-23 06:49:16	1900-03-23 16:33:02	1900-03-19 23:29:53	1900-03-18 15:57:50	1900-03-15 16:54:15
ENSMUSG00000029311	1908-07-18 01:01:15	1908-06-26 15:45:50	00:14:17.028000	22:50:40.704000	23:36:37.728000	Hsd17b11	chr5	-	#VALUE!	#VALUE!	1906-02-11	protein_coding	hydroxysteroid_(17-beta)_dehydrogenase_11	1907-09-11	1907-05-06	1908-06-14	1908-06-29	1909-05-14	1908-12-06	1909-11-29	1900-03-17 03:20:37	1900-03-08 04:49:59	1900-03-22 23:05:52	1900-03-14 00:18:20	1900-03-08 05:20:55	1900-03-06 08:17:28	1900-03-20 23:16:30
ENSMUSG00000019795	1907-10-15 18:15:54	1907-11-07 13:48:46	1899-12-29 23:44:20	22:57:55.296000	23:37:39.072000	Pcmt1	chr10	-	#VALUE!	#VALUE!	1907-07-19	protein_coding	protein-L-isoaspartate_(D-aspartate)_O-methyltransferase_1	1906-07-26	1907-09-06	1907-04-06	1909-06-21	1908-04-20	1908-05-12	1907-06-17	1900-02-22 08:16:26	1900-02-26 19:07:55	1900-02-26 18:06:50	1900-03-06 20:56:19	1900-02-17 23:55:33	1900-02-19 07:59:20	1900-02-18 09:00:02
ENSMUSG00000048970	1901-03-03 14:24:32	1901-03-07 11:18:43	1899-12-29 23:44:19	23:05:40.128000	23:40:58.656000	C1galt1c1	chrX	-	#VALUE!	#VALUE!	1903-12-19	protein_coding	C1GALT1-specific_chaperone_1	1901-01-15	1901-02-01	1901-02-05	1901-06-24	1901-04-15	1901-04-22	1900-12-25	1900-01-16 02:52:15	1900-01-15 14:21:11	1900-01-16 15:37:41	1900-01-19 21:28:19	1900-01-14 11:27:13	1900-01-14 23:37:24	1900-01-12 09:52:02
ENSMUSG00000050565	1906-11-07 21:01:41	1906-11-16 22:25:02	1899-12-29 23:52:55	23:11:40.416000	23:43:43.680000	Tor1aip2	chr1	+	#VALUE!	#VALUE!	1916-09-30	protein_coding	torsin_A_interacting_protein_2	1906-01-21	1906-11-25	1905-12-23	1906-07-29	1908-09-11	1908-02-07	1906-09-01	1900-01-22 04:12:28	1900-01-23 09:36:14	1900-01-21 10:12:40	1900-01-20 22:05:28	1900-01-23 03:04:32	1900-01-21 23:26:14	1900-01-19 21:22:18
ENSMUSG00000038416	1902-04-11 17:31:43	1902-04-07 20:56:16	00:11:08.822000	23:12:57.312000	23:44:01.824000	Cdc16	chr8	+	#VALUE!	#VALUE!	1906-04-19	protein_coding	CDC16_cell_division_cycle_16	1902-01-16	1902-02-27	1902-01-29	1902-08-10	1902-05-17	1902-05-08	1902-05-21	1900-01-19 21:39:14	1900-01-19 11:20:02	1900-01-19 19:46:05	1900-01-22 01:39:28	1900-01-16 19:13:30	1900-01-16 22:58:21	1900-01-18 22:20:53
ENSMUSG00000041836	1902-09-02 06:19:30	1902-09-08 13:06:23	1899-12-29 23:46:16	23:18:52.416000	23:45:27.360000	Ptpre	chr7	+	#VALUE!	#VALUE!	1914-10-24	protein_coding	protein_tyrosine_phosphatase_receptor_type_E	1902-08-10	1902-09-03	1902-02-04	1901-05-03	1903-11-16	1903-12-13	1902-12-30	1900-01-10 19:08:03	1900-01-10 06:05:03	1900-01-08 11:54:54	1900-01-04 19:34:17	1900-01-11 15:43:27	1900-01-12 02:43:17	1900-01-10 02:37:09
ENSMUSG00000073676	1906-10-21 23:15:18	1906-10-05 22:45:22	00:13:13.765000	23:21:05.472000	23:45:52.416000	Hspe1	chr1	+	#VALUE!	#VALUE!	1902-08-21	protein_coding	heat_shock_protein_1_(chaperonin_10)	1905-09-27	1906-01-14	1906-12-15	1909-04-02	1906-07-29	1906-01-03	1906-08-25	1900-05-12 08:35:44	1900-05-08 22:51:23	1900-06-06 04:52:23	1900-07-04 19:55:45	1900-04-19 23:25:27	1900-04-12 10:15:11	1900-05-04 20:55:16
ENSMUSG00000018286	1904-10-13 17:29:20	1904-10-23 02:51:01	1899-12-29 23:49:55	23:25:45.408000	23:48:11.520000	Psmb6	chr11	+	#VALUE!	#VALUE!	1902-08-23	protein_coding	proteasome_(prosome_macropain)_subunit_beta_type_6	1903-12-09	1904-05-04	1904-11-25	1906-02-13	1904-09-20	1905-01-21	1904-07-29	1900-03-31 07:45:37	1900-04-02 05:39:15	1900-04-20 06:38:59	1900-05-02 08:09:01	1900-03-19 12:46:55	1900-03-26 21:30:55	1900-03-26 11:08:35
ENSMUSG00000071662	1903-04-20 05:07:01	1903-04-26 23:22:46	1899-12-29 23:49:49	23:26:31.200000	23:48:13.248000	Polr2g	chr19	-	#VALUE!	#VALUE!	1902-05-17	protein_coding	polymerase_(RNA)_II_(DNA_directed)_polypeptide_G	1902-10-08	1903-02-12	1903-03-20	1904-04-27	1903-07-20	1903-03-10	1903-01-12	1900-03-11 11:25:08	1900-03-14 12:25:32	1900-03-21 05:55:09	1900-04-05 22:23:04	1900-03-06 13:13:10	1900-02-28 23:10:11	1900-03-03 18:24:50
ENSMUSG00000050088	1901-03-11 04:35:54	1901-03-13 14:41:31	1899-12-29 23:51:27	23:27:49.824000	23:49:04.224000	1600012H06Rik	chr17	+	#VALUE!	#VALUE!	1906-11-27	protein_coding	RIKEN_cDNA_1600012H06_gene	1901-01-07	1901-01-28	1901-03-09	1901-06-05	1901-04-04	1901-03-30	1901-03-14	1900-01-09 01:31:15	1900-01-08 20:50:11	1900-01-10 07:46:57	1900-01-11 00:35:21	1900-01-08 02:53:16	1900-01-08 04:35:58	1900-01-08 16:36:37
ENSMUSG00000030536	1933-07-10 14:56:36	1933-04-16 05:46:52	00:12:46.593000	23:35:07.872000	23:52:16.896000	Iqgap1	chr7	-	#VALUE!	#VALUE!	1920-02-23	protein_coding	IQ_motif_containing_GTPase_activating_protein_1	1933-03-29	1933-05-25	1925-12-03	1907-08-10	1943-10-26	1961-06-18	1940-11-16	1900-04-10 03:37:14	1900-04-03 03:17:31	1900-03-17 05:27:44	1900-01-20 02:56:06	1900-04-05 20:46:36	1900-05-17 13:43:23	1900-04-10 08:32:04
ENSMUSG00000033916	1904-09-17 06:06:32	1904-09-13 14:10:31	00:04:52.092000	23:34:57.504000	23:52:16.896000	Chmp2a	chr7	-	#VALUE!	#VALUE!	1902-07-15	protein_coding	charged_multivesicular_body_protein_2A	1904-03-29	1904-02-07	1904-08-13	1904-11-02	1905-06-12	1905-01-30	1904-12-27	1900-04-11 12:08:55	1900-03-31 19:53:04	1900-04-18 05:24:11	1900-04-10 15:03:18	1900-04-04 14:39:24	1900-03-30 23:50:22	1900-04-07 05:44:22
ENSMUSG00000028798	1908-02-28 18:54:48	1908-03-11 12:55:33	1899-12-29 23:52:36	23:38:14.496000	23:53:52.800000	Eif3i	chr4	-	#VALUE!	#VALUE!	1906-05-11	protein_coding	eukaryotic_translation_initiation_factor_3_subunit_I	1906-12-21	1907-06-17	1908-01-19	1911-05-26	1908-02-27	1907-05-17	1907-07-28	1900-03-07 05:12:12	1900-03-06 14:45:48	1900-03-15 23:39:42	1900-04-04 12:20:53	1900-02-26 03:14:00	1900-02-21 16:15:41	1900-02-28 11:33:06
ENSMUSG00000022711	1902-01-09 22:49:51	1902-01-09 03:28:17	00:02:06.516000	23:49:31.872000	23:57:50.400000	Pmm2	chr16	+	#VALUE!	#VALUE!	1906-06-27	protein_coding	phosphomannomutase_2	1901-12-15	1901-11-16	1901-10-01	1901-09-06	1902-05-31	1902-03-05	1902-08-01	1900-01-18 11:52:53	1900-01-16 10:29:45	1900-01-16 04:58:57	1900-01-13 19:51:11	1900-01-16 13:47:59	1900-01-15 05:41:06	1900-01-19 21:32:35
ENSMUSG00000074896	1900-01-02 11:38:08	1900-01-02 10:36:36	00:01:57.763000	23:57:24.480000	23:59:13.344000	Ifit3	chr19	+	#VALUE!	#VALUE!	1904-10-10	protein_coding	interferon-induced_protein_with_tetratricopeptide_repeats_3	1900-01-03	1900-01-04	00:00:00	00:00:00	1900-01-03	1900-01-09	00:00:00	02:31:46.211000	03:07:26.930000	00:00:00	00:00:00	01:50:15.653000	05:37:21.288000	00:00:00
ENSMUSG00000027777	1900-01-17 15:59:20	1900-01-01 22:41:11	1900-01-01 21:46:56	NA	NA	Schip1	chr3	+	#VALUE!	#VALUE!	1906-01-09	protein_coding	schwannomin_interacting_protein_1	1900-01-05	1900-02-09	1900-01-06	00:00:00	1900-01-04	1900-01-02	1900-01-03	03:20:32.666000	1900-01-01 00:46:08	03:55:36.184000	00:00:00	01:56:33.375000	00:59:26.162000	01:38:02.916000
ENSMUSG00000027832	08:58:14.625000	05:03:06.197000	01:09:21.715000	21:35:13.344000	NA	Ptx3	chr3	+	#VALUE!	#VALUE!	1905-03-12	protein_coding	pentraxin_related_gene	00:00:00	00:00:00	1900-01-01	00:00:00	1900-01-01	00:00:00	00:00:00	00:00:00	00:00:00	00:45:32.151000	00:00:00	00:33:47.452000	00:00:00	00:00:00
ENSMUSG00000030790	17:10:14.950000	10:06:12.394000	02:57:22.752000	19:06:43.776000	NA	Adm	chr7	+	#VALUE!	#VALUE!	1903-10-21	protein_coding	adrenomedullin	1900-01-01	1900-01-01	00:00:00	00:00:00	1900-01-02	00:00:00	00:00:00	01:03:30.633000	00:58:49.837000	00:00:00	00:00:00	01:32:16.841000	00:00:00	00:00:00
ENSMUSG00000034855	1900-01-01 11:02:07	04:49:42.023000	12:16:47.424000	07:30:50.976000	NA	Cxcl10	chr5	-	#VALUE!	#VALUE!	1902-12-29	protein_coding	chemokine_(C-X-C_motif)_ligand_10	00:00:00	1900-01-01	1900-01-03	00:00:00	00:00:00	1900-01-01	00:00:00	00:00:00	01:14:44.893000	03:57:00.174000	00:00:00	00:00:00	00:59:47.350000	00:00:00
ENSMUSG00000058427	09:02:51.584000	14:42:30.243000	1899-12-29 21:02:46	19:06:52.416000	NA	Cxcl2	chr5	+	#VALUE!	#VALUE!	1902-11-19	protein_coding	chemokine_(C-X-C_motif)_ligand_2	1900-01-01	00:00:00	00:00:00	00:00:00	1900-01-01	1900-01-02	00:00:00	01:23:45.408000	00:00:00	00:00:00	00:00:00	01:00:50.953000	02:04:06.985000	00:00:00
ENSMUSG00000061100	1900-01-09 06:59:23	1900-01-29 14:43:44	1899-12-29 15:09:37	NA	NA	Retnla	chr16	+	#VALUE!	#VALUE!	1901-08-20	protein_coding	resistin_like_alpha	1900-01-10	1900-01-13	1900-01-03	00:00:00	1900-05-13	1900-01-07	00:00:00	1900-01-01 00:36:14	1900-01-01 05:37:42	07:13:34.833000	00:00:00	1900-01-09 23:31:24	12:45:39.676000	00:00:00
ENSMUSG00000070501	08:07:23.366000	00:00:00	02:53:07.008000	18:03:36.864000	NA	BC094916	chr1	-	#VALUE!	#VALUE!	1907-11-27	protein_coding	cDNA_sequence_BC094916	00:00:00	1900-01-01	00:00:00	00:00:00	00:00:00	00:00:00	00:00:00	00:00:00	00:28:18.917000	00:00:00	00:00:00	00:00:00	00:00:00	00:00:00
ENSMUSG00000093989	00:00:00	09:39:24.046000	1899-12-29 21:07:16	18:04:23.520000	NA	Rnasek	chr11	-	#VALUE!	#VALUE!	1902-02-17	protein_coding	ribonuclease_RNase_K	00:00:00	00:00:00	00:00:00	00:00:00	00:00:00	1900-01-02	00:00:00	00:00:00	00:00:00	00:00:00	00:00:00	00:00:00	02:47:55.894000	00:00:00

## Sheet: (B) Up-regulated genes
	ID	Description	GeneRatio	BgRatio	pvalue	p.adjust	qvalue	geneID	Count
GO:0002697	GO:0002697	regulation of immune effector process	2021-07-27	420/23174	3.96698e-07	00:00:24.187000	00:00:12.088000	Lgals9/Rtn4/Il6/Malt1/Ccl5/H2-Q7/H2-K1	1900-01-07
GO:0002456	GO:0002456	T cell mediated immunity	2021-05-27	136/23174	4.70482e-07	00:00:24.187000	00:00:12.088000	Il6/Ctsc/Malt1/H2-Q7/H2-K1	1900-01-05
GO:0002711	GO:0002711	positive regulation of T cell mediated immunity	2021-04-27	71/23174	1.3458e-06	00:00:34.669000	00:00:17.327000	Il6/Malt1/H2-Q7/H2-K1	1900-01-04
GO:0032103	GO:0032103	positive regulation of response to external stimulus	2021-06-27	313/23174	1.3488e-06	00:00:34.669000	00:00:17.327000	Lgals9/Rtn4/Pla2g7/Il6/Ctsc/Ccl5	1900-01-06
GO:0002706	GO:0002706	regulation of lymphocyte mediated immunity	2021-05-27	195/23174	2.78317e-06	00:00:57.231000	00:00:28.603000	Lgals9/Il6/Malt1/H2-Q7/H2-K1	1900-01-05
GO:0002709	GO:0002709	regulation of T cell mediated immunity	2021-04-27	94/23174	4.14734e-06	00:01:11.069000	00:00:35.519000	Il6/Malt1/H2-Q7/H2-K1	1900-01-04
GO:0002449	GO:0002449	lymphocyte mediated immunity	2021-06-27	424/23174	7.73797e-06	00:01:43.524000	00:00:51.739000	Lgals9/Il6/Ctsc/Malt1/H2-Q7/H2-K1	1900-01-06
GO:0071346	GO:0071346	cellular response to interferon-gamma	2021-04-27	115/23174	9.24659e-06	00:01:43.524000	00:00:51.739000	Rab43/Ccl17/Ccl5/H2-Q7	1900-01-04
GO:0002703	GO:0002703	regulation of leukocyte mediated immunity	2021-05-27	250/23174	9.33403e-06	00:01:43.524000	00:00:51.739000	Lgals9/Il6/Malt1/H2-Q7/H2-K1	1900-01-05
GO:0001819	GO:0001819	positive regulation of cytokine production	2021-06-27	445/23174	1.01899e-05	00:01:43.524000	00:00:51.739000	Lgals9/Rtn4/Cyp1b1/Il6/Malt1/Ccl5	1900-01-06
GO:0002699	GO:0002699	positive regulation of immune effector process	2021-05-27	259/23174	1.10758e-05	00:01:43.524000	00:00:51.739000	Rtn4/Il6/Malt1/H2-Q7/H2-K1	1900-01-05
GO:0034341	GO:0034341	response to interferon-gamma	2021-04-27	137/23174	1.84581e-05	00:02:24.285000	00:01:12.111000	Rab43/Ccl17/Ccl5/H2-Q7	1900-01-04
GO:0002824	GO:0002824	positive regulation of adaptive immune response based on somatic recombination of immune receptors built from immunoglobulin superfamily domains	2021-04-27	140/23174	2.01001e-05	00:02:24.285000	00:01:12.111000	Il6/Malt1/H2-Q7/H2-K1	1900-01-04
GO:0001909	GO:0001909	leukocyte mediated cytotoxicity	2021-04-27	141/23174	2.06705e-05	00:02:24.285000	00:01:12.111000	Lgals9/Ctsc/H2-Q7/H2-K1	1900-01-04
GO:0002687	GO:0002687	positive regulation of leukocyte migration	2021-04-27	144/23174	2.24533e-05	00:02:24.285000	00:01:12.111000	Lgals9/Rtn4/Pla2g7/Ccl5	1900-01-04
GO:0002708	GO:0002708	positive regulation of lymphocyte mediated immunity	2021-04-27	144/23174	2.24533e-05	00:02:24.285000	00:01:12.111000	Il6/Malt1/H2-Q7/H2-K1	1900-01-04
GO:0002821	GO:0002821	positive regulation of adaptive immune response	2021-04-27	147/23174	2.43467e-05	00:02:27.249000	00:01:13.592000	Il6/Malt1/H2-Q7/H2-K1	1900-01-04
GO:0002720	GO:0002720	positive regulation of cytokine production involved in immune response	2021-03-27	53/23174	3.17805e-05	00:03:01.530000	00:01:30.725000	Rtn4/Il6/Malt1	1900-01-03
GO:0002548	GO:0002548	monocyte chemotaxis	2021-03-27	55/23174	3.5536e-05	00:03:12.299000	00:01:36.107000	Pla2g7/Ccl17/Ccl5	1900-01-03
GO:0050900	GO:0050900	leukocyte migration	2021-05-27	340/23174	4.08647e-05	00:03:21.025000	00:01:40.468000	Lgals9/Rtn4/Pla2g7/Ccl17/Ccl5	1900-01-05
GO:1902107	GO:1902107	positive regulation of leukocyte differentiation	2021-04-27	168/23174	4.1059e-05	00:03:21.025000	00:01:40.468000	Lgals9/Il6/Malt1/Ccl5	1900-01-04
GO:0002705	GO:0002705	positive regulation of leukocyte mediated immunity	2021-04-27	176/23174	4.92239e-05	00:03:40.360000	00:01:50.131000	Il6/Malt1/H2-Q7/H2-K1	1900-01-04
GO:0032722	GO:0032722	positive regulation of chemokine production	2021-03-27	62/23174	5.09506e-05	00:03:40.360000	00:01:50.131000	Lgals9/Il6/Ccl5	1900-01-03
GO:0001906	GO:0001906	cell killing	2021-04-27	178/23174	5.14379e-05	00:03:40.360000	00:01:50.131000	Lgals9/Ctsc/H2-Q7/H2-K1	1900-01-04
GO:2000514	GO:2000514	regulation of CD4-positive, alpha-beta T cell activation	2021-03-27	64/23174	5.60421e-05	00:03:50.481000	00:01:55.190000	Lgals9/Il6/Malt1	1900-01-03
GO:0031349	GO:0031349	positive regulation of defense response	2021-05-27	371/23174	6.1829e-05	00:03:57.287000	00:01:58.591000	Lgals9/Rtn4/Il6/Ctsc/Ccl5	1900-01-05
GO:0050870	GO:0050870	positive regulation of T cell activation	2021-04-27	187/23174	6.23128e-05	00:03:57.287000	00:01:58.591000	Lgals9/Il6/Malt1/Ccl5	1900-01-04
GO:0002822	GO:0002822	regulation of adaptive immune response based on somatic recombination of immune receptors built from immunoglobulin superfamily domains	2021-04-27	189/23174	6.49407e-05	00:03:58.462000	00:01:59.178000	Il6/Malt1/H2-Q7/H2-K1	1900-01-04
GO:0002685	GO:0002685	regulation of leukocyte migration	2021-04-27	201/23174	8.24414e-05	00:04:36.460000	00:02:18.169000	Lgals9/Rtn4/Pla2g7/Ccl5	1900-01-04
GO:1903039	GO:1903039	positive regulation of leukocyte cell-cell adhesion	2021-04-27	203/23174	8.56612e-05	00:04:36.460000	00:02:18.169000	Lgals9/Il6/Malt1/Ccl5	1900-01-04
GO:0002819	GO:0002819	regulation of adaptive immune response	2021-04-27	205/23174	8.89717e-05	00:04:36.460000	00:02:18.169000	Il6/Malt1/H2-Q7/H2-K1	1900-01-04
GO:0042098	GO:0042098	T cell proliferation	2021-04-27	205/23174	8.89717e-05	00:04:36.460000	00:02:18.169000	Lgals9/Il6/Malt1/Ccl5	1900-01-04
GO:0097529	GO:0097529	myeloid leukocyte migration	2021-04-27	207/23174	9.23744e-05	00:04:36.460000	00:02:18.169000	Rtn4/Pla2g7/Ccl17/Ccl5	1900-01-04
GO:0001913	GO:0001913	T cell mediated cytotoxicity	2021-03-27	76/23174	9.36836e-05	00:04:36.460000	00:02:18.169000	Ctsc/H2-Q7/H2-K1	1900-01-03
GO:1903708	GO:1903708	positive regulation of hemopoiesis	2021-04-27	208/23174	9.41108e-05	00:04:36.460000	00:02:18.169000	Lgals9/Il6/Malt1/Ccl5	1900-01-04
GO:0071347	GO:0071347	cellular response to interleukin-1	2021-03-27	77/23174	9.74059e-05	00:04:38.191000	00:02:19.034000	Il6/Ccl17/Ccl5	1900-01-03
GO:0002718	GO:0002718	regulation of cytokine production involved in immune response	2021-03-27	82/23174	00:00:10.149000	00:05:26.424000	00:02:43.140000	Rtn4/Il6/Malt1	1900-01-03
GO:0071674	GO:0071674	mononuclear cell migration	2021-03-27	83/23174	00:00:10.522000	00:05:29.497000	00:02:44.676000	Pla2g7/Ccl17/Ccl5	1900-01-03
GO:0002460	GO:0002460	adaptive immune response based on somatic recombination of immune receptors built from immunoglobulin superfamily domains	2021-05-27	440/23174	00:00:11.915000	00:05:59.987000	00:02:59.914000	Il6/Ctsc/Malt1/H2-Q7/H2-K1	1900-01-05
GO:0032642	GO:0032642	regulation of chemokine production	2021-03-27	87/23174	00:00:12.100000	00:05:59.987000	00:02:59.914000	Lgals9/Il6/Ccl5	1900-01-03
GO:0002696	GO:0002696	positive regulation of leukocyte activation	2021-05-27	448/23174	00:00:12.961000	00:06:16.186000	00:03:08.010000	Lgals9/Il6/Ctsc/Malt1/Ccl5	1900-01-05
GO:0032602	GO:0032602	chemokine production	2021-03-27	91/23174	00:00:13.826000	00:06:31.730000	00:03:15.778000	Lgals9/Il6/Ccl5	1900-01-03
GO:0022409	GO:0022409	positive regulation of cell-cell adhesion	2021-04-27	242/23174	00:00:14.561000	00:06:42.474000	00:03:21.148000	Lgals9/Il6/Malt1/Ccl5	1900-01-04
GO:0050867	GO:0050867	positive regulation of cell activation	2021-05-27	463/23174	00:00:15.111000	00:06:42.474000	00:03:21.148000	Lgals9/Il6/Ctsc/Malt1/Ccl5	1900-01-05
GO:0070555	GO:0070555	response to interleukin-1	2021-03-27	94/23174	00:00:15.220000	00:06:42.474000	00:03:21.148000	Il6/Ccl17/Ccl5	1900-01-03
GO:0045582	GO:0045582	positive regulation of T cell differentiation	2021-03-27	95/23174	00:00:15.704000	00:06:46.248000	00:03:23.034000	Lgals9/Il6/Malt1	1900-01-03
GO:0072676	GO:0072676	lymphocyte migration	2021-03-27	97/23174	00:00:16.702000	00:07:02.872000	00:03:31.343000	Lgals9/Ccl17/Ccl5	1900-01-03
GO:0002702	GO:0002702	positive regulation of production of molecular mediator of immune response	2021-03-27	100/23174	00:00:18.274000	00:07:15.012000	00:03:37.410000	Rtn4/Il6/Malt1	1900-01-03
GO:0035710	GO:0035710	CD4-positive, alpha-beta T cell activation	2021-03-27	100/23174	00:00:18.274000	00:07:15.012000	00:03:37.410000	Lgals9/Il6/Malt1	1900-01-03
GO:0002726	GO:0002726	positive regulation of T cell cytokine production	2021-02-27	19/23174	00:00:19.079000	00:07:15.012000	00:03:37.410000	Il6/Malt1	1900-01-02
GO:0090026	GO:0090026	positive regulation of monocyte chemotaxis	2021-02-27	19/23174	00:00:19.079000	00:07:15.012000	00:03:37.410000	Pla2g7/Ccl5	1900-01-02
GO:0002367	GO:0002367	cytokine production involved in immune response	2021-03-27	102/23174	00:00:19.375000	00:07:15.012000	00:03:37.410000	Rtn4/Il6/Malt1	1900-01-03
GO:0046427	GO:0046427	positive regulation of JAK-STAT cascade	2021-03-27	102/23174	00:00:19.375000	00:07:15.012000	00:03:37.410000	Cyp1b1/Il6/Ccl5	1900-01-03
GO:0046634	GO:0046634	regulation of alpha-beta T cell activation	2021-03-27	104/23174	00:00:20.517000	00:07:32.126000	00:03:45.963000	Lgals9/Il6/Malt1	1900-01-03
GO:1904894	GO:1904894	positive regulation of STAT cascade	2021-03-27	106/23174	00:00:21.702000	00:07:49.542000	00:03:54.667000	Cyp1b1/Il6/Ccl5	1900-01-03
GO:0009615	GO:0009615	response to virus	2021-04-27	270/23174	00:00:22.124000	00:07:50.132000	00:03:54.962000	Mx1/Lgals9/Il6/Ccl5	1900-01-04
GO:0045621	GO:0045621	positive regulation of lymphocyte differentiation	2021-03-27	108/23174	00:00:22.930000	00:07:50.457000	00:03:55.125000	Lgals9/Il6/Malt1	1900-01-03
GO:2000379	GO:2000379	positive regulation of reactive oxygen species metabolic process	2021-03-27	108/23174	00:00:22.930000	00:07:50.457000	00:03:55.125000	Cyp1b1/Il6/COX2	1900-01-03
GO:0001910	GO:0001910	regulation of leukocyte mediated cytotoxicity	2021-03-27	109/23174	00:00:23.561000	00:07:55.204000	00:03:57.497000	Lgals9/H2-Q7/H2-K1	1900-01-03
GO:0045624	GO:0045624	positive regulation of T-helper cell differentiation	2021-02-27	22/23174	00:00:25.718000	00:08:30.069000	00:04:14.922000	Il6/Malt1	1900-01-02
GO:1903037	GO:1903037	regulation of leukocyte cell-cell adhesion	2021-04-27	287/23174	00:00:27.902000	00:09:04.326000	00:04:32.042000	Lgals9/Il6/Malt1/Ccl5	1900-01-04
GO:1990266	GO:1990266	neutrophil migration	2021-03-27	119/23174	00:00:30.493000	00:09:37.446000	00:04:48.595000	Rtn4/Ccl17/Ccl5	1900-01-03
GO:1902105	GO:1902105	regulation of leukocyte differentiation	2021-04-27	294/23174	00:00:30.571000	00:09:37.446000	00:04:48.595000	Lgals9/Il6/Malt1/Ccl5	1900-01-04
GO:1903409	GO:1903409	reactive oxygen species biosynthetic process	2021-03-27	121/23174	00:00:32.020000	00:09:51.941000	00:04:55.840000	Cyp1b1/Il6/COX2	1900-01-03
GO:0006925	GO:0006925	inflammatory cell apoptotic process	2021-02-27	25/23174	00:00:33.328000	00:09:51.941000	00:04:55.840000	Il6/Ccl5	1900-01-02
GO:0010575	GO:0010575	positive regulation of vascular endothelial growth factor production	2021-02-27	25/23174	00:00:33.328000	00:09:51.941000	00:04:55.840000	Cyp1b1/Il6	1900-01-02
GO:0071677	GO:0071677	positive regulation of mononuclear cell migration	2021-02-27	25/23174	00:00:33.328000	00:09:51.941000	00:04:55.840000	Pla2g7/Ccl5	1900-01-02
GO:0050863	GO:0050863	regulation of T cell activation	2021-04-27	304/23174	00:00:34.694000	00:10:04.707000	00:05:02.220000	Lgals9/Il6/Malt1/Ccl5	1900-01-04
GO:0046651	GO:0046651	lymphocyte proliferation	2021-04-27	307/23174	00:00:36.005000	00:10:04.707000	00:05:02.220000	Lgals9/Il6/Malt1/Ccl5	1900-01-04
GO:0090025	GO:0090025	regulation of monocyte chemotaxis	2021-02-27	26/23174	00:00:36.079000	00:10:04.707000	00:05:02.220000	Pla2g7/Ccl5	1900-01-02
GO:1905523	GO:1905523	positive regulation of macrophage migration	2021-02-27	26/23174	00:00:36.079000	00:10:04.707000	00:05:02.220000	Rtn4/Ccl5	1900-01-02
GO:0032943	GO:0032943	mononuclear cell proliferation	2021-04-27	309/23174	00:00:36.898000	00:10:09.846000	00:05:04.788000	Lgals9/Il6/Malt1/Ccl5	1900-01-04
GO:0031341	GO:0031341	regulation of cell killing	2021-03-27	130/23174	00:00:39.502000	00:10:43.940000	00:05:21.828000	Lgals9/H2-Q7/H2-K1	1900-01-03
GO:0007159	GO:0007159	leukocyte cell-cell adhesion	2021-04-27	319/23174	00:00:41.605000	00:11:04.854000	00:05:32.280000	Lgals9/Il6/Malt1/Ccl5	1900-01-04
GO:0072539	GO:0072539	T-helper 17 cell differentiation	2021-02-27	28/23174	00:00:41.903000	00:11:04.854000	00:05:32.280000	Il6/Malt1	1900-01-02
GO:0070661	GO:0070661	leukocyte proliferation	2021-04-27	329/23174	00:00:46.727000	00:12:11.647000	00:06:05.662000	Lgals9/Il6/Malt1/Ccl5	1900-01-04
GO:0002724	GO:0002724	regulation of T cell cytokine production	2021-02-27	30/23174	00:00:48.152000	00:12:14.626000	00:06:07.151000	Il6/Malt1	1900-01-02
GO:0043372	GO:0043372	positive regulation of CD4-positive, alpha-beta T cell differentiation	2021-02-27	30/23174	00:00:48.152000	00:12:14.626000	00:06:07.151000	Il6/Malt1	1900-01-02
GO:0010574	GO:0010574	regulation of vascular endothelial growth factor production	2021-02-27	31/23174	00:00:51.436000	00:12:45.108000	00:06:22.385000	Cyp1b1/Il6	1900-01-02
GO:0043032	GO:0043032	positive regulation of macrophage activation	2021-02-27	31/23174	00:00:51.436000	00:12:45.108000	00:06:22.385000	Lgals9/Ctsc	1900-01-02
GO:0050729	GO:0050729	positive regulation of inflammatory response	2021-03-27	143/23174	00:00:52.161000	00:12:46.314000	00:06:22.988000	Il6/Ctsc/Ccl5	1900-01-03
GO:0002486	GO:0002486	antigen processing and presentation of endogenous peptide antigen via MHC class I via ER pathway, TAP-independent	2021-02-27	32/23174	00:00:54.826000	00:13:04.951000	00:06:32.302000	H2-Q7/H2-K1	1900-01-02
GO:0072538	GO:0072538	T-helper 17 type immune response	2021-02-27	32/23174	00:00:54.826000	00:13:04.951000	00:06:32.302000	Il6/Malt1	1900-01-02
GO:0097530	GO:0097530	granulocyte migration	2021-03-27	146/23174	00:00:55.408000	00:13:04.951000	00:06:32.302000	Rtn4/Ccl17/Ccl5	1900-01-03
GO:0002700	GO:0002700	regulation of production of molecular mediator of immune response	2021-03-27	148/23174	00:00:57.643000	00:13:08.655000	00:06:34.153000	Rtn4/Il6/Malt1	1900-01-03
GO:0002476	GO:0002476	antigen processing and presentation of endogenous peptide antigen via MHC class Ib	2021-02-27	33/23174	00:00:58.321000	00:13:08.655000	00:06:34.153000	H2-Q7/H2-K1	1900-01-02
GO:0002484	GO:0002484	antigen processing and presentation of endogenous peptide antigen via MHC class I via ER pathway	2021-02-27	33/23174	00:00:58.321000	00:13:08.655000	00:06:34.153000	H2-Q7/H2-K1	1900-01-02
GO:0010573	GO:0010573	vascular endothelial growth factor production	2021-02-27	33/23174	00:00:58.321000	00:13:08.655000	00:06:34.153000	Cyp1b1/Il6	1900-01-02
GO:0045580	GO:0045580	regulation of T cell differentiation	2021-03-27	150/23174	00:00:59.936000	00:13:21.385000	00:06:40.515000	Lgals9/Il6/Malt1	1900-01-03
GO:0002428	GO:0002428	antigen processing and presentation of peptide antigen via MHC class Ib	2021-02-27	34/23174	00:01:01.921000	00:13:29.740000	00:06:44.691000	H2-Q7/H2-K1	1900-01-02
GO:2000406	GO:2000406	positive regulation of T cell migration	2021-02-27	34/23174	00:01:01.921000	00:13:29.740000	00:06:44.691000	Lgals9/Ccl5	1900-01-02
GO:0050727	GO:0050727	regulation of inflammatory response	2021-04-27	356/23174	00:01:02.787000	00:13:32.137000	00:06:45.889000	Lgals9/Il6/Ctsc/Ccl5	1900-01-04
GO:0032496	GO:0032496	response to lipopolysaccharide	2021-04-27	358/23174	00:01:04.114000	00:13:40.384000	00:06:50.010000	Lgals9/Il6/Malt1/Ccl5	1900-01-04
GO:0046631	GO:0046631	alpha-beta T cell activation	2021-03-27	157/23174	00:01:08.414000	00:14:26.092000	00:07:12.854000	Lgals9/Il6/Malt1	1900-01-03
GO:2000516	GO:2000516	positive regulation of CD4-positive, alpha-beta T cell activation	2021-02-27	36/23174	00:01:09.437000	00:14:29.796000	00:07:14.705000	Il6/Malt1	1900-01-02
GO:0002675	GO:0002675	positive regulation of acute inflammatory response	2021-02-27	37/23174	00:01:13.353000	00:14:59.893000	00:07:29.748000	Il6/Ccl5	1900-01-02
GO:0033028	GO:0033028	myeloid cell apoptotic process	2021-02-27	37/23174	00:01:13.353000	00:14:59.893000	00:07:29.748000	Il6/Ccl5	1900-01-02
GO:0071356	GO:0071356	cellular response to tumor necrosis factor	2021-03-27	162/23174	00:01:14.915000	00:15:02.676000	00:07:31.138000	Il6/Ccl17/Ccl5	1900-01-03
GO:0002237	GO:0002237	response to molecule of bacterial origin	2021-04-27	376/23174	00:01:16.968000	00:15:02.676000	00:07:31.138000	Lgals9/Il6/Malt1/Ccl5	1900-01-04
GO:0002475	GO:0002475	antigen processing and presentation via MHC class Ib	2021-02-27	38/23174	00:01:17.372000	00:15:02.676000	00:07:31.138000	H2-Q7/H2-K1	1900-01-02
GO:0045622	GO:0045622	regulation of T-helper cell differentiation	2021-02-27	38/23174	00:01:17.372000	00:15:02.676000	00:07:31.138000	Il6/Malt1	1900-01-02
GO:2000403	GO:2000403	positive regulation of lymphocyte migration	2021-02-27	38/23174	00:01:17.372000	00:15:02.676000	00:07:31.138000	Lgals9/Ccl5	1900-01-02
GO:0046425	GO:0046425	regulation of JAK-STAT cascade	2021-03-27	165/23174	00:01:18.997000	00:15:12.687000	00:07:36.142000	Cyp1b1/Il6/Ccl5	1900-01-03
GO:0002483	GO:0002483	antigen processing and presentation of endogenous peptide antigen	2021-02-27	39/23174	00:01:21.496000	00:15:23.621000	00:07:41.606000	H2-Q7/H2-K1	1900-01-02
GO:0019885	GO:0019885	antigen processing and presentation of endogenous peptide antigen via MHC class I	2021-02-27	39/23174	00:01:21.496000	00:15:23.621000	00:07:41.606000	H2-Q7/H2-K1	1900-01-02
GO:0002369	GO:0002369	T cell cytokine production	2021-02-27	40/23174	00:01:25.724000	00:15:48.817000	00:07:54.199000	Il6/Malt1	1900-01-02
GO:0042129	GO:0042129	regulation of T cell proliferation	2021-03-27	170/23174	00:01:26.111000	00:15:48.817000	00:07:54.199000	Lgals9/Il6/Ccl5	1900-01-03
GO:1904892	GO:1904892	regulation of STAT cascade	2021-03-27	170/23174	00:01:26.111000	00:15:48.817000	00:07:54.199000	Cyp1b1/Il6/Ccl5	1900-01-03
GO:0006953	GO:0006953	acute-phase response	2021-02-27	41/23174	00:01:30.055000	00:15:55.633000	00:07:57.605000	Il6/Ccl5	1900-01-02
GO:0033628	GO:0033628	regulation of cell adhesion mediated by integrin	2021-02-27	41/23174	00:01:30.055000	00:15:55.633000	00:07:57.605000	Cyp1b1/Ccl5	1900-01-02
GO:1905521	GO:1905521	regulation of macrophage migration	2021-02-27	41/23174	00:01:30.055000	00:15:55.633000	00:07:57.605000	Rtn4/Ccl5	1900-01-02
GO:0031644	GO:0031644	regulation of neurological system process	2021-03-27	173/23174	00:01:30.568000	00:15:55.633000	00:07:57.605000	Rtn4/Il6/Ctsc	1900-01-03
GO:0022407	GO:0022407	regulation of cell-cell adhesion	2021-04-27	394/23174	00:01:31.548000	00:15:55.633000	00:07:57.605000	Lgals9/Il6/Malt1/Ccl5	1900-01-04
GO:0051251	GO:0051251	positive regulation of lymphocyte activation	2021-04-27	394/23174	00:01:31.548000	00:15:55.633000	00:07:57.605000	Lgals9/Il6/Malt1/Ccl5	1900-01-04
GO:0019883	GO:0019883	antigen processing and presentation of endogenous antigen	2021-02-27	42/23174	00:01:34.490000	00:16:17.765000	00:08:08.666000	H2-Q7/H2-K1	1900-01-02
GO:0034612	GO:0034612	response to tumor necrosis factor	2021-03-27	179/23174	00:01:39.916000	00:17:04.995000	00:08:32.271000	Il6/Ccl17/Ccl5	1900-01-03
GO:1903706	GO:1903706	regulation of hemopoiesis	2021-04-27	406/23174	00:01:42.288000	00:17:20.361000	00:08:39.951000	Lgals9/Il6/Malt1/Ccl5	1900-01-04
GO:0007259	GO:0007259	JAK-STAT cascade	2021-03-27	182/23174	00:01:44.809000	00:17:28.093000	00:08:43.815000	Cyp1b1/Il6/Ccl5	1900-01-03
GO:0045619	GO:0045619	regulation of lymphocyte differentiation	2021-03-27	182/23174	00:01:44.809000	00:17:28.093000	00:08:43.815000	Lgals9/Il6/Malt1	1900-01-03
GO:0045785	GO:0045785	positive regulation of cell adhesion	2021-04-27	410/23174	00:01:46.056000	00:17:31.726000	00:08:45.630000	Lgals9/Il6/Malt1/Ccl5	1900-01-04
GO:0045766	GO:0045766	positive regulation of angiogenesis	2021-03-27	185/23174	00:01:49.852000	00:18:00.365000	00:08:59.944000	Rtn4/Cyp1b1/Ccl5	1900-01-03
GO:0043491	GO:0043491	protein kinase B signaling	2021-03-27	186/23174	00:01:51.567000	00:18:07.294000	00:09:03.407000	Rtn4/Il6/Ccl5	1900-01-03
GO:2000404	GO:2000404	regulation of T cell migration	2021-02-27	46/23174	00:01:53.260000	00:18:07.294000	00:09:03.407000	Lgals9/Ccl5	1900-01-02
GO:0097696	GO:0097696	STAT cascade	2021-03-27	187/23174	00:01:53.298000	00:18:07.294000	00:09:03.407000	Cyp1b1/Il6/Ccl5	1900-01-03
GO:0002285	GO:0002285	lymphocyte activation involved in immune response	2021-03-27	193/23174	00:02:04.042000	00:19:31.510000	00:09:45.496000	Lgals9/Il6/Malt1	1900-01-03
GO:0006469	GO:0006469	negative regulation of protein kinase activity	2021-03-27	193/23174	00:02:04.042000	00:19:31.510000	00:09:45.496000	Gadd45b/Il6/Dusp16	1900-01-03
GO:0001916	GO:0001916	positive regulation of T cell mediated cytotoxicity	2021-02-27	49/23174	00:02:08.413000	00:19:35.470000	00:09:47.475000	H2-Q7/H2-K1	1900-01-02
GO:0002474	GO:0002474	antigen processing and presentation of peptide antigen via MHC class I	2021-02-27	49/23174	00:02:08.413000	00:19:35.470000	00:09:47.475000	H2-Q7/H2-K1	1900-01-02
GO:0031663	GO:0031663	lipopolysaccharide-mediated signaling pathway	2021-02-27	49/23174	00:02:08.413000	00:19:35.470000	00:09:47.475000	Malt1/Ccl5	1900-01-02
GO:0046638	GO:0046638	positive regulation of alpha-beta T cell differentiation	2021-02-27	49/23174	00:02:08.413000	00:19:35.470000	00:09:47.475000	Il6/Malt1	1900-01-02
GO:0043370	GO:0043370	regulation of CD4-positive, alpha-beta T cell differentiation	2021-02-27	50/23174	00:02:13.667000	00:20:05.030000	00:10:02.249000	Il6/Malt1	1900-01-02
GO:0071675	GO:0071675	regulation of mononuclear cell migration	2021-02-27	50/23174	00:02:13.667000	00:20:05.030000	00:10:02.249000	Pla2g7/Ccl5	1900-01-02
GO:0050679	GO:0050679	positive regulation of epithelial cell proliferation	2021-03-27	199/23174	00:02:15.408000	00:20:11.546000	00:10:05.505000	Rtn4/Il6/Ccl5	1900-01-03
GO:2000377	GO:2000377	regulation of reactive oxygen species metabolic process	2021-03-27	200/23174	00:02:17.364000	00:20:19.872000	00:10:09.666000	Cyp1b1/Il6/COX2	1900-01-03
GO:0051353	GO:0051353	positive regulation of oxidoreductase activity	2021-02-27	51/23174	00:02:19.023000	00:20:25.464000	00:10:12.461000	Lgals9/Chchd10	1900-01-02
GO:0048247	GO:0048247	lymphocyte chemotaxis	2021-02-27	52/23174	00:02:24.480000	00:21:02.649000	00:10:31.045000	Ccl17/Ccl5	1900-01-02
GO:1904018	GO:1904018	positive regulation of vasculature development	2021-03-27	204/23174	00:02:25.364000	00:21:02.649000	00:10:31.045000	Rtn4/Cyp1b1/Ccl5	1900-01-03
GO:0001914	GO:0001914	regulation of T cell mediated cytotoxicity	2021-02-27	54/23174	00:02:35.698000	00:22:22.611000	00:11:11.008000	H2-Q7/H2-K1	1900-01-02
GO:0002274	GO:0002274	myeloid leukocyte activation	2021-03-27	211/23174	00:02:40.057000	00:22:40.480000	00:11:19.939000	Lgals9/Ctsc/Ccl5	1900-01-03
GO:0030595	GO:0030595	leukocyte chemotaxis	2021-03-27	211/23174	00:02:40.057000	00:22:40.480000	00:11:19.939000	Pla2g7/Ccl17/Ccl5	1900-01-03
GO:0042531	GO:0042531	positive regulation of tyrosine phosphorylation of STAT protein	2021-02-27	55/23174	00:02:41.457000	00:22:42.653000	00:11:21.025000	Il6/Ccl5	1900-01-02
GO:0033673	GO:0033673	negative regulation of kinase activity	2021-03-27	213/23174	00:02:44.419000	00:22:57.874000	00:11:28.632000	Gadd45b/Il6/Dusp16	1900-01-03
GO:1905517	GO:1905517	macrophage migration	2021-02-27	56/23174	00:02:47.317000	00:23:12.359000	00:11:35.871000	Rtn4/Ccl5	1900-01-02
GO:0070374	GO:0070374	positive regulation of ERK1 and ERK2 cascade	2021-03-27	218/23174	00:02:55.648000	00:24:11.532000	00:12:05.445000	Il6/Ccl17/Ccl5	1900-01-03
GO:0043030	GO:0043030	regulation of macrophage activation	2021-02-27	58/23174	00:02:59.337000	00:24:21.718000	00:12:10.536000	Lgals9/Ctsc	1900-01-02
GO:0072678	GO:0072678	T cell migration	2021-02-27	58/23174	00:02:59.337000	00:24:21.718000	00:12:10.536000	Lgals9/Ccl5	1900-01-02
GO:2000401	GO:2000401	regulation of lymphocyte migration	2021-02-27	59/23174	00:03:05.496000	00:25:01.636000	00:12:30.486000	Lgals9/Ccl5	1900-01-02
GO:0070098	GO:0070098	chemokine-mediated signaling pathway	2021-02-27	60/23174	00:03:11.755000	00:25:34.672000	00:12:46.997000	Ccl17/Ccl5	1900-01-02
GO:0050670	GO:0050670	regulation of lymphocyte proliferation	2021-03-27	225/23174	00:03:12.156000	00:25:34.672000	00:12:46.997000	Lgals9/Il6/Ccl5	1900-01-03
GO:0032944	GO:0032944	regulation of mononuclear cell proliferation	2021-03-27	227/23174	00:03:17.044000	00:25:40.880000	00:12:50.099000	Lgals9/Il6/Ccl5	1900-01-03
GO:0051607	GO:0051607	defense response to virus	2021-03-27	227/23174	00:03:17.044000	00:25:40.880000	00:12:50.099000	Mx1/Il6/Ccl5	1900-01-03
GO:0014911	GO:0014911	positive regulation of smooth muscle cell migration	2021-02-27	61/23174	00:03:18.113000	00:25:40.880000	00:12:50.099000	Cyp1b1/Ccl5	1900-01-02
GO:1903428	GO:1903428	positive regulation of reactive oxygen species biosynthetic process	2021-02-27	61/23174	00:03:18.113000	00:25:40.880000	00:12:50.099000	Il6/COX2	1900-01-02
GO:0042110	GO:0042110	T cell activation	2021-04-27	491/23174	00:03:25.034000	00:26:24.353000	00:13:11.826000	Lgals9/Il6/Malt1/Ccl5	1900-01-04
GO:0042093	GO:0042093	T-helper cell differentiation	2021-02-27	63/23174	00:03:31.126000	00:27:00.903000	00:13:30.093000	Il6/Malt1	1900-01-02
GO:0002294	GO:0002294	CD4-positive, alpha-beta T cell differentiation involved in immune response	2021-02-27	64/23174	00:03:37.780000	00:27:41.273000	00:13:50.269000	Il6/Malt1	1900-01-02
GO:0002293	GO:0002293	alpha-beta T cell differentiation involved in immune response	2021-02-27	65/23174	00:03:44.533000	00:28:06.313000	00:14:02.784000	Il6/Malt1	1900-01-02
GO:0033627	GO:0033627	cell adhesion mediated by integrin	2021-02-27	65/23174	00:03:44.533000	00:28:06.313000	00:14:02.784000	Cyp1b1/Ccl5	1900-01-02
GO:0070663	GO:0070663	regulation of leukocyte proliferation	2021-03-27	238/23174	00:03:45.314000	00:28:06.313000	00:14:02.784000	Lgals9/Il6/Ccl5	1900-01-03
GO:0002287	GO:0002287	alpha-beta T cell activation involved in immune response	2021-02-27	66/23174	00:03:51.384000	00:28:40.916000	00:14:20.077000	Il6/Malt1	1900-01-02
GO:0046034	GO:0046034	ATP metabolic process	2021-03-27	242/23174	00:03:56.184000	00:28:49.362000	00:14:24.299000	Chchd10/COX2/ATP6	1900-01-03
GO:0051348	GO:0051348	negative regulation of transferase activity	2021-03-27	242/23174	00:03:56.184000	00:28:49.362000	00:14:24.299000	Gadd45b/Il6/Dusp16	1900-01-03
GO:0002673	GO:0002673	regulation of acute inflammatory response	2021-02-27	67/23174	00:03:58.332000	00:28:49.362000	00:14:24.299000	Il6/Ccl5	1900-01-02
GO:0050710	GO:0050710	negative regulation of cytokine secretion	2021-02-27	67/23174	00:03:58.332000	00:28:49.362000	00:14:24.299000	Lgals9/Il6	1900-01-02
GO:0046637	GO:0046637	regulation of alpha-beta T cell differentiation	2021-02-27	68/23174	00:04:05.378000	00:29:19.038000	00:14:39.130000	Il6/Malt1	1900-01-02
GO:0048002	GO:0048002	antigen processing and presentation of peptide antigen	2021-02-27	68/23174	00:04:05.378000	00:29:19.038000	00:14:39.130000	H2-Q7/H2-K1	1900-01-02
GO:0046635	GO:0046635	positive regulation of alpha-beta T cell activation	2021-02-27	69/23174	00:04:12.522000	00:29:59.409000	00:14:59.307000	Il6/Malt1	1900-01-02
GO:1990868	GO:1990868	response to chemokine	2021-02-27	70/23174	00:04:19.763000	00:30:29.101000	00:15:14.146000	Ccl17/Ccl5	1900-01-02
GO:1990869	GO:1990869	cellular response to chemokine	2021-02-27	70/23174	00:04:19.763000	00:30:29.101000	00:15:14.146000	Ccl17/Ccl5	1900-01-02
GO:0002292	GO:0002292	T cell differentiation involved in immune response	2021-02-27	71/23174	00:04:27.101000	00:30:58.772000	00:15:28.975000	Il6/Malt1	1900-01-02
GO:0042509	GO:0042509	regulation of tyrosine phosphorylation of STAT protein	2021-02-27	71/23174	00:04:27.101000	00:30:58.772000	00:15:28.975000	Il6/Ccl5	1900-01-02
GO:0007260	GO:0007260	tyrosine phosphorylation of STAT protein	2021-02-27	75/23174	00:04:57.418000	00:34:17.717000	00:17:08.404000	Il6/Ccl5	1900-01-02
GO:0006809	GO:0006809	nitric oxide biosynthetic process	2021-02-27	76/23174	00:05:05.238000	00:34:59.611000	00:17:29.341000	Cyp1b1/Il6	1900-01-02
GO:0009167	GO:0009167	purine ribonucleoside monophosphate metabolic process	2021-03-27	267/23174	00:05:11.494000	00:35:16.294000	00:17:37.679000	Chchd10/COX2/ATP6	1900-01-03
GO:0009205	GO:0009205	purine ribonucleoside triphosphate metabolic process	2021-03-27	267/23174	00:05:11.494000	00:35:16.294000	00:17:37.679000	Chchd10/COX2/ATP6	1900-01-03
GO:0002366	GO:0002366	leukocyte activation involved in immune response	2021-03-27	268/23174	00:05:14.776000	00:35:16.294000	00:17:37.679000	Lgals9/Il6/Malt1	1900-01-03
GO:0009126	GO:0009126	purine nucleoside monophosphate metabolic process	2021-03-27	268/23174	00:05:14.776000	00:35:16.294000	00:17:37.679000	Chchd10/COX2/ATP6	1900-01-03
GO:0030217	GO:0030217	T cell differentiation	2021-03-27	269/23174	00:05:18.081000	00:35:26.494000	00:17:42.777000	Lgals9/Il6/Malt1	1900-01-03
GO:0009161	GO:0009161	ribonucleoside monophosphate metabolic process	2021-03-27	271/23174	00:05:24.753000	00:35:46.975000	00:17:53.013000	Chchd10/COX2/ATP6	1900-01-03
GO:0009199	GO:0009199	ribonucleoside triphosphate metabolic process	2021-03-27	271/23174	00:05:24.753000	00:35:46.975000	00:17:53.013000	Chchd10/COX2/ATP6	1900-01-03
GO:0002263	GO:0002263	cell activation involved in immune response	2021-03-27	272/23174	00:05:28.121000	00:35:57.257000	00:17:58.151000	Lgals9/Il6/Malt1	1900-01-03
GO:0046209	GO:0046209	nitric oxide metabolic process	2021-02-27	80/23174	00:05:37.470000	00:36:46.537000	00:18:22.781000	Cyp1b1/Il6	1900-01-02
GO:0009144	GO:0009144	purine nucleoside triphosphate metabolic process	2021-03-27	276/23174	00:05:41.807000	00:37:02.679000	00:18:30.848000	Chchd10/COX2/ATP6	1900-01-03
GO:0043367	GO:0043367	CD4-positive, alpha-beta T cell differentiation	2021-02-27	81/23174	00:05:45.766000	00:37:16.206000	00:18:37.608000	Il6/Malt1	1900-01-02
GO:0009123	GO:0009123	nucleoside monophosphate metabolic process	2021-03-27	280/23174	00:05:55.838000	00:38:08.907000	00:19:03.947000	Chchd10/COX2/ATP6	1900-01-03
GO:0071222	GO:0071222	cellular response to lipopolysaccharide	2021-03-27	281/23174	00:05:59.400000	00:38:19.390000	00:19:09.187000	Il6/Malt1/Ccl5	1900-01-03
GO:0014910	GO:0014910	regulation of smooth muscle cell migration	2021-02-27	84/23174	00:06:11.220000	00:39:09.747000	00:19:34.354000	Cyp1b1/Ccl5	1900-01-02
GO:2001057	GO:2001057	reactive nitrogen species metabolic process	2021-02-27	84/23174	00:06:11.220000	00:39:09.747000	00:19:34.354000	Cyp1b1/Il6	1900-01-02
GO:0051341	GO:0051341	regulation of oxidoreductase activity	2021-02-27	85/23174	00:06:19.893000	00:39:51.921000	00:19:55.432000	Lgals9/Chchd10	1900-01-02
GO:0072593	GO:0072593	reactive oxygen species metabolic process	2021-03-27	288/23174	00:06:24.947000	00:40:09.034000	00:20:03.984000	Cyp1b1/Il6/COX2	1900-01-03
GO:0001912	GO:0001912	positive regulation of leukocyte mediated cytotoxicity	2021-02-27	86/23174	00:06:28.660000	00:40:09.034000	00:20:03.984000	H2-Q7/H2-K1	1900-01-02
GO:0071219	GO:0071219	cellular response to molecule of bacterial origin	2021-03-27	289/23174	00:06:28.684000	00:40:09.034000	00:20:03.984000	Il6/Malt1/Ccl5	1900-01-03
GO:0002690	GO:0002690	positive regulation of leukocyte chemotaxis	2021-02-27	87/23174	00:06:37.520000	00:40:51.032000	00:20:24.974000	Pla2g7/Ccl5	1900-01-02
GO:0009141	GO:0009141	nucleoside triphosphate metabolic process	2021-03-27	293/23174	00:06:43.855000	00:41:17.258000	00:20:38.081000	Chchd10/COX2/ATP6	1900-01-03
GO:0042116	GO:0042116	macrophage activation	2021-02-27	89/23174	00:06:55.521000	00:42:02.803000	00:21:00.844000	Lgals9/Ctsc	1900-01-02
GO:0070301	GO:0070301	cellular response to hydrogen peroxide	2021-02-27	89/23174	00:06:55.521000	00:42:02.803000	00:21:00.844000	Cyp1b1/Il6	1900-01-02
GO:0060326	GO:0060326	cell chemotaxis	2021-03-27	299/23174	00:07:07.280000	00:43:01.034000	00:21:29.946000	Pla2g7/Ccl17/Ccl5	1900-01-03
GO:0014909	GO:0014909	smooth muscle cell migration	2021-02-27	91/23174	00:07:13.892000	00:43:27.737000	00:21:43.292000	Cyp1b1/Ccl5	1900-01-02
GO:0014015	GO:0014015	positive regulation of gliogenesis	2021-02-27	92/23174	00:07:23.217000	00:44:10.393000	00:22:04.610000	Rtn4/Il6	1900-01-02
GO:0070372	GO:0070372	regulation of ERK1 and ERK2 cascade	2021-03-27	306/23174	00:07:35.633000	00:45:11.017000	00:22:34.909000	Il6/Ccl17/Ccl5	1900-01-03
GO:0045765	GO:0045765	regulation of angiogenesis	2021-03-27	307/23174	00:07:39.774000	00:45:22.046000	00:22:40.421000	Rtn4/Cyp1b1/Ccl5	1900-01-03
GO:0071216	GO:0071216	cellular response to biotic stimulus	2021-03-27	311/23174	00:07:56.567000	00:46:47.496000	00:23:23.127000	Il6/Malt1/Ccl5	1900-01-03
GO:0006119	GO:0006119	oxidative phosphorylation	2021-02-27	96/23174	00:08:01.436000	00:46:48.378000	00:23:23.568000	Chchd10/COX2	1900-01-02
GO:1902600	GO:1902600	proton transmembrane transport	2021-02-27	96/23174	00:08:01.436000	00:46:48.378000	00:23:23.568000	Chchd10/ATP6	1900-01-02
GO:0032755	GO:0032755	positive regulation of interleukin-6 production	2021-02-27	97/23174	00:08:11.220000	00:47:31.473000	00:23:45.106000	Lgals9/Il6	1900-01-02
GO:0042102	GO:0042102	positive regulation of T cell proliferation	2021-02-27	98/23174	00:08:21.095000	00:48:08.444000	00:24:03.583000	Il6/Ccl5	1900-01-02
GO:0043062	GO:0043062	extracellular structure organization	2021-03-27	317/23174	00:08:22.444000	00:48:08.444000	00:24:03.583000	Pla2g7/Cyp1b1/Il6	1900-01-03
GO:0043270	GO:0043270	positive regulation of ion transport	2021-03-27	318/23174	00:08:26.837000	00:48:19.694000	00:24:09.206000	Rtn4/Ccl5/Chchd10	1900-01-03
GO:0031343	GO:0031343	positive regulation of cell killing	2021-02-27	99/23174	00:08:31.061000	00:48:29.871000	00:24:14.292000	H2-Q7/H2-K1	1900-01-02
GO:0030593	GO:0030593	neutrophil chemotaxis	2021-02-27	100/23174	00:08:41.118000	00:49:13.003000	00:24:35.849000	Ccl17/Ccl5	1900-01-02
GO:0070371	GO:0070371	ERK1 and ERK2 cascade	2021-03-27	323/23174	00:08:49.153000	00:49:44.325000	00:24:51.502000	Il6/Ccl17/Ccl5	1900-01-03
GO:0051897	GO:0051897	positive regulation of protein kinase B signaling	2021-02-27	102/23174	00:09:01.504000	00:50:39.572000	00:25:19.114000	Rtn4/Il6	1900-01-02
GO:0002224	GO:0002224	toll-like receptor signaling pathway	2021-02-27	103/23174	00:09:11.832000	00:51:08.596000	00:25:33.619000	Lgals9/Rtn4	1900-01-02
GO:1903426	GO:1903426	regulation of reactive oxygen species biosynthetic process	2021-02-27	103/23174	00:09:11.832000	00:51:08.596000	00:25:33.619000	Il6/COX2	1900-01-02
GO:0042136	GO:0042136	neurotransmitter biosynthetic process	2021-02-27	104/23174	00:09:22.249000	00:51:51.985000	00:25:55.304000	Cyp1b1/Il6	1900-01-02
GO:0014812	GO:0014812	muscle cell migration	2021-02-27	105/23174	00:09:32.757000	00:52:35.468000	00:26:17.036000	Cyp1b1/Ccl5	1900-01-02
GO:0048661	GO:0048661	positive regulation of smooth muscle cell proliferation	2021-02-27	106/23174	00:09:43.354000	00:53:19.040000	00:26:38.813000	Il6/Ccl5	1900-01-02
GO:0019221	GO:0019221	cytokine-mediated signaling pathway	2021-03-27	338/23174	00:09:59.618000	00:54:33.142000	00:27:15.847000	Il6/Ccl17/Ccl5	1900-01-03
GO:1901342	GO:1901342	regulation of vasculature development	2021-03-27	340/23174	00:10:09.415000	00:55:11.434000	00:27:34.985000	Rtn4/Cyp1b1/Ccl5	1900-01-03
GO:0019882	GO:0019882	antigen processing and presentation	2021-02-27	109/23174	00:10:15.681000	00:55:30.276000	00:27:44.401000	H2-Q7/H2-K1	1900-01-02
GO:0009636	GO:0009636	response to toxic substance	2021-03-27	343/23174	00:10:24.291000	00:56:01.566000	00:28:00.040000	Cyp1b1/Il6/Ccl5	1900-01-03
GO:0002440	GO:0002440	production of molecular mediator of immune response	2021-03-27	345/23174	00:10:34.328000	00:56:40.224000	00:28:19.360000	Rtn4/Il6/Malt1	1900-01-03
GO:0002688	GO:0002688	regulation of leukocyte chemotaxis	2021-02-27	111/23174	00:10:37.676000	00:56:42.847000	00:28:20.671000	Pla2g7/Ccl5	1900-01-02
GO:0046632	GO:0046632	alpha-beta T cell differentiation	2021-02-27	112/23174	00:10:48.806000	00:57:26.784000	00:28:42.630000	Il6/Malt1	1900-01-02
GO:0002286	GO:0002286	T cell activation involved in immune response	2021-02-27	113/23174	00:11:00.025000	00:58:10.797000	00:29:04.627000	Il6/Malt1	1900-01-02
GO:0050678	GO:0050678	regulation of epithelial cell proliferation	2021-03-27	357/23174	00:11:36.573000	01:01:07.796000	00:30:33.087000	Rtn4/Il6/Ccl5	1900-01-03
GO:0051961	GO:0051961	negative regulation of nervous system development	2021-03-27	360/23174	00:11:52.680000	01:02:16.078000	00:31:07.213000	Rtn4/Ctsc/H2-K1	1900-01-03
GO:0045727	GO:0045727	positive regulation of translation	2021-02-27	118/23174	00:11:57.430000	01:02:24.482000	00:31:11.413000	Cyp1b1/Il6	1900-01-02
GO:0042542	GO:0042542	response to hydrogen peroxide	2021-02-27	121/23174	00:12:32.917000	01:05:12.540000	00:32:35.405000	Cyp1b1/Il6	1900-01-02
GO:0002526	GO:0002526	acute inflammatory response	2021-02-27	122/23174	00:12:44.919000	01:05:57.626000	00:32:57.938000	Il6/Ccl5	1900-01-02
GO:0071621	GO:0071621	granulocyte chemotaxis	2021-02-27	123/23174	00:12:57.007000	01:06:37.348000	00:33:17.790000	Ccl17/Ccl5	1900-01-02
GO:0006091	GO:0006091	generation of precursor metabolites and energy	2021-03-27	372/23174	00:12:59.315000	01:06:37.348000	00:33:17.790000	Gyg/Chchd10/COX2	1900-01-03
GO:0006754	GO:0006754	ATP biosynthetic process	2021-02-27	131/23174	00:14:36.786000	01:14:38.003000	00:37:18.011000	COX2/ATP6	1900-01-02
GO:0071887	GO:0071887	leukocyte apoptotic process	2021-02-27	132/23174	00:14:49.639000	01:15:24.233000	00:37:41.116000	Il6/Ccl5	1900-01-02
GO:0001837	GO:0001837	epithelial to mesenchymal transition	2021-02-27	133/23174	00:15:02.577000	01:16:10.495000	00:38:04.237000	Rtn4/Il6	1900-01-02
GO:0030098	GO:0030098	lymphocyte differentiation	2021-03-27	395/23174	00:15:17.017000	01:16:41.842000	00:38:19.903000	Lgals9/Il6/Malt1	1900-01-03
GO:0051090	GO:0051090	regulation of DNA-binding transcription factor activity	2021-03-27	395/23174	00:15:17.017000	01:16:41.842000	00:38:19.903000	Cyp1b1/Il6/Malt1	1900-01-03
GO:0050671	GO:0050671	positive regulation of lymphocyte proliferation	2021-02-27	136/23174	00:15:41.892000	01:16:41.842000	00:38:19.903000	Il6/Ccl5	1900-01-02
GO:0002221	GO:0002221	pattern recognition receptor signaling pathway	2021-02-27	137/23174	00:15:55.164000	01:16:41.842000	00:38:19.903000	Lgals9/Rtn4	1900-01-02
GO:0032946	GO:0032946	positive regulation of mononuclear cell proliferation	2021-02-27	138/23174	00:16:08.519000	01:16:41.842000	00:38:19.903000	Il6/Ccl5	1900-01-02
GO:0002758	GO:0002758	innate immune response-activating signal transduction	2021-02-27	139/23174	00:16:21.957000	01:16:41.842000	00:38:19.903000	Lgals9/Rtn4	1900-01-02
GO:0034250	GO:0034250	positive regulation of cellular amide metabolic process	2021-02-27	139/23174	00:16:21.957000	01:16:41.842000	00:38:19.903000	Cyp1b1/Il6	1900-01-02
GO:0001933	GO:0001933	negative regulation of protein phosphorylation	2021-03-27	407/23174	00:16:34.146000	01:16:41.842000	00:38:19.903000	Gadd45b/Il6/Dusp16	1900-01-03
GO:0050921	GO:0050921	positive regulation of chemotaxis	2021-02-27	140/23174	00:16:35.477000	01:16:41.842000	00:38:19.903000	Pla2g7/Ccl5	1900-01-02
GO:0007220	GO:0007220	Notch receptor processing	2021-01-27	10/23174	00:16:41.577000	01:16:41.842000	00:38:19.903000	Aph1b	1900-01-01
GO:0031620	GO:0031620	regulation of fever generation	2021-01-27	10/23174	00:16:41.577000	01:16:41.842000	00:38:19.903000	Ccl5	1900-01-01
GO:0031642	GO:0031642	negative regulation of myelination	2021-01-27	10/23174	00:16:41.577000	01:16:41.842000	00:38:19.903000	Ctsc	1900-01-01
GO:0043301	GO:0043301	negative regulation of leukocyte degranulation	2021-01-27	10/23174	00:16:41.577000	01:16:41.842000	00:38:19.903000	Lgals9	1900-01-01
GO:0043922	GO:0043922	negative regulation by host of viral transcription	2021-01-27	10/23174	00:16:41.577000	01:16:41.842000	00:38:19.903000	Ccl5	1900-01-01
GO:0051971	GO:0051971	positive regulation of transmission of nerve impulse	2021-01-27	10/23174	00:16:41.577000	01:16:41.842000	00:38:19.903000	Il6	1900-01-01
GO:0060907	GO:0060907	positive regulation of macrophage cytokine production	2021-01-27	10/23174	00:16:41.577000	01:16:41.842000	00:38:19.903000	Rtn4	1900-01-01
GO:0071888	GO:0071888	macrophage apoptotic process	2021-01-27	10/23174	00:16:41.577000	01:16:41.842000	00:38:19.903000	Ccl5	1900-01-01
GO:0090091	GO:0090091	positive regulation of extracellular matrix disassembly	2021-01-27	10/23174	00:16:41.577000	01:16:41.842000	00:38:19.903000	Il6	1900-01-01
GO:1903980	GO:1903980	positive regulation of microglial cell activation	2021-01-27	10/23174	00:16:41.577000	01:16:41.842000	00:38:19.903000	Ctsc	1900-01-01
GO:2000109	GO:2000109	regulation of macrophage apoptotic process	2021-01-27	10/23174	00:16:41.577000	01:16:41.842000	00:38:19.903000	Ccl5	1900-01-01
GO:2000318	GO:2000318	positive regulation of T-helper 17 type immune response	2021-01-27	10/23174	00:16:41.577000	01:16:41.842000	00:38:19.903000	Malt1	1900-01-01
GO:2000347	GO:2000347	positive regulation of hepatocyte proliferation	2021-01-27	10/23174	00:16:41.577000	01:16:41.842000	00:38:19.903000	Rtn4	1900-01-01
GO:2000551	GO:2000551	regulation of T-helper 2 cell cytokine production	2021-01-27	10/23174	00:16:41.577000	01:16:41.842000	00:38:19.903000	Il6	1900-01-01
GO:2001179	GO:2001179	regulation of interleukin-10 secretion	2021-01-27	10/23174	00:16:41.577000	01:16:41.842000	00:38:19.903000	Lgals9	1900-01-01
GO:0009206	GO:0009206	purine ribonucleoside triphosphate biosynthetic process	2021-02-27	141/23174	00:16:49.080000	01:16:58.484000	00:38:28.220000	COX2/ATP6	1900-01-02
GO:0009145	GO:0009145	purine nucleoside triphosphate biosynthetic process	2021-02-27	142/23174	00:17:02.766000	01:17:43.185000	00:38:50.561000	COX2/ATP6	1900-01-02
GO:0009201	GO:0009201	ribonucleoside triphosphate biosynthetic process	2021-02-27	144/23174	00:17:30.383000	01:19:07.574000	00:39:32.737000	COX2/ATP6	1900-01-02
GO:0009150	GO:0009150	purine ribonucleotide metabolic process	2021-03-27	417/23174	00:17:41.220000	01:19:07.574000	00:39:32.737000	Chchd10/COX2/ATP6	1900-01-03
GO:0070665	GO:0070665	positive regulation of leukocyte proliferation	2021-02-27	145/23174	00:17:44.314000	01:19:07.574000	00:39:32.737000	Il6/Ccl5	1900-01-02
GO:0002831	GO:0002831	regulation of response to biotic stimulus	2021-02-27	147/23174	00:18:12.420000	01:19:07.574000	00:39:32.737000	Lgals9/Ccl5	1900-01-02
GO:0042133	GO:0042133	neurotransmitter metabolic process	2021-02-27	147/23174	00:18:12.420000	01:19:07.574000	00:39:32.737000	Cyp1b1/Il6	1900-01-02
GO:0006895	GO:0006895	Golgi to endosome transport	2021-01-27	11/23174	00:18:21.118000	01:19:07.574000	00:39:32.737000	Slc30a6	1900-01-01
GO:0033603	GO:0033603	positive regulation of dopamine secretion	2021-01-27	11/23174	00:18:21.118000	01:19:07.574000	00:39:32.737000	Rtn4	1900-01-01
GO:0035739	GO:0035739	CD4-positive, alpha-beta T cell proliferation	2021-01-27	11/23174	00:18:21.118000	01:19:07.574000	00:39:32.737000	Lgals9	1900-01-01
GO:0071864	GO:0071864	positive regulation of cell proliferation in bone marrow	2021-01-27	11/23174	00:18:21.118000	01:19:07.574000	00:39:32.737000	Il6	1900-01-01
GO:0090148	GO:0090148	membrane fission	2021-01-27	11/23174	00:18:21.118000	01:19:07.574000	00:39:32.737000	Mx1	1900-01-01
GO:0099558	GO:0099558	maintenance of synapse structure	2021-01-27	11/23174	00:18:21.118000	01:19:07.574000	00:39:32.737000	Chchd10	1900-01-01
GO:0150078	GO:0150078	positive regulation of neuroinflammatory response	2021-01-27	11/23174	00:18:21.118000	01:19:07.574000	00:39:32.737000	Ctsc	1900-01-01
GO:1901030	GO:1901030	positive regulation of mitochondrial outer membrane permeabilization involved in apoptotic signaling pathway	2021-01-27	11/23174	00:18:21.118000	01:19:07.574000	00:39:32.737000	Chchd10	1900-01-01
GO:2000343	GO:2000343	positive regulation of chemokine (C-X-C motif) ligand 2 production	2021-01-27	11/23174	00:18:21.118000	01:19:07.574000	00:39:32.737000	Ccl5	1900-01-01
GO:2000561	GO:2000561	regulation of CD4-positive, alpha-beta T cell proliferation	2021-01-27	11/23174	00:18:21.118000	01:19:07.574000	00:39:32.737000	Lgals9	1900-01-01
GO:0050673	GO:0050673	epithelial cell proliferation	2021-03-27	424/23174	00:18:29.697000	01:19:27.290000	00:39:42.591000	Rtn4/Il6/Ccl5	1900-01-03
GO:0009259	GO:0009259	ribonucleotide metabolic process	2021-03-27	427/23174	00:18:50.859000	01:20:08.060000	00:40:02.967000	Chchd10/COX2/ATP6	1900-01-03
GO:0022612	GO:0022612	gland morphogenesis	2021-02-27	150/23174	00:18:55.188000	01:20:08.060000	00:40:02.967000	Rtn4/Il6	1900-01-02
GO:0034614	GO:0034614	cellular response to reactive oxygen species	2021-02-27	150/23174	00:18:55.188000	01:20:08.060000	00:40:02.967000	Cyp1b1/Il6	1900-01-02
GO:0032675	GO:0032675	regulation of interleukin-6 production	2021-02-27	151/23174	00:19:09.605000	01:20:08.060000	00:40:02.967000	Lgals9/Il6	1900-01-02
GO:0009127	GO:0009127	purine nucleoside monophosphate biosynthetic process	2021-02-27	152/23174	00:19:24.103000	01:20:08.060000	00:40:02.967000	COX2/ATP6	1900-01-02
GO:0009168	GO:0009168	purine ribonucleoside monophosphate biosynthetic process	2021-02-27	152/23174	00:19:24.103000	01:20:08.060000	00:40:02.967000	COX2/ATP6	1900-01-02
GO:0050709	GO:0050709	negative regulation of protein secretion	2021-02-27	152/23174	00:19:24.103000	01:20:08.060000	00:40:02.967000	Lgals9/Il6	1900-01-02
GO:0014013	GO:0014013	regulation of gliogenesis	2021-02-27	154/23174	00:19:53.338000	01:20:08.060000	00:40:02.967000	Rtn4/Il6	1900-01-02
GO:0001781	GO:0001781	neutrophil apoptotic process	2021-01-27	12/23174	00:20:00.547000	01:20:08.060000	00:40:02.967000	Il6	1900-01-01
GO:0033632	GO:0033632	regulation of cell-cell adhesion mediated by integrin	2021-01-27	12/23174	00:20:00.547000	01:20:08.060000	00:40:02.967000	Ccl5	1900-01-01
GO:0038166	GO:0038166	angiotensin-activated signaling pathway	2021-01-27	12/23174	00:20:00.547000	01:20:08.060000	00:40:02.967000	Agtrap	1900-01-01
GO:0051024	GO:0051024	positive regulation of immunoglobulin secretion	2021-01-27	12/23174	00:20:00.547000	01:20:08.060000	00:40:02.967000	Il6	1900-01-01
GO:0061299	GO:0061299	retina vasculature morphogenesis in camera-type eye	2021-01-27	12/23174	00:20:00.547000	01:20:08.060000	00:40:02.967000	Cyp1b1	1900-01-01
GO:0071838	GO:0071838	cell proliferation in bone marrow	2021-01-27	12/23174	00:20:00.547000	01:20:08.060000	00:40:02.967000	Il6	1900-01-01
GO:0071863	GO:0071863	regulation of cell proliferation in bone marrow	2021-01-27	12/23174	00:20:00.547000	01:20:08.060000	00:40:02.967000	Il6	1900-01-01
GO:0072540	GO:0072540	T-helper 17 cell lineage commitment	2021-01-27	12/23174	00:20:00.547000	01:20:08.060000	00:40:02.967000	Il6	1900-01-01
GO:0072608	GO:0072608	interleukin-10 secretion	2021-01-27	12/23174	00:20:00.547000	01:20:08.060000	00:40:02.967000	Lgals9	1900-01-01
GO:0072683	GO:0072683	T cell extravasation	2021-01-27	12/23174	00:20:00.547000	01:20:08.060000	00:40:02.967000	Ccl5	1900-01-01
GO:1900426	GO:1900426	positive regulation of defense response to bacterium	2021-01-27	12/23174	00:20:00.547000	01:20:08.060000	00:40:02.967000	Lgals9	1900-01-01
GO:1902510	GO:1902510	regulation of apoptotic DNA fragmentation	2021-01-27	12/23174	00:20:00.547000	01:20:08.060000	00:40:02.967000	Il6	1900-01-01
GO:0009142	GO:0009142	nucleoside triphosphate biosynthetic process	2021-02-27	155/23174	00:20:08.076000	01:20:08.060000	00:40:02.967000	COX2/ATP6	1900-01-02
GO:0051896	GO:0051896	regulation of protein kinase B signaling	2021-02-27	155/23174	00:20:08.076000	01:20:08.060000	00:40:02.967000	Rtn4/Il6	1900-01-02
GO:0009156	GO:0009156	ribonucleoside monophosphate biosynthetic process	2021-02-27	156/23174	00:20:22.893000	01:20:50.808000	00:40:24.331000	COX2/ATP6	1900-01-02
GO:0006163	GO:0006163	purine nucleotide metabolic process	2021-03-27	441/23174	00:20:32.693000	01:21:13.438000	00:40:35.641000	Chchd10/COX2/ATP6	1900-01-03
GO:0019693	GO:0019693	ribose phosphate metabolic process	2021-03-27	444/23174	00:20:55.177000	01:21:49.489000	00:40:53.659000	Chchd10/COX2/ATP6	1900-01-03
GO:0007565	GO:0007565	female pregnancy	2021-02-27	160/23174	00:21:22.953000	01:21:49.489000	00:40:53.659000	Lgals9/H2-Q7	1900-01-02
GO:0032635	GO:0032635	interleukin-6 production	2021-02-27	160/23174	00:21:22.953000	01:21:49.489000	00:40:53.659000	Lgals9/Il6	1900-01-02
GO:0001660	GO:0001660	fever generation	2021-01-27	13/23174	00:21:39.864000	01:21:49.489000	00:40:53.659000	Ccl5	1900-01-01
GO:0002551	GO:0002551	mast cell chemotaxis	2021-01-27	13/23174	00:21:39.864000	01:21:49.489000	00:40:53.659000	Ccl5	1900-01-01
GO:0031269	GO:0031269	pseudopodium assembly	2021-01-27	13/23174	00:21:39.864000	01:21:49.489000	00:40:53.659000	Ccl5	1900-01-01
GO:0031652	GO:0031652	positive regulation of heat generation	2021-01-27	13/23174	00:21:39.864000	01:21:49.489000	00:40:53.659000	Ccl5	1900-01-01
GO:0045628	GO:0045628	regulation of T-helper 2 cell differentiation	2021-01-27	13/23174	00:21:39.864000	01:21:49.489000	00:40:53.659000	Il6	1900-01-01
GO:0046642	GO:0046642	negative regulation of alpha-beta T cell proliferation	2021-01-27	13/23174	00:21:39.864000	01:21:49.489000	00:40:53.659000	Lgals9	1900-01-01
GO:0048680	GO:0048680	positive regulation of axon regeneration	2021-01-27	13/23174	00:21:39.864000	01:21:49.489000	00:40:53.659000	Rtn4	1900-01-01
GO:0070091	GO:0070091	glucagon secretion	2021-01-27	13/23174	00:21:39.864000	01:21:49.489000	00:40:53.659000	Il6	1900-01-01
GO:0002757	GO:0002757	immune response-activating signal transduction	2021-03-27	450/23174	00:21:40.848000	01:21:49.489000	00:40:53.659000	Lgals9/Rtn4/Malt1	1900-01-03
GO:0042326	GO:0042326	negative regulation of phosphorylation	2021-03-27	451/23174	00:21:48.551000	01:21:49.489000	00:40:53.659000	Gadd45b/Il6/Dusp16	1900-01-03
GO:0002792	GO:0002792	negative regulation of peptide secretion	2021-02-27	162/23174	00:21:53.456000	01:21:49.489000	00:40:53.659000	Lgals9/Il6	1900-01-02
GO:0009124	GO:0009124	nucleoside monophosphate biosynthetic process	2021-02-27	162/23174	00:21:53.456000	01:21:49.489000	00:40:53.659000	COX2/ATP6	1900-01-02
GO:0048660	GO:0048660	regulation of smooth muscle cell proliferation	2021-02-27	163/23174	00:22:08.825000	01:21:49.489000	00:40:53.659000	Il6/Ccl5	1900-01-02
GO:0002218	GO:0002218	activation of innate immune response	2021-02-27	164/23174	00:22:24.272000	01:21:49.489000	00:40:53.659000	Lgals9/Rtn4	1900-01-02
GO:0045666	GO:0045666	positive regulation of neuron differentiation	2021-03-27	458/23174	00:22:43.206000	01:21:49.489000	00:40:53.659000	Rtn4/Il6/Ccl5	1900-01-03
GO:0015672	GO:0015672	monovalent inorganic cation transport	2021-03-27	460/23174	00:22:59.058000	01:21:49.489000	00:40:53.659000	Slc23a2/Chchd10/ATP6	1900-01-03
GO:0006999	GO:0006999	nuclear pore organization	2021-01-27	14/23174	00:23:19.070000	01:21:49.489000	00:40:53.659000	Rtn4	1900-01-01
GO:0010713	GO:0010713	negative regulation of collagen metabolic process	2021-01-27	14/23174	00:23:19.070000	01:21:49.489000	00:40:53.659000	Il6	1900-01-01
GO:0010820	GO:0010820	positive regulation of T cell chemotaxis	2021-01-27	14/23174	00:23:19.070000	01:21:49.489000	00:40:53.659000	Ccl5	1900-01-01
GO:0032966	GO:0032966	negative regulation of collagen biosynthetic process	2021-01-27	14/23174	00:23:19.070000	01:21:49.489000	00:40:53.659000	Il6	1900-01-01
GO:0035745	GO:0035745	T-helper 2 cell cytokine production	2021-01-27	14/23174	00:23:19.070000	01:21:49.489000	00:40:53.659000	Il6	1900-01-01
GO:0042033	GO:0042033	chemokine biosynthetic process	2021-01-27	14/23174	00:23:19.070000	01:21:49.489000	00:40:53.659000	Il6	1900-01-01
GO:0042574	GO:0042574	retinal metabolic process	2021-01-27	14/23174	00:23:19.070000	01:21:49.489000	00:40:53.659000	Cyp1b1	1900-01-01
GO:0043248	GO:0043248	proteasome assembly	2021-01-27	14/23174	00:23:19.070000	01:21:49.489000	00:40:53.659000	Ecpas	1900-01-01
GO:0045073	GO:0045073	regulation of chemokine biosynthetic process	2021-01-27	14/23174	00:23:19.070000	01:21:49.489000	00:40:53.659000	Il6	1900-01-01
GO:0045188	GO:0045188	regulation of circadian sleep/wake cycle, non-REM sleep	2021-01-27	14/23174	00:23:19.070000	01:21:49.489000	00:40:53.659000	Il6	1900-01-01
GO:0045591	GO:0045591	positive regulation of regulatory T cell differentiation	2021-01-27	14/23174	00:23:19.070000	01:21:49.489000	00:40:53.659000	Lgals9	1900-01-01
GO:0048672	GO:0048672	positive regulation of collateral sprouting	2021-01-27	14/23174	00:23:19.070000	01:21:49.489000	00:40:53.659000	Rtn4	1900-01-01
GO:0048755	GO:0048755	branching morphogenesis of a nerve	2021-01-27	14/23174	00:23:19.070000	01:21:49.489000	00:40:53.659000	Rtn4	1900-01-01
GO:0070572	GO:0070572	positive regulation of neuron projection regeneration	2021-01-27	14/23174	00:23:19.070000	01:21:49.489000	00:40:53.659000	Rtn4	1900-01-01
GO:0090136	GO:0090136	epithelial cell-cell adhesion	2021-01-27	14/23174	00:23:19.070000	01:21:49.489000	00:40:53.659000	Cyp1b1	1900-01-01
GO:0097531	GO:0097531	mast cell migration	2021-01-27	14/23174	00:23:19.070000	01:21:49.489000	00:40:53.659000	Ccl5	1900-01-01
GO:1903624	GO:1903624	regulation of DNA catabolic process	2021-01-27	14/23174	00:23:19.070000	01:21:49.489000	00:40:53.659000	Il6	1900-01-01
GO:2000341	GO:2000341	regulation of chemokine (C-X-C motif) ligand 2 production	2021-01-27	14/23174	00:23:19.070000	01:21:49.489000	00:40:53.659000	Ccl5	1900-01-01
GO:2001212	GO:2001212	regulation of vasculogenesis	2021-01-27	14/23174	00:23:19.070000	01:21:49.489000	00:40:53.659000	Rtn4	1900-01-01
GO:0002764	GO:0002764	immune response-regulating signaling pathway	2021-03-27	463/23174	00:23:23.032000	01:21:49.489000	00:40:53.659000	Lgals9/Rtn4/Malt1	1900-01-03
GO:0048659	GO:0048659	smooth muscle cell proliferation	2021-02-27	168/23174	00:23:26.837000	01:21:49.489000	00:40:53.659000	Il6/Ccl5	1900-01-02
GO:0097237	GO:0097237	cellular response to toxic substance	2021-02-27	169/23174	00:23:42.671000	01:22:30.230000	00:41:14.020000	Cyp1b1/Il6	1900-01-02
GO:1903532	GO:1903532	positive regulation of secretion by cell	2021-03-27	472/23174	00:24:36.374000	01:23:27.908000	00:41:42.847000	Lgals9/Rtn4/Il6	1900-01-03
GO:0010715	GO:0010715	regulation of extracellular matrix disassembly	2021-01-27	15/23174	00:24:58.164000	01:23:27.908000	00:41:42.847000	Il6	1900-01-01
GO:0010819	GO:0010819	regulation of T cell chemotaxis	2021-01-27	15/23174	00:24:58.164000	01:23:27.908000	00:41:42.847000	Ccl5	1900-01-01
GO:0010935	GO:0010935	regulation of macrophage cytokine production	2021-01-27	15/23174	00:24:58.164000	01:23:27.908000	00:41:42.847000	Rtn4	1900-01-01
GO:0031268	GO:0031268	pseudopodium organization	2021-01-27	15/23174	00:24:58.164000	01:23:27.908000	00:41:42.847000	Ccl5	1900-01-01
GO:0031650	GO:0031650	regulation of heat generation	2021-01-27	15/23174	00:24:58.164000	01:23:27.908000	00:41:42.847000	Ccl5	1900-01-01
GO:0034162	GO:0034162	toll-like receptor 9 signaling pathway	2021-01-27	15/23174	00:24:58.164000	01:23:27.908000	00:41:42.847000	Rtn4	1900-01-01
GO:0035461	GO:0035461	vitamin transmembrane transport	2021-01-27	15/23174	00:24:58.164000	01:23:27.908000	00:41:42.847000	Slc23a2	1900-01-01
GO:0042748	GO:0042748	circadian sleep/wake cycle, non-REM sleep	2021-01-27	15/23174	00:24:58.164000	01:23:27.908000	00:41:42.847000	Il6	1900-01-01
GO:0048681	GO:0048681	negative regulation of axon regeneration	2021-01-27	15/23174	00:24:58.164000	01:23:27.908000	00:41:42.847000	Rtn4	1900-01-01
GO:0060856	GO:0060856	establishment of blood-brain barrier	2021-01-27	15/23174	00:24:58.164000	01:23:27.908000	00:41:42.847000	Rtn4	1900-01-01
GO:0070102	GO:0070102	interleukin-6-mediated signaling pathway	2021-01-27	15/23174	00:24:58.164000	01:23:27.908000	00:41:42.847000	Il6	1900-01-01
GO:0070234	GO:0070234	positive regulation of T cell apoptotic process	2021-01-27	15/23174	00:24:58.164000	01:23:27.908000	00:41:42.847000	Ccl5	1900-01-01
GO:0072567	GO:0072567	chemokine (C-X-C motif) ligand 2 production	2021-01-27	15/23174	00:24:58.164000	01:23:27.908000	00:41:42.847000	Ccl5	1900-01-01
GO:0010977	GO:0010977	negative regulation of neuron projection development	2021-02-27	175/23174	00:25:19.287000	01:24:24.291000	00:42:11.026000	Rtn4/H2-K1	1900-01-02
GO:0072521	GO:0072521	purine-containing compound metabolic process	2021-03-27	484/23174	00:26:17.487000	01:25:36.771000	00:42:47.249000	Chchd10/COX2/ATP6	1900-01-03
GO:0002295	GO:0002295	T-helper cell lineage commitment	2021-01-27	16/23174	00:26:37.147000	01:25:36.771000	00:42:47.249000	Il6	1900-01-01
GO:0002830	GO:0002830	positive regulation of type 2 immune response	2021-01-27	16/23174	00:26:37.147000	01:25:36.771000	00:42:47.249000	Il6	1900-01-01
GO:0006968	GO:0006968	cellular defense response	2021-01-27	16/23174	00:26:37.147000	01:25:36.771000	00:42:47.249000	Ccl17	1900-01-01
GO:0007250	GO:0007250	activation of NF-kappaB-inducing kinase activity	2021-01-27	16/23174	00:26:37.147000	01:25:36.771000	00:42:47.249000	Malt1	1900-01-01
GO:0010310	GO:0010310	regulation of hydrogen peroxide metabolic process	2021-01-27	16/23174	00:26:37.147000	01:25:36.771000	00:42:47.249000	COX2	1900-01-01
GO:0030322	GO:0030322	stabilization of membrane potential	2021-01-27	16/23174	00:26:37.147000	01:25:36.771000	00:42:47.249000	Chchd10	1900-01-01
GO:0032740	GO:0032740	positive regulation of interleukin-17 production	2021-01-27	16/23174	00:26:37.147000	01:25:36.771000	00:42:47.249000	Il6	1900-01-01
GO:0033631	GO:0033631	cell-cell adhesion mediated by integrin	2021-01-27	16/23174	00:26:37.147000	01:25:36.771000	00:42:47.249000	Ccl5	1900-01-01
GO:0042407	GO:0042407	cristae formation	2021-01-27	16/23174	00:26:37.147000	01:25:36.771000	00:42:47.249000	Chchd10	1900-01-01
GO:0045779	GO:0045779	negative regulation of bone resorption	2021-01-27	16/23174	00:26:37.147000	01:25:36.771000	00:42:47.249000	Il6	1900-01-01
GO:0050755	GO:0050755	chemokine metabolic process	2021-01-27	16/23174	00:26:37.147000	01:25:36.771000	00:42:47.249000	Il6	1900-01-01
GO:1900119	GO:1900119	positive regulation of execution phase of apoptosis	2021-01-27	16/23174	00:26:37.147000	01:25:36.771000	00:42:47.249000	Il6	1900-01-01
GO:0050708	GO:0050708	regulation of protein secretion	2021-03-27	489/23174	00:27:00.741000	01:26:38.604000	00:43:18.152000	Lgals9/Il6/Ccl5	1900-01-03
GO:2001235	GO:2001235	positive regulation of apoptotic signaling pathway	2021-02-27	183/23174	00:27:32.348000	01:27:35.893000	00:43:46.784000	Ctsc/Chchd10	1900-01-02
GO:0000188	GO:0000188	inactivation of MAPK activity	2021-01-27	17/23174	00:28:16.019000	01:27:35.893000	00:43:46.784000	Dusp16	1900-01-01
GO:0008210	GO:0008210	estrogen metabolic process	2021-01-27	17/23174	00:28:16.019000	01:27:35.893000	00:43:46.784000	Cyp1b1	1900-01-01
GO:0010934	GO:0010934	macrophage cytokine production	2021-01-27	17/23174	00:28:16.019000	01:27:35.893000	00:43:46.784000	Rtn4	1900-01-01
GO:0035020	GO:0035020	regulation of Rac protein signal transduction	2021-01-27	17/23174	00:28:16.019000	01:27:35.893000	00:43:46.784000	Rtn4	1900-01-01
GO:0035729	GO:0035729	cellular response to hepatocyte growth factor stimulus	2021-01-27	17/23174	00:28:16.019000	01:27:35.893000	00:43:46.784000	Il6	1900-01-01
GO:0043373	GO:0043373	CD4-positive, alpha-beta T cell lineage commitment	2021-01-27	17/23174	00:28:16.019000	01:27:35.893000	00:43:46.784000	Il6	1900-01-01
GO:0045064	GO:0045064	T-helper 2 cell differentiation	2021-01-27	17/23174	00:28:16.019000	01:27:35.893000	00:43:46.784000	Il6	1900-01-01
GO:0050665	GO:0050665	hydrogen peroxide biosynthetic process	2021-01-27	17/23174	00:28:16.019000	01:27:35.893000	00:43:46.784000	COX2	1900-01-01
GO:0070571	GO:0070571	negative regulation of neuron projection regeneration	2021-01-27	17/23174	00:28:16.019000	01:27:35.893000	00:43:46.784000	Rtn4	1900-01-01
GO:0071786	GO:0071786	endoplasmic reticulum tubular network organization	2021-01-27	17/23174	00:28:16.019000	01:27:35.893000	00:43:46.784000	Rtn4	1900-01-01
GO:0140131	GO:0140131	positive regulation of lymphocyte chemotaxis	2021-01-27	17/23174	00:28:16.019000	01:27:35.893000	00:43:46.784000	Ccl5	1900-01-01
GO:1902713	GO:1902713	regulation of interferon-gamma secretion	2021-01-27	17/23174	00:28:16.019000	01:27:35.893000	00:43:46.784000	Lgals9	1900-01-01
GO:0044706	GO:0044706	multi-multicellular organism process	2021-02-27	190/23174	00:29:32.684000	01:30:34.576000	00:45:16.086000	Lgals9/H2-Q7	1900-01-02
GO:0016051	GO:0016051	carbohydrate biosynthetic process	2021-02-27	191/23174	00:29:50.168000	01:30:34.576000	00:45:16.086000	Gyg/Il6	1900-01-02
GO:0006390	GO:0006390	mitochondrial transcription	2021-01-27	18/23174	00:29:54.780000	01:30:34.576000	00:45:16.086000	Chchd10	1900-01-01
GO:0034138	GO:0034138	toll-like receptor 3 signaling pathway	2021-01-27	18/23174	00:29:54.780000	01:30:34.576000	00:45:16.086000	Lgals9	1900-01-01
GO:0045721	GO:0045721	negative regulation of gluconeogenesis	2021-01-27	18/23174	00:29:54.780000	01:30:34.576000	00:45:16.086000	Il6	1900-01-01
GO:0045837	GO:0045837	negative regulation of membrane potential	2021-01-27	18/23174	00:29:54.780000	01:30:34.576000	00:45:16.086000	Il6	1900-01-01
GO:0046851	GO:0046851	negative regulation of bone remodeling	2021-01-27	18/23174	00:29:54.780000	01:30:34.576000	00:45:16.086000	Il6	1900-01-01
GO:0046931	GO:0046931	pore complex assembly	2021-01-27	18/23174	00:29:54.780000	01:30:34.576000	00:45:16.086000	Rtn4	1900-01-01
GO:2000319	GO:2000319	regulation of T-helper 17 cell differentiation	2021-01-27	18/23174	00:29:54.780000	01:30:34.576000	00:45:16.086000	Malt1	1900-01-01
GO:0050731	GO:0050731	positive regulation of peptidyl-tyrosine phosphorylation	2021-02-27	192/23174	00:30:07.726000	01:30:59.883000	00:45:28.734000	Il6/Ccl5	1900-01-02
GO:0002363	GO:0002363	alpha-beta T cell lineage commitment	2021-01-27	19/23174	00:31:33.430000	01:32:29.709000	00:46:13.627000	Il6	1900-01-01
GO:0006309	GO:0006309	apoptotic DNA fragmentation	2021-01-27	19/23174	00:31:33.430000	01:32:29.709000	00:46:13.627000	Il6	1900-01-01
GO:0010818	GO:0010818	T cell chemotaxis	2021-01-27	19/23174	00:31:33.430000	01:32:29.709000	00:46:13.627000	Ccl5	1900-01-01
GO:0032823	GO:0032823	regulation of natural killer cell differentiation	2021-01-27	19/23174	00:31:33.430000	01:32:29.709000	00:46:13.627000	Lgals9	1900-01-01
GO:0035728	GO:0035728	response to hepatocyte growth factor	2021-01-27	19/23174	00:31:33.430000	01:32:29.709000	00:46:13.627000	Il6	1900-01-01
GO:0045953	GO:0045953	negative regulation of natural killer cell mediated cytotoxicity	2021-01-27	19/23174	00:31:33.430000	01:32:29.709000	00:46:13.627000	Lgals9	1900-01-01
GO:0061081	GO:0061081	positive regulation of myeloid leukocyte cytokine production involved in immune response	2021-01-27	19/23174	00:31:33.430000	01:32:29.709000	00:46:13.627000	Rtn4	1900-01-01
GO:1900424	GO:1900424	regulation of defense response to bacterium	2021-01-27	19/23174	00:31:33.430000	01:32:29.709000	00:46:13.627000	Lgals9	1900-01-01
GO:1901028	GO:1901028	regulation of mitochondrial outer membrane permeabilization involved in apoptotic signaling pathway	2021-01-27	19/23174	00:31:33.430000	01:32:29.709000	00:46:13.627000	Chchd10	1900-01-01
GO:1903978	GO:1903978	regulation of microglial cell activation	2021-01-27	19/23174	00:31:33.430000	01:32:29.709000	00:46:13.627000	Ctsc	1900-01-01
GO:1904385	GO:1904385	cellular response to angiotensin	2021-01-27	19/23174	00:31:33.430000	01:32:29.709000	00:46:13.627000	Agtrap	1900-01-01
GO:2000345	GO:2000345	regulation of hepatocyte proliferation	2021-01-27	19/23174	00:31:33.430000	01:32:29.709000	00:46:13.627000	Rtn4	1900-01-01
GO:0019058	GO:0019058	viral life cycle	2021-02-27	198/23174	00:31:54.592000	01:33:17.946000	00:46:37.735000	Rab43/Ccl5	1900-01-02
GO:0071236	GO:0071236	cellular response to antibiotic	2021-02-27	199/23174	00:32:12.654000	01:33:37.165000	00:46:47.340000	Cyp1b1/Il6	1900-01-02
GO:0000302	GO:0000302	response to reactive oxygen species	2021-02-27	201/23174	00:32:48.994000	01:33:37.165000	00:46:47.340000	Cyp1b1/Il6	1900-01-02
GO:0002523	GO:0002523	leukocyte migration involved in inflammatory response	2021-01-27	20/23174	00:33:11.969000	01:33:37.165000	00:46:47.340000	Rtn4	1900-01-01
GO:0002716	GO:0002716	negative regulation of natural killer cell mediated immunity	2021-01-27	20/23174	00:33:11.969000	01:33:37.165000	00:46:47.340000	Lgals9	1900-01-01
GO:0033033	GO:0033033	negative regulation of myeloid cell apoptotic process	2021-01-27	20/23174	00:33:11.969000	01:33:37.165000	00:46:47.340000	Ccl5	1900-01-01
GO:0033599	GO:0033599	regulation of mammary gland epithelial cell proliferation	2021-01-27	20/23174	00:33:11.969000	01:33:37.165000	00:46:47.340000	Rtn4	1900-01-01
GO:0033605	GO:0033605	positive regulation of catecholamine secretion	2021-01-27	20/23174	00:33:11.969000	01:33:37.165000	00:46:47.340000	Rtn4	1900-01-01
GO:0033630	GO:0033630	positive regulation of cell adhesion mediated by integrin	2021-01-27	20/23174	00:33:11.969000	01:33:37.165000	00:46:47.340000	Ccl5	1900-01-01
GO:0034368	GO:0034368	protein-lipid complex remodeling	2021-01-27	20/23174	00:33:11.969000	01:33:37.165000	00:46:47.340000	Pla2g7	1900-01-01
GO:0034369	GO:0034369	plasma lipoprotein particle remodeling	2021-01-27	20/23174	00:33:11.969000	01:33:37.165000	00:46:47.340000	Pla2g7	1900-01-01
GO:0048245	GO:0048245	eosinophil chemotaxis	2021-01-27	20/23174	00:33:11.969000	01:33:37.165000	00:46:47.340000	Ccl5	1900-01-01
GO:0060252	GO:0060252	positive regulation of glial cell proliferation	2021-01-27	20/23174	00:33:11.969000	01:33:37.165000	00:46:47.340000	Il6	1900-01-01
GO:0070498	GO:0070498	interleukin-1-mediated signaling pathway	2021-01-27	20/23174	00:33:11.969000	01:33:37.165000	00:46:47.340000	Il6	1900-01-01
GO:0070633	GO:0070633	transepithelial transport	2021-01-27	20/23174	00:33:11.969000	01:33:37.165000	00:46:47.340000	Slc23a2	1900-01-01
GO:1990776	GO:1990776	response to angiotensin	2021-01-27	20/23174	00:33:11.969000	01:33:37.165000	00:46:47.340000	Agtrap	1900-01-01
GO:0051224	GO:0051224	negative regulation of protein transport	2021-02-27	203/23174	00:33:25.618000	01:34:02.284000	00:46:59.894000	Lgals9/Il6	1900-01-02
GO:0031345	GO:0031345	negative regulation of cell projection organization	2021-02-27	205/23174	00:34:02.526000	01:35:31.737000	00:47:44.601000	Rtn4/H2-K1	1900-01-02
GO:0010759	GO:0010759	positive regulation of macrophage chemotaxis	2021-01-27	21/23174	00:34:50.398000	01:35:31.737000	00:47:44.601000	Ccl5	1900-01-01
GO:0017000	GO:0017000	antibiotic biosynthetic process	2021-01-27	21/23174	00:34:50.398000	01:35:31.737000	00:47:44.601000	COX2	1900-01-01
GO:0032682	GO:0032682	negative regulation of chemokine production	2021-01-27	21/23174	00:34:50.398000	01:35:31.737000	00:47:44.601000	Il6	1900-01-01
GO:0034367	GO:0034367	protein-containing complex remodeling	2021-01-27	21/23174	00:34:50.398000	01:35:31.737000	00:47:44.601000	Pla2g7	1900-01-01
GO:0042572	GO:0042572	retinol metabolic process	2021-01-27	21/23174	00:34:50.398000	01:35:31.737000	00:47:44.601000	Cyp1b1	1900-01-01
GO:0043369	GO:0043369	CD4-positive or CD8-positive, alpha-beta T cell lineage commitment	2021-01-27	21/23174	00:34:50.398000	01:35:31.737000	00:47:44.601000	Il6	1900-01-01
GO:0046716	GO:0046716	muscle cell cellular homeostasis	2021-01-27	21/23174	00:34:50.398000	01:35:31.737000	00:47:44.601000	Il6	1900-01-01
GO:0051023	GO:0051023	regulation of immunoglobulin secretion	2021-01-27	21/23174	00:34:50.398000	01:35:31.737000	00:47:44.601000	Il6	1900-01-01
GO:0070230	GO:0070230	positive regulation of lymphocyte apoptotic process	2021-01-27	21/23174	00:34:50.398000	01:35:31.737000	00:47:44.601000	Ccl5	1900-01-01
GO:1901623	GO:1901623	regulation of lymphocyte chemotaxis	2021-01-27	21/23174	00:34:50.398000	01:35:31.737000	00:47:44.601000	Ccl5	1900-01-01
GO:1904950	GO:1904950	negative regulation of establishment of protein localization	2021-02-27	208/23174	00:34:58.414000	01:35:40.490000	00:47:48.976000	Lgals9/Il6	1900-01-02
GO:0050707	GO:0050707	regulation of cytokine secretion	2021-02-27	212/23174	00:36:13.910000	01:37:46.154000	00:48:51.780000	Lgals9/Il6	1900-01-02
GO:0050920	GO:0050920	regulation of chemotaxis	2021-02-27	212/23174	00:36:13.910000	01:37:46.154000	00:48:51.780000	Pla2g7/Ccl5	1900-01-02
GO:0001780	GO:0001780	neutrophil homeostasis	2021-01-27	22/23174	00:36:28.716000	01:37:46.154000	00:48:51.780000	Il6	1900-01-01
GO:0009404	GO:0009404	toxin metabolic process	2021-01-27	22/23174	00:36:28.716000	01:37:46.154000	00:48:51.780000	Cyp1b1	1900-01-01
GO:0031649	GO:0031649	heat generation	2021-01-27	22/23174	00:36:28.716000	01:37:46.154000	00:48:51.780000	Ccl5	1900-01-01
GO:0032897	GO:0032897	negative regulation of viral transcription	2021-01-27	22/23174	00:36:28.716000	01:37:46.154000	00:48:51.780000	Ccl5	1900-01-01
GO:0042537	GO:0042537	benzene-containing compound metabolic process	2021-01-27	22/23174	00:36:28.716000	01:37:46.154000	00:48:51.780000	Cyp1b1	1900-01-01
GO:0090382	GO:0090382	phagosome maturation	2021-01-27	22/23174	00:36:28.716000	01:37:46.154000	00:48:51.780000	Rab43	1900-01-01
GO:1903055	GO:1903055	positive regulation of extracellular matrix organization	2021-01-27	22/23174	00:36:28.716000	01:37:46.154000	00:48:51.780000	Il6	1900-01-01
GO:0048762	GO:0048762	mesenchymal cell differentiation	2021-02-27	216/23174	00:37:30.513000	01:39:54.360000	00:49:55.854000	Rtn4/Il6	1900-01-02
GO:0009152	GO:0009152	purine ribonucleotide biosynthetic process	2021-02-27	217/23174	00:37:49.835000	01:39:54.360000	00:49:55.854000	COX2/ATP6	1900-01-02
GO:0043547	GO:0043547	positive regulation of GTPase activity	2021-02-27	217/23174	00:37:49.835000	01:39:54.360000	00:49:55.854000	Ccl17/Ccl5	1900-01-02
GO:0001911	GO:0001911	negative regulation of leukocyte mediated cytotoxicity	2021-01-27	23/23174	00:38:06.924000	01:39:54.360000	00:49:55.854000	Lgals9	1900-01-01
GO:0015985	GO:0015985	energy coupled proton transport, down electrochemical gradient	2021-01-27	23/23174	00:38:06.924000	01:39:54.360000	00:49:55.854000	ATP6	1900-01-01
GO:0015986	GO:0015986	ATP synthesis coupled proton transport	2021-01-27	23/23174	00:38:06.924000	01:39:54.360000	00:49:55.854000	ATP6	1900-01-01
GO:0035743	GO:0035743	CD4-positive, alpha-beta T cell cytokine production	2021-01-27	23/23174	00:38:06.924000	01:39:54.360000	00:49:55.854000	Il6	1900-01-01
GO:0051969	GO:0051969	regulation of transmission of nerve impulse	2021-01-27	23/23174	00:38:06.924000	01:39:54.360000	00:49:55.854000	Il6	1900-01-01
GO:1903306	GO:1903306	negative regulation of regulated secretory pathway	2021-01-27	23/23174	00:38:06.924000	01:39:54.360000	00:49:55.854000	Lgals9	1900-01-01
GO:2000316	GO:2000316	regulation of T-helper 17 type immune response	2021-01-27	23/23174	00:38:06.924000	01:39:54.360000	00:49:55.854000	Malt1	1900-01-01
GO:0019068	GO:0019068	virion assembly	2021-01-27	24/23174	00:39:45.021000	01:42:23.237000	00:51:10.260000	Rab43	1900-01-01
GO:0034104	GO:0034104	negative regulation of tissue remodeling	2021-01-27	24/23174	00:39:45.021000	01:42:23.237000	00:51:10.260000	Il6	1900-01-01
GO:0043921	GO:0043921	modulation by host of viral transcription	2021-01-27	24/23174	00:39:45.021000	01:42:23.237000	00:51:10.260000	Ccl5	1900-01-01
GO:0048670	GO:0048670	regulation of collateral sprouting	2021-01-27	24/23174	00:39:45.021000	01:42:23.237000	00:51:10.260000	Rtn4	1900-01-01
GO:0052312	GO:0052312	modulation of transcription in other organism involved in symbiotic interaction	2021-01-27	24/23174	00:39:45.021000	01:42:23.237000	00:51:10.260000	Ccl5	1900-01-01
GO:0052472	GO:0052472	modulation by host of symbiont transcription	2021-01-27	24/23174	00:39:45.021000	01:42:23.237000	00:51:10.260000	Ccl5	1900-01-01
GO:0072643	GO:0072643	interferon-gamma secretion	2021-01-27	24/23174	00:39:45.021000	01:42:23.237000	00:51:10.260000	Lgals9	1900-01-01
GO:0072677	GO:0072677	eosinophil migration	2021-01-27	24/23174	00:39:45.021000	01:42:23.237000	00:51:10.260000	Ccl5	1900-01-01
GO:0009260	GO:0009260	ribonucleotide biosynthetic process	2021-02-27	226/23174	00:40:46.789000	01:44:33.419000	00:52:15.322000	COX2/ATP6	1900-01-02
GO:0002478	GO:0002478	antigen processing and presentation of exogenous peptide antigen	2021-01-27	25/23174	00:41:23.009000	01:44:33.419000	00:52:15.322000	H2-K1	1900-01-01
GO:0007413	GO:0007413	axonal fasciculation	2021-01-27	25/23174	00:41:23.009000	01:44:33.419000	00:52:15.322000	Rtn4	1900-01-01
GO:0021801	GO:0021801	cerebral cortex radial glia guided migration	2021-01-27	25/23174	00:41:23.009000	01:44:33.419000	00:52:15.322000	Rtn4	1900-01-01
GO:0022030	GO:0022030	telencephalon glial cell migration	2021-01-27	25/23174	00:41:23.009000	01:44:33.419000	00:52:15.322000	Rtn4	1900-01-01
GO:0034123	GO:0034123	positive regulation of toll-like receptor signaling pathway	2021-01-27	25/23174	00:41:23.009000	01:44:33.419000	00:52:15.322000	Rtn4	1900-01-01
GO:0051194	GO:0051194	positive regulation of cofactor metabolic process	2021-01-27	25/23174	00:41:23.009000	01:44:33.419000	00:52:15.322000	COX2	1900-01-01
GO:0106030	GO:0106030	neuron projection fasciculation	2021-01-27	25/23174	00:41:23.009000	01:44:33.419000	00:52:15.322000	Rtn4	1900-01-01
GO:2000679	GO:2000679	positive regulation of transcription regulatory region DNA binding	2021-01-27	25/23174	00:41:23.009000	01:44:33.419000	00:52:15.322000	Lgals9	1900-01-01
GO:0045089	GO:0045089	positive regulation of innate immune response	2021-02-27	232/23174	00:42:47.771000	01:47:05.218000	00:53:31.188000	Lgals9/Rtn4	1900-01-02
GO:1903531	GO:1903531	negative regulation of secretion by cell	2021-02-27	232/23174	00:42:47.771000	01:47:05.218000	00:53:31.188000	Lgals9/Il6	1900-01-02
GO:0000737	GO:0000737	DNA catabolic process, endonucleolytic	2021-01-27	26/23174	00:43:00.886000	01:47:05.218000	00:53:31.188000	Il6	1900-01-01
GO:0010155	GO:0010155	regulation of proton transport	2021-01-27	26/23174	00:43:00.886000	01:47:05.218000	00:53:31.188000	Chchd10	1900-01-01
GO:0070233	GO:0070233	negative regulation of T cell apoptotic process	2021-01-27	26/23174	00:43:00.886000	01:47:05.218000	00:53:31.188000	Ccl5	1900-01-01
GO:0072574	GO:0072574	hepatocyte proliferation	2021-01-27	26/23174	00:43:00.886000	01:47:05.218000	00:53:31.188000	Rtn4	1900-01-01
GO:0072575	GO:0072575	epithelial cell proliferation involved in liver morphogenesis	2021-01-27	26/23174	00:43:00.886000	01:47:05.218000	00:53:31.188000	Rtn4	1900-01-01
GO:0046390	GO:0046390	ribose phosphate biosynthetic process	2021-02-27	233/23174	00:43:08.166000	01:47:09.891000	00:53:33.524000	COX2/ATP6	1900-01-02
GO:0006164	GO:0006164	purine nucleotide biosynthetic process	2021-02-27	234/23174	00:43:28.627000	01:47:33.775000	00:53:45.460000	COX2/ATP6	1900-01-02
GO:0033002	GO:0033002	muscle cell proliferation	2021-02-27	234/23174	00:43:28.627000	01:47:33.775000	00:53:45.460000	Il6/Ccl5	1900-01-02
GO:0002335	GO:0002335	mature B cell differentiation	2021-01-27	27/23174	00:44:38.653000	01:49:45.944000	00:54:51.516000	Malt1	1900-01-01
GO:0031342	GO:0031342	negative regulation of cell killing	2021-01-27	27/23174	00:44:38.653000	01:49:45.944000	00:54:51.516000	Lgals9	1900-01-01
GO:0048305	GO:0048305	immunoglobulin secretion	2021-01-27	27/23174	00:44:38.653000	01:49:45.944000	00:54:51.516000	Il6	1900-01-01
GO:0072522	GO:0072522	purine-containing compound biosynthetic process	2021-02-27	239/23174	00:45:11.906000	01:50:34.155000	00:55:15.611000	COX2/ATP6	1900-01-02
GO:0001763	GO:0001763	morphogenesis of a branching structure	2021-02-27	240/23174	00:45:32.757000	01:50:34.155000	00:55:15.611000	Rtn4/Il6	1900-01-02
GO:0002360	GO:0002360	T cell lineage commitment	2021-01-27	28/23174	00:46:16.310000	01:50:34.155000	00:55:15.611000	Il6	1900-01-01
GO:0010939	GO:0010939	regulation of necrotic cell death	2021-01-27	28/23174	00:46:16.310000	01:50:34.155000	00:55:15.611000	COX2	1900-01-01
GO:0045187	GO:0045187	regulation of circadian sleep/wake cycle, sleep	2021-01-27	28/23174	00:46:16.310000	01:50:34.155000	00:55:15.611000	Il6	1900-01-01
GO:0045589	GO:0045589	regulation of regulatory T cell differentiation	2021-01-27	28/23174	00:46:16.310000	01:50:34.155000	00:55:15.611000	Lgals9	1900-01-01
GO:0060445	GO:0060445	branching involved in salivary gland morphogenesis	2021-01-27	28/23174	00:46:16.310000	01:50:34.155000	00:55:15.611000	Il6	1900-01-01
GO:0061298	GO:0061298	retina vasculature development in camera-type eye	2021-01-27	28/23174	00:46:16.310000	01:50:34.155000	00:55:15.611000	Cyp1b1	1900-01-01
GO:0072576	GO:0072576	liver morphogenesis	2021-01-27	28/23174	00:46:16.310000	01:50:34.155000	00:55:15.611000	Rtn4	1900-01-01
GO:0090200	GO:0090200	positive regulation of release of cytochrome c from mitochondria	2021-01-27	28/23174	00:46:16.310000	01:50:34.155000	00:55:15.611000	Chchd10	1900-01-01
GO:0097345	GO:0097345	mitochondrial outer membrane permeabilization	2021-01-27	28/23174	00:46:16.310000	01:50:34.155000	00:55:15.611000	Chchd10	1900-01-01
GO:1900745	GO:1900745	positive regulation of p38MAPK cascade	2021-01-27	28/23174	00:46:16.310000	01:50:34.155000	00:55:15.611000	Gadd45b	1900-01-01
GO:1901186	GO:1901186	positive regulation of ERBB signaling pathway	2021-01-27	28/23174	00:46:16.310000	01:50:34.155000	00:55:15.611000	Rtn4	1900-01-01
GO:2001171	GO:2001171	positive regulation of ATP biosynthetic process	2021-01-27	28/23174	00:46:16.310000	01:50:34.155000	00:55:15.611000	COX2	1900-01-01
GO:0050663	GO:0050663	cytokine secretion	2021-02-27	243/23174	00:46:35.694000	01:51:07.086000	00:55:32.068000	Lgals9/Il6	1900-01-02
GO:0051054	GO:0051054	positive regulation of DNA metabolic process	2021-02-27	244/23174	00:46:56.801000	01:51:30.605000	00:55:43.823000	Cyp1b1/Il6	1900-01-02
GO:0051091	GO:0051091	positive regulation of DNA-binding transcription factor activity	2021-02-27	244/23174	00:46:56.801000	01:51:30.605000	00:55:43.823000	Il6/Malt1	1900-01-02
GO:1901215	GO:1901215	negative regulation of neuron death	2021-02-27	245/23174	00:47:17.972000	01:51:58.843000	00:55:57.936000	Il6/Ccl5	1900-01-02
GO:0002230	GO:0002230	positive regulation of defense response to virus by host	2021-01-27	29/23174	00:47:53.858000	01:51:58.843000	00:55:57.936000	Ccl5	1900-01-01
GO:0007007	GO:0007007	inner mitochondrial membrane organization	2021-01-27	29/23174	00:47:53.858000	01:51:58.843000	00:55:57.936000	Chchd10	1900-01-01
GO:0030262	GO:0030262	apoptotic nuclear changes	2021-01-27	29/23174	00:47:53.858000	01:51:58.843000	00:55:57.936000	Il6	1900-01-01
GO:0042119	GO:0042119	neutrophil activation	2021-01-27	29/23174	00:47:53.858000	01:51:58.843000	00:55:57.936000	Ccl5	1900-01-01
GO:0050802	GO:0050802	circadian sleep/wake cycle, sleep	2021-01-27	29/23174	00:47:53.858000	01:51:58.843000	00:55:57.936000	Il6	1900-01-01
GO:0071354	GO:0071354	cellular response to interleukin-6	2021-01-27	29/23174	00:47:53.858000	01:51:58.843000	00:55:57.936000	Il6	1900-01-01
GO:0150077	GO:0150077	regulation of neuroinflammatory response	2021-01-27	29/23174	00:47:53.858000	01:51:58.843000	00:55:57.936000	Ctsc	1900-01-01
GO:0032147	GO:0032147	activation of protein kinase activity	2021-02-27	247/23174	00:48:00.504000	01:52:01.176000	00:55:59.102000	Gadd45b/Malt1	1900-01-02
GO:0015980	GO:0015980	energy derivation by oxidation of organic compounds	2021-02-27	251/23174	00:49:26.326000	01:52:53.645000	00:56:25.324000	Gyg/COX2	1900-01-02
GO:0006829	GO:0006829	zinc ion transport	2021-01-27	30/23174	00:49:31.296000	01:52:53.645000	00:56:25.324000	Slc30a6	1900-01-01
GO:0006921	GO:0006921	cellular component disassembly involved in execution phase of apoptosis	2021-01-27	30/23174	00:49:31.296000	01:52:53.645000	00:56:25.324000	Il6	1900-01-01
GO:0022617	GO:0022617	extracellular matrix disassembly	2021-01-27	30/23174	00:49:31.296000	01:52:53.645000	00:56:25.324000	Il6	1900-01-01
GO:0031645	GO:0031645	negative regulation of neurological system process	2021-01-27	30/23174	00:49:31.296000	01:52:53.645000	00:56:25.324000	Ctsc	1900-01-01
GO:0034110	GO:0034110	regulation of homotypic cell-cell adhesion	2021-01-27	30/23174	00:49:31.296000	01:52:53.645000	00:56:25.324000	Ccl5	1900-01-01
GO:0042036	GO:0042036	negative regulation of cytokine biosynthetic process	2021-01-27	30/23174	00:49:31.296000	01:52:53.645000	00:56:25.324000	Il6	1900-01-01
GO:0060317	GO:0060317	cardiac epithelial to mesenchymal transition	2021-01-27	30/23174	00:49:31.296000	01:52:53.645000	00:56:25.324000	Rtn4	1900-01-01
GO:0061082	GO:0061082	myeloid leukocyte cytokine production	2021-01-27	30/23174	00:49:31.296000	01:52:53.645000	00:56:25.324000	Rtn4	1900-01-01
GO:1900117	GO:1900117	regulation of execution phase of apoptosis	2021-01-27	30/23174	00:49:31.296000	01:52:53.645000	00:56:25.324000	Il6	1900-01-01
GO:1903859	GO:1903859	regulation of dendrite extension	2021-01-27	30/23174	00:49:31.296000	01:52:53.645000	00:56:25.324000	Rtn4	1900-01-01
GO:2000778	GO:2000778	positive regulation of interleukin-6 secretion	2021-01-27	30/23174	00:49:31.296000	01:52:53.645000	00:56:25.324000	Lgals9	1900-01-01
GO:0005996	GO:0005996	monosaccharide metabolic process	2021-02-27	254/23174	00:50:31.351000	01:53:45.540000	00:56:51.260000	Il6/Slc23a2	1900-01-02
GO:0002828	GO:0002828	regulation of type 2 immune response	2021-01-27	31/23174	00:51:08.625000	01:53:45.540000	00:56:51.260000	Il6	1900-01-01
GO:0006767	GO:0006767	water-soluble vitamin metabolic process	2021-01-27	31/23174	00:51:08.625000	01:53:45.540000	00:56:51.260000	Slc23a2	1900-01-01
GO:0010758	GO:0010758	regulation of macrophage chemotaxis	2021-01-27	31/23174	00:51:08.625000	01:53:45.540000	00:56:51.260000	Ccl5	1900-01-01
GO:0019884	GO:0019884	antigen processing and presentation of exogenous antigen	2021-01-27	31/23174	00:51:08.625000	01:53:45.540000	00:56:51.260000	H2-K1	1900-01-01
GO:0042749	GO:0042749	regulation of circadian sleep/wake cycle	2021-01-27	31/23174	00:51:08.625000	01:53:45.540000	00:56:51.260000	Il6	1900-01-01
GO:0045066	GO:0045066	regulatory T cell differentiation	2021-01-27	31/23174	00:51:08.625000	01:53:45.540000	00:56:51.260000	Lgals9	1900-01-01
GO:0045662	GO:0045662	negative regulation of myoblast differentiation	2021-01-27	31/23174	00:51:08.625000	01:53:45.540000	00:56:51.260000	Ccl17	1900-01-01
GO:0045920	GO:0045920	negative regulation of exocytosis	2021-01-27	31/23174	00:51:08.625000	01:53:45.540000	00:56:51.260000	Lgals9	1900-01-01
GO:0051180	GO:0051180	vitamin transport	2021-01-27	31/23174	00:51:08.625000	01:53:45.540000	00:56:51.260000	Slc23a2	1900-01-01
GO:0070741	GO:0070741	response to interleukin-6	2021-01-27	31/23174	00:51:08.625000	01:53:45.540000	00:56:51.260000	Il6	1900-01-01
GO:1902110	GO:1902110	positive regulation of mitochondrial membrane permeability involved in apoptotic process	2021-01-27	31/23174	00:51:08.625000	01:53:45.540000	00:56:51.260000	Chchd10	1900-01-01
GO:2000515	GO:2000515	negative regulation of CD4-positive, alpha-beta T cell activation	2021-01-27	31/23174	00:51:08.625000	01:53:45.540000	00:56:51.260000	Lgals9	1900-01-01
GO:0001818	GO:0001818	negative regulation of cytokine production	2021-02-27	258/23174	00:51:58.919000	01:54:47.303000	00:57:22.128000	Lgals9/Il6	1900-01-02
GO:0045665	GO:0045665	negative regulation of neuron differentiation	2021-02-27	260/23174	00:52:43.073000	01:54:47.303000	00:57:22.128000	Rtn4/H2-K1	1900-01-02
GO:0048193	GO:0048193	Golgi vesicle transport	2021-02-27	260/23174	00:52:43.073000	01:54:47.303000	00:57:22.128000	Slc30a6/Rab43	1900-01-02
GO:0050730	GO:0050730	regulation of peptidyl-tyrosine phosphorylation	2021-02-27	260/23174	00:52:43.073000	01:54:47.303000	00:57:22.128000	Il6/Ccl5	1900-01-02
GO:0001779	GO:0001779	natural killer cell differentiation	2021-01-27	32/23174	00:52:45.844000	01:54:47.303000	00:57:22.128000	Lgals9	1900-01-01
GO:0022410	GO:0022410	circadian sleep/wake cycle process	2021-01-27	32/23174	00:52:45.844000	01:54:47.303000	00:57:22.128000	Il6	1900-01-01
GO:0032660	GO:0032660	regulation of interleukin-17 production	2021-01-27	32/23174	00:52:45.844000	01:54:47.303000	00:57:22.128000	Il6	1900-01-01
GO:0032689	GO:0032689	negative regulation of interferon-gamma production	2021-01-27	32/23174	00:52:45.844000	01:54:47.303000	00:57:22.128000	Lgals9	1900-01-01
GO:0032743	GO:0032743	positive regulation of interleukin-2 production	2021-01-27	32/23174	00:52:45.844000	01:54:47.303000	00:57:22.128000	Malt1	1900-01-01
GO:0045672	GO:0045672	positive regulation of osteoclast differentiation	2021-01-27	32/23174	00:52:45.844000	01:54:47.303000	00:57:22.128000	Ccl5	1900-01-01
GO:0046466	GO:0046466	membrane lipid catabolic process	2021-01-27	32/23174	00:52:45.844000	01:54:47.303000	00:57:22.128000	Cyp1b1	1900-01-01
GO:0048668	GO:0048668	collateral sprouting	2021-01-27	32/23174	00:52:45.844000	01:54:47.303000	00:57:22.128000	Rtn4	1900-01-01
GO:0051048	GO:0051048	negative regulation of secretion	2021-02-27	261/23174	00:53:05.241000	01:55:16.856000	00:57:36.899000	Lgals9/Il6	1900-01-02
GO:0006308	GO:0006308	DNA catabolic process	2021-01-27	33/23174	00:54:22.954000	01:56:23.661000	00:58:10.286000	Il6	1900-01-01
GO:0030810	GO:0030810	positive regulation of nucleotide biosynthetic process	2021-01-27	33/23174	00:54:22.954000	01:56:23.661000	00:58:10.286000	COX2	1900-01-01
GO:0033598	GO:0033598	mammary gland epithelial cell proliferation	2021-01-27	33/23174	00:54:22.954000	01:56:23.661000	00:58:10.286000	Rtn4	1900-01-01
GO:0048679	GO:0048679	regulation of axon regeneration	2021-01-27	33/23174	00:54:22.954000	01:56:23.661000	00:58:10.286000	Rtn4	1900-01-01
GO:0071827	GO:0071827	plasma lipoprotein particle organization	2021-01-27	33/23174	00:54:22.954000	01:56:23.661000	00:58:10.286000	Pla2g7	1900-01-01
GO:1900373	GO:1900373	positive regulation of purine nucleotide biosynthetic process	2021-01-27	33/23174	00:54:22.954000	01:56:23.661000	00:58:10.286000	COX2	1900-01-01
GO:1902686	GO:1902686	mitochondrial outer membrane permeabilization involved in programmed cell death	2021-01-27	33/23174	00:54:22.954000	01:56:23.661000	00:58:10.286000	Chchd10	1900-01-01
GO:2000108	GO:2000108	positive regulation of leukocyte apoptotic process	2021-01-27	33/23174	00:54:22.954000	01:56:23.661000	00:58:10.286000	Ccl5	1900-01-01
GO:0034599	GO:0034599	cellular response to oxidative stress	2021-02-27	268/23174	00:55:42.120000	01:58:34.496000	00:59:15.675000	Cyp1b1/Il6	1900-01-02
GO:0000186	GO:0000186	activation of MAPKK activity	2021-01-27	34/23174	00:55:59.955000	01:58:34.496000	00:59:15.675000	Gadd45b	1900-01-01
GO:0032733	GO:0032733	positive regulation of interleukin-10 production	2021-01-27	34/23174	00:55:59.955000	01:58:34.496000	00:59:15.675000	Lgals9	1900-01-01
GO:0033032	GO:0033032	regulation of myeloid cell apoptotic process	2021-01-27	34/23174	00:55:59.955000	01:58:34.496000	00:59:15.675000	Ccl5	1900-01-01
GO:0042832	GO:0042832	defense response to protozoan	2021-01-27	34/23174	00:55:59.955000	01:58:34.496000	00:59:15.675000	Il6	1900-01-01
GO:1902624	GO:1902624	positive regulation of neutrophil migration	2021-01-27	34/23174	00:55:59.955000	01:58:34.496000	00:59:15.675000	Rtn4	1900-01-01
GO:0060485	GO:0060485	mesenchyme development	2021-02-27	272/23174	00:57:13.086000	02:00:56.433000	01:00:26.612000	Rtn4/Il6	1900-01-02
GO:0030198	GO:0030198	extracellular matrix organization	2021-02-27	273/23174	00:57:35.976000	02:01:07.930000	01:00:32.358000	Cyp1b1/Il6	1900-01-02
GO:0036230	GO:0036230	granulocyte activation	2021-01-27	35/23174	00:57:36.847000	02:01:07.930000	01:00:32.358000	Ccl5	1900-01-01
GO:0042745	GO:0042745	circadian sleep/wake cycle	2021-01-27	35/23174	00:57:36.847000	02:01:07.930000	01:00:32.358000	Il6	1900-01-01
GO:0030072	GO:0030072	peptide hormone secretion	2021-02-27	276/23174	00:58:44.999000	02:03:18.146000	01:01:37.437000	Il6/Ccl5	1900-01-02
GO:0035794	GO:0035794	positive regulation of mitochondrial membrane permeability	2021-01-27	36/23174	00:59:13.631000	02:03:38.983000	01:01:47.851000	Chchd10	1900-01-01
GO:0051181	GO:0051181	cofactor transport	2021-01-27	36/23174	00:59:13.631000	02:03:38.983000	01:01:47.851000	Slc23a2	1900-01-01
GO:0061462	GO:0061462	protein localization to lysosome	2021-01-27	36/23174	00:59:13.631000	02:03:38.983000	01:01:47.851000	Rtn4	1900-01-01
GO:0009165	GO:0009165	nucleotide biosynthetic process	2021-02-27	279/23174	00:59:54.550000	02:04:38.172000	01:02:17.432000	COX2/ATP6	1900-01-02
GO:0016032	GO:0016032	viral process	2021-02-27	279/23174	00:59:54.550000	02:04:38.172000	01:02:17.432000	Rab43/Ccl5	1900-01-02
GO:0010631	GO:0010631	epithelial cell migration	2021-02-27	280/23174	01:00:17.850000	02:04:49.419000	01:02:23.053000	Rtn4/Cyp1b1	1900-01-02
GO:0044262	GO:0044262	cellular carbohydrate metabolic process	2021-02-27	281/23174	01:00:41.208000	02:04:49.419000	01:02:23.053000	Gyg/Il6	1900-01-02
GO:0007435	GO:0007435	salivary gland morphogenesis	2021-01-27	37/23174	01:00:50.305000	02:04:49.419000	01:02:23.053000	Il6	1900-01-01
GO:0021799	GO:0021799	cerebral cortex radially oriented cell migration	2021-01-27	37/23174	01:00:50.305000	02:04:49.419000	01:02:23.053000	Rtn4	1900-01-01
GO:0042092	GO:0042092	type 2 immune response	2021-01-27	37/23174	01:00:50.305000	02:04:49.419000	01:02:23.053000	Il6	1900-01-01
GO:0046640	GO:0046640	regulation of alpha-beta T cell proliferation	2021-01-27	37/23174	01:00:50.305000	02:04:49.419000	01:02:23.053000	Lgals9	1900-01-01
GO:0070570	GO:0070570	regulation of neuron projection regeneration	2021-01-27	37/23174	01:00:50.305000	02:04:49.419000	01:02:23.053000	Rtn4	1900-01-01
GO:0071825	GO:0071825	protein-lipid complex subunit organization	2021-01-27	37/23174	01:00:50.305000	02:04:49.419000	01:02:23.053000	Pla2g7	1900-01-01
GO:0090132	GO:0090132	epithelium migration	2021-02-27	282/23174	01:01:04.624000	02:05:05.856000	01:02:31.268000	Rtn4/Cyp1b1	1900-01-02
GO:0007162	GO:0007162	negative regulation of cell adhesion	2021-02-27	283/23174	01:01:28.097000	02:05:40.955000	01:02:48.810000	Lgals9/Cyp1b1	1900-01-02
GO:0090130	GO:0090130	tissue migration	2021-02-27	284/23174	01:01:51.628000	02:06:10.078000	01:03:03.365000	Rtn4/Cyp1b1	1900-01-02
GO:0045088	GO:0045088	regulation of innate immune response	2021-02-27	285/23174	01:02:15.217000	02:06:10.078000	01:03:03.365000	Lgals9/Rtn4	1900-01-02
GO:0001562	GO:0001562	response to protozoan	2021-01-27	38/23174	01:02:26.871000	02:06:10.078000	01:03:03.365000	Il6	1900-01-01
GO:0016601	GO:0016601	Rac protein signal transduction	2021-01-27	38/23174	01:02:26.871000	02:06:10.078000	01:03:03.365000	Rtn4	1900-01-01
GO:0043368	GO:0043368	positive T cell selection	2021-01-27	38/23174	01:02:26.871000	02:06:10.078000	01:03:03.365000	Il6	1900-01-01
GO:1902108	GO:1902108	regulation of mitochondrial membrane permeability involved in apoptotic process	2021-01-27	38/23174	01:02:26.871000	02:06:10.078000	01:03:03.365000	Chchd10	1900-01-01
GO:1905710	GO:1905710	positive regulation of membrane permeability	2021-01-27	38/23174	01:02:26.871000	02:06:10.078000	01:03:03.365000	Chchd10	1900-01-01
GO:1901293	GO:1901293	nucleoside phosphate biosynthetic process	2021-02-27	286/23174	01:02:38.862000	02:06:21.434000	01:03:09.041000	COX2/ATP6	1900-01-02
GO:0009620	GO:0009620	response to fungus	2021-01-27	39/23174	01:04:03.328000	02:07:53.759000	01:03:55.182000	Malt1	1900-01-01
GO:0030431	GO:0030431	sleep	2021-01-27	39/23174	01:04:03.328000	02:07:53.759000	01:03:55.182000	Il6	1900-01-01
GO:0032620	GO:0032620	interleukin-17 production	2021-01-27	39/23174	01:04:03.328000	02:07:53.759000	01:03:55.182000	Il6	1900-01-01
GO:0060251	GO:0060251	regulation of glial cell proliferation	2021-01-27	39/23174	01:04:03.328000	02:07:53.759000	01:03:55.182000	Il6	1900-01-01
GO:1901998	GO:1901998	toxin transport	2021-01-27	39/23174	01:04:03.328000	02:07:53.759000	01:03:55.182000	Rab43	1900-01-01
GO:2001025	GO:2001025	positive regulation of response to drug	2021-01-27	39/23174	01:04:03.328000	02:07:53.759000	01:03:55.182000	Rtn4	1900-01-01
GO:0000266	GO:0000266	mitochondrial fission	2021-01-27	40/23174	01:05:39.677000	02:10:13.692000	01:05:05.118000	Mx1	1900-01-01
GO:0002323	GO:0002323	natural killer cell activation involved in immune response	2021-01-27	40/23174	01:05:39.677000	02:10:13.692000	01:05:05.118000	Lgals9	1900-01-01
GO:0046633	GO:0046633	alpha-beta T cell proliferation	2021-01-27	40/23174	01:05:39.677000	02:10:13.692000	01:05:05.118000	Lgals9	1900-01-01
GO:1903053	GO:1903053	regulation of extracellular matrix organization	2021-01-27	40/23174	01:05:39.677000	02:10:13.692000	01:05:05.118000	Il6	1900-01-01
GO:0043087	GO:0043087	regulation of GTPase activity	2021-02-27	295/23174	01:06:14.222000	02:10:56.020000	01:05:26.273000	Ccl17/Ccl5	1900-01-02
GO:0043405	GO:0043405	regulation of MAP kinase activity	2021-02-27	295/23174	01:06:14.222000	02:10:56.020000	01:05:26.273000	Gadd45b/Dusp16	1900-01-02
GO:0001774	GO:0001774	microglial cell activation	2021-01-27	41/23174	01:07:15.917000	02:11:13.347000	01:05:34.932000	Ctsc	1900-01-01
GO:0002269	GO:0002269	leukocyte activation involved in inflammatory response	2021-01-27	41/23174	01:07:15.917000	02:11:13.347000	01:05:34.932000	Ctsc	1900-01-01
GO:0007431	GO:0007431	salivary gland development	2021-01-27	41/23174	01:07:15.917000	02:11:13.347000	01:05:34.932000	Il6	1900-01-01
GO:0046782	GO:0046782	regulation of viral transcription	2021-01-27	41/23174	01:07:15.917000	02:11:13.347000	01:05:34.932000	Ccl5	1900-01-01
GO:0050856	GO:0050856	regulation of T cell receptor signaling pathway	2021-01-27	41/23174	01:07:15.917000	02:11:13.347000	01:05:34.932000	Malt1	1900-01-01
GO:0097484	GO:0097484	dendrite extension	2021-01-27	41/23174	01:07:15.917000	02:11:13.347000	01:05:34.932000	Rtn4	1900-01-01
GO:1900744	GO:1900744	regulation of p38MAPK cascade	2021-01-27	41/23174	01:07:15.917000	02:11:13.347000	01:05:34.932000	Gadd45b	1900-01-01
GO:1903580	GO:1903580	positive regulation of ATP metabolic process	2021-01-27	41/23174	01:07:15.917000	02:11:13.347000	01:05:34.932000	COX2	1900-01-01
GO:0050714	GO:0050714	positive regulation of protein secretion	2021-02-27	300/23174	01:08:15.822000	02:12:48.284000	01:06:22.380000	Lgals9/Il6	1900-01-02
GO:0000959	GO:0000959	mitochondrial RNA metabolic process	2021-01-27	42/23174	01:08:52.050000	02:12:48.284000	01:06:22.380000	Chchd10	1900-01-01
GO:0010518	GO:0010518	positive regulation of phospholipase activity	2021-01-27	42/23174	01:08:52.050000	02:12:48.284000	01:06:22.380000	Ccl5	1900-01-01
GO:0045740	GO:0045740	positive regulation of DNA replication	2021-01-27	42/23174	01:08:52.050000	02:12:48.284000	01:06:22.380000	Il6	1900-01-01
GO:0046636	GO:0046636	negative regulation of alpha-beta T cell activation	2021-01-27	42/23174	01:08:52.050000	02:12:48.284000	01:06:22.380000	Lgals9	1900-01-01
GO:0050691	GO:0050691	regulation of defense response to virus by host	2021-01-27	42/23174	01:08:52.050000	02:12:48.284000	01:06:22.380000	Ccl5	1900-01-01
GO:1902622	GO:1902622	regulation of neutrophil migration	2021-01-27	42/23174	01:08:52.050000	02:12:48.284000	01:06:22.380000	Rtn4	1900-01-01
GO:0016042	GO:0016042	lipid catabolic process	2021-02-27	302/23174	01:09:04.847000	02:12:48.284000	01:06:22.380000	Pla2g7/Cyp1b1	1900-01-02
GO:0046883	GO:0046883	regulation of hormone secretion	2021-02-27	302/23174	01:09:04.847000	02:12:48.284000	01:06:22.380000	Il6/Ccl5	1900-01-02
GO:0046677	GO:0046677	response to antibiotic	2021-02-27	305/23174	01:10:18.794000	02:14:10.253000	01:07:03.346000	Cyp1b1/Il6	1900-01-02
GO:0005978	GO:0005978	glycogen biosynthetic process	2021-01-27	43/23174	01:10:28.074000	02:14:10.253000	01:07:03.346000	Gyg	1900-01-01
GO:0008631	GO:0008631	intrinsic apoptotic signaling pathway in response to oxidative stress	2021-01-27	43/23174	01:10:28.074000	02:14:10.253000	01:07:03.346000	Cyp1b1	1900-01-01
GO:0009250	GO:0009250	glucan biosynthetic process	2021-01-27	43/23174	01:10:28.074000	02:14:10.253000	01:07:03.346000	Gyg	1900-01-01
GO:0048246	GO:0048246	macrophage chemotaxis	2021-01-27	43/23174	01:10:28.074000	02:14:10.253000	01:07:03.346000	Ccl5	1900-01-01
GO:0070232	GO:0070232	regulation of T cell apoptotic process	2021-01-27	43/23174	01:10:28.074000	02:14:10.253000	01:07:03.346000	Ccl5	1900-01-01
GO:0019083	GO:0019083	viral transcription	2021-01-27	44/23174	01:12:03.990000	02:16:46.617000	01:08:21.493000	Ccl5	1900-01-01
GO:0061028	GO:0061028	establishment of endothelial barrier	2021-01-27	44/23174	01:12:03.990000	02:16:46.617000	01:08:21.493000	Rtn4	1900-01-01
GO:0014046	GO:0014046	dopamine secretion	2021-01-27	45/23174	01:13:39.799000	02:18:55.279000	01:09:25.796000	Rtn4	1900-01-01
GO:0014059	GO:0014059	regulation of dopamine secretion	2021-01-27	45/23174	01:13:39.799000	02:18:55.279000	01:09:25.796000	Rtn4	1900-01-01
GO:0032814	GO:0032814	regulation of natural killer cell activation	2021-01-27	45/23174	01:13:39.799000	02:18:55.279000	01:09:25.796000	Lgals9	1900-01-01
GO:0032965	GO:0032965	regulation of collagen biosynthetic process	2021-01-27	45/23174	01:13:39.799000	02:18:55.279000	01:09:25.796000	Il6	1900-01-01
GO:0018108	GO:0018108	peptidyl-tyrosine phosphorylation	2021-02-27	316/23174	01:14:54.075000	02:20:09.147000	01:10:02.714000	Il6/Ccl5	1900-01-02
GO:0002707	GO:0002707	negative regulation of lymphocyte mediated immunity	2021-01-27	46/23174	01:15:15.500000	02:20:09.147000	01:10:02.714000	Lgals9	1900-01-01
GO:0010677	GO:0010677	negative regulation of cellular carbohydrate metabolic process	2021-01-27	46/23174	01:15:15.500000	02:20:09.147000	01:10:02.714000	Il6	1900-01-01
GO:0030517	GO:0030517	negative regulation of axon extension	2021-01-27	46/23174	01:15:15.500000	02:20:09.147000	01:10:02.714000	Rtn4	1900-01-01
GO:0045981	GO:0045981	positive regulation of nucleotide metabolic process	2021-01-27	46/23174	01:15:15.500000	02:20:09.147000	01:10:02.714000	COX2	1900-01-01
GO:0072604	GO:0072604	interleukin-6 secretion	2021-01-27	46/23174	01:15:15.500000	02:20:09.147000	01:10:02.714000	Lgals9	1900-01-01
GO:0090199	GO:0090199	regulation of release of cytochrome c from mitochondria	2021-01-27	46/23174	01:15:15.500000	02:20:09.147000	01:10:02.714000	Chchd10	1900-01-01
GO:1900544	GO:1900544	positive regulation of purine nucleotide metabolic process	2021-01-27	46/23174	01:15:15.500000	02:20:09.147000	01:10:02.714000	COX2	1900-01-01
GO:0018212	GO:0018212	peptidyl-tyrosine modification	2021-02-27	319/23174	01:16:10.263000	02:21:37.833000	01:10:47.037000	Il6/Ccl5	1900-01-02
GO:0002639	GO:0002639	positive regulation of immunoglobulin production	2021-01-27	47/23174	01:16:51.093000	02:22:13.749000	01:11:04.988000	Il6	1900-01-01
GO:0010718	GO:0010718	positive regulation of epithelial to mesenchymal transition	2021-01-27	47/23174	01:16:51.093000	02:22:13.749000	01:11:04.988000	Il6	1900-01-01
GO:0045429	GO:0045429	positive regulation of nitric oxide biosynthetic process	2021-01-27	47/23174	01:16:51.093000	02:22:13.749000	01:11:04.988000	Il6	1900-01-01
GO:0042063	GO:0042063	gliogenesis	2021-02-27	321/23174	01:17:01.316000	02:22:19.388000	01:11:07.805000	Rtn4/Il6	1900-01-02
GO:0007157	GO:0007157	heterophilic cell-cell adhesion via plasma membrane cell adhesion molecules	2021-01-27	48/23174	01:18:26.579000	02:24:03.255000	01:11:59.716000	Lgals9	1900-01-01
GO:0010862	GO:0010862	positive regulation of pathway-restricted SMAD protein phosphorylation	2021-01-27	48/23174	01:18:26.579000	02:24:03.255000	01:11:59.716000	Lgals9	1900-01-01
GO:0038066	GO:0038066	p38MAPK cascade	2021-01-27	48/23174	01:18:26.579000	02:24:03.255000	01:11:59.716000	Gadd45b	1900-01-01
GO:1904407	GO:1904407	positive regulation of nitric oxide metabolic process	2021-01-27	48/23174	01:18:26.579000	02:24:03.255000	01:11:59.716000	Il6	1900-01-01
GO:0001960	GO:0001960	negative regulation of cytokine-mediated signaling pathway	2021-01-27	49/23174	01:20:01.957000	02:25:50.887000	01:12:53.508000	Il6	1900-01-01
GO:0043300	GO:0043300	regulation of leukocyte degranulation	2021-01-27	49/23174	01:20:01.957000	02:25:50.887000	01:12:53.508000	Lgals9	1900-01-01
GO:0061900	GO:0061900	glial cell activation	2021-01-27	49/23174	01:20:01.957000	02:25:50.887000	01:12:53.508000	Ctsc	1900-01-01
GO:0070229	GO:0070229	negative regulation of lymphocyte apoptotic process	2021-01-27	49/23174	01:20:01.957000	02:25:50.887000	01:12:53.508000	Ccl5	1900-01-01
GO:0098586	GO:0098586	cellular response to virus	2021-01-27	49/23174	01:20:01.957000	02:25:50.887000	01:12:53.508000	Lgals9	1900-01-01
GO:0002793	GO:0002793	positive regulation of peptide secretion	2021-02-27	329/23174	01:20:27.588000	02:26:10.732000	01:13:03.426000	Lgals9/Il6	1900-01-02
GO:0006417	GO:0006417	regulation of translation	2021-02-27	329/23174	01:20:27.588000	02:26:10.732000	01:13:03.426000	Cyp1b1/Il6	1900-01-02
GO:0001523	GO:0001523	retinoid metabolic process	2021-01-27	50/23174	01:21:37.229000	02:27:09.852000	01:13:32.973000	Cyp1b1	1900-01-01
GO:0008038	GO:0008038	neuron recognition	2021-01-27	50/23174	01:21:37.229000	02:27:09.852000	01:13:32.973000	Rtn4	1900-01-01
GO:0031103	GO:0031103	axon regeneration	2021-01-27	50/23174	01:21:37.229000	02:27:09.852000	01:13:32.973000	Rtn4	1900-01-01
GO:0045124	GO:0045124	regulation of bone resorption	2021-01-27	50/23174	01:21:37.229000	02:27:09.852000	01:13:32.973000	Il6	1900-01-01
GO:0071622	GO:0071622	regulation of granulocyte chemotaxis	2021-01-27	50/23174	01:21:37.229000	02:27:09.852000	01:13:32.973000	Ccl5	1900-01-01
GO:0006111	GO:0006111	regulation of gluconeogenesis	2021-01-27	51/23174	01:23:12.393000	02:29:07.210000	01:14:31.626000	Il6	1900-01-01
GO:0031018	GO:0031018	endocrine pancreas development	2021-01-27	51/23174	01:23:12.393000	02:29:07.210000	01:14:31.626000	Il6	1900-01-01
GO:0045912	GO:0045912	negative regulation of carbohydrate metabolic process	2021-01-27	51/23174	01:23:12.393000	02:29:07.210000	01:14:31.626000	Il6	1900-01-01
GO:0051954	GO:0051954	positive regulation of amine transport	2021-01-27	51/23174	01:23:12.393000	02:29:07.210000	01:14:31.626000	Rtn4	1900-01-01
GO:0032102	GO:0032102	negative regulation of response to external stimulus	2021-02-27	336/23174	01:23:30.738000	02:29:13.120000	01:14:34.580000	Lgals9/Rtn4	1900-01-02
GO:0050768	GO:0050768	negative regulation of neurogenesis	2021-02-27	336/23174	01:23:30.738000	02:29:13.120000	01:14:34.580000	Rtn4/H2-K1	1900-01-02
GO:0010712	GO:0010712	regulation of collagen metabolic process	2021-01-27	52/23174	01:24:47.450000	02:30:22.452000	01:15:09.231000	Il6	1900-01-01
GO:0016101	GO:0016101	diterpenoid metabolic process	2021-01-27	52/23174	01:24:47.450000	02:30:22.452000	01:15:09.231000	Cyp1b1	1900-01-01
GO:0046902	GO:0046902	regulation of mitochondrial membrane permeability	2021-01-27	52/23174	01:24:47.450000	02:30:22.452000	01:15:09.231000	Chchd10	1900-01-01
GO:0070265	GO:0070265	necrotic cell death	2021-01-27	52/23174	01:24:47.450000	02:30:22.452000	01:15:09.231000	COX2	1900-01-01
GO:2000677	GO:2000677	regulation of transcription regulatory region DNA binding	2021-01-27	52/23174	01:24:47.450000	02:30:22.452000	01:15:09.231000	Lgals9	1900-01-01
GO:0010517	GO:0010517	regulation of phospholipase activity	2021-01-27	53/23174	01:26:22.400000	02:32:16.379000	01:16:06.169000	Ccl5	1900-01-01
GO:0014009	GO:0014009	glial cell proliferation	2021-01-27	53/23174	01:26:22.400000	02:32:16.379000	01:16:06.169000	Il6	1900-01-01
GO:0042269	GO:0042269	regulation of natural killer cell mediated cytotoxicity	2021-01-27	53/23174	01:26:22.400000	02:32:16.379000	01:16:06.169000	Lgals9	1900-01-01
GO:0060761	GO:0060761	negative regulation of response to cytokine stimulus	2021-01-27	53/23174	01:26:22.400000	02:32:16.379000	01:16:06.169000	Il6	1900-01-01
GO:0002715	GO:0002715	regulation of natural killer cell mediated immunity	2021-01-27	54/23174	01:27:57.244000	02:33:14.612000	01:16:35.273000	Lgals9	1900-01-01
GO:0030199	GO:0030199	collagen fibril organization	2021-01-27	54/23174	01:27:57.244000	02:33:14.612000	01:16:35.273000	Cyp1b1	1900-01-01
GO:0032653	GO:0032653	regulation of interleukin-10 production	2021-01-27	54/23174	01:27:57.244000	02:33:14.612000	01:16:35.273000	Lgals9	1900-01-01
GO:0032732	GO:0032732	positive regulation of interleukin-1 production	2021-01-27	54/23174	01:27:57.244000	02:33:14.612000	01:16:35.273000	Lgals9	1900-01-01
GO:0032964	GO:0032964	collagen biosynthetic process	2021-01-27	54/23174	01:27:57.244000	02:33:14.612000	01:16:35.273000	Il6	1900-01-01
GO:0035272	GO:0035272	exocrine system development	2021-01-27	54/23174	01:27:57.244000	02:33:14.612000	01:16:35.273000	Il6	1900-01-01
GO:0051930	GO:0051930	regulation of sensory perception of pain	2021-01-27	54/23174	01:27:57.244000	02:33:14.612000	01:16:35.273000	Rtn4	1900-01-01
GO:0060193	GO:0060193	positive regulation of lipase activity	2021-01-27	54/23174	01:27:57.244000	02:33:14.612000	01:16:35.273000	Ccl5	1900-01-01
GO:0002833	GO:0002833	positive regulation of response to biotic stimulus	2021-01-27	55/23174	01:29:31.980000	02:35:05.177000	01:17:30.531000	Lgals9	1900-01-01
GO:0021795	GO:0021795	cerebral cortex cell migration	2021-01-27	55/23174	01:29:31.980000	02:35:05.177000	01:17:30.531000	Rtn4	1900-01-01
GO:0045058	GO:0045058	T cell selection	2021-01-27	55/23174	01:29:31.980000	02:35:05.177000	01:17:30.531000	Il6	1900-01-01
GO:0051931	GO:0051931	regulation of sensory perception	2021-01-27	55/23174	01:29:31.980000	02:35:05.177000	01:17:30.531000	Rtn4	1900-01-01
GO:0031331	GO:0031331	positive regulation of cellular catabolic process	2021-02-27	351/23174	01:30:11.335000	02:35:59.721000	01:17:57.791000	Il6/Ctsc	1900-01-02
GO:0022411	GO:0022411	cellular component disassembly	2021-02-27	353/23174	01:31:05.566000	02:36:13.583000	01:18:04.719000	Il6/Chchd10	1900-01-02
GO:0062012	GO:0062012	regulation of small molecule metabolic process	2021-02-27	353/23174	01:31:05.566000	02:36:13.583000	01:18:04.719000	Il6/COX2	1900-01-02
GO:0002704	GO:0002704	negative regulation of leukocyte mediated immunity	2021-01-27	56/23174	01:31:06.611000	02:36:13.583000	01:18:04.719000	Lgals9	1900-01-01
GO:0019369	GO:0019369	arachidonic acid metabolic process	2021-01-27	56/23174	01:31:06.611000	02:36:13.583000	01:18:04.719000	Cyp1b1	1900-01-01
GO:0031641	GO:0031641	regulation of myelination	2021-01-27	56/23174	01:31:06.611000	02:36:13.583000	01:18:04.719000	Ctsc	1900-01-01
GO:0042743	GO:0042743	hydrogen peroxide metabolic process	2021-01-27	56/23174	01:31:06.611000	02:36:13.583000	01:18:04.719000	COX2	1900-01-01
GO:0044403	GO:0044403	symbiont process	2021-02-27	355/23174	01:31:59.987000	02:37:06.994000	01:18:31.412000	Rab43/Ccl5	1900-01-02
GO:0001825	GO:0001825	blastocyst formation	2021-01-27	57/23174	01:32:41.134000	02:37:06.994000	01:18:31.412000	Rtn4	1900-01-01
GO:0019080	GO:0019080	viral gene expression	2021-01-27	57/23174	01:32:41.134000	02:37:06.994000	01:18:31.412000	Ccl5	1900-01-01
GO:0045071	GO:0045071	negative regulation of viral genome replication	2021-01-27	57/23174	01:32:41.134000	02:37:06.994000	01:18:31.412000	Ccl5	1900-01-01
GO:0045687	GO:0045687	positive regulation of glial cell differentiation	2021-01-27	57/23174	01:32:41.134000	02:37:06.994000	01:18:31.412000	Rtn4	1900-01-01
GO:0045824	GO:0045824	negative regulation of innate immune response	2021-01-27	57/23174	01:32:41.134000	02:37:06.994000	01:18:31.412000	Lgals9	1900-01-01
GO:0050854	GO:0050854	regulation of antigen receptor-mediated signaling pathway	2021-01-27	57/23174	01:32:41.134000	02:37:06.994000	01:18:31.412000	Malt1	1900-01-01
GO:2001169	GO:2001169	regulation of ATP biosynthetic process	2021-01-27	57/23174	01:32:41.134000	02:37:06.994000	01:18:31.412000	COX2	1900-01-01
GO:0006721	GO:0006721	terpenoid metabolic process	2021-01-27	58/23174	01:34:15.552000	02:38:01.215000	01:18:58.511000	Cyp1b1	1900-01-01
GO:0007029	GO:0007029	endoplasmic reticulum organization	2021-01-27	58/23174	01:34:15.552000	02:38:01.215000	01:18:58.511000	Rtn4	1900-01-01
GO:0032613	GO:0032613	interleukin-10 production	2021-01-27	58/23174	01:34:15.552000	02:38:01.215000	01:18:58.511000	Lgals9	1900-01-01
GO:0032663	GO:0032663	regulation of interleukin-2 production	2021-01-27	58/23174	01:34:15.552000	02:38:01.215000	01:18:58.511000	Malt1	1900-01-01
GO:0043954	GO:0043954	cellular component maintenance	2021-01-27	58/23174	01:34:15.552000	02:38:01.215000	01:18:58.511000	Chchd10	1900-01-01
GO:0070231	GO:0070231	T cell apoptotic process	2021-01-27	58/23174	01:34:15.552000	02:38:01.215000	01:18:58.511000	Ccl5	1900-01-01
GO:0072665	GO:0072665	protein localization to vacuole	2021-01-27	58/23174	01:34:15.552000	02:38:01.215000	01:18:58.511000	Rtn4	1900-01-01
GO:0010976	GO:0010976	positive regulation of neuron projection development	2021-02-27	360/23174	01:34:16.859000	02:38:01.215000	01:18:58.511000	Rtn4/Il6	1900-01-02
GO:0046879	GO:0046879	hormone secretion	2021-02-27	363/23174	01:35:39.540000	02:39:03.009000	01:19:29.394000	Il6/Ccl5	1900-01-02
GO:0001836	GO:0001836	release of cytochrome c from mitochondria	2021-01-27	59/23174	01:35:49.863000	02:39:03.009000	01:19:29.394000	Chchd10	1900-01-01
GO:0008347	GO:0008347	glial cell migration	2021-01-27	59/23174	01:35:49.863000	02:39:03.009000	01:19:29.394000	Rtn4	1900-01-01
GO:0015872	GO:0015872	dopamine transport	2021-01-27	59/23174	01:35:49.863000	02:39:03.009000	01:19:29.394000	Rtn4	1900-01-01
GO:0031102	GO:0031102	neuron projection regeneration	2021-01-27	59/23174	01:35:49.863000	02:39:03.009000	01:19:29.394000	Rtn4	1900-01-01
GO:0034308	GO:0034308	primary alcohol metabolic process	2021-01-27	59/23174	01:35:49.863000	02:39:03.009000	01:19:29.394000	Cyp1b1	1900-01-01
GO:0070972	GO:0070972	protein localization to endoplasmic reticulum	2021-01-27	59/23174	01:35:49.863000	02:39:03.009000	01:19:29.394000	Rtn4	1900-01-01
GO:0045744	GO:0045744	negative regulation of G protein-coupled receptor signaling pathway	2021-01-27	60/23174	01:37:24.068000	02:41:12.380000	01:20:34.051000	Ccl5	1900-01-01
GO:0046850	GO:0046850	regulation of bone remodeling	2021-01-27	60/23174	01:37:24.068000	02:41:12.380000	01:20:34.051000	Il6	1900-01-01
GO:1901214	GO:1901214	regulation of neuron death	2021-02-27	368/23174	01:37:58.257000	02:41:55.453000	01:20:55.578000	Il6/Ccl5	1900-01-02
GO:0042773	GO:0042773	ATP synthesis coupled electron transport	2021-01-27	61/23174	01:38:58.168000	02:42:40.248000	01:21:17.966000	COX2	1900-01-01
GO:0048512	GO:0048512	circadian behavior	2021-01-27	61/23174	01:38:58.168000	02:42:40.248000	01:21:17.966000	Il6	1900-01-01
GO:0097006	GO:0097006	regulation of plasma lipoprotein particle levels	2021-01-27	61/23174	01:38:58.168000	02:42:40.248000	01:21:17.966000	Pla2g7	1900-01-01
GO:0150076	GO:0150076	neuroinflammatory response	2021-01-27	61/23174	01:38:58.168000	02:42:40.248000	01:21:17.966000	Ctsc	1900-01-01
GO:0001505	GO:0001505	regulation of neurotransmitter levels	2021-02-27	372/23174	01:39:50.046000	02:43:38.395000	01:21:47.026000	Cyp1b1/Il6	1900-01-02
GO:0009914	GO:0009914	hormone transport	2021-02-27	372/23174	01:39:50.046000	02:43:38.395000	01:21:47.026000	Il6/Ccl5	1900-01-02
GO:0060393	GO:0060393	regulation of pathway-restricted SMAD protein phosphorylation	2021-01-27	62/23174	01:40:32.161000	02:44:33.826000	01:22:14.730000	Lgals9	1900-01-01
GO:0034248	GO:0034248	regulation of cellular amide metabolic process	2021-02-27	375/23174	01:41:14.358000	02:45:26.037000	01:22:40.824000	Cyp1b1/Il6	1900-01-02
GO:0007622	GO:0007622	rhythmic behavior	2021-01-27	63/23174	01:42:06.049000	02:45:26.037000	01:22:40.824000	Il6	1900-01-01
GO:0034121	GO:0034121	regulation of toll-like receptor signaling pathway	2021-01-27	63/23174	01:42:06.049000	02:45:26.037000	01:22:40.824000	Rtn4	1900-01-01
GO:0043388	GO:0043388	positive regulation of DNA binding	2021-01-27	63/23174	01:42:06.049000	02:45:26.037000	01:22:40.824000	Lgals9	1900-01-01
GO:0045454	GO:0045454	cell redox homeostasis	2021-01-27	63/23174	01:42:06.049000	02:45:26.037000	01:22:40.824000	Il6	1900-01-01
GO:0045661	GO:0045661	regulation of myoblast differentiation	2021-01-27	63/23174	01:42:06.049000	02:45:26.037000	01:22:40.824000	Ccl17	1900-01-01
GO:0046579	GO:0046579	positive regulation of Ras protein signal transduction	2021-01-27	63/23174	01:42:06.049000	02:45:26.037000	01:22:40.824000	Rtn4	1900-01-01
GO:0006887	GO:0006887	exocytosis	2021-02-27	377/23174	01:42:10.788000	02:45:26.037000	01:22:40.824000	Lgals9/Ccl5	1900-01-02
GO:0035690	GO:0035690	cellular response to drug	2021-02-27	379/23174	01:43:07.394000	02:46:42.160000	01:23:18.868000	Cyp1b1/Il6	1900-01-02
GO:0002763	GO:0002763	positive regulation of myeloid leukocyte differentiation	2021-01-27	64/23174	01:43:39.831000	02:46:42.160000	01:23:18.868000	Ccl5	1900-01-01
GO:0007566	GO:0007566	embryo implantation	2021-01-27	64/23174	01:43:39.831000	02:46:42.160000	01:23:18.868000	H2-Q7	1900-01-01
GO:0033692	GO:0033692	cellular polysaccharide biosynthetic process	2021-01-27	64/23174	01:43:39.831000	02:46:42.160000	01:23:18.868000	Gyg	1900-01-01
GO:0090559	GO:0090559	regulation of membrane permeability	2021-01-27	64/23174	01:43:39.831000	02:46:42.160000	01:23:18.868000	Chchd10	1900-01-01
GO:0010256	GO:0010256	endomembrane system organization	2021-02-27	381/23174	01:44:04.175000	02:47:07.757000	01:23:31.661000	Rtn4/Rab43	1900-01-02
GO:0019748	GO:0019748	secondary metabolic process	2021-01-27	65/23174	01:45:13.507000	02:48:04.663000	01:24:00.101000	Cyp1b1	1900-01-01
GO:0042267	GO:0042267	natural killer cell mediated cytotoxicity	2021-01-27	65/23174	01:45:13.507000	02:48:04.663000	01:24:00.101000	Lgals9	1900-01-01
GO:0045123	GO:0045123	cellular extravasation	2021-01-27	65/23174	01:45:13.507000	02:48:04.663000	01:24:00.101000	Ccl5	1900-01-01
GO:0060389	GO:0060389	pathway-restricted SMAD protein phosphorylation	2021-01-27	65/23174	01:45:13.507000	02:48:04.663000	01:24:00.101000	Lgals9	1900-01-01
GO:0010721	GO:0010721	negative regulation of cell development	2021-02-27	385/23174	01:45:58.258000	02:49:02.529000	01:24:29.022000	Rtn4/H2-K1	1900-01-02
GO:0001885	GO:0001885	endothelial cell development	2021-01-27	66/23174	01:46:47.078000	02:49:25.898000	01:24:40.701000	Rtn4	1900-01-01
GO:0032623	GO:0032623	interleukin-2 production	2021-01-27	66/23174	01:46:47.078000	02:49:25.898000	01:24:40.701000	Malt1	1900-01-01
GO:0048678	GO:0048678	response to axon injury	2021-01-27	66/23174	01:46:47.078000	02:49:25.898000	01:24:40.701000	Rtn4	1900-01-01
GO:1901184	GO:1901184	regulation of ERBB signaling pathway	2021-01-27	66/23174	01:46:47.078000	02:49:25.898000	01:24:40.701000	Rtn4	1900-01-01
GO:0002228	GO:0002228	natural killer cell mediated immunity	2021-01-27	67/23174	01:48:20.544000	02:50:59.480000	01:25:27.471000	Lgals9	1900-01-01
GO:0050771	GO:0050771	negative regulation of axonogenesis	2021-01-27	67/23174	01:48:20.544000	02:50:59.480000	01:25:27.471000	Rtn4	1900-01-01
GO:0060688	GO:0060688	regulation of morphogenesis of a branching structure	2021-01-27	67/23174	01:48:20.544000	02:50:59.480000	01:25:27.471000	Rtn4	1900-01-01
GO:0097194	GO:0097194	execution phase of apoptosis	2021-01-27	67/23174	01:48:20.544000	02:50:59.480000	01:25:27.471000	Il6	1900-01-01
GO:0032482	GO:0032482	Rab protein signal transduction	2021-01-27	68/23174	01:49:53.905000	02:52:45.584000	01:26:20.500000	Rab43	1900-01-01
GO:0034109	GO:0034109	homotypic cell-cell adhesion	2021-01-27	68/23174	01:49:53.905000	02:52:45.584000	01:26:20.500000	Ccl5	1900-01-01
GO:0045428	GO:0045428	regulation of nitric oxide biosynthetic process	2021-01-27	68/23174	01:49:53.905000	02:52:45.584000	01:26:20.500000	Il6	1900-01-01
GO:0006766	GO:0006766	vitamin metabolic process	2021-01-27	69/23174	01:51:27.161000	02:53:49.516000	01:26:52.452000	Slc23a2	1900-01-01
GO:0030808	GO:0030808	regulation of nucleotide biosynthetic process	2021-01-27	69/23174	01:51:27.161000	02:53:49.516000	01:26:52.452000	COX2	1900-01-01
GO:0043299	GO:0043299	leukocyte degranulation	2021-01-27	69/23174	01:51:27.161000	02:53:49.516000	01:26:52.452000	Lgals9	1900-01-01
GO:0043407	GO:0043407	negative regulation of MAP kinase activity	2021-01-27	69/23174	01:51:27.161000	02:53:49.516000	01:26:52.452000	Dusp16	1900-01-01
GO:1900371	GO:1900371	regulation of purine nucleotide biosynthetic process	2021-01-27	69/23174	01:51:27.161000	02:53:49.516000	01:26:52.452000	COX2	1900-01-01
GO:2000107	GO:2000107	negative regulation of leukocyte apoptotic process	2021-01-27	69/23174	01:51:27.161000	02:53:49.516000	01:26:52.452000	Ccl5	1900-01-01
GO:0006081	GO:0006081	cellular aldehyde metabolic process	2021-01-27	70/23174	01:53:00.311000	02:55:05.951000	01:27:30.652000	Cyp1b1	1900-01-01
GO:0022029	GO:0022029	telencephalon cell migration	2021-01-27	70/23174	01:53:00.311000	02:55:05.951000	01:27:30.652000	Rtn4	1900-01-01
GO:0042130	GO:0042130	negative regulation of T cell proliferation	2021-01-27	70/23174	01:53:00.311000	02:55:05.951000	01:27:30.652000	Lgals9	1900-01-01
GO:0051057	GO:0051057	positive regulation of small GTPase mediated signal transduction	2021-01-27	70/23174	01:53:00.311000	02:55:05.951000	01:27:30.652000	Rtn4	1900-01-01
GO:0051193	GO:0051193	regulation of cofactor metabolic process	2021-01-27	70/23174	01:53:00.311000	02:55:05.951000	01:27:30.652000	COX2	1900-01-01
GO:0006979	GO:0006979	response to oxidative stress	2021-02-27	401/23174	01:53:41.388000	02:55:55.854000	01:27:55.593000	Cyp1b1/Il6	1900-01-02
GO:0014068	GO:0014068	positive regulation of phosphatidylinositol 3-kinase signaling	2021-01-27	71/23174	01:54:33.357000	02:56:07.565000	01:28:01.445000	Ccl5	1900-01-01
GO:0042108	GO:0042108	positive regulation of cytokine biosynthetic process	2021-01-27	71/23174	01:54:33.357000	02:56:07.565000	01:28:01.445000	Il6	1900-01-01
GO:0045669	GO:0045669	positive regulation of osteoblast differentiation	2021-01-27	71/23174	01:54:33.357000	02:56:07.565000	01:28:01.445000	Il6	1900-01-01
GO:0050433	GO:0050433	regulation of catecholamine secretion	2021-01-27	71/23174	01:54:33.357000	02:56:07.565000	01:28:01.445000	Rtn4	1900-01-01
GO:0051851	GO:0051851	modification by host of symbiont morphology or physiology	2021-01-27	71/23174	01:54:33.357000	02:56:07.565000	01:28:01.445000	Ccl5	1900-01-01
GO:0042113	GO:0042113	B cell activation	2021-02-27	404/23174	01:55:09.408000	02:56:35.613000	01:28:15.463000	Il6/Malt1	1900-01-02
GO:0070997	GO:0070997	neuron death	2021-02-27	404/23174	01:55:09.408000	02:56:35.613000	01:28:15.463000	Il6/Ccl5	1900-01-02
GO:0043900	GO:0043900	regulation of multi-organism process	2021-02-27	405/23174	01:55:38.829000	02:56:43.921000	01:28:19.615000	Lgals9/Ccl5	1900-01-02
GO:0000271	GO:0000271	polysaccharide biosynthetic process	2021-01-27	72/23174	01:56:06.298000	02:56:43.921000	01:28:19.615000	Gyg	1900-01-01
GO:0002251	GO:0002251	organ or tissue specific immune response	2021-01-27	72/23174	01:56:06.298000	02:56:43.921000	01:28:19.615000	Il6	1900-01-01
GO:0030433	GO:0030433	ubiquitin-dependent ERAD pathway	2021-01-27	72/23174	01:56:06.298000	02:56:43.921000	01:28:19.615000	Ecpas	1900-01-01
GO:1903036	GO:1903036	positive regulation of response to wounding	2021-01-27	72/23174	01:56:06.298000	02:56:43.921000	01:28:19.615000	Rtn4	1900-01-01
GO:0001667	GO:0001667	ameboidal-type cell migration	2021-02-27	406/23174	01:56:08.291000	02:56:43.921000	01:28:19.615000	Rtn4/Cyp1b1	1900-01-02
GO:0002637	GO:0002637	regulation of immunoglobulin production	2021-01-27	73/23174	01:57:39.135000	02:57:26.857000	01:28:41.074000	Il6	1900-01-01
GO:0006094	GO:0006094	gluconeogenesis	2021-01-27	73/23174	01:57:39.135000	02:57:26.857000	01:28:41.074000	Il6	1900-01-01
GO:0021885	GO:0021885	forebrain cell migration	2021-01-27	73/23174	01:57:39.135000	02:57:26.857000	01:28:41.074000	Rtn4	1900-01-01
GO:0045453	GO:0045453	bone resorption	2021-01-27	73/23174	01:57:39.135000	02:57:26.857000	01:28:41.074000	Il6	1900-01-01
GO:0045670	GO:0045670	regulation of osteoclast differentiation	2021-01-27	73/23174	01:57:39.135000	02:57:26.857000	01:28:41.074000	Ccl5	1900-01-01
GO:0060191	GO:0060191	regulation of lipase activity	2021-01-27	73/23174	01:57:39.135000	02:57:26.857000	01:28:41.074000	Ccl5	1900-01-01
GO:2000573	GO:2000573	positive regulation of DNA biosynthetic process	2021-01-27	73/23174	01:57:39.135000	02:57:26.857000	01:28:41.074000	Cyp1b1	1900-01-01
GO:2001233	GO:2001233	regulation of apoptotic signaling pathway	2021-02-27	412/23174	01:59:05.903000	02:58:52.310000	01:29:23.781000	Ctsc/Chchd10	1900-01-02
GO:0010822	GO:0010822	positive regulation of mitochondrion organization	2021-01-27	74/23174	01:59:11.867000	02:58:52.310000	01:29:23.781000	Chchd10	1900-01-01
GO:0050432	GO:0050432	catecholamine secretion	2021-01-27	74/23174	01:59:11.867000	02:58:52.310000	01:29:23.781000	Rtn4	1900-01-01
GO:1901224	GO:1901224	positive regulation of NIK/NF-kappaB signaling	2021-01-27	74/23174	01:59:11.867000	02:58:52.310000	01:29:23.781000	Malt1	1900-01-01
GO:0007265	GO:0007265	Ras protein signal transduction	2021-02-27	414/23174	02:00:05.425000	02:59:59.062000	01:29:57.143000	Rtn4/Rab43	1900-01-02
GO:0034637	GO:0034637	cellular carbohydrate biosynthetic process	2021-01-27	75/23174	02:00:44.495000	03:00:43.960000	01:30:19.582000	Gyg	1900-01-01
GO:0009896	GO:0009896	positive regulation of catabolic process	2021-02-27	418/23174	02:02:04.939000	03:01:53.814000	01:30:54.494000	Il6/Ctsc	1900-01-02
GO:0019319	GO:0019319	hexose biosynthetic process	2021-01-27	76/23174	02:02:17.018000	03:01:53.814000	01:30:54.494000	Il6	1900-01-01
GO:0048844	GO:0048844	artery morphogenesis	2021-01-27	76/23174	02:02:17.018000	03:01:53.814000	01:30:54.494000	Rtn4	1900-01-01
GO:0051702	GO:0051702	interaction with symbiont	2021-01-27	76/23174	02:02:17.018000	03:01:53.814000	01:30:54.494000	Ccl5	1900-01-01
GO:0070228	GO:0070228	regulation of lymphocyte apoptotic process	2021-01-27	76/23174	02:02:17.018000	03:01:53.814000	01:30:54.494000	Ccl5	1900-01-01
GO:0044419	GO:0044419	interspecies interaction between organisms	2021-02-27	419/23174	02:02:34.915000	03:02:06.778000	01:31:00.973000	Rab43/Ccl5	1900-01-02
GO:0032088	GO:0032088	negative regulation of NF-kappaB transcription factor activity	2021-01-27	77/23174	02:03:49.437000	03:03:02.646000	01:31:28.894000	Cyp1b1	1900-01-01
GO:0048635	GO:0048635	negative regulation of muscle organ development	2021-01-27	77/23174	02:03:49.437000	03:03:02.646000	01:31:28.894000	Il6	1900-01-01
GO:0050688	GO:0050688	regulation of defense response to virus	2021-01-27	77/23174	02:03:49.437000	03:03:02.646000	01:31:28.894000	Ccl5	1900-01-01
GO:0061180	GO:0061180	mammary gland epithelium development	2021-01-27	77/23174	02:03:49.437000	03:03:02.646000	01:31:28.894000	Rtn4	1900-01-01
GO:0005977	GO:0005977	glycogen metabolic process	2021-01-27	78/23174	02:05:21.752000	03:04:17.139000	01:32:06.124000	Gyg	1900-01-01
GO:0006073	GO:0006073	cellular glucan metabolic process	2021-01-27	78/23174	02:05:21.752000	03:04:17.139000	01:32:06.124000	Gyg	1900-01-01
GO:0006720	GO:0006720	isoprenoid metabolic process	2021-01-27	78/23174	02:05:21.752000	03:04:17.139000	01:32:06.124000	Cyp1b1	1900-01-01
GO:0044042	GO:0044042	glucan metabolic process	2021-01-27	78/23174	02:05:21.752000	03:04:17.139000	01:32:06.124000	Gyg	1900-01-01
GO:0042742	GO:0042742	defense response to bacterium	2021-02-27	425/23174	02:05:35.580000	03:04:17.139000	01:32:06.124000	Lgals9/H2-K1	1900-01-02
GO:0071900	GO:0071900	regulation of protein serine/threonine kinase activity	2021-02-27	425/23174	02:05:35.580000	03:04:17.139000	01:32:06.124000	Gadd45b/Dusp16	1900-01-02
GO:0043154	GO:0043154	negative regulation of cysteine-type endopeptidase activity involved in apoptotic process	2021-01-27	80/23174	02:08:26.071000	03:08:13.380000	01:34:04.193000	Il6	1900-01-01
GO:0051222	GO:0051222	positive regulation of protein transport	2021-02-27	433/23174	02:09:38.587000	03:09:45.632000	01:34:50.298000	Lgals9/Il6	1900-01-02
GO:0022904	GO:0022904	respiratory electron transport chain	2021-01-27	81/23174	02:09:58.075000	03:09:46.147000	01:34:50.555000	COX2	1900-01-01
GO:0031646	GO:0031646	positive regulation of neurological system process	2021-01-27	81/23174	02:09:58.075000	03:09:46.147000	01:34:50.555000	Il6	1900-01-01
GO:0046364	GO:0046364	monosaccharide biosynthetic process	2021-01-27	82/23174	02:11:29.975000	03:11:32.131000	01:35:43.524000	Il6	1900-01-01
GO:1903901	GO:1903901	negative regulation of viral life cycle	2021-01-27	82/23174	02:11:29.975000	03:11:32.131000	01:35:43.524000	Ccl5	1900-01-01
GO:0045860	GO:0045860	positive regulation of protein kinase activity	2021-02-27	437/23174	02:11:40.983000	03:11:34.095000	01:35:44.506000	Gadd45b/Malt1	1900-01-02
GO:0051052	GO:0051052	regulation of DNA metabolic process	2021-02-27	439/23174	02:12:42.401000	03:12:49.300000	01:36:22.092000	Cyp1b1/Il6	1900-01-02
GO:0042391	GO:0042391	regulation of membrane potential	2021-02-27	440/23174	02:13:13.164000	03:13:19.835000	01:36:37.352000	Il6/Chchd10	1900-01-02
GO:0032945	GO:0032945	negative regulation of mononuclear cell proliferation	2021-01-27	84/23174	02:14:33.466000	03:14:33.662000	01:37:14.250000	Lgals9	1900-01-01
GO:0034103	GO:0034103	regulation of tissue remodeling	2021-01-27	84/23174	02:14:33.466000	03:14:33.662000	01:37:14.250000	Il6	1900-01-01
GO:0050672	GO:0050672	negative regulation of lymphocyte proliferation	2021-01-27	84/23174	02:14:33.466000	03:14:33.662000	01:37:14.250000	Lgals9	1900-01-01
GO:0022900	GO:0022900	electron transport chain	2021-01-27	85/23174	02:16:05.056000	03:16:03.216000	01:37:59.007000	COX2	1900-01-01
GO:0051384	GO:0051384	response to glucocorticoid	2021-01-27	85/23174	02:16:05.056000	03:16:03.216000	01:37:59.007000	Il6	1900-01-01
GO:1903578	GO:1903578	regulation of ATP metabolic process	2021-01-27	85/23174	02:16:05.056000	03:16:03.216000	01:37:59.007000	COX2	1900-01-01
GO:0010717	GO:0010717	regulation of epithelial to mesenchymal transition	2021-01-27	87/23174	02:19:07.927000	03:19:57.624000	01:39:56.159000	Il6	1900-01-01
GO:2000117	GO:2000117	negative regulation of cysteine-type endopeptidase activity	2021-01-27	87/23174	02:19:07.927000	03:19:57.624000	01:39:56.159000	Il6	1900-01-01
GO:1904951	GO:1904951	positive regulation of establishment of protein localization	2021-02-27	452/23174	02:19:25.110000	03:20:07.818000	01:40:01.254000	Lgals9/Il6	1900-01-02
GO:0000041	GO:0000041	transition metal ion transport	2021-01-27	88/23174	02:20:39.208000	03:20:56.011000	01:40:25.339000	Slc30a6	1900-01-01
GO:0006112	GO:0006112	energy reserve metabolic process	2021-01-27	88/23174	02:20:39.208000	03:20:56.011000	01:40:25.339000	Gyg	1900-01-01
GO:0070664	GO:0070664	negative regulation of leukocyte proliferation	2021-01-27	88/23174	02:20:39.208000	03:20:56.011000	01:40:25.339000	Lgals9	1900-01-01
GO:1903035	GO:1903035	negative regulation of response to wounding	2021-01-27	88/23174	02:20:39.208000	03:20:56.011000	01:40:25.339000	Rtn4	1900-01-01
GO:0019226	GO:0019226	transmission of nerve impulse	2021-01-27	89/23174	02:22:10.386000	03:21:53.555000	01:40:54.099000	Il6	1900-01-01
GO:0031016	GO:0031016	pancreas development	2021-01-27	89/23174	02:22:10.386000	03:21:53.555000	01:40:54.099000	Il6	1900-01-01
GO:0031960	GO:0031960	response to corticosteroid	2021-01-27	89/23174	02:22:10.386000	03:21:53.555000	01:40:54.099000	Il6	1900-01-01
GO:0032652	GO:0032652	regulation of interleukin-1 production	2021-01-27	89/23174	02:22:10.386000	03:21:53.555000	01:40:54.099000	Lgals9	1900-01-01
GO:0051937	GO:0051937	catecholamine transport	2021-01-27	89/23174	02:22:10.386000	03:21:53.555000	01:40:54.099000	Rtn4	1900-01-01
GO:0007005	GO:0007005	mitochondrion organization	2021-02-27	458/23174	02:22:32.973000	03:22:11.154000	01:41:02.894000	Mx1/Chchd10	1900-01-02
GO:0001676	GO:0001676	long-chain fatty acid metabolic process	2021-01-27	91/23174	02:25:12.435000	03:25:27.939000	01:42:41.244000	Cyp1b1	1900-01-01
GO:0051817	GO:0051817	modification of morphology or physiology of other organism involved in symbiotic interaction	2021-01-27	91/23174	02:25:12.435000	03:25:27.939000	01:42:41.244000	Ccl5	1900-01-01
GO:0031346	GO:0031346	positive regulation of cell projection organization	2021-02-27	464/23174	02:25:42.063000	03:25:55.172000	01:42:54.854000	Rtn4/Il6	1900-01-02
GO:0048732	GO:0048732	gland development	2021-02-27	467/23174	02:27:17.060000	03:27:54.616000	01:43:54.550000	Rtn4/Il6	1900-01-02
GO:0001570	GO:0001570	vasculogenesis	2021-01-27	93/23174	02:28:14.073000	03:28:30.576000	01:44:12.521000	Rtn4	1900-01-01
GO:0036473	GO:0036473	cell death in response to oxidative stress	2021-01-27	93/23174	02:28:14.073000	03:28:30.576000	01:44:12.521000	Cyp1b1	1900-01-01
GO:0045445	GO:0045445	myoblast differentiation	2021-01-27	93/23174	02:28:14.073000	03:28:30.576000	01:44:12.521000	Ccl17	1900-01-01
GO:0045069	GO:0045069	regulation of viral genome replication	2021-01-27	94/23174	02:29:44.739000	03:30:23.187000	01:45:08.802000	Ccl5	1900-01-01
GO:0070838	GO:0070838	divalent metal ion transport	2021-02-27	473/23174	02:30:27.944000	03:31:00.739000	01:45:27.570000	Slc30a6/Ccl5	1900-01-02
GO:0032760	GO:0032760	positive regulation of tumor necrosis factor production	2021-01-27	95/23174	02:31:15.303000	03:31:00.739000	01:45:27.570000	Lgals9	1900-01-01
GO:0036503	GO:0036503	ERAD pathway	2021-01-27	95/23174	02:31:15.303000	03:31:00.739000	01:45:27.570000	Ecpas	1900-01-01
GO:0045685	GO:0045685	regulation of glial cell differentiation	2021-01-27	95/23174	02:31:15.303000	03:31:00.739000	01:45:27.570000	Rtn4	1900-01-01
GO:0046888	GO:0046888	negative regulation of hormone secretion	2021-01-27	95/23174	02:31:15.303000	03:31:00.739000	01:45:27.570000	Il6	1900-01-01
GO:0071456	GO:0071456	cellular response to hypoxia	2021-01-27	95/23174	02:31:15.303000	03:31:00.739000	01:45:27.570000	Rtn4	1900-01-01
GO:0033674	GO:0033674	positive regulation of kinase activity	2021-02-27	475/23174	02:31:31.832000	03:31:08.946000	01:45:31.671000	Gadd45b/Malt1	1900-01-02
GO:0072511	GO:0072511	divalent inorganic cation transport	2021-02-27	476/23174	02:32:03.824000	03:31:37.625000	01:45:46.005000	Slc30a6/Ccl5	1900-01-02
GO:0006892	GO:0006892	post-Golgi vesicle-mediated transport	2021-01-27	96/23174	02:32:45.765000	03:31:37.625000	01:45:46.005000	Slc30a6	1900-01-01
GO:0014066	GO:0014066	regulation of phosphatidylinositol 3-kinase signaling	2021-01-27	96/23174	02:32:45.765000	03:31:37.625000	01:45:46.005000	Ccl5	1900-01-01
GO:0050795	GO:0050795	regulation of behavior	2021-01-27	96/23174	02:32:45.765000	03:31:37.625000	01:45:46.005000	Il6	1900-01-01
GO:1903557	GO:1903557	positive regulation of tumor necrosis factor superfamily cytokine production	2021-01-27	96/23174	02:32:45.765000	03:31:37.625000	01:45:46.005000	Lgals9	1900-01-01
GO:0006304	GO:0006304	DNA modification	2021-01-27	97/23174	02:34:16.125000	03:32:43.370000	01:46:18.862000	Cyp1b1	1900-01-01
GO:0007006	GO:0007006	mitochondrial membrane organization	2021-01-27	97/23174	02:34:16.125000	03:32:43.370000	01:46:18.862000	Chchd10	1900-01-01
GO:0048525	GO:0048525	negative regulation of viral process	2021-01-27	97/23174	02:34:16.125000	03:32:43.370000	01:46:18.862000	Ccl5	1900-01-01
GO:1900542	GO:1900542	regulation of purine nucleotide metabolic process	2021-01-27	97/23174	02:34:16.125000	03:32:43.370000	01:46:18.862000	COX2	1900-01-01
GO:0071407	GO:0071407	cellular response to organic cyclic compound	2021-02-27	482/23174	02:35:16.447000	03:33:51.680000	01:46:53.003000	Cyp1b1/Ccl5	1900-01-02
GO:0070227	GO:0070227	lymphocyte apoptotic process	2021-01-27	98/23174	02:35:46.383000	03:34:18.029000	01:47:06.171000	Ccl5	1900-01-01
GO:0007264	GO:0007264	small GTPase mediated signal transduction	2021-02-27	485/23174	02:36:53.183000	03:34:52.631000	01:47:23.464000	Rtn4/Rab43	1900-01-02
GO:0048871	GO:0048871	multicellular organismal homeostasis	2021-02-27	485/23174	02:36:53.183000	03:34:52.631000	01:47:23.464000	Il6/Ccl5	1900-01-02
GO:0010771	GO:0010771	negative regulation of cell morphogenesis involved in differentiation	2021-01-27	99/23174	02:37:16.539000	03:34:52.631000	01:47:23.464000	Rtn4	1900-01-01
GO:0033559	GO:0033559	unsaturated fatty acid metabolic process	2021-01-27	99/23174	02:37:16.539000	03:34:52.631000	01:47:23.464000	Cyp1b1	1900-01-01
GO:0045639	GO:0045639	positive regulation of myeloid cell differentiation	2021-01-27	99/23174	02:37:16.539000	03:34:52.631000	01:47:23.464000	Ccl5	1900-01-01
GO:0062014	GO:0062014	negative regulation of small molecule metabolic process	2021-01-27	99/23174	02:37:16.539000	03:34:52.631000	01:47:23.464000	Il6	1900-01-01
GO:0034440	GO:0034440	lipid oxidation	2021-01-27	100/23174	02:38:46.594000	03:36:25.849000	01:48:10.053000	Pla2g7	1900-01-01
GO:0034754	GO:0034754	cellular hormone metabolic process	2021-01-27	100/23174	02:38:46.594000	03:36:25.849000	01:48:10.053000	Cyp1b1	1900-01-01
GO:0006140	GO:0006140	regulation of nucleotide metabolic process	2021-01-27	101/23174	02:40:16.547000	03:36:58.988000	01:48:26.615000	COX2	1900-01-01
GO:0044264	GO:0044264	cellular polysaccharide metabolic process	2021-01-27	101/23174	02:40:16.547000	03:36:58.988000	01:48:26.615000	Gyg	1900-01-01
GO:0046849	GO:0046849	bone remodeling	2021-01-27	101/23174	02:40:16.547000	03:36:58.988000	01:48:26.615000	Il6	1900-01-01
GO:0050772	GO:0050772	positive regulation of axonogenesis	2021-01-27	101/23174	02:40:16.547000	03:36:58.988000	01:48:26.615000	Rtn4	1900-01-01
GO:0110110	GO:0110110	positive regulation of animal organ morphogenesis	2021-01-27	101/23174	02:40:16.547000	03:36:58.988000	01:48:26.615000	Rtn4	1900-01-01
GO:1901222	GO:1901222	regulation of NIK/NF-kappaB signaling	2021-01-27	101/23174	02:40:16.547000	03:36:58.988000	01:48:26.615000	Malt1	1900-01-01
GO:0010035	GO:0010035	response to inorganic substance	2021-02-27	493/23174	02:41:12.506000	03:37:59.865000	01:48:57.040000	Cyp1b1/Il6	1900-01-02
GO:0032612	GO:0032612	interleukin-1 production	2021-01-27	102/23174	02:41:46.399000	03:38:30.800000	01:49:12.501000	Lgals9	1900-01-01
GO:0009611	GO:0009611	response to wounding	2021-02-27	495/23174	02:42:17.640000	03:38:58.086000	01:49:26.138000	Rtn4/Il6	1900-01-02
GO:0043255	GO:0043255	regulation of carbohydrate biosynthetic process	2021-01-27	103/23174	02:43:16.150000	03:39:32.224000	01:49:43.199000	Il6	1900-01-01
GO:0045778	GO:0045778	positive regulation of ossification	2021-01-27	103/23174	02:43:16.150000	03:39:32.224000	01:49:43.199000	Il6	1900-01-01
GO:0140053	GO:0140053	mitochondrial gene expression	2021-01-27	103/23174	02:43:16.150000	03:39:32.224000	01:49:43.199000	Chchd10	1900-01-01
GO:0090407	GO:0090407	organophosphate biosynthetic process	2021-02-27	498/23174	02:43:55.566000	03:40:10.298000	01:50:02.228000	COX2/ATP6	1900-01-02
GO:0001959	GO:0001959	regulation of cytokine-mediated signaling pathway	2021-01-27	104/23174	02:44:45.799000	03:40:18.091000	01:50:06.122000	Il6	1900-01-01
GO:0030101	GO:0030101	natural killer cell activation	2021-01-27	104/23174	02:44:45.799000	03:40:18.091000	01:50:06.122000	Lgals9	1900-01-01
GO:1903825	GO:1903825	organic acid transmembrane transport	2021-01-27	104/23174	02:44:45.799000	03:40:18.091000	01:50:06.122000	Slc23a2	1900-01-01
GO:1905039	GO:1905039	carboxylic acid transmembrane transport	2021-01-27	104/23174	02:44:45.799000	03:40:18.091000	01:50:06.122000	Slc23a2	1900-01-01
GO:0038127	GO:0038127	ERBB signaling pathway	2021-01-27	105/23174	02:46:15.347000	03:42:02.855000	01:50:58.481000	Rtn4	1900-01-01
GO:0006275	GO:0006275	regulation of DNA replication	2021-01-27	106/23174	02:47:44.795000	03:42:47.306000	01:51:20.697000	Il6	1900-01-01
GO:0042035	GO:0042035	regulation of cytokine biosynthetic process	2021-01-27	106/23174	02:47:44.795000	03:42:47.306000	01:51:20.697000	Il6	1900-01-01
GO:0045185	GO:0045185	maintenance of protein location	2021-01-27	106/23174	02:47:44.795000	03:42:47.306000	01:51:20.697000	Lgals9	1900-01-01
GO:0045446	GO:0045446	endothelial cell differentiation	2021-01-27	106/23174	02:47:44.795000	03:42:47.306000	01:51:20.697000	Rtn4	1900-01-01
GO:0060840	GO:0060840	artery development	2021-01-27	106/23174	02:47:44.795000	03:42:47.306000	01:51:20.697000	Rtn4	1900-01-01
GO:0038061	GO:0038061	NIK/NF-kappaB signaling	2021-01-27	107/23174	02:49:14.142000	03:44:30.935000	01:52:12.489000	Malt1	1900-01-01
GO:0006690	GO:0006690	icosanoid metabolic process	2021-01-27	108/23174	02:50:43.388000	03:45:14.004000	01:52:34.013000	Cyp1b1	1900-01-01
GO:0015844	GO:0015844	monoamine transport	2021-01-27	108/23174	02:50:43.388000	03:45:14.004000	01:52:34.013000	Rtn4	1900-01-01
GO:0021987	GO:0021987	cerebral cortex development	2021-01-27	108/23174	02:50:43.388000	03:45:14.004000	01:52:34.013000	Rtn4	1900-01-01
GO:0030316	GO:0030316	osteoclast differentiation	2021-01-27	108/23174	02:50:43.388000	03:45:14.004000	01:52:34.013000	Ccl5	1900-01-01
GO:2000106	GO:2000106	regulation of leukocyte apoptotic process	2021-01-27	108/23174	02:50:43.388000	03:45:14.004000	01:52:34.013000	Ccl5	1900-01-01
GO:0032649	GO:0032649	regulation of interferon-gamma production	2021-01-27	109/23174	02:52:12.533000	03:46:26.425000	01:53:10.208000	Lgals9	1900-01-01
GO:0032963	GO:0032963	collagen metabolic process	2021-01-27	109/23174	02:52:12.533000	03:46:26.425000	01:53:10.208000	Il6	1900-01-01
GO:0090100	GO:0090100	positive regulation of transmembrane receptor protein serine/threonine kinase signaling pathway	2021-01-27	109/23174	02:52:12.533000	03:46:26.425000	01:53:10.208000	Lgals9	1900-01-01
GO:0001776	GO:0001776	leukocyte homeostasis	2021-01-27	110/23174	02:53:41.578000	03:47:08.218000	01:53:31.095000	Il6	1900-01-01
GO:0008637	GO:0008637	apoptotic mitochondrial changes	2021-01-27	110/23174	02:53:41.578000	03:47:08.218000	01:53:31.095000	Chchd10	1900-01-01
GO:0030516	GO:0030516	regulation of axon extension	2021-01-27	110/23174	02:53:41.578000	03:47:08.218000	01:53:31.095000	Rtn4	1900-01-01
GO:0032414	GO:0032414	positive regulation of ion transmembrane transporter activity	2021-01-27	110/23174	02:53:41.578000	03:47:08.218000	01:53:31.095000	Chchd10	1900-01-01
GO:0071901	GO:0071901	negative regulation of protein serine/threonine kinase activity	2021-01-27	110/23174	02:53:41.578000	03:47:08.218000	01:53:31.095000	Dusp16	1900-01-01
GO:0015749	GO:0015749	monosaccharide transmembrane transport	2021-01-27	111/23174	02:55:10.523000	03:48:19.367000	01:54:06.654000	Slc23a2	1900-01-01
GO:0019079	GO:0019079	viral genome replication	2021-01-27	111/23174	02:55:10.523000	03:48:19.367000	01:54:06.654000	Ccl5	1900-01-01
GO:0090305	GO:0090305	nucleic acid phosphodiester bond hydrolysis	2021-01-27	111/23174	02:55:10.523000	03:48:19.367000	01:54:06.654000	Il6	1900-01-01
GO:0005976	GO:0005976	polysaccharide metabolic process	2021-01-27	112/23174	02:56:39.367000	03:49:29.920000	01:54:41.915000	Gyg	1900-01-01
GO:0006805	GO:0006805	xenobiotic metabolic process	2021-01-27	112/23174	02:56:39.367000	03:49:29.920000	01:54:41.915000	Cyp1b1	1900-01-01
GO:0034219	GO:0034219	carbohydrate transmembrane transport	2021-01-27	112/23174	02:56:39.367000	03:49:29.920000	01:54:41.915000	Slc23a2	1900-01-01
GO:0060759	GO:0060759	regulation of response to cytokine stimulus	2021-01-27	114/23174	02:59:36.755000	03:52:49.868000	01:56:21.845000	Il6	1900-01-01
GO:1903052	GO:1903052	positive regulation of proteolysis involved in cellular protein catabolic process	2021-01-27	114/23174	02:59:36.755000	03:52:49.868000	01:56:21.845000	Ctsc	1900-01-01
GO:0002040	GO:0002040	sprouting angiogenesis	2021-01-27	116/23174	03:02:33.744000	03:55:53.046000	01:57:53.393000	Rtn4	1900-01-01
GO:2000181	GO:2000181	negative regulation of blood vessel morphogenesis	2021-01-27	116/23174	03:02:33.744000	03:55:53.046000	01:57:53.393000	Rtn4	1900-01-01
GO:2001023	GO:2001023	regulation of response to drug	2021-01-27	116/23174	03:02:33.744000	03:55:53.046000	01:57:53.393000	Rtn4	1900-01-01
GO:0032411	GO:0032411	positive regulation of transporter activity	2021-01-27	117/23174	03:04:02.088000	03:57:31.719000	01:58:42.708000	Chchd10	1900-01-01
GO:0042089	GO:0042089	cytokine biosynthetic process	2021-01-27	118/23174	03:05:30.333000	03:58:39.023000	01:59:16.345000	Il6	1900-01-01
GO:0051952	GO:0051952	regulation of amine transport	2021-01-27	118/23174	03:05:30.333000	03:58:39.023000	01:59:16.345000	Rtn4	1900-01-01
GO:2000278	GO:2000278	regulation of DNA biosynthetic process	2021-01-27	118/23174	03:05:30.333000	03:58:39.023000	01:59:16.345000	Cyp1b1	1900-01-01
GO:0003158	GO:0003158	endothelium development	2021-01-27	119/23174	03:06:58.479000	04:00:01.283000	01:59:57.457000	Rtn4	1900-01-01
GO:0050868	GO:0050868	negative regulation of T cell activation	2021-01-27	119/23174	03:06:58.479000	04:00:01.283000	01:59:57.457000	Lgals9	1900-01-01
GO:0036294	GO:0036294	cellular response to decreased oxygen levels	2021-01-27	120/23174	03:08:26.525000	04:01:38.668000	02:00:46.128000	Rtn4	1900-01-01
GO:0001889	GO:0001889	liver development	2021-01-27	121/23174	03:09:54.471000	04:02:44.362000	02:01:18.960000	Rtn4	1900-01-01
GO:0007030	GO:0007030	Golgi organization	2021-01-27	121/23174	03:09:54.471000	04:02:44.362000	02:01:18.960000	Rab43	1900-01-01
GO:0043467	GO:0043467	regulation of generation of precursor metabolites and energy	2021-01-27	121/23174	03:09:54.471000	04:02:44.362000	02:01:18.960000	Chchd10	1900-01-01
GO:0006997	GO:0006997	nucleus organization	2021-01-27	122/23174	03:11:22.319000	04:03:02.668000	02:01:28.109000	Rtn4	1900-01-01
GO:0010906	GO:0010906	regulation of glucose metabolic process	2021-01-27	122/23174	03:11:22.319000	04:03:02.668000	02:01:28.109000	Il6	1900-01-01
GO:0015837	GO:0015837	amine transport	2021-01-27	122/23174	03:11:22.319000	04:03:02.668000	02:01:28.109000	Rtn4	1900-01-01
GO:0032609	GO:0032609	interferon-gamma production	2021-01-27	122/23174	03:11:22.319000	04:03:02.668000	02:01:28.109000	Lgals9	1900-01-01
GO:0042107	GO:0042107	cytokine metabolic process	2021-01-27	122/23174	03:11:22.319000	04:03:02.668000	02:01:28.109000	Il6	1900-01-01
GO:0042752	GO:0042752	regulation of circadian rhythm	2021-01-27	122/23174	03:11:22.319000	04:03:02.668000	02:01:28.109000	Il6	1900-01-01
GO:0006888	GO:0006888	ER to Golgi vesicle-mediated transport	2021-01-27	123/23174	03:12:50.067000	04:04:38.444000	02:02:15.976000	Rab43	1900-01-01
GO:0061008	GO:0061008	hepaticobiliary system development	2021-01-27	124/23174	03:14:17.717000	04:06:13.890000	02:03:03.678000	Rtn4	1900-01-01
GO:0002761	GO:0002761	regulation of myeloid leukocyte differentiation	2021-01-27	125/23174	03:15:45.267000	04:07:17.440000	02:03:35.439000	Ccl5	1900-01-01
GO:0033138	GO:0033138	positive regulation of peptidyl-serine phosphorylation	2021-01-27	125/23174	03:15:45.267000	04:07:17.440000	02:03:35.439000	Il6	1900-01-01
GO:0061387	GO:0061387	regulation of extent of cell growth	2021-01-27	125/23174	03:15:45.267000	04:07:17.440000	02:03:35.439000	Rtn4	1900-01-01
GO:0050852	GO:0050852	T cell receptor signaling pathway	2021-01-27	126/23174	03:17:12.719000	04:08:52.064000	02:04:22.730000	Malt1	1900-01-01
GO:0014065	GO:0014065	phosphatidylinositol 3-kinase signaling	2021-01-27	127/23174	03:18:40.072000	04:10:10.462000	02:05:01.911000	Ccl5	1900-01-01
GO:0048640	GO:0048640	negative regulation of developmental growth	2021-01-27	127/23174	03:18:40.072000	04:10:10.462000	02:05:01.911000	Rtn4	1900-01-01
GO:0051092	GO:0051092	positive regulation of NF-kappaB transcription factor activity	2021-01-27	128/23174	03:20:07.327000	04:11:28.405000	02:05:40.866000	Malt1	1900-01-01
GO:1901343	GO:1901343	negative regulation of vasculature development	2021-01-27	128/23174	03:20:07.327000	04:11:28.405000	02:05:40.866000	Rtn4	1900-01-01
GO:0051101	GO:0051101	regulation of DNA binding	2021-01-27	129/23174	03:21:34.483000	04:13:01.894000	02:06:27.589000	Lgals9	1900-01-01
GO:0008277	GO:0008277	regulation of G protein-coupled receptor signaling pathway	2021-01-27	130/23174	03:23:01.541000	04:14:18.983000	02:07:06.117000	Ccl5	1900-01-01
GO:0015696	GO:0015696	ammonium transport	2021-01-27	130/23174	03:23:01.541000	04:14:18.983000	02:07:06.117000	Rtn4	1900-01-01
GO:1901568	GO:1901568	fatty acid derivative metabolic process	2021-01-27	131/23174	03:24:28.501000	04:15:35.626000	02:07:44.422000	Cyp1b1	1900-01-01
GO:1903038	GO:1903038	negative regulation of leukocyte cell-cell adhesion	2021-01-27	131/23174	03:24:28.501000	04:15:35.626000	02:07:44.422000	Lgals9	1900-01-01
GO:0016999	GO:0016999	antibiotic metabolic process	2021-01-27	133/23174	03:27:22.126000	04:18:07.584000	02:09:00.367000	COX2	1900-01-01
GO:0051168	GO:0051168	nuclear export	2021-01-27	133/23174	03:27:22.126000	04:18:07.584000	02:09:00.367000	Malt1	1900-01-01
GO:0061025	GO:0061025	membrane fusion	2021-01-27	133/23174	03:27:22.126000	04:18:07.584000	02:09:00.367000	Mx1	1900-01-01
GO:1903364	GO:1903364	positive regulation of cellular protein catabolic process	2021-01-27	133/23174	03:27:22.126000	04:18:07.584000	02:09:00.367000	Ctsc	1900-01-01
GO:0002698	GO:0002698	negative regulation of immune effector process	2021-01-27	134/23174	03:28:48.792000	04:18:50.481000	02:09:21.806000	Lgals9	1900-01-01
GO:0010821	GO:0010821	regulation of mitochondrion organization	2021-01-27	134/23174	03:28:48.792000	04:18:50.481000	02:09:21.806000	Chchd10	1900-01-01
GO:0051928	GO:0051928	positive regulation of calcium ion transport	2021-01-27	134/23174	03:28:48.792000	04:18:50.481000	02:09:21.806000	Ccl5	1900-01-01
GO:0071453	GO:0071453	cellular response to oxygen levels	2021-01-27	134/23174	03:28:48.792000	04:18:50.481000	02:09:21.806000	Rtn4	1900-01-01
GO:0048675	GO:0048675	axon extension	2021-01-27	135/23174	03:30:15.359000	04:20:21.517000	02:10:07.304000	Rtn4	1900-01-01
GO:0035270	GO:0035270	endocrine system development	2021-01-27	136/23174	03:31:41.830000	04:21:52.242000	02:10:52.647000	Il6	1900-01-01
GO:0035637	GO:0035637	multicellular organismal signaling	2021-01-27	141/23174	03:38:52.718000	04:30:11.551000	02:15:02.190000	Il6	1900-01-01
GO:0055088	GO:0055088	lipid homeostasis	2021-01-27	141/23174	03:38:52.718000	04:30:11.551000	02:15:02.190000	Rtn4	1900-01-01
GO:0010634	GO:0010634	positive regulation of epithelial cell migration	2021-01-27	143/23174	03:41:44.394000	04:32:52.522000	02:16:22.640000	Rtn4	1900-01-01
GO:0019233	GO:0019233	sensory perception of pain	2021-01-27	143/23174	03:41:44.394000	04:32:52.522000	02:16:22.640000	Rtn4	1900-01-01
GO:0046330	GO:0046330	positive regulation of JNK cascade	2021-01-27	143/23174	03:41:44.394000	04:32:52.522000	02:16:22.640000	Gadd45b	1900-01-01
GO:0016482	GO:0016482	cytosolic transport	2021-01-27	144/23174	03:43:10.086000	04:34:20.953000	02:17:06.836000	Slc30a6	1900-01-01
GO:0031099	GO:0031099	regeneration	2021-01-27	145/23174	03:44:35.682000	04:35:14.996000	02:17:33.846000	Rtn4	1900-01-01
GO:0045667	GO:0045667	regulation of osteoblast differentiation	2021-01-27	145/23174	03:44:35.682000	04:35:14.996000	02:17:33.846000	Il6	1900-01-01
GO:1903900	GO:1903900	regulation of viral life cycle	2021-01-27	145/23174	03:44:35.682000	04:35:14.996000	02:17:33.846000	Ccl5	1900-01-01
GO:0008643	GO:0008643	carbohydrate transport	2021-01-27	147/23174	03:47:26.583000	04:38:27.237000	02:19:09.924000	Slc23a2	1900-01-01
GO:0001824	GO:0001824	blastocyst development	2021-01-27	149/23174	03:50:17.099000	04:40:29.425000	02:20:10.991000	Rtn4	1900-01-01
GO:0008360	GO:0008360	regulation of cell shape	2021-01-27	149/23174	03:50:17.099000	04:40:29.425000	02:20:10.991000	Il6	1900-01-01
GO:0030183	GO:0030183	B cell differentiation	2021-01-27	149/23174	03:50:17.099000	04:40:29.425000	02:20:10.991000	Malt1	1900-01-01
GO:0050715	GO:0050715	positive regulation of cytokine secretion	2021-01-27	149/23174	03:50:17.099000	04:40:29.425000	02:20:10.991000	Lgals9	1900-01-01
GO:0050728	GO:0050728	negative regulation of inflammatory response	2021-01-27	149/23174	03:50:17.099000	04:40:29.425000	02:20:10.991000	Lgals9	1900-01-01
GO:0062013	GO:0062013	positive regulation of small molecule metabolic process	2021-01-27	151/23174	03:53:07.230000	04:43:39.227000	02:21:45.850000	COX2	1900-01-01
GO:0051250	GO:0051250	negative regulation of lymphocyte activation	2021-01-27	152/23174	03:54:32.151000	04:45:05.067000	02:22:28.751000	Lgals9	1900-01-01
GO:0010675	GO:0010675	regulation of cellular carbohydrate metabolic process	2021-01-27	153/23174	03:55:56.977000	04:46:30.615000	02:23:11.506000	Il6	1900-01-01
GO:0050777	GO:0050777	negative regulation of immune response	2021-01-27	155/23174	03:58:46.341000	04:49:38.537000	02:24:45.426000	Lgals9	1900-01-01
GO:0021543	GO:0021543	pallium development	2021-01-27	157/23174	04:01:35.322000	04:52:09.912000	02:26:01.079000	Rtn4	1900-01-01
GO:0048015	GO:0048015	phosphatidylinositol-mediated signaling	2021-01-27	157/23174	04:01:35.322000	04:52:09.912000	02:26:01.079000	Ccl5	1900-01-01
GO:0071466	GO:0071466	cellular response to xenobiotic stimulus	2021-01-27	157/23174	04:01:35.322000	04:52:09.912000	02:26:01.079000	Cyp1b1	1900-01-01
GO:0033135	GO:0033135	regulation of peptidyl-serine phosphorylation	2021-01-27	158/23174	04:02:59.669000	04:53:16.153000	02:26:34.185000	Il6	1900-01-01
GO:0035821	GO:0035821	modification of morphology or physiology of other organism	2021-01-27	158/23174	04:02:59.669000	04:53:16.153000	02:26:34.185000	Ccl5	1900-01-01
GO:0042552	GO:0042552	myelination	2021-01-27	159/23174	04:04:23.922000	04:54:22.011000	02:27:07.100000	Ctsc	1900-01-01
GO:1904064	GO:1904064	positive regulation of cation transmembrane transport	2021-01-27	159/23174	04:04:23.922000	04:54:22.011000	02:27:07.100000	Chchd10	1900-01-01
GO:0032680	GO:0032680	regulation of tumor necrosis factor production	2021-01-27	160/23174	04:05:48.079000	04:54:51.747000	02:27:21.961000	Lgals9	1900-01-01
GO:0043433	GO:0043433	negative regulation of DNA-binding transcription factor activity	2021-01-27	160/23174	04:05:48.079000	04:54:51.747000	02:27:21.961000	Cyp1b1	1900-01-01
GO:0045333	GO:0045333	cellular respiration	2021-01-27	160/23174	04:05:48.079000	04:54:51.747000	02:27:21.961000	COX2	1900-01-01
GO:0048017	GO:0048017	inositol lipid-mediated signaling	2021-01-27	160/23174	04:05:48.079000	04:54:51.747000	02:27:21.961000	Ccl5	1900-01-01
GO:0007272	GO:0007272	ensheathment of neurons	2021-01-27	162/23174	04:08:36.107000	04:57:19.365000	02:28:35.737000	Ctsc	1900-01-01
GO:0008366	GO:0008366	axon ensheathment	2021-01-27	162/23174	04:08:36.107000	04:57:19.365000	02:28:35.737000	Ctsc	1900-01-01
GO:1903555	GO:1903555	regulation of tumor necrosis factor superfamily cytokine production	2021-01-27	162/23174	04:08:36.107000	04:57:19.365000	02:28:35.737000	Lgals9	1900-01-01
GO:0006643	GO:0006643	membrane lipid metabolic process	2021-01-27	163/23174	04:09:59.980000	04:58:05.747000	02:28:58.918000	Cyp1b1	1900-01-01
GO:0030879	GO:0030879	mammary gland development	2021-01-27	163/23174	04:09:59.980000	04:58:05.747000	02:28:58.918000	Rtn4	1900-01-01
GO:0032640	GO:0032640	tumor necrosis factor production	2021-01-27	163/23174	04:09:59.980000	04:58:05.747000	02:28:58.918000	Lgals9	1900-01-01
GO:0060041	GO:0060041	retina development in camera-type eye	2021-01-27	164/23174	04:11:23.757000	04:59:27.638000	02:29:39.846000	Cyp1b1	1900-01-01
GO:0071897	GO:0071897	DNA biosynthetic process	2021-01-27	165/23174	04:12:47.440000	05:00:49.253000	02:30:20.635000	Cyp1b1	1900-01-01
GO:0071706	GO:0071706	tumor necrosis factor superfamily cytokine production	2021-01-27	166/23174	04:14:11.028000	05:02:10.592000	02:31:01.287000	Lgals9	1900-01-01
GO:0097164	GO:0097164	ammonium ion metabolic process	2021-01-27	167/23174	04:15:34.521000	05:03:31.657000	02:31:41.801000	Pla2g7	1900-01-01
GO:0050821	GO:0050821	protein stabilization	2021-01-27	169/23174	04:18:21.226000	05:06:31.285000	02:33:11.575000	Rtn4	1900-01-01
GO:0032874	GO:0032874	positive regulation of stress-activated MAPK cascade	2021-01-27	171/23174	04:21:07.554000	05:09:11.631000	02:34:31.713000	Gadd45b	1900-01-01
GO:0043409	GO:0043409	negative regulation of MAPK cascade	2021-01-27	171/23174	04:21:07.554000	05:09:11.631000	02:34:31.713000	Dusp16	1900-01-01
GO:0070304	GO:0070304	positive regulation of stress-activated protein kinase signaling cascade	2021-01-27	172/23174	04:22:30.576000	05:10:31.398000	02:35:11.579000	Gadd45b	1900-01-01
GO:0043902	GO:0043902	positive regulation of multi-organism process	2021-01-27	173/23174	04:23:53.506000	05:11:50.895000	02:35:51.310000	Lgals9	1900-01-01
GO:0007219	GO:0007219	Notch signaling pathway	2021-01-27	175/23174	04:26:39.083000	05:14:29.086000	02:37:10.370000	Aph1b	1900-01-01
GO:0034767	GO:0034767	positive regulation of ion transmembrane transport	2021-01-27	175/23174	04:26:39.083000	05:14:29.086000	02:37:10.370000	Chchd10	1900-01-01
GO:0002262	GO:0002262	myeloid cell homeostasis	2021-01-27	176/23174	04:28:01.731000	05:15:47.782000	02:37:49.701000	Il6	1900-01-01
GO:0006839	GO:0006839	mitochondrial transport	2021-01-27	177/23174	04:29:24.285000	05:17:06.211000	02:38:28.898000	Chchd10	1900-01-01
GO:0010951	GO:0010951	negative regulation of endopeptidase activity	2021-01-27	178/23174	04:30:46.747000	05:18:05.517000	02:38:58.538000	Il6	1900-01-01
GO:1903034	GO:1903034	regulation of response to wounding	2021-01-27	178/23174	04:30:46.747000	05:18:05.517000	02:38:58.538000	Rtn4	1900-01-01
GO:0001659	GO:0001659	temperature homeostasis	2021-01-27	179/23174	04:32:09.115000	05:19:23.360000	02:39:37.442000	Ccl5	1900-01-01
GO:0048634	GO:0048634	regulation of muscle organ development	2021-01-27	180/23174	04:33:31.390000	05:20:03.101000	02:39:57.304000	Il6	1900-01-01
GO:0050792	GO:0050792	regulation of viral process	2021-01-27	180/23174	04:33:31.390000	05:20:03.101000	02:39:57.304000	Ccl5	1900-01-01
GO:0098656	GO:0098656	anion transmembrane transport	2021-01-27	180/23174	04:33:31.390000	05:20:03.101000	02:39:57.304000	Slc23a2	1900-01-01
GO:0002695	GO:0002695	negative regulation of leukocyte activation	2021-01-27	182/23174	04:36:15.661000	05:22:37.249000	02:41:14.344000	Lgals9	1900-01-01
GO:0051262	GO:0051262	protein tetramerization	2021-01-27	182/23174	04:36:15.661000	05:22:37.249000	02:41:14.344000	Ccl5	1900-01-01
GO:0006109	GO:0006109	regulation of carbohydrate metabolic process	2021-01-27	183/23174	04:37:37.657000	05:23:34.899000	02:41:43.156000	Il6	1900-01-01
GO:0010770	GO:0010770	positive regulation of cell morphogenesis involved in differentiation	2021-01-27	183/23174	04:37:37.657000	05:23:34.899000	02:41:43.156000	Rtn4	1900-01-01
GO:0043901	GO:0043901	negative regulation of multi-organism process	2021-01-27	185/23174	04:40:21.372000	05:26:26.529000	02:43:08.933000	Ccl5	1900-01-01
GO:0022408	GO:0022408	negative regulation of cell-cell adhesion	2021-01-27	186/23174	04:41:43.090000	05:27:23.239000	02:43:37.276000	Lgals9	1900-01-01
GO:0050796	GO:0050796	regulation of insulin secretion	2021-01-27	186/23174	04:41:43.090000	05:27:23.239000	02:43:37.276000	Ccl5	1900-01-01
GO:0046328	GO:0046328	regulation of JNK cascade	2021-01-27	188/23174	04:44:26.249000	05:29:54.188000	02:44:52.717000	Gadd45b	1900-01-01
GO:1903305	GO:1903305	regulation of regulated secretory pathway	2021-01-27	188/23174	04:44:26.249000	05:29:54.188000	02:44:52.717000	Lgals9	1900-01-01
GO:1990138	GO:1990138	neuron projection extension	2021-01-27	191/23174	04:48:30.297000	05:34:17.696000	02:47:04.412000	Rtn4	1900-01-01
GO:0007249	GO:0007249	I-kappaB kinase/NF-kappaB signaling	2021-01-27	192/23174	04:49:51.463000	05:35:12.576000	02:47:31.840000	Malt1	1900-01-01
GO:0048771	GO:0048771	tissue remodeling	2021-01-27	192/23174	04:49:51.463000	05:35:12.576000	02:47:31.840000	Il6	1900-01-01
GO:0030307	GO:0030307	positive regulation of cell growth	2021-01-27	194/23174	04:52:33.518000	05:37:40.607000	02:48:45.823000	Rtn4	1900-01-01
GO:0030308	GO:0030308	negative regulation of cell growth	2021-01-27	194/23174	04:52:33.518000	05:37:40.607000	02:48:45.823000	Rtn4	1900-01-01
GO:0006006	GO:0006006	glucose metabolic process	2021-01-27	195/23174	04:53:54.408000	05:38:54.249000	02:49:22.628000	Il6	1900-01-01
GO:0043281	GO:0043281	regulation of cysteine-type endopeptidase activity involved in apoptotic process	2021-01-27	196/23174	04:55:15.206000	05:39:47.907000	02:49:49.445000	Il6	1900-01-01
GO:0044242	GO:0044242	cellular lipid catabolic process	2021-01-27	196/23174	04:55:15.206000	05:39:47.907000	02:49:49.445000	Cyp1b1	1900-01-01
GO:0043542	GO:0043542	endothelial cell migration	2021-01-27	198/23174	04:57:56.529000	05:42:33.691000	02:51:12.300000	Cyp1b1	1900-01-01
GO:0001649	GO:0001649	osteoblast differentiation	2021-01-27	199/23174	04:59:17.054000	05:43:26.456000	02:51:38.671000	Il6	1900-01-01
GO:0008217	GO:0008217	regulation of blood pressure	2021-01-27	199/23174	04:59:17.054000	05:43:26.456000	02:51:38.671000	Agtrap	1900-01-01
GO:0050770	GO:0050770	regulation of axonogenesis	2021-01-27	201/23174	05:01:57.830000	05:46:10.923000	02:53:00.868000	Rtn4	1900-01-01
GO:0001666	GO:0001666	response to hypoxia	2021-01-27	202/23174	05:03:18.082000	05:46:42.802000	02:53:16.801000	Rtn4	1900-01-01
GO:0007254	GO:0007254	JNK cascade	2021-01-27	202/23174	05:03:18.082000	05:46:42.802000	02:53:16.801000	Gadd45b	1900-01-01
GO:0098742	GO:0098742	cell-cell adhesion via plasma-membrane adhesion molecules	2021-01-27	202/23174	05:03:18.082000	05:46:42.802000	02:53:16.801000	Lgals9	1900-01-01
GO:0050866	GO:0050866	negative regulation of cell activation	2021-01-27	203/23174	05:04:38.242000	05:47:54.384000	02:53:52.576000	Lgals9	1900-01-01
GO:0051099	GO:0051099	positive regulation of binding	2021-01-27	206/23174	05:08:38.180000	05:51:47.888000	02:55:49.276000	Lgals9	1900-01-01
GO:1903050	GO:1903050	regulation of proteolysis involved in cellular protein catabolic process	2021-01-27	206/23174	05:08:38.180000	05:51:47.888000	02:55:49.276000	Ctsc	1900-01-01
GO:0015893	GO:0015893	drug transport	2021-01-27	207/23174	05:09:57.979000	05:52:58.560000	02:56:24.596000	Rtn4	1900-01-01
GO:0045732	GO:0045732	positive regulation of protein catabolic process	2021-01-27	208/23174	05:11:17.687000	05:53:28.442000	02:56:39.531000	Ctsc	1900-01-01
GO:0048839	GO:0048839	inner ear development	2021-01-27	208/23174	05:11:17.687000	05:53:28.442000	02:56:39.531000	H2-K1	1900-01-01
GO:2000027	GO:2000027	regulation of animal organ morphogenesis	2021-01-27	208/23174	05:11:17.687000	05:53:28.442000	02:56:39.531000	Rtn4	1900-01-01
GO:0007623	GO:0007623	circadian rhythm	2021-01-27	209/23174	05:12:37.305000	05:54:38.544000	02:57:14.566000	Il6	1900-01-01
GO:0006814	GO:0006814	sodium ion transport	2021-01-27	210/23174	05:13:56.832000	05:55:07.824000	02:57:29.200000	Slc23a2	1900-01-01
GO:0008361	GO:0008361	regulation of cell size	2021-01-27	210/23174	05:13:56.832000	05:55:07.824000	02:57:29.200000	Rtn4	1900-01-01
GO:0032984	GO:0032984	protein-containing complex disassembly	2021-01-27	210/23174	05:13:56.832000	05:55:07.824000	02:57:29.200000	Chchd10	1900-01-01
GO:0042445	GO:0042445	hormone metabolic process	2021-01-27	211/23174	05:15:16.270000	05:56:17.361000	02:58:03.953000	Cyp1b1	1900-01-01
GO:0048639	GO:0048639	positive regulation of developmental growth	2021-01-27	213/23174	05:17:54.875000	05:58:56.150000	02:59:23.312000	Rtn4	1900-01-01
GO:0045637	GO:0045637	regulation of myeloid cell differentiation	2021-01-27	215/23174	05:20:33.122000	06:01:34.232000	03:00:42.319000	Ccl5	1900-01-01
GO:0002573	GO:0002573	myeloid leukocyte differentiation	2021-01-27	216/23174	05:21:52.111000	06:01:41.050000	03:00:45.726000	Ccl5	1900-01-01
GO:0043903	GO:0043903	regulation of symbiosis, encompassing mutualism through parasitism	2021-01-27	216/23174	05:21:52.111000	06:01:41.050000	03:00:45.726000	Ccl5	1900-01-01
GO:0048545	GO:0048545	response to steroid hormone	2021-01-27	216/23174	05:21:52.111000	06:01:41.050000	03:00:45.726000	Il6	1900-01-01
GO:0050871	GO:0050871	positive regulation of B cell activation	2021-01-27	216/23174	05:21:52.111000	06:01:41.050000	03:00:45.726000	Il6	1900-01-01
GO:0030258	GO:0030258	lipid modification	2021-01-27	217/23174	05:23:11.010000	06:02:28.635000	03:01:09.508000	Pla2g7	1900-01-01
GO:0031348	GO:0031348	negative regulation of defense response	2021-01-27	217/23174	05:23:11.010000	06:02:28.635000	03:01:09.508000	Lgals9	1900-01-01
GO:0043406	GO:0043406	positive regulation of MAP kinase activity	2021-01-27	220/23174	05:27:07.173000	06:06:32.783000	03:03:11.528000	Gadd45b	1900-01-01
GO:0061138	GO:0061138	morphogenesis of a branching epithelium	2021-01-27	221/23174	05:28:25.715000	06:07:19.287000	03:03:34.770000	Il6	1900-01-01
GO:2000116	GO:2000116	regulation of cysteine-type endopeptidase activity	2021-01-27	221/23174	05:28:25.715000	06:07:19.287000	03:03:34.770000	Il6	1900-01-01
GO:0006650	GO:0006650	glycerophospholipid metabolic process	2021-01-27	223/23174	05:31:02.534000	06:09:32.997000	03:04:41.595000	Pla2g7	1900-01-01
GO:0030073	GO:0030073	insulin secretion	2021-01-27	223/23174	05:31:02.534000	06:09:32.997000	03:04:41.595000	Ccl5	1900-01-01
GO:0019318	GO:0019318	hexose metabolic process	2021-01-27	224/23174	05:32:20.810000	06:10:39.516000	03:05:14.840000	Il6	1900-01-01
GO:0010632	GO:0010632	regulation of epithelial cell migration	2021-01-27	225/23174	05:33:38.997000	06:11:45.811000	03:05:47.973000	Rtn4	1900-01-01
GO:0036293	GO:0036293	response to decreased oxygen levels	2021-01-27	228/23174	05:37:33.028000	06:15:24.395000	03:07:37.217000	Rtn4	1900-01-01
GO:0046578	GO:0046578	regulation of Ras protein signal transduction	2021-01-27	228/23174	05:37:33.028000	06:15:24.395000	03:07:37.217000	Rtn4	1900-01-01
GO:0034976	GO:0034976	response to endoplasmic reticulum stress	2021-01-27	229/23174	05:38:50.861000	06:16:08.773000	03:07:59.396000	Ecpas	1900-01-01
GO:0090276	GO:0090276	regulation of peptide hormone secretion	2021-01-27	229/23174	05:38:50.861000	06:16:08.773000	03:07:59.396000	Ccl5	1900-01-01
GO:0034764	GO:0034764	positive regulation of transmembrane transport	2021-01-27	230/23174	05:40:08.607000	06:16:52.888000	03:08:21.443000	Chchd10	1900-01-01
GO:0090092	GO:0090092	regulation of transmembrane receptor protein serine/threonine kinase signaling pathway	2021-01-27	230/23174	05:40:08.607000	06:16:52.888000	03:08:21.443000	Lgals9	1900-01-01
GO:0001894	GO:0001894	tissue homeostasis	2021-01-27	231/23174	05:41:26.264000	06:17:36.742000	03:08:43.360000	Il6	1900-01-01
GO:0009410	GO:0009410	response to xenobiotic stimulus	2021-01-27	231/23174	05:41:26.264000	06:17:36.742000	03:08:43.360000	Cyp1b1	1900-01-01
GO:0032872	GO:0032872	regulation of stress-activated MAPK cascade	2021-01-27	232/23174	05:42:43.833000	06:18:41.413000	03:09:15.682000	Gadd45b	1900-01-01
GO:0070302	GO:0070302	regulation of stress-activated protein kinase signaling cascade	2021-01-27	234/23174	05:45:18.708000	06:21:11.301000	03:10:30.593000	Gadd45b	1900-01-01
GO:0006470	GO:0006470	protein dephosphorylation	2021-01-27	235/23174	05:46:36.014000	06:21:54.126000	03:10:51.996000	Dusp16	1900-01-01
GO:0030278	GO:0030278	regulation of ossification	2021-01-27	235/23174	05:46:36.014000	06:21:54.126000	03:10:51.996000	Il6	1900-01-01
GO:0010001	GO:0010001	glial cell differentiation	2021-01-27	236/23174	05:47:53.232000	06:22:57.933000	03:11:23.885000	Rtn4	1900-01-01
GO:0015850	GO:0015850	organic hydroxy compound transport	2021-01-27	237/23174	05:49:10.363000	06:23:40.251000	03:11:45.035000	Rtn4	1900-01-01
GO:1903362	GO:1903362	regulation of cellular protein catabolic process	2021-01-27	237/23174	05:49:10.363000	06:23:40.251000	03:11:45.035000	Ctsc	1900-01-01
GO:0016485	GO:0016485	protein processing	2021-01-27	239/23174	05:51:44.362000	06:25:46.719000	03:12:48.241000	Aph1b	1900-01-01
GO:0043583	GO:0043583	ear development	2021-01-27	239/23174	05:51:44.362000	06:25:46.719000	03:12:48.241000	H2-K1	1900-01-01
GO:0010466	GO:0010466	negative regulation of peptidase activity	2021-01-27	242/23174	05:55:34.706000	06:29:37.809000	03:14:43.735000	Il6	1900-01-01
GO:0006260	GO:0006260	DNA replication	2021-01-27	243/23174	05:56:51.314000	06:30:18.624000	03:15:04.133000	Il6	1900-01-01
GO:0071375	GO:0071375	cellular response to peptide hormone stimulus	2021-01-27	243/23174	05:56:51.314000	06:30:18.624000	03:15:04.133000	Agtrap	1900-01-01
GO:0032412	GO:0032412	regulation of ion transmembrane transporter activity	2021-01-27	245/23174	05:59:24.268000	06:32:44.260000	03:16:16.919000	Chchd10	1900-01-01
GO:0002064	GO:0002064	epithelial cell development	2021-01-27	246/23174	06:00:40.615000	06:33:02.722000	03:16:26.146000	Rtn4	1900-01-01
GO:0017157	GO:0017157	regulation of exocytosis	2021-01-27	246/23174	06:00:40.615000	06:33:02.722000	03:16:26.146000	Lgals9	1900-01-01
GO:0051188	GO:0051188	cofactor biosynthetic process	2021-01-27	246/23174	06:00:40.615000	06:33:02.722000	03:16:26.146000	COX2	1900-01-01
GO:0021537	GO:0021537	telencephalon development	2021-01-27	248/23174	06:03:13.050000	06:35:27.109000	03:17:38.307000	Rtn4	1900-01-01
GO:0002377	GO:0002377	immunoglobulin production	2021-01-27	252/23174	06:08:16.884000	06:40:35.916000	03:20:12.642000	Il6	1900-01-01
GO:0022898	GO:0022898	regulation of transmembrane transporter activity	2021-01-27	253/23174	06:09:32.627000	06:41:36.279000	03:20:42.811000	Chchd10	1900-01-01
GO:0045055	GO:0045055	regulated exocytosis	2021-01-27	257/23174	06:14:34.741000	06:46:20.075000	03:23:04.646000	Lgals9	1900-01-01
GO:0051403	GO:0051403	stress-activated MAPK cascade	2021-01-27	257/23174	06:14:34.741000	06:46:20.075000	03:23:04.646000	Gadd45b	1900-01-01
GO:0048588	GO:0048588	developmental cell growth	2021-01-27	258/23174	06:15:50.056000	06:47:19.496000	03:23:34.343000	Rtn4	1900-01-01
GO:0051056	GO:0051056	regulation of small GTPase mediated signal transduction	2021-01-27	259/23174	06:17:05.285000	06:48:18.716000	03:24:03.940000	Rtn4	1900-01-01
GO:0032409	GO:0032409	regulation of transporter activity	2021-01-27	263/23174	06:22:05.348000	06:53:21.058000	03:26:35.045000	Chchd10	1900-01-01
GO:0042593	GO:0042593	glucose homeostasis	2021-01-27	265/23174	06:24:34.870000	06:55:17.509000	03:27:33.244000	Il6	1900-01-01
GO:0050864	GO:0050864	regulation of B cell activation	2021-01-27	265/23174	06:24:34.870000	06:55:17.509000	03:27:33.244000	Il6	1900-01-01
GO:0033500	GO:0033500	carbohydrate homeostasis	2021-01-27	266/23174	06:25:49.503000	06:56:15.438000	03:28:02.196000	Il6	1900-01-01
GO:0008037	GO:0008037	cell recognition	2021-01-27	267/23174	06:27:04.052000	06:56:50.517000	03:28:19.728000	Rtn4	1900-01-01
GO:0030336	GO:0030336	negative regulation of cell migration	2021-01-27	267/23174	06:27:04.052000	06:56:50.517000	03:28:19.728000	Cyp1b1	1900-01-01
GO:0060560	GO:0060560	developmental growth involved in morphogenesis	2021-01-27	268/23174	06:28:18.516000	06:57:48.024000	03:28:48.468000	Rtn4	1900-01-01
GO:0051258	GO:0051258	protein polymerization	2021-01-27	270/23174	06:30:47.191000	07:00:05.201000	03:29:57.026000	Mx1	1900-01-01
GO:0034504	GO:0034504	protein localization to nucleus	2021-01-27	271/23174	06:32:01.402000	07:00:39.376000	03:30:14.107000	Chchd10	1900-01-01
GO:0051924	GO:0051924	regulation of calcium ion transport	2021-01-27	271/23174	06:32:01.402000	07:00:39.376000	03:30:14.107000	Ccl5	1900-01-01
GO:0031647	GO:0031647	regulation of protein stability	2021-01-27	275/23174	06:36:57.404000	07:05:10.990000	03:32:29.854000	Rtn4	1900-01-01
GO:0045165	GO:0045165	cell fate commitment	2021-01-27	275/23174	06:36:57.404000	07:05:10.990000	03:32:29.854000	Il6	1900-01-01
GO:0003007	GO:0003007	heart morphogenesis	2021-01-27	276/23174	06:38:11.194000	07:06:07.015000	03:32:57.854000	Rtn4	1900-01-01
GO:0071902	GO:0071902	positive regulation of protein serine/threonine kinase activity	2021-01-27	279/23174	06:41:52.064000	07:09:40.194000	03:34:44.396000	Gadd45b	1900-01-01
GO:0045926	GO:0045926	negative regulation of growth	2021-01-27	280/23174	06:43:05.520000	07:09:49.219000	03:34:48.906000	Rtn4	1900-01-01
GO:0070482	GO:0070482	response to oxygen levels	2021-01-27	280/23174	06:43:05.520000	07:09:49.219000	03:34:48.906000	Rtn4	1900-01-01
GO:2000146	GO:2000146	negative regulation of cell motility	2021-01-27	280/23174	06:43:05.520000	07:09:49.219000	03:34:48.906000	Cyp1b1	1900-01-01
GO:1901653	GO:1901653	cellular response to peptide	2021-01-27	286/23174	06:50:24.507000	07:17:13.807000	03:38:31.102000	Agtrap	1900-01-01
GO:0006913	GO:0006913	nucleocytoplasmic transport	2021-01-27	287/23174	06:51:37.381000	07:17:44.417000	03:38:46.400000	Malt1	1900-01-01
GO:0051169	GO:0051169	nuclear transport	2021-01-27	287/23174	06:51:37.381000	07:17:44.417000	03:38:46.400000	Malt1	1900-01-01
GO:0048511	GO:0048511	rhythmic process	2021-01-27	289/23174	06:54:02.880000	07:19:55.560000	03:39:51.943000	Il6	1900-01-01
GO:0031098	GO:0031098	stress-activated protein kinase signaling cascade	2021-01-27	290/23174	06:55:15.506000	07:20:49.110000	03:40:18.706000	Gadd45b	1900-01-01
GO:0097193	GO:0097193	intrinsic apoptotic signaling pathway	2021-01-27	292/23174	06:57:40.510000	07:22:59.329000	03:41:23.787000	Cyp1b1	1900-01-01
GO:0008202	GO:0008202	steroid metabolic process	2021-01-27	293/23174	06:58:52.889000	07:23:52.358000	03:41:50.289000	Cyp1b1	1900-01-01
GO:0050851	GO:0050851	antigen receptor-mediated signaling pathway	2021-01-27	295/23174	07:01:17.399000	07:26:01.659000	03:42:54.912000	Malt1	1900-01-01
GO:1903829	GO:1903829	positive regulation of cellular protein localization	2021-01-27	297/23174	07:03:41.581000	07:28:10.384000	03:43:59.245000	Rtn4	1900-01-01
GO:0046942	GO:0046942	carboxylic acid transport	2021-01-27	301/23174	07:08:28.964000	07:32:26.111000	03:46:07.052000	Slc23a2	1900-01-01
GO:0051604	GO:0051604	protein maturation	2021-01-27	301/23174	07:08:28.964000	07:32:26.111000	03:46:07.052000	Aph1b	1900-01-01
GO:0015849	GO:0015849	organic acid transport	2021-01-27	302/23174	07:09:40.606000	07:33:17.625000	03:46:32.798000	Slc23a2	1900-01-01
GO:0045927	GO:0045927	positive regulation of growth	2021-01-27	308/23174	07:16:48.748000	07:40:24.810000	03:50:06.296000	Rtn4	1900-01-01
GO:0006066	GO:0006066	alcohol metabolic process	2021-01-27	310/23174	07:19:10.814000	07:42:29.972000	03:51:08.849000	Cyp1b1	1900-01-01
GO:0018105	GO:0018105	peptidyl-serine phosphorylation	2021-01-27	311/23174	07:20:21.726000	07:43:20.047000	03:51:33.876000	Il6	1900-01-01
GO:0048872	GO:0048872	homeostasis of number of cells	2021-01-27	315/23174	07:25:04.568000	07:47:28.045000	03:53:37.820000	Il6	1900-01-01
GO:0051271	GO:0051271	negative regulation of cellular component movement	2021-01-27	315/23174	07:25:04.568000	07:47:28.045000	03:53:37.820000	Cyp1b1	1900-01-01
GO:0051235	GO:0051235	maintenance of location	2021-01-27	320/23174	07:30:56.314000	07:53:12.428000	03:56:29.935000	Lgals9	1900-01-01
GO:0045862	GO:0045862	positive regulation of proteolysis	2021-01-27	321/23174	07:32:06.423000	07:54:00.920000	03:56:54.170000	Ctsc	1900-01-01
GO:0046486	GO:0046486	glycerolipid metabolic process	2021-01-27	322/23174	07:33:16.453000	07:54:49.242000	03:57:18.321000	Pla2g7	1900-01-01
GO:0043434	GO:0043434	response to peptide hormone	2021-01-27	323/23174	07:34:26.403000	07:55:37.396000	03:57:42.387000	Agtrap	1900-01-01
GO:0002429	GO:0002429	immune response-activating cell surface receptor signaling pathway	2021-01-27	326/23174	07:37:55.775000	07:58:26.034000	03:59:06.669000	Malt1	1900-01-01
GO:0006732	GO:0006732	coenzyme metabolic process	2021-01-27	326/23174	07:37:55.775000	07:58:26.034000	03:59:06.669000	Slc23a2	1900-01-01
GO:0040013	GO:0040013	negative regulation of locomotion	2021-01-27	331/23174	07:43:43.144000	08:04:03.458000	04:01:55.306000	Cyp1b1	1900-01-01
GO:0052548	GO:0052548	regulation of endopeptidase activity	2021-01-27	332/23174	07:44:52.381000	08:04:50.213000	04:02:18.674000	Il6	1900-01-01
GO:0018209	GO:0018209	peptidyl-serine modification	2021-01-27	336/23174	07:49:28.541000	08:09:12.508000	04:04:29.763000	Il6	1900-01-01
GO:0002768	GO:0002768	immune response-regulating cell surface receptor signaling pathway	2021-01-27	338/23174	07:51:46.150000	08:10:44.334000	04:05:15.656000	Malt1	1900-01-01
GO:0010769	GO:0010769	regulation of cell morphogenesis involved in differentiation	2021-01-27	338/23174	07:51:46.150000	08:10:44.334000	04:05:15.656000	Rtn4	1900-01-01
GO:1904062	GO:1904062	regulation of cation transmembrane transport	2021-01-27	340/23174	07:54:03.445000	08:12:41.310000	04:06:14.118000	Chchd10	1900-01-01
GO:0006644	GO:0006644	phospholipid metabolic process	2021-01-27	346/23174	08:00:53.460000	08:19:21.271000	04:09:34.010000	Pla2g7	1900-01-01
GO:0043010	GO:0043010	camera-type eye development	2021-01-27	348/23174	08:03:09.509000	08:20:50.101000	04:10:18.405000	Cyp1b1	1900-01-01
GO:0045861	GO:0045861	negative regulation of proteolysis	2021-01-27	348/23174	08:03:09.509000	08:20:50.101000	04:10:18.405000	Il6	1900-01-01
GO:0007178	GO:0007178	transmembrane receptor protein serine/threonine kinase signaling pathway	2021-01-27	355/23174	08:11:03.249000	08:28:34.592000	04:14:10.548000	Lgals9	1900-01-01
GO:0016311	GO:0016311	dephosphorylation	2021-01-27	361/23174	08:17:46.313000	08:35:05.141000	04:17:25.736000	Dusp16	1900-01-01
GO:0006631	GO:0006631	fatty acid metabolic process	2021-01-27	373/23174	08:31:04.213000	08:48:23.227000	04:24:04.602000	Cyp1b1	1900-01-01
GO:0042176	GO:0042176	regulation of protein catabolic process	2021-01-27	376/23174	08:34:21.988000	08:51:20.005000	04:25:32.952000	Ctsc	1900-01-01
GO:0001503	GO:0001503	ossification	2021-01-27	381/23174	08:39:50.111000	08:56:31.008000	04:28:08.385000	Il6	1900-01-01
GO:0030900	GO:0030900	forebrain development	2021-01-27	383/23174	08:42:00.837000	08:57:49.953000	04:28:47.840000	Rtn4	1900-01-01
GO:1901652	GO:1901652	response to peptide	2021-01-27	383/23174	08:42:00.837000	08:57:49.953000	04:28:47.840000	Agtrap	1900-01-01
GO:0043161	GO:0043161	proteasome-mediated ubiquitin-dependent protein catabolic process	2021-01-27	390/23174	08:49:36.034000	09:05:10.623000	04:32:28.078000	Ecpas	1900-01-01
GO:0060249	GO:0060249	anatomical structure homeostasis	2021-01-27	393/23174	08:52:50.007000	09:08:01.857000	04:33:53.657000	Il6	1900-01-01
GO:0051346	GO:0051346	negative regulation of hydrolase activity	2021-01-27	396/23174	08:56:03.317000	09:10:52.114000	04:35:18.748000	Il6	1900-01-01
GO:0001654	GO:0001654	eye development	2021-01-27	397/23174	08:57:07.607000	09:11:01.080000	04:35:23.229000	Cyp1b1	1900-01-01
GO:0032535	GO:0032535	regulation of cellular component size	2021-01-27	397/23174	08:57:07.607000	09:11:01.080000	04:35:23.229000	Rtn4	1900-01-01
GO:0048638	GO:0048638	regulation of developmental growth	2021-01-27	399/23174	08:59:15.966000	09:12:15.628000	04:36:00.487000	Rtn4	1900-01-01
GO:0051098	GO:0051098	regulation of binding	2021-01-27	399/23174	08:59:15.966000	09:12:15.628000	04:36:00.487000	Lgals9	1900-01-01
GO:0150063	GO:0150063	visual system development	2021-01-27	400/23174	09:00:20.036000	09:12:52.694000	04:36:19.011000	Cyp1b1	1900-01-01
GO:0030099	GO:0030099	myeloid cell differentiation	2021-01-27	401/23174	09:01:24.033000	09:13:29.621000	04:36:37.467000	Ccl5	1900-01-01
GO:0048880	GO:0048880	sensory system development	2021-01-27	403/23174	09:03:31.807000	09:15:11.631000	04:37:28.449000	Cyp1b1	1900-01-01
GO:0052547	GO:0052547	regulation of peptidase activity	2021-01-27	406/23174	09:06:42.922000	09:17:58.110000	04:38:51.652000	Il6	1900-01-01
GO:0015711	GO:0015711	organic anion transport	2021-01-27	410/23174	09:10:56.724000	09:21:48.228000	04:40:46.660000	Slc23a2	1900-01-01
GO:0034655	GO:0034655	nucleobase-containing compound catabolic process	2021-01-27	418/23174	09:19:20.862000	09:29:53.001000	04:44:48.939000	Il6	1900-01-01
GO:0010959	GO:0010959	regulation of metal ion transport	2021-01-27	419/23174	09:20:23.555000	09:30:27.571000	04:45:06.216000	Ccl5	1900-01-01
GO:0007517	GO:0007517	muscle organ development	2021-01-27	424/23174	09:25:35.951000	09:35:16.052000	04:47:30.393000	Il6	1900-01-01
GO:0006816	GO:0006816	calcium ion transport	2021-01-27	425/23174	09:26:38.216000	09:35:49.852000	04:47:47.286000	Ccl5	1900-01-01
GO:0001558	GO:0001558	regulation of cell growth	2021-01-27	429/23174	09:30:46.565000	09:39:32.536000	04:49:38.578000	Rtn4	1900-01-01
GO:0050808	GO:0050808	synapse organization	2021-01-27	447/23174	09:49:10.180000	09:57:42.501000	04:58:43.320000	Chchd10	1900-01-01
GO:0048285	GO:0048285	organelle fission	2021-01-27	450/23174	09:52:11.915000	10:00:16.166000	05:00:00.119000	Mx1	1900-01-01
GO:0010498	GO:0010498	proteasomal protein catabolic process	2021-01-27	456/23174	09:58:13.519000	10:05:20.823000	05:02:32.380000	Ecpas	1900-01-01
GO:0044270	GO:0044270	cellular nitrogen compound catabolic process	2021-01-27	456/23174	09:58:13.519000	10:05:20.823000	05:02:32.380000	Il6	1900-01-01
GO:0046700	GO:0046700	heterocycle catabolic process	2021-01-27	462/23174	10:04:12.648000	10:10:53.059000	05:05:18.424000	Il6	1900-01-01
GO:0007409	GO:0007409	axonogenesis	2021-01-27	466/23174	10:08:10.699000	10:14:22.421000	05:07:03.059000	Rtn4	1900-01-01
GO:0034765	GO:0034765	regulation of ion transmembrane transport	2021-01-27	468/23174	10:10:09.316000	10:15:50.879000	05:07:47.268000	Chchd10	1900-01-01
GO:0002683	GO:0002683	negative regulation of immune system process	2021-01-27	470/23174	10:12:07.662000	10:17:18.913000	05:08:31.266000	Lgals9	1900-01-01
GO:1901615	GO:1901615	organic hydroxy compound metabolic process	2021-01-27	471/23174	10:13:06.733000	10:17:47.072000	05:08:45.339000	Cyp1b1	1900-01-01
GO:0006874	GO:0006874	cellular calcium ion homeostasis	2021-01-27	474/23174	10:16:03.541000	10:20:13.717000	05:09:58.629000	Ccl5	1900-01-01
GO:0019439	GO:0019439	aromatic compound catabolic process	2021-01-27	476/23174	10:18:01.076000	10:21:40.491000	05:10:41.997000	Il6	1900-01-01
GO:0008015	GO:0008015	blood circulation	2021-01-27	479/23174	10:20:56.874000	10:24:05.675000	05:11:54.557000	Agtrap	1900-01-01
GO:0120031	GO:0120031	plasma membrane bounded cell projection assembly	2021-01-27	486/23174	10:27:44.725000	10:30:23.648000	05:15:03.460000	Ccl5	1900-01-01
GO:0003013	GO:0003013	circulatory system process	2021-01-27	489/23174	10:30:38.519000	10:32:46.136000	05:16:14.672000	Agtrap	1900-01-01
GO:0055074	GO:0055074	calcium ion homeostasis	2021-01-27	490/23174	10:31:36.317000	10:33:12.096000	05:16:27.646000	Ccl5	1900-01-01
GO:0001701	GO:0001701	in utero embryonic development	2021-01-27	498/23174	10:39:16.327000	10:39:48.586000	05:19:45.804000	Rtn4	1900-01-01
GO:0072503	GO:0072503	cellular divalent inorganic cation homeostasis	2021-01-27	498/23174	10:39:16.327000	10:39:48.586000	05:19:45.804000	Ccl5	1900-01-01
GO:0030031	GO:0030031	cell projection assembly	2021-01-27	499/23174	10:40:13.532000	10:40:13.532000	05:19:58.271000	Ccl5	1900-01-01

## Sheet: (C) Down-regulated genes
	ID	Description	GeneRatio	BgRatio	pvalue	p.adjust	qvalue	geneID	Count
GO:0097529	GO:0097529	myeloid leukocyte migration	8/73	207/23174	00:00:00.025000	00:00:20.049000	00:00:14.215000	Itgb2/Ednrb/Anxa1/Il1rn/Spp1/Ccl7/Ccl2/Slamf8	1900-01-08
GO:0030595	GO:0030595	leukocyte chemotaxis	8/73	211/23174	00:00:00.029000	00:00:20.049000	00:00:14.215000	Itgb2/Ednrb/Anxa1/Il1rn/Spp1/Ccl7/Ccl2/Slamf8	1900-01-08
GO:0019233	GO:0019233	sensory perception of pain	7/73	143/23174	00:00:00.029000	00:00:20.049000	00:00:14.215000	Ednrb/Il1rn/Fabp5/Acpp/Ccl2/Ctss/Ptges3	1900-01-07
GO:0097530	GO:0097530	granulocyte migration	7/73	146/23174	00:00:00.034000	00:00:20.049000	00:00:14.215000	Itgb2/Anxa1/Il1rn/Spp1/Ccl7/Ccl2/Slamf8	1900-01-07
GO:0001776	GO:0001776	leukocyte homeostasis	6/73	110/23174	00:00:00.113000	00:00:53.555000	00:00:37.972000	Tnfaip3/Pmaip1/Anxa1/Fas/Slc7a11/Ccl2	1900-01-06
GO:1990266	GO:1990266	neutrophil migration	6/73	119/23174	00:00:00.179000	00:01:04.303000	00:00:45.592000	Itgb2/Il1rn/Spp1/Ccl7/Ccl2/Slamf8	1900-01-06
GO:0048771	GO:0048771	tissue remodeling	7/73	192/23174	00:00:00.213000	00:01:04.303000	00:00:45.592000	Ctnnb1/Csf1r/Anxa1/Spp1/Gpnmb/Snx10/Ctss	1900-01-07
GO:0071621	GO:0071621	granulocyte chemotaxis	6/73	123/23174	00:00:00.218000	00:01:04.303000	00:00:45.592000	Itgb2/Anxa1/Il1rn/Spp1/Ccl7/Ccl2	1900-01-06
GO:0045453	GO:0045453	bone resorption	5/73	73/23174	00:00:00.296000	00:01:17.909000	00:00:55.240000	Ctnnb1/Csf1r/Spp1/Snx10/Ctss	1900-01-05
GO:0060326	GO:0060326	cell chemotaxis	8/73	299/23174	00:00:00.393000	00:01:24.202000	00:00:59.701000	Itgb2/Ednrb/Anxa1/Il1rn/Spp1/Ccl7/Ccl2/Slamf8	1900-01-08
GO:0014010	GO:0014010	Schwann cell proliferation	3/73	11/23174	00:00:00.420000	00:01:24.202000	00:00:59.701000	Ctnnb1/Pmp22/Fas	1900-01-03
GO:0030574	GO:0030574	collagen catabolic process	4/73	36/23174	00:00:00.427000	00:01:24.202000	00:00:59.701000	Vsir/Ctsb/Ctss/Mmp12	1900-01-04
GO:0042304	GO:0042304	regulation of fatty acid biosynthetic process	4/73	40/23174	00:00:00.657000	00:01:50.914000	00:01:18.641000	Anxa1/Acadl/Fabp5/Insig1	1900-01-04
GO:0046456	GO:0046456	icosanoid biosynthetic process	4/73	40/23174	00:00:00.657000	00:01:50.914000	00:01:18.641000	Anxa1/Fabp5/Ptges3/Mgst2	1900-01-04
GO:0050777	GO:0050777	negative regulation of immune response	6/73	155/23174	00:00:00.826000	00:02:10.198000	00:01:32.314000	Tnfaip3/Vsir/Anxa1/Samhd1/Mmp12/Slamf8	1900-01-06
GO:0019221	GO:0019221	cytokine-mediated signaling pathway	8/73	338/23174	00:00:00.960000	00:02:19.406000	00:01:38.842000	Il10rb/Csf1r/Il1rn/Samhd1/Ccl7/Ccl2/Mmp12/Il11ra1	1900-01-08
GO:0050900	GO:0050900	leukocyte migration	8/73	340/23174	00:00:01.002000	00:02:19.406000	00:01:38.842000	Itgb2/Ednrb/Anxa1/Il1rn/Spp1/Ccl7/Ccl2/Slamf8	1900-01-08
GO:0030593	GO:0030593	neutrophil chemotaxis	5/73	100/23174	00:00:01.391000	00:02:52.665000	00:02:02.423000	Itgb2/Il1rn/Spp1/Ccl7/Ccl2	1900-01-05
GO:0002683	GO:0002683	negative regulation of immune system process	9/73	470/23174	00:00:01.429000	00:02:52.665000	00:02:02.423000	Ctnnb1/Tnfaip3/Vsir/Anxa1/Fas/Samhd1/Gpnmb/Mmp12/Slamf8	1900-01-09
GO:0046849	GO:0046849	bone remodeling	5/73	101/23174	00:00:01.460000	00:02:52.665000	00:02:02.423000	Ctnnb1/Csf1r/Spp1/Snx10/Ctss	1900-01-05
GO:0048871	GO:0048871	multicellular organismal homeostasis	9/73	485/23174	00:00:01.830000	00:03:12.113000	00:02:16.213000	Ctnnb1/Ednrb/Csf1r/Acadl/Il1rn/Fabp5/Spp1/Snx10/Ctss	1900-01-09
GO:0031529	GO:0031529	ruffle organization	4/73	52/23174	00:00:01.890000	00:03:12.113000	00:02:16.213000	Plek/Evl/Csf1r/Snx10	1900-01-04
GO:1901570	GO:1901570	fatty acid derivative biosynthetic process	4/73	52/23174	00:00:01.890000	00:03:12.113000	00:02:16.213000	Anxa1/Fabp5/Ptges3/Mgst2	1900-01-04
GO:0006790	GO:0006790	sulfur compound metabolic process	7/73	270/23174	00:00:01.970000	00:03:12.113000	00:02:16.213000	Cs/Mgst1/Kynu/Slc7a11/Acpp/Mamdc2/Mgst2	1900-01-07
GO:0014009	GO:0014009	glial cell proliferation	4/73	53/23174	00:00:02.040000	00:03:12.113000	00:02:16.213000	Ctnnb1/Pmp22/Csf1r/Fas	1900-01-04
GO:0032963	GO:0032963	collagen metabolic process	5/73	109/23174	00:00:02.112000	00:03:12.113000	00:02:16.213000	Vsir/Ctsb/Ccl2/Ctss/Mmp12	1900-01-05
GO:0051930	GO:0051930	regulation of sensory perception of pain	4/73	54/23174	00:00:02.198000	00:03:12.496000	00:02:16.484000	Ednrb/Fabp5/Acpp/Ctss	1900-01-04
GO:0002548	GO:0002548	monocyte chemotaxis	4/73	55/23174	00:00:02.364000	00:03:12.817000	00:02:16.712000	Anxa1/Ccl7/Ccl2/Slamf8	1900-01-04
GO:0051931	GO:0051931	regulation of sensory perception	4/73	55/23174	00:00:02.364000	00:03:12.817000	00:02:16.712000	Ednrb/Fabp5/Acpp/Ctss	1900-01-04
GO:0045824	GO:0045824	negative regulation of innate immune response	4/73	57/23174	00:00:02.725000	00:03:30.119000	00:02:28.980000	Tnfaip3/Samhd1/Mmp12/Slamf8	1900-01-04
GO:0002523	GO:0002523	leukocyte migration involved in inflammatory response	3/73	20/23174	00:00:02.842000	00:03:30.119000	00:02:28.980000	Itgb2/Ccl2/Slamf8	1900-01-03
GO:0042180	GO:0042180	cellular ketone metabolic process	6/73	193/23174	00:00:02.856000	00:03:30.119000	00:02:28.980000	Anxa1/Acadl/Kynu/Fabp5/Slc7a11/Insig1	1900-01-06
GO:0030098	GO:0030098	lymphocyte differentiation	8/73	395/23174	00:00:02.932000	00:03:30.119000	00:02:28.980000	Ctnnb1/Tnfaip3/Vsir/Anxa1/Fas/Clec4d/Slamf8/Il11ra1	1900-01-08
GO:0008347	GO:0008347	glial cell migration	4/73	59/23174	00:00:03.125000	00:03:37.392000	00:02:34.136000	Ctnnb1/Pmp22/Fas/Ccl2	1900-01-04
GO:0051224	GO:0051224	negative regulation of protein transport	6/73	203/23174	00:00:03.788000	00:04:15.964000	00:03:01.484000	Tnfaip3/Srgn/Anxa1/Txn1/Anxa4/Insig1	1900-01-06
GO:0010565	GO:0010565	regulation of cellular ketone metabolic process	5/73	125/23174	00:00:04.078000	00:04:27.875000	00:03:09.930000	Anxa1/Acadl/Fabp5/Slc7a11/Insig1	1900-01-05
GO:1904950	GO:1904950	negative regulation of establishment of protein localization	6/73	208/23174	00:00:04.337000	00:04:37.245000	00:03:16.573000	Tnfaip3/Srgn/Anxa1/Txn1/Anxa4/Insig1	1900-01-06
GO:0002697	GO:0002697	regulation of immune effector process	8/73	420/23174	00:00:04.519000	00:04:41.262000	00:03:19.422000	Itgb2/Hspa8/Tnfaip3/Vsir/Anxa1/Ccl2/Mmp12/Slamf8	1900-01-08
GO:0050707	GO:0050707	regulation of cytokine secretion	6/73	212/23174	00:00:04.821000	00:04:52.375000	00:03:27.301000	Tnfaip3/Srgn/Csf1r/Anxa1/Anxa4/Mmp12	1900-01-06
GO:0050710	GO:0050710	negative regulation of cytokine secretion	4/73	67/23174	00:00:05.164000	00:04:58.439000	00:03:31.601000	Tnfaip3/Srgn/Anxa1/Anxa4	1900-01-04
GO:0048545	GO:0048545	response to steroid hormone	6/73	216/23174	00:00:05.348000	00:04:58.439000	00:03:31.601000	Anxa1/Fas/Il1rn/Spp1/Ufsp2/Ptges3	1900-01-06
GO:0001516	GO:0001516	prostaglandin biosynthetic process	3/73	25/23174	00:00:05.670000	00:04:58.439000	00:03:31.601000	Anxa1/Fabp5/Ptges3	1900-01-03
GO:0006925	GO:0006925	inflammatory cell apoptotic process	3/73	25/23174	00:00:05.670000	00:04:58.439000	00:03:31.601000	Anxa1/Fas/Slc7a11	1900-01-03
GO:0046457	GO:0046457	prostanoid biosynthetic process	3/73	25/23174	00:00:05.670000	00:04:58.439000	00:03:31.601000	Anxa1/Fabp5/Ptges3	1900-01-03
GO:0006633	GO:0006633	fatty acid biosynthetic process	5/73	134/23174	00:00:05.679000	00:04:58.439000	00:03:31.601000	Anxa1/Acadl/Fabp5/Insig1/Ptges3	1900-01-05
GO:0050663	GO:0050663	cytokine secretion	6/73	243/23174	00:00:10.221000	00:08:38.249000	00:06:07.451000	Tnfaip3/Srgn/Csf1r/Anxa1/Anxa4/Mmp12	1900-01-06
GO:0051250	GO:0051250	negative regulation of lymphocyte activation	5/73	152/23174	00:00:10.299000	00:08:38.249000	00:06:07.451000	Tnfaip3/Vsir/Anxa1/Fas/Gpnmb	1900-01-05
GO:0050727	GO:0050727	regulation of inflammatory response	7/73	356/23174	00:00:11.227000	00:09:12.743000	00:06:31.908000	Pmp22/Tnfaip3/Ednrb/Anxa1/Slc7a2/Ctss/Slamf8	1900-01-07
GO:0046394	GO:0046394	carboxylic acid biosynthetic process	7/73	358/23174	00:00:11.622000	00:09:12.743000	00:06:31.908000	Anxa1/Acadl/Kynu/Fabp5/Insig1/Ptges3/Mgst2	1900-01-07
GO:0016053	GO:0016053	organic acid biosynthetic process	7/73	359/23174	00:00:11.823000	00:09:12.743000	00:06:31.908000	Anxa1/Acadl/Kynu/Fabp5/Insig1/Ptges3/Mgst2	1900-01-07
GO:0071674	GO:0071674	mononuclear cell migration	4/73	83/23174	00:00:11.920000	00:09:12.743000	00:06:31.908000	Anxa1/Ccl7/Ccl2/Slamf8	1900-01-04
GO:0042110	GO:0042110	T cell activation	8/73	491/23174	00:00:13.330000	00:10:06.259000	00:07:09.852000	Itgb2/Ctnnb1/Vsir/Anxa1/Fas/Gpnmb/Clec4d/Ccl2	1900-01-08
GO:0001818	GO:0001818	negative regulation of cytokine production	6/73	258/23174	00:00:14.160000	00:10:26.365000	00:07:24.108000	Tnfaip3/Srgn/Vsir/Anxa1/Gpnmb/Anxa4	1900-01-06
GO:0019217	GO:0019217	regulation of fatty acid metabolic process	4/73	87/23174	00:00:14.302000	00:10:26.365000	00:07:24.108000	Anxa1/Acadl/Fabp5/Insig1	1900-01-04
GO:0051260	GO:0051260	protein homooligomerization	7/73	382/23174	00:00:17.306000	00:12:14.556000	00:08:40.818000	Mgst1/Atxn10/Evl/Fas/Acadl/Samhd1/Acpp	1900-01-07
GO:0034599	GO:0034599	cellular response to oxidative stress	6/73	268/23174	00:00:17.393000	00:12:14.556000	00:08:40.818000	Ctnnb1/Mgst1/Tnfaip3/Anxa1/Slc7a11/Txn1	1900-01-06
GO:0070555	GO:0070555	response to interleukin-1	4/73	94/23174	00:00:19.271000	00:13:19.578000	00:09:26.920000	Anxa1/Il1rn/Ccl7/Ccl2	1900-01-04
GO:0006636	GO:0006636	unsaturated fatty acid biosynthetic process	3/73	38/23174	00:00:20.193000	00:13:43.399000	00:09:43.810000	Anxa1/Fabp5/Ptges3	1900-01-03
GO:0022407	GO:0022407	regulation of cell-cell adhesion	7/73	394/23174	00:00:20.892000	00:13:57.446000	00:09:53.769000	Itgb2/Tnfaip3/Vsir/Anxa1/Il1rn/Gpnmb/Ccl2	1900-01-07
GO:0006692	GO:0006692	prostanoid metabolic process	3/73	39/23174	00:00:21.827000	00:14:06.232000	00:09:59.999000	Anxa1/Fabp5/Ptges3	1900-01-03
GO:0006693	GO:0006693	prostaglandin metabolic process	3/73	39/23174	00:00:21.827000	00:14:06.232000	00:09:59.999000	Anxa1/Fabp5/Ptges3	1900-01-03
GO:0006979	GO:0006979	response to oxidative stress	7/73	401/23174	00:00:23.246000	00:14:34.985000	00:10:20.385000	Ctnnb1/Mgst1/Tnfaip3/Anxa1/Slc7a11/Txn1/ND1	1900-01-07
GO:0007162	GO:0007162	negative regulation of cell adhesion	6/73	283/23174	00:00:23.308000	00:14:34.985000	00:10:20.385000	Tnfaip3/Vsir/Anxa1/Il1rn/Gpnmb/Mmp12	1900-01-06
GO:0002695	GO:0002695	negative regulation of leukocyte activation	5/73	182/23174	00:00:23.825000	00:14:40.393000	00:10:24.220000	Tnfaip3/Vsir/Anxa1/Fas/Gpnmb	1900-01-05
GO:0010470	GO:0010470	regulation of gastrulation	3/73	41/23174	00:00:25.345000	00:15:09.344000	00:10:44.747000	Tnfaip3/Il1rn/Tgif1	1900-01-03
GO:0051289	GO:0051289	protein homotetramerization	4/73	101/23174	00:00:25.377000	00:15:09.344000	00:10:44.747000	Evl/Acadl/Samhd1/Acpp	1900-01-04
GO:0022408	GO:0022408	negative regulation of cell-cell adhesion	5/73	186/23174	00:00:26.335000	00:15:29.578000	00:10:59.093000	Tnfaip3/Vsir/Anxa1/Il1rn/Gpnmb	1900-01-05
GO:1902105	GO:1902105	regulation of leukocyte differentiation	6/73	294/23174	00:00:28.573000	00:16:33.748000	00:11:44.591000	Ctnnb1/Vsir/Csf1r/Anxa1/Fas/Slamf8	1900-01-06
GO:0048246	GO:0048246	macrophage chemotaxis	3/73	43/23174	00:00:29.209000	00:16:41.150000	00:11:49.839000	Ednrb/Ccl2/Slamf8	1900-01-03
GO:0006690	GO:0006690	icosanoid metabolic process	4/73	108/23174	00:00:32.761000	00:18:26.857000	00:13:04.788000	Anxa1/Fabp5/Ptges3/Mgst2	1900-01-04
GO:0030522	GO:0030522	intracellular receptor signaling pathway	5/73	199/23174	00:00:35.896000	00:19:55.705000	00:14:07.783000	Tnfaip3/Fabp5/Ufsp2/Tgif1/Ptges3	1900-01-05
GO:0031392	GO:0031392	regulation of prostaglandin biosynthetic process	2/73	10/23174	00:00:37.437000	00:19:56.462000	00:14:08.321000	Anxa1/Fabp5	1900-01-02
GO:0033029	GO:0033029	regulation of neutrophil apoptotic process	2/73	10/23174	00:00:37.437000	00:19:56.462000	00:14:08.321000	Anxa1/Slc7a11	1900-01-02
GO:0060339	GO:0060339	negative regulation of type I interferon-mediated signaling pathway	2/73	10/23174	00:00:37.437000	00:19:56.462000	00:14:08.321000	Samhd1/Mmp12	1900-01-02
GO:0050866	GO:0050866	negative regulation of cell activation	5/73	203/23174	00:00:39.308000	00:20:39.509000	00:14:38.842000	Tnfaip3/Vsir/Anxa1/Fas/Gpnmb	1900-01-05
GO:0042098	GO:0042098	T cell proliferation	5/73	205/23174	00:00:41.103000	00:21:04.917000	00:14:56.857000	Itgb2/Ctnnb1/Vsir/Anxa1/Gpnmb	1900-01-05
GO:0048872	GO:0048872	homeostasis of number of cells	6/73	315/23174	00:00:41.183000	00:21:04.917000	00:14:56.857000	Tnfaip3/Pmaip1/Anxa1/Fas/Slc7a11/Ccl2	1900-01-06
GO:0043062	GO:0043062	extracellular structure organization	6/73	317/23174	00:00:42.580000	00:21:27.875000	00:15:13.134000	Pmp22/Soat1/Sdcbp/Dnajb6/Ctss/Mmp12	1900-01-06
GO:0001960	GO:0001960	negative regulation of cytokine-mediated signaling pathway	3/73	49/23174	00:00:43.020000	00:21:27.875000	00:15:13.134000	Il1rn/Samhd1/Mmp12	1900-01-03
GO:0042063	GO:0042063	gliogenesis	6/73	321/23174	00:00:45.483000	00:21:56.984000	00:15:33.774000	Ctnnb1/Pmp22/Csf1r/Anxa1/Fas/Ccl2	1900-01-06
GO:0034115	GO:0034115	negative regulation of heterotypic cell-cell adhesion	2/73	11/23174	00:00:45.663000	00:21:56.984000	00:15:33.774000	Tnfaip3/Il1rn	1900-01-02
GO:0070587	GO:0070587	regulation of cell-cell adhesion involved in gastrulation	2/73	11/23174	00:00:45.663000	00:21:56.984000	00:15:33.774000	Tnfaip3/Il1rn	1900-01-02
GO:0061077	GO:0061077	chaperone-mediated protein folding	3/73	52/23174	00:00:51.255000	00:23:10.614000	00:16:25.979000	Hspa8/Dnajb6/Ptges3	1900-01-03
GO:1903202	GO:1903202	negative regulation of oxidative stress-induced cell death	3/73	52/23174	00:00:51.255000	00:23:10.614000	00:16:25.979000	Ctnnb1/Slc7a11/Txn1	1900-01-03
GO:0070661	GO:0070661	leukocyte proliferation	6/73	329/23174	00:00:51.752000	00:23:10.614000	00:16:25.979000	Itgb2/Ctnnb1/Vsir/Csf1r/Anxa1/Gpnmb	1900-01-06
GO:0034113	GO:0034113	heterotypic cell-cell adhesion	3/73	53/23174	00:00:54.208000	00:23:10.614000	00:16:25.979000	Itgb2/Tnfaip3/Il1rn	1900-01-03
GO:0060761	GO:0060761	negative regulation of response to cytokine stimulus	3/73	53/23174	00:00:54.208000	00:23:10.614000	00:16:25.979000	Il1rn/Samhd1/Mmp12	1900-01-03
GO:1900408	GO:1900408	negative regulation of cellular response to oxidative stress	3/73	53/23174	00:00:54.208000	00:23:10.614000	00:16:25.979000	Ctnnb1/Slc7a11/Txn1	1900-01-03
GO:0001781	GO:0001781	neutrophil apoptotic process	2/73	12/23174	00:00:54.684000	00:23:10.614000	00:16:25.979000	Anxa1/Slc7a11	1900-01-02
GO:0006750	GO:0006750	glutathione biosynthetic process	2/73	12/23174	00:00:54.684000	00:23:10.614000	00:16:25.979000	Slc7a11/Mgst2	1900-01-02
GO:0045717	GO:0045717	negative regulation of fatty acid biosynthetic process	2/73	12/23174	00:00:54.684000	00:23:10.614000	00:16:25.979000	Acadl/Insig1	1900-01-02
GO:0070586	GO:0070586	cell-cell adhesion involved in gastrulation	2/73	12/23174	00:00:54.684000	00:23:10.614000	00:16:25.979000	Tnfaip3/Il1rn	1900-01-02
GO:2001279	GO:2001279	regulation of unsaturated fatty acid biosynthetic process	2/73	12/23174	00:00:54.684000	00:23:10.614000	00:16:25.979000	Anxa1/Fabp5	1900-01-02
GO:0008203	GO:0008203	cholesterol metabolic process	4/73	125/23174	00:00:56.908000	00:23:51.786000	00:16:55.171000	Pmp22/Acadl/Soat1/Insig1	1900-01-04
GO:0090303	GO:0090303	positive regulation of wound healing	3/73	56/23174	00:01:03.712000	00:25:40.703000	00:18:12.396000	Plek/Anxa1/Ccl2	1900-01-03
GO:1902883	GO:1902883	negative regulation of response to oxidative stress	3/73	56/23174	00:01:03.712000	00:25:40.703000	00:18:12.396000	Ctnnb1/Slc7a11/Txn1	1900-01-03
GO:1905517	GO:1905517	macrophage migration	3/73	56/23174	00:01:03.712000	00:25:40.703000	00:18:12.396000	Ednrb/Ccl2/Slamf8	1900-01-03
GO:0009636	GO:0009636	response to toxic substance	6/73	343/23174	00:01:04.319000	00:25:40.703000	00:18:12.396000	Tnfaip3/Anxa1/Fas/Slc7a11/Txn1/Ccl7	1900-01-06
GO:0001660	GO:0001660	fever generation	2/73	13/23174	00:01:04.495000	00:25:40.703000	00:18:12.396000	Ednrb/Il1rn	1900-01-02
GO:0045995	GO:0045995	regulation of embryonic development	4/73	130/23174	00:01:05.916000	00:25:43.471000	00:18:14.358000	Ctnnb1/Tnfaip3/Il1rn/Tgif1	1900-01-04
GO:1902652	GO:1902652	secondary alcohol metabolic process	4/73	130/23174	00:01:05.916000	00:25:43.471000	00:18:14.358000	Pmp22/Acadl/Soat1/Insig1	1900-01-04
GO:1901568	GO:1901568	fatty acid derivative metabolic process	4/73	131/23174	00:01:07.831000	00:26:12.752000	00:18:35.119000	Anxa1/Fabp5/Ptges3/Mgst2	1900-01-04
GO:0001894	GO:0001894	tissue homeostasis	5/73	231/23174	00:01:10.494000	00:26:54.442000	00:19:04.678000	Ctnnb1/Csf1r/Spp1/Snx10/Ctss	1900-01-05
GO:0072521	GO:0072521	purine-containing compound metabolic process	7/73	484/23174	00:01:11.202000	00:26:54.442000	00:19:04.678000	Cs/Hspa8/Kynu/Samhd1/Prps1/Acpp/ND5	1900-01-07
GO:1903531	GO:1903531	negative regulation of secretion by cell	5/73	232/23174	00:01:11.872000	00:26:54.442000	00:19:04.678000	Tnfaip3/Srgn/Anxa1/Il1rn/Anxa4	1900-01-05
GO:0002698	GO:0002698	negative regulation of immune effector process	4/73	134/23174	00:01:13.814000	00:26:54.442000	00:19:04.678000	Tnfaip3/Vsir/Anxa1/Slamf8	1900-01-04
GO:0016125	GO:0016125	sterol metabolic process	4/73	134/23174	00:01:13.814000	00:26:54.442000	00:19:04.678000	Pmp22/Acadl/Soat1/Insig1	1900-01-04
GO:0006749	GO:0006749	glutathione metabolic process	3/73	59/23174	00:01:14.216000	00:26:54.442000	00:19:04.678000	Mgst1/Slc7a11/Mgst2	1900-01-03
GO:0062012	GO:0062012	regulation of small molecule metabolic process	6/73	353/23174	00:01:14.655000	00:26:54.442000	00:19:04.678000	Plek/Anxa1/Acadl/Fabp5/Slc7a11/Insig1	1900-01-06
GO:0019184	GO:0019184	nonribosomal peptide biosynthetic process	2/73	14/23174	00:01:15.090000	00:26:54.442000	00:19:04.678000	Slc7a11/Mgst2	1900-01-02
GO:0034341	GO:0034341	response to interferon-gamma	4/73	137/23174	00:01:20.159000	00:28:27.893000	00:20:10.937000	Evl/Kynu/Ccl7/Ccl2	1900-01-04
GO:0009611	GO:0009611	response to wounding	7/73	495/23174	00:01:21.162000	00:28:31.873000	00:20:13.759000	Tnfaip3/Plek/Evl/Anxa1/Slc7a11/Ccl2/Mmp12	1900-01-07
GO:0032720	GO:0032720	negative regulation of tumor necrosis factor production	3/73	61/23174	00:01:21.794000	00:28:31.873000	00:20:13.759000	Tnfaip3/Vsir/Gpnmb	1900-01-03
GO:0042060	GO:0042060	wound healing	6/73	360/23174	00:01:22.622000	00:28:34.054000	00:20:15.306000	Plek/Evl/Anxa1/Slc7a11/Ccl2/Mmp12	1900-01-06
GO:1903556	GO:1903556	negative regulation of tumor necrosis factor superfamily cytokine production	3/73	62/23174	00:01:25.759000	00:29:22.866000	00:20:49.915000	Tnfaip3/Vsir/Gpnmb	1900-01-03
GO:0032717	GO:0032717	negative regulation of interleukin-8 production	2/73	15/23174	00:01:26.466000	00:29:22.866000	00:20:49.915000	Anxa1/Anxa4	1900-01-02
GO:0015980	GO:0015980	energy derivation by oxidation of organic compounds	5/73	251/23174	00:01:42.071000	00:34:23.222000	00:24:22.874000	Cs/Pgm2/ND1/ND5/Ptges3	1900-01-05
GO:0035690	GO:0035690	cellular response to drug	6/73	379/23174	00:01:47.574000	00:35:56.029000	00:25:28.677000	Ctnnb1/Tnfaip3/Anxa1/Txn1/Ccl7/Slamf8	1900-01-06
GO:0016050	GO:0016050	vesicle organization	5/73	258/23174	00:01:55.275000	00:38:10.961000	00:27:04.347000	Srgn/Anxa1/Sdcbp/Snx10/Insig1	1900-01-05
GO:0050709	GO:0050709	negative regulation of protein secretion	4/73	152/23174	00:01:57.751000	00:38:40.666000	00:27:25.408000	Tnfaip3/Srgn/Anxa1/Anxa4	1900-01-04
GO:0072330	GO:0072330	monocarboxylic acid biosynthetic process	5/73	260/23174	00:01:59.269000	00:38:51.163000	00:27:32.851000	Anxa1/Acadl/Fabp5/Insig1/Ptges3	1900-01-05
GO:0051048	GO:0051048	negative regulation of secretion	5/73	261/23174	00:02:01.304000	00:39:11.505000	00:27:47.274000	Tnfaip3/Srgn/Anxa1/Il1rn/Anxa4	1900-01-05
[truncated: 2,243 more rows]
